# Supplementary material for: Sugar-sweetened beverage intakes among adults between 1990 and 2018 in 185 countries
Source: Nat Commun. 2023 Oct 3;14:5957. doi: 10.1038/s41467-023-41269-8 (PMC10614169; doi:10.1038/s41467-023-41269-8)
Supplement: Supplementary file 8 — Source Data [file 41467_2023_41269_MOESM8_ESM.zip]

Archive with 12 entries (11 files):
- SourceData/
- SourceData/SourceDataFile10_SSBs.AbsoluteDiff.ByEduc.ByCountry.AllCombos.ServingsPerWeek.AgeCat.1990.2005.2018.csv
- SourceData/SourceDataFile8_SSBs.ByCountry.AllCombos.ServingsPerWeek.AgeCat.1990.2005.2018.csv
- SourceData/SourceDataFile6_SSBs.AbsoluteDiff.ByYear.ByGlobeRegion.AllCombos.ServingsPerWeek.Adults85Plus.1990.2005.2018.csv
- SourceData/SourceDataFile4_SSBs.AbsoluteDiff.ByUrbanRural.ByGlobeRegion.AllCombos.ServingsPerWeek.AgeCat.1990.2005.2018.csv
- SourceData/SourceDataFile5_SSBs.AbsoluteDiff.BySex.ByGlobeRegion.AllCombos.ServingsPerWeek.AgeCat.1990.2005.2018.csv
- SourceData/SourceDataFile7_SSBs.AbsoluteDiff.ByYear.ByCountry.AllCombos.ServingsPerWeek.Adults85Plus.1990.2005.2018.csv
- SourceData/SourceDataFile1_SSBs.ByCountry.AllCombos.ServingsPerWeek.Adults85Plus.1990.2005.2018.csv
- SourceData/SourceDataFile11_SSBs.AbsoluteDiff.ByUrbanRural.ByCountry.AllCombos.ServingsPerWeek.AgeCat.1990.2005.2018.csv
- SourceData/SourceDataFile3_SSBs.AbsoluteDiff.ByEduc.ByGlobeRegion.AllCombos.ServingsPerWeek.AgeCat.1990.2005.2018.csv
- SourceData/SourceDataFile2_SSBs.ByGlobeRegion.AllCombos.ServingsPerWeek.Adults85Plus.1990.2005.2018.csv
- SourceData/SourceDataFile9_SSBs.AbsoluteDiff.BySex.ByCountry.AllCombos.ServingsPerWeek.AgeCat.1990.2005.2018.csv
