# Supplementary material for: Sugar-sweetened beverage intakes among adults between 1990 and 2018 in 185 countries
Source: Nat Commun. 2023 Oct 3;14:5957. doi: 10.1038/s41467-023-41269-8 (PMC10614169; doi:10.1038/s41467-023-41269-8)
Supplement: Supplementary file 8 — Source Data [file 41467_2023_41269_MOESM8_ESM.zip › SourceData/SourceDataFile10_SSBs.AbsoluteDiff.ByEduc.ByCountry.AllCombos.ServingsPerWeek.AgeCat.1990.2005.2018.csv]

	iso3	superregion2	age	female	urban	year	mean	lowerci_95	upperci_95	sex	area_residency	age_group
1	AFG	SAARC	999	999	999	1990	0.181546723258777	0.0540394423423879	0.500924627947992	All	All	All
2	AFG	SAARC	999	999	999	2005	1.03969224662863	0.308603555976632	2.67902821630667	All	All	All
3	AFG	SAARC	999	999	999	2018	2.34446903587117	0.727105802384125	5.61066596788496	All	All	All
4	AGO	SSA	999	999	999	1990	2.67763172222553	0.712202597913573	5.67777267277286	All	All	All
5	AGO	SSA	999	999	999	2005	3.94890359089707	0.865089272852847	8.26592039383036	All	All	All
6	AGO	SSA	999	999	999	2018	5.2687380146273	1.21345013161904	10.5796084157977	All	All	All
7	ALB	FSU	999	999	999	1990	0.0052787178890602	-0.717302144844452	0.656522913624411	All	All	All
8	ALB	FSU	999	999	999	2005	0.00508649894337613	-0.90870106350079	0.817390964062073	All	All	All
9	ALB	FSU	999	999	999	2018	0.0455848198954073	-4.62977456453327	4.79232022764847	All	All	All
10	ARE	MENA	999	999	999	1990	-0.585836356336452	-1.45927283951342	0.0531611549135492	All	All	All
11	ARE	MENA	999	999	999	2005	-0.831945541241936	-2.06660871254967	0.0744919056603952	All	All	All
12	ARE	MENA	999	999	999	2018	-0.415474512575371	-1.03548618380485	0.0376784755709027	All	All	All
13	ARG	LAC	999	999	999	1990	0.30367773179165	-0.330628866030409	0.924585717328972	All	All	All
14	ARG	LAC	999	999	999	2005	0.475133401538605	-0.512204149173956	1.44121299143691	All	All	All
15	ARG	LAC	999	999	999	2018	0.44453833275373	-0.480646822111242	1.34980885277343	All	All	All
16	ARM	FSU	999	999	999	1990	0.00245316595142213	-0.175118142242819	0.143400643086855	All	All	All
17	ARM	FSU	999	999	999	2005	0.00598283938175843	-0.428518946715278	0.353133223063573	All	All	All
18	ARM	FSU	999	999	999	2018	0.00655018020044121	-0.470483876380871	0.386281299849033	All	All	All
19	ATG	LAC	999	999	999	1990	0.724586265291778	-0.831908993514758	2.48688247377126	All	All	All
20	ATG	LAC	999	999	999	2005	0.516098066710778	-0.592469171623952	1.76612924033674	All	All	All
21	ATG	LAC	999	999	999	2018	0.786282050621827	-0.891758953850585	2.6932771134807	All	All	All
22	AUS	HIC	999	999	999	1990	-1.66861091647542	-2.24688581930499	-1.21092133512615	All	All	All
23	AUS	HIC	999	999	999	2005	-1.36084253068017	-1.83293183789937	-0.987106787520395	All	All	All
24	AUS	HIC	999	999	999	2018	-1.09175099265781	-1.47361073837643	-0.790990451346508	All	All	All
25	AUT	HIC	999	999	999	1990	-0.90791366539675	-1.16222117428801	-0.680837493561274	All	All	All
26	AUT	HIC	999	999	999	2005	-0.920724721636589	-1.17906709996344	-0.690879918631117	All	All	All
27	AUT	HIC	999	999	999	2018	-0.861296378526996	-1.10203047875275	-0.647718067622948	All	All	All
28	AZE	FSU	999	999	999	1990	0.00754789590993903	-0.492319970014561	0.45679384591646	All	All	All
29	AZE	FSU	999	999	999	2005	0.0104351671153371	-0.926325836424964	0.89016107363073	All	All	All
30	AZE	FSU	999	999	999	2018	0.00309705862149627	-0.579650759606036	0.552608294989504	All	All	All
31	BDI	SSA	999	999	999	1990	3.08693558592832	0.451677196134689	7.03863681355585	All	All	All
32	BDI	SSA	999	999	999	2005	3.19385530907773	0.508711631954081	7.23734742360899	All	All	All
33	BDI	SSA	999	999	999	2018	4.85186761626351	0.85595926797627	10.4884882819794	All	All	All
34	BEL	HIC	999	999	999	1990	-1.50320335843219	-1.90741965826936	-1.1449959733773	All	All	All
35	BEL	HIC	999	999	999	2005	-1.59542721138094	-2.02097471006376	-1.21572677035755	All	All	All
36	BEL	HIC	999	999	999	2018	-1.64852054104963	-2.09510321581188	-1.25106779917443	All	All	All
37	BEN	SSA	999	999	999	1990	3.02012095274052	1.3676907887811	5.8415095400669	All	All	All
38	BEN	SSA	999	999	999	2005	3.2468648470391	1.4759595959124	6.22982483940944	All	All	All
39	BEN	SSA	999	999	999	2018	4.75615100535952	2.14605514531998	9.02954893403028	All	All	All
40	BFA	SSA	999	999	999	1990	0.456942340153827	0.125947208005666	1.42370775075738	All	All	All
41	BFA	SSA	999	999	999	2005	1.31264462931531	0.367322722014102	3.99719390559043	All	All	All
42	BFA	SSA	999	999	999	2018	2.48379729958898	0.697556368927573	7.57225407078464	All	All	All
43	BGD	SAARC	999	999	999	1990	0.185982871250211	0.0794161566862875	0.392260814748203	All	All	All
44	BGD	SAARC	999	999	999	2005	0.23423123762738	0.100606575633401	0.497572727063387	All	All	All
45	BGD	SAARC	999	999	999	2018	0.225505195260287	0.0967216297358222	0.476688381617625	All	All	All
46	BGR	FSU	999	999	999	1990	0.00471723636162258	-0.338068022417173	0.286900167517555	All	All	All
47	BGR	FSU	999	999	999	2005	0.00740210129256331	-0.523779964374758	0.444669413762448	All	All	All
48	BGR	FSU	999	999	999	2018	0.0044237347102446	-0.316270114771541	0.267228968684597	All	All	All
49	BHR	MENA	999	999	999	1990	-0.630498430494915	-3.37541330787185	1.90422843576938	All	All	All
50	BHR	MENA	999	999	999	2005	-0.74510300321323	-4.1732046534823	2.3719799057614	All	All	All
51	BHR	MENA	999	999	999	2018	-0.696679064442629	-3.81617336156718	2.22716733636731	All	All	All
52	BHS	LAC	999	999	999	1990	1.64296398053722	-1.74205814927799	5.28745546456871	All	All	All
53	BHS	LAC	999	999	999	2005	1.62904650455893	-1.7128471573829	5.17747145236258	All	All	All
54	BHS	LAC	999	999	999	2018	0.445271748646391	-0.484827485281319	1.57920984792876	All	All	All
55	BIH	FSU	999	999	999	1990	0.00102417344833122	-0.221916912581703	0.194966592505848	All	All	All
56	BIH	FSU	999	999	999	2005	0.0084506083895569	-0.759931819578839	0.700176759653758	All	All	All
57	BIH	FSU	999	999	999	2018	0.0150321885186233	-0.723635246955585	0.665998344638206	All	All	All
58	BLR	FSU	999	999	999	1990	0.0124221632214707	-0.97462906124346	0.901726503280936	All	All	All
59	BLR	FSU	999	999	999	2005	-0.00639779785940657	-1.0543437441962	1.00018040642215	All	All	All
60	BLR	FSU	999	999	999	2018	0.00497377293952762	-0.524076640384532	0.504344088034169	All	All	All
61	BLZ	LAC	999	999	999	1990	0.515364300480258	-0.535991042860806	1.74966086989076	All	All	All
62	BLZ	LAC	999	999	999	2005	0.631101459101254	-0.656535188889633	2.14402985263431	All	All	All
63	BLZ	LAC	999	999	999	2018	0.901785009336637	-0.922102294533665	3.04529057475705	All	All	All
64	BOL	LAC	999	999	999	1990	1.00456488723791	-1.08502577704467	3.24369299661066	All	All	All
65	BOL	LAC	999	999	999	2005	0.761554601960673	-0.827599996744476	2.47273558129221	All	All	All
66	BOL	LAC	999	999	999	2018	0.774323201814653	-0.840229548883847	2.50499219076038	All	All	All
67	BRA	LAC	999	999	999	1990	0.61816200101027	-0.642096174185024	1.89799553165463	All	All	All
68	BRA	LAC	999	999	999	2005	0.360494438483192	-0.374757123150433	1.10733107987743	All	All	All
69	BRA	LAC	999	999	999	2018	0.355051164483962	-0.368994462149506	1.08967880811293	All	All	All
70	BRB	LAC	999	999	999	1990	0.999494184857435	-1.09851136204525	3.18703633714534	All	All	All
71	BRB	LAC	999	999	999	2005	1.07295038251416	-1.17243137594531	3.42871377038677	All	All	All
72	BRB	LAC	999	999	999	2018	1.22565993818408	-1.33711917878044	3.91866187050727	All	All	All
73	BRN	Asia	999	999	999	1990	0.369816383245987	0.141660243458141	0.655995124181431	All	All	All
74	BRN	Asia	999	999	999	2005	0.654970987449653	0.250625829525048	1.16131239648416	All	All	All
75	BRN	Asia	999	999	999	2018	0.729322499552544	0.278972619412817	1.2893917881243	All	All	All
76	BTN	SAARC	999	999	999	1990	0.927678720424452	0.293871835650219	2.29310077179571	All	All	All
77	BTN	SAARC	999	999	999	2005	1.63959583247462	0.475069740000335	4.01928191965086	All	All	All
78	BTN	SAARC	999	999	999	2018	2.61704260879139	0.810978381577819	6.0740588731594	All	All	All
79	BWA	SSA	999	999	999	1990	3.29218917877628	0.849709943613859	6.76803423157702	All	All	All
80	BWA	SSA	999	999	999	2005	5.30247235400081	1.26994129330569	10.3797602787694	All	All	All
81	BWA	SSA	999	999	999	2018	7.38133118244298	2.03219470988828	13.2029199628198	All	All	All
82	CAF	SSA	999	999	999	1990	1.23545985325564	0.333712585569063	2.68706283509626	All	All	All
83	CAF	SSA	999	999	999	2005	3.30628017471321	0.801516897273319	6.8157243094121	All	All	All
84	CAF	SSA	999	999	999	2018	1.397099657865	0.339969768487933	2.95664847204671	All	All	All
85	CAN	HIC	999	999	999	1990	-1.26393895539557	-1.59195921945881	-0.970327185473246	All	All	All
86	CAN	HIC	999	999	999	2005	-1.4199650759667	-1.78035522970015	-1.09005610934284	All	All	All
87	CAN	HIC	999	999	999	2018	-1.217778168266	-1.53008530182459	-0.935271817447548	All	All	All
88	CHE	HIC	999	999	999	1990	-0.944525778638524	-1.23204831183203	-0.693750234042544	All	All	All
89	CHE	HIC	999	999	999	2005	-1.06700194734352	-1.39803664002964	-0.78342393332973	All	All	All
90	CHE	HIC	999	999	999	2018	-0.982446587914593	-1.28686358878821	-0.720517935803508	All	All	All
91	CHL	LAC	999	999	999	1990	0.452896788591552	-0.484509829378093	1.42693179915263	All	All	All
92	CHL	LAC	999	999	999	2005	0.599437366548278	-0.638008310273431	1.87435087547246	All	All	All
93	CHL	LAC	999	999	999	2018	0.662364774961609	-0.703395793598605	2.06744514047819	All	All	All
94	CHN	Asia	999	999	999	1990	0.0572871028196855	0.0227809523072971	0.0955325734690367	All	All	All
95	CHN	Asia	999	999	999	2005	0.0424683227321839	0.0169508946803623	0.0710936627787577	All	All	All
96	CHN	Asia	999	999	999	2018	0.0383094813003701	0.0151507360765067	0.0640019603153323	All	All	All
97	CIV	SSA	999	999	999	1990	2.55758860304115	0.715567057402399	5.31661392959508	All	All	All
98	CIV	SSA	999	999	999	2005	3.6259460771148	0.987593702465649	7.4683526621946	All	All	All
99	CIV	SSA	999	999	999	2018	4.37858703681702	1.19034609059513	8.82409791903008	All	All	All
100	CMR	SSA	999	999	999	1990	1.22429400078667	0.322833421885035	2.66785579117995	All	All	All
101	CMR	SSA	999	999	999	2005	3.24112909253793	0.857364174368181	6.79685498141278	All	All	All
102	CMR	SSA	999	999	999	2018	4.83337422657137	1.34479293969619	9.48718953363198	All	All	All
103	COD	SSA	999	999	999	1990	1.05510607431245	0.312869674184713	3.16054004241459	All	All	All
104	COD	SSA	999	999	999	2005	1.29865166893788	0.391409834746857	3.9270529893097	All	All	All
105	COD	SSA	999	999	999	2018	1.4018625256199	0.421582742517661	4.20133609159863	All	All	All
106	COG	SSA	999	999	999	1990	1.38005480999819	0.345962398842498	3.02057624850592	All	All	All
107	COG	SSA	999	999	999	2005	4.22856668251024	1.0796477000461	8.77056779842214	All	All	All
108	COG	SSA	999	999	999	2018	5.74026003743633	1.50729489984182	11.0763807093584	All	All	All
109	COL	LAC	999	999	999	1990	1.2134410351639	-1.29738572659809	3.81910518832761	All	All	All
110	COL	LAC	999	999	999	2005	1.03193711408781	-1.10184969938061	3.26019694625065	All	All	All
111	COL	LAC	999	999	999	2018	1.57711031353578	-1.63145273584667	4.86010236937359	All	All	All
112	COM	SSA	999	999	999	1990	3.62333845278988	0.951082733252081	7.47386459875411	All	All	All
113	COM	SSA	999	999	999	2005	3.44155381588091	0.883621282419218	7.2789560691777	All	All	All
114	COM	SSA	999	999	999	2018	5.23257441717383	1.38005758958517	10.2556928596567	All	All	All
115	CPV	SSA	999	999	999	1990	1.67681219847747	0.407316397951734	3.54929164992154	All	All	All
116	CPV	SSA	999	999	999	2005	4.94493922478782	1.14884265964181	9.89019050100016	All	All	All
117	CPV	SSA	999	999	999	2018	2.33820301658389	0.5732576691295	5.03267206035028	All	All	All
118	CRI	LAC	999	999	999	1990	0.744697758818702	-0.8058524663295	2.4867990888525	All	All	All
119	CRI	LAC	999	999	999	2005	0.639986737424689	-0.695459355078185	2.14772991284493	All	All	All
120	CRI	LAC	999	999	999	2018	0.486947674742121	-0.531361670572161	1.62562945670144	All	All	All
121	CUB	LAC	999	999	999	1990	1.00169717011095	-3.70805538978731	5.67442776198843	All	All	All
122	CUB	LAC	999	999	999	2005	0.797597656857766	-2.908871579424	4.53999895661274	All	All	All
123	CUB	LAC	999	999	999	2018	0.69961646377446	-2.46447032650533	4.03382240357484	All	All	All
124	CYP	HIC	999	999	999	1990	-0.896817228898456	-1.86700378227448	-0.435244747084028	All	All	All
125	CYP	HIC	999	999	999	2005	-1.14843988418139	-2.39027409298646	-0.559157320493403	All	All	All
126	CYP	HIC	999	999	999	2018	-0.990569873659375	-2.06308552695709	-0.480693211905077	All	All	All
127	CZE	FSU	999	999	999	1990	0.00647869370713315	-0.464528972016911	0.383172195390888	All	All	All
128	CZE	FSU	999	999	999	2005	0.0059658286864821	-0.426606234628681	0.350718154217646	All	All	All
129	CZE	FSU	999	999	999	2018	0.00503116889195258	-0.356325872533349	0.293546677020637	All	All	All
130	DEU	HIC	999	999	999	1990	-0.872495935148452	-1.10448622616796	-0.671955178373669	All	All	All
131	DEU	HIC	999	999	999	2005	-0.94826138276625	-1.19373845104962	-0.7306166790155	All	All	All
132	DEU	HIC	999	999	999	2018	-0.848968883808891	-1.07034475882802	-0.654463936243085	All	All	All
133	DJI	SSA	999	999	999	1990	7.25132154138589	1.51905967247478	13.3422749016375	All	All	All
134	DJI	SSA	999	999	999	2005	5.51648782169496	1.10497456750932	11.0869921387395	All	All	All
135	DJI	SSA	999	999	999	2018	8.91098402333242	2.34322398992419	15.0534438236588	All	All	All
136	DMA	LAC	999	999	999	1990	0.717140864103109	-0.796229334557258	2.35373345722752	All	All	All
137	DMA	LAC	999	999	999	2005	0.542026967225669	-0.599097012518714	1.78005512157797	All	All	All
138	DMA	LAC	999	999	999	2018	0.411052323196811	-0.45628050649927	1.35169088729876	All	All	All
139	DNK	HIC	999	999	999	1990	-0.489732111260101	-0.646143894012968	-0.35821843704707	All	All	All
140	DNK	HIC	999	999	999	2005	-0.537969826564319	-0.706820494739383	-0.391936803542596	All	All	All
141	DNK	HIC	999	999	999	2018	-0.597190139446645	-0.786064568308681	-0.436190103622613	All	All	All
142	DOM	LAC	999	999	999	1990	0.319927852780798	-1.27747664142674	2.01647696118651	All	All	All
143	DOM	LAC	999	999	999	2005	0.674236659869177	-3.03998521370506	4.58224402328347	All	All	All
144	DOM	LAC	999	999	999	2018	0.583007492374903	-2.2883469944931	3.46196595277491	All	All	All
145	DZA	MENA	999	999	999	1990	-0.739626561589097	-1.7654865116608	0.0728900852889734	All	All	All
146	DZA	MENA	999	999	999	2005	-0.623839138106016	-1.48567526410324	0.062114322085756	All	All	All
147	DZA	MENA	999	999	999	2018	-0.660276669959698	-1.57790243686554	0.0653324908587867	All	All	All
148	ECU	LAC	999	999	999	1990	1.13586905741678	-3.87551741266279	6.01354756257391	All	All	All
149	ECU	LAC	999	999	999	2005	0.527567749933181	-2.21518531123794	3.42367586230327	All	All	All
150	ECU	LAC	999	999	999	2018	1.04268477813974	-3.20846205490021	5.248725372035	All	All	All
151	EGY	MENA	999	999	999	1990	-0.350314406321565	-0.768277180331222	0.0327805747785542	All	All	All
152	EGY	MENA	999	999	999	2005	-0.329809740634218	-0.722532319398403	0.0306550213428469	All	All	All
153	EGY	MENA	999	999	999	2018	-0.323903083761353	-0.709876993621839	0.0301999904192847	All	All	All
154	ERI	SSA	999	999	999	1990	3.72965364491679	0.867332183018988	7.86767691438073	All	All	All
155	ERI	SSA	999	999	999	2005	3.90897804987489	1.00240374347184	8.28379570115827	All	All	All
156	ERI	SSA	999	999	999	2018	6.17054830291181	1.56905269762429	11.2158775168853	All	All	All
157	ESP	HIC	999	999	999	1990	-0.767141239245286	-1.00525177467289	-0.572839567148492	All	All	All
158	ESP	HIC	999	999	999	2005	-0.909870929240044	-1.1915168990382	-0.679879324396125	All	All	All
159	ESP	HIC	999	999	999	2018	-0.916040855674931	-1.19859060005374	-0.685539272331456	All	All	All
160	EST	FSU	999	999	999	1990	0.00468769665616177	-0.327418957402889	0.278691891116889	All	All	All
161	EST	FSU	999	999	999	2005	0.00683925744902585	-0.479930283054133	0.40703121337677	All	All	All
162	EST	FSU	999	999	999	2018	0.00505213030905339	-0.342665368918025	0.291004601462786	All	All	All
163	ETH	SSA	999	999	999	1990	2.56232936999254	1.21988554533772	4.43510088442653	All	All	All
164	ETH	SSA	999	999	999	2005	3.7905646106507	1.81536127261528	6.51858514457173	All	All	All
165	ETH	SSA	999	999	999	2018	5.05452437300028	2.44096023206758	8.71146818236573	All	All	All
166	FIN	HIC	999	999	999	1990	-0.585042797339911	-0.739281595389258	-0.44508789968648	All	All	All
167	FIN	HIC	999	999	999	2005	-0.497819271707915	-0.630622328148476	-0.378230628134434	All	All	All
168	FIN	HIC	999	999	999	2018	-0.469445362475415	-0.595042973397419	-0.356378275691249	All	All	All
169	FJI	Asia	999	999	999	1990	0.212759801006306	-0.321999720386517	0.815836623323073	All	All	All
170	FJI	Asia	999	999	999	2005	0.542576768693556	-0.729591112659113	2.00344761366497	All	All	All
171	FJI	Asia	999	999	999	2018	0.523800782902532	-0.649999214418415	1.83558524215625	All	All	All
172	FRA	HIC	999	999	999	1990	-0.648399229791282	-0.808004051290657	-0.498065519267238	All	All	All
173	FRA	HIC	999	999	999	2005	-0.798879181755206	-0.995191513973867	-0.610121194417512	All	All	All
174	FRA	HIC	999	999	999	2018	-0.866931147790778	-1.08229538638366	-0.662229122667819	All	All	All
175	FSM	Asia	999	999	999	1990	0.201070487170486	-0.361462334052075	0.835663114286774	All	All	All
176	FSM	Asia	999	999	999	2005	0.630769801004113	-1.22412182205018	2.65053776265499	All	All	All
177	FSM	Asia	999	999	999	2018	0.544520608598226	-0.936690440848581	2.24370004256894	All	All	All
178	GAB	SSA	999	999	999	1990	6.3541405943169	1.83883905138494	11.7531620347531	All	All	All
179	GAB	SSA	999	999	999	2005	4.58243667926601	0.906325953878883	9.68190736346399	All	All	All
180	GAB	SSA	999	999	999	2018	4.31081384921597	0.751175047525689	9.49188829082315	All	All	All
181	GBR	HIC	999	999	999	1990	-1.42206574819983	-1.77853886984127	-1.09041127697457	All	All	All
182	GBR	HIC	999	999	999	2005	-1.31277134742433	-1.64408402617223	-1.00992941031685	All	All	All
183	GBR	HIC	999	999	999	2018	-1.31264019633047	-1.64413400785164	-1.00821916037419	All	All	All
184	GEO	FSU	999	999	999	1990	0.000454282829286069	-0.0396497703161843	0.0356551331737776	All	All	All
185	GEO	FSU	999	999	999	2005	0.0181240730952834	-1.051136334293	1.00268943607405	All	All	All
186	GEO	FSU	999	999	999	2018	0.0015167620287129	-0.732072145354395	0.666274872847984	All	All	All
187	GHA	SSA	999	999	999	1990	3.10419823019459	1.46174968862705	5.65494241580456	All	All	All
188	GHA	SSA	999	999	999	2005	3.99298149915913	1.90318176298937	7.19382037164948	All	All	All
189	GHA	SSA	999	999	999	2018	4.61824558847637	2.20134389561763	8.37341731975819	All	All	All
190	GIN	SSA	999	999	999	1990	0.935023819688202	0.251870482798719	2.03135664321815	All	All	All
191	GIN	SSA	999	999	999	2005	3.53331096696437	0.90432541270721	7.23337752356081	All	All	All
192	GIN	SSA	999	999	999	2018	1.58449114248896	0.432060505455024	3.48451702275167	All	All	All
193	GMB	SSA	999	999	999	1990	8.75117122599883	2.44299886122692	14.4912644734451	All	All	All
194	GMB	SSA	999	999	999	2005	5.12793243337258	1.38177258645301	10.0773469301983	All	All	All
195	GMB	SSA	999	999	999	2018	4.44916689881036	1.14037187948987	9.17273067581976	All	All	All
196	GNB	SSA	999	999	999	1990	0.033077824370979	0.0082329786099106	0.0743385576458512	All	All	All
197	GNB	SSA	999	999	999	2005	3.37112734112247	0.906455129968891	6.93468820226827	All	All	All
198	GNB	SSA	999	999	999	2018	5.19178619141399	1.22009357784471	10.1034744256194	All	All	All
199	GNQ	SSA	999	999	999	1990	2.23426873196027	0.648001223520254	4.60732737671536	All	All	All
200	GNQ	SSA	999	999	999	2005	4.0731849385931	0.944881109977375	8.29637960204056	All	All	All
201	GNQ	SSA	999	999	999	2018	4.68319738329024	0.845802224199024	9.59855843753794	All	All	All
202	GRC	HIC	999	999	999	1990	-0.677711280461419	-0.880783264337105	-0.505055085008774	All	All	All
203	GRC	HIC	999	999	999	2005	-0.69886179564444	-0.910014327918839	-0.51902339468448	All	All	All
204	GRC	HIC	999	999	999	2018	-0.64056562751598	-0.832366654930726	-0.475198002776738	All	All	All
205	GRD	LAC	999	999	999	1990	1.01149101204439	-3.18473174611973	5.507945380885	All	All	All
206	GRD	LAC	999	999	999	2005	0.712423104645294	-2.37582873137577	3.83079330010371	All	All	All
207	GRD	LAC	999	999	999	2018	0.435523422337484	-1.6066777140081	2.70010407315265	All	All	All
208	GTM	LAC	999	999	999	1990	0.230813288677581	-0.244255455540631	0.747457622252802	All	All	All
209	GTM	LAC	999	999	999	2005	0.451363900921415	-0.479744109668879	1.4529646406195	All	All	All
210	GTM	LAC	999	999	999	2018	0.607770909020794	-0.643732965356907	1.9448501692517	All	All	All
211	GUY	LAC	999	999	999	1990	0.964006135279375	-1.05272389580263	3.18526981590515	All	All	All
212	GUY	LAC	999	999	999	2005	0.574562416357464	-0.632259036289665	1.90396886377179	All	All	All
213	GUY	LAC	999	999	999	2018	0.630662112734145	-0.68893484260048	2.10048621185023	All	All	All
214	HND	LAC	999	999	999	1990	0.447626145761375	-0.47073592218952	1.48814717295672	All	All	All
215	HND	LAC	999	999	999	2005	0.529957793825714	-0.558544347585173	1.76791602379113	All	All	All
216	HND	LAC	999	999	999	2018	0.799820216894165	-0.838743806723327	2.66574093127857	All	All	All
217	HRV	FSU	999	999	999	1990	0.0068751523898948	-0.497630112861161	0.430753773542379	All	All	All
218	HRV	FSU	999	999	999	2005	0.00897193894876065	-0.635767785536879	0.552026466922919	All	All	All
219	HRV	FSU	999	999	999	2018	0.00701316771767645	-0.503736680814254	0.439475635755758	All	All	All
220	HTI	LAC	999	999	999	1990	0.261302657316297	-0.276119331902586	0.89187381178327	All	All	All
221	HTI	LAC	999	999	999	2005	0.518309208336879	-0.54789818235846	1.76578302807748	All	All	All
222	HTI	LAC	999	999	999	2018	0.268929971323633	-0.28635054422266	0.913933935128814	All	All	All
223	HUN	FSU	999	999	999	1990	0.00876933476114847	-0.636485302872254	0.531128752201052	All	All	All
224	HUN	FSU	999	999	999	2005	0.00730777163387984	-0.52959480637298	0.438914884534653	All	All	All
225	HUN	FSU	999	999	999	2018	0.00669524396089552	-0.484293274345476	0.401879443567871	All	All	All
226	IDN	Asia	999	999	999	1990	0.0862120133848399	0.0331672052004003	0.150962782011422	All	All	All
227	IDN	Asia	999	999	999	2005	0.124664449563243	0.0485377498279399	0.218493814089439	All	All	All
228	IDN	Asia	999	999	999	2018	0.161876709940469	0.0627532699597944	0.282652454329062	All	All	All
229	IND	SAARC	999	999	999	1990	0.156454212379759	0.0711295764784762	0.303916601073665	All	All	All
230	IND	SAARC	999	999	999	2005	0.163428968781651	0.0738082918768952	0.316048578091517	All	All	All
231	IND	SAARC	999	999	999	2018	0.190126875010075	0.0870666290478859	0.371980905714019	All	All	All
232	IRL	HIC	999	999	999	1990	-1.23959386178054	-1.63966243003087	-0.905062865838109	All	All	All
233	IRL	HIC	999	999	999	2005	-1.01121570089159	-1.34499574512142	-0.740699269941621	All	All	All
234	IRL	HIC	999	999	999	2018	-1.02501417704177	-1.3617565039855	-0.750273336301605	All	All	All
235	IRN	MENA	999	999	999	1990	-0.333618677920738	-0.722351296840302	0.0313853223870815	All	All	All
236	IRN	MENA	999	999	999	2005	-0.340161921813988	-0.735320288522952	0.0320100192999055	All	All	All
237	IRN	MENA	999	999	999	2018	-0.319231108116247	-0.689507880320577	0.03036639012141	All	All	All
238	IRQ	MENA	999	999	999	1990	-0.712976914991448	-1.75868715941593	0.0681124808168831	All	All	All
239	IRQ	MENA	999	999	999	2005	-0.680520270280815	-1.67633042081654	0.0661171972305609	All	All	All
240	IRQ	MENA	999	999	999	2018	-0.604308919039157	-1.48960784058697	0.0588853728145153	All	All	All
241	ISL	HIC	999	999	999	1990	-1.08534174587527	-1.39339697526317	-0.823939364185589	All	All	All
242	ISL	HIC	999	999	999	2005	-0.964974831496181	-1.24469010481526	-0.732334052007831	All	All	All
243	ISL	HIC	999	999	999	2018	-1.1639693430367	-1.50880321347241	-0.873041904085923	All	All	All
244	ISR	MENA	999	999	999	1990	-0.805523314781669	-1.81290018517781	0.0758785301328742	All	All	All
245	ISR	MENA	999	999	999	2005	-0.476307654511698	-1.08152082494706	0.0449890013759036	All	All	All
246	ISR	MENA	999	999	999	2018	-0.509756332596028	-1.15339259177496	0.0481253399577794	All	All	All
247	ITA	HIC	999	999	999	1990	-0.492923715303762	-0.623349945652532	-0.381619087238747	All	All	All
248	ITA	HIC	999	999	999	2005	-0.497314182853831	-0.628373226823399	-0.384907964074184	All	All	All
249	ITA	HIC	999	999	999	2018	-0.459656369703169	-0.581212815485327	-0.355679438435167	All	All	All
250	JAM	LAC	999	999	999	1990	0.844253200240032	-0.915454315211665	2.63289633945635	All	All	All
251	JAM	LAC	999	999	999	2005	0.839024260913137	-0.908645126388113	2.6119725373792	All	All	All
252	JAM	LAC	999	999	999	2018	0.723744598483363	-0.785096850449573	2.25328393265366	All	All	All
253	JOR	MENA	999	999	999	1990	-0.769856141881185	-1.74967846032952	0.0728063535627052	All	All	All
254	JOR	MENA	999	999	999	2005	-1.24869449661133	-2.85470317957603	0.120284856539132	All	All	All
255	JOR	MENA	999	999	999	2018	-0.829351744158351	-1.89471142962917	0.0790643809887101	All	All	All
256	JPN	Asia	999	999	999	1990	0.414825792280113	0.173676392349721	0.652005140602492	All	All	All
257	JPN	Asia	999	999	999	2005	0.355229099778176	0.148293346687309	0.562142912317968	All	All	All
258	JPN	Asia	999	999	999	2018	0.306724754155153	0.127586352375773	0.486671568844669	All	All	All
259	KAZ	FSU	999	999	999	1990	0.00244369804107821	-0.375405652729729	0.358414452021349	All	All	All
260	KAZ	FSU	999	999	999	2005	0.00565418066147742	-1.18811657861661	1.04621347970083	All	All	All
261	KAZ	FSU	999	999	999	2018	0.00436616778958528	-0.625052090614621	0.566067047647258	All	All	All
262	KEN	SSA	999	999	999	1990	1.09988722391088	0.469543888989206	2.25523379151762	All	All	All
263	KEN	SSA	999	999	999	2005	0.813958014889339	0.34595043325683	1.66586767434216	All	All	All
264	KEN	SSA	999	999	999	2018	0.635564493742222	0.270222167570377	1.30544289521594	All	All	All
265	KGZ	FSU	999	999	999	1990	0.0314294781403326	-1.72619693656819	1.5578183425213	All	All	All
266	KGZ	FSU	999	999	999	2005	0.00714453177153839	-1.22615019876725	1.05906628756489	All	All	All
267	KGZ	FSU	999	999	999	2018	0.0287396034268365	-2.1678621782865	2.08607181635117	All	All	All
268	KHM	Asia	999	999	999	1990	0.019596450433726	0.00719147825707597	0.0376126706931644	All	All	All
269	KHM	Asia	999	999	999	2005	0.425723538936145	0.163937011707775	0.734461642473093	All	All	All
270	KHM	Asia	999	999	999	2018	0.746489548988609	0.289609744776813	1.29016460521318	All	All	All
271	KIR	Asia	999	999	999	1990	0.17609831969523	0.0651132926155113	0.338524422471449	All	All	All
272	KIR	Asia	999	999	999	2005	0.343724074322255	0.127242608385854	0.659983369537012	All	All	All
273	KIR	Asia	999	999	999	2018	0.335957887133063	0.124438218999268	0.644747084939073	All	All	All
274	KOR	Asia	999	999	999	1990	0.174789570722119	0.0705602083042867	0.275956699818288	All	All	All
275	KOR	Asia	999	999	999	2005	0.164198041329721	0.0669438725784996	0.259110217903771	All	All	All
276	KOR	Asia	999	999	999	2018	0.148078996380131	0.0601857089738064	0.233190707868494	All	All	All
277	KWT	MENA	999	999	999	1990	-0.474939720740286	-1.13743082625992	0.0433513418237278	All	All	All
278	KWT	MENA	999	999	999	2005	-1.78443131797439	-4.26554442955931	0.17014614966717	All	All	All
279	KWT	MENA	999	999	999	2018	-1.17475297762149	-2.82388287105051	0.111400617650877	All	All	All
280	LAO	Asia	999	999	999	1990	0.0840963165294407	0.0317332945781901	0.149795349342643	All	All	All
281	LAO	Asia	999	999	999	2005	0.191625211413299	0.0748092922995927	0.332676486812758	All	All	All
282	LAO	Asia	999	999	999	2018	0.258934491638908	0.101374925287878	0.447752857482516	All	All	All
283	LBN	MENA	999	999	999	1990	-0.799506819147512	-1.73074606761542	0.0773245127667552	All	All	All
284	LBN	MENA	999	999	999	2005	-0.500688024310629	-1.08886045484417	0.0488904985039351	All	All	All
285	LBN	MENA	999	999	999	2018	-0.739591757435758	-1.60428779354314	0.07193860351165	All	All	All
286	LBR	SSA	999	999	999	1990	1.61307684431632	0.434968064569012	3.65392985306539	All	All	All
287	LBR	SSA	999	999	999	2005	2.60699548021663	0.651308406158851	5.56026589427294	All	All	All
288	LBR	SSA	999	999	999	2018	6.28144316767952	1.83768979529386	11.8364424947231	All	All	All
289	LBY	MENA	999	999	999	1990	-0.602918716506835	-3.12227534956006	1.7163747692026	All	All	All
290	LBY	MENA	999	999	999	2005	-0.749165435306734	-3.96912998206462	1.94185509657323	All	All	All
291	LBY	MENA	999	999	999	2018	-0.645148098969597	-3.05456962574894	1.59405343738156	All	All	All
292	LCA	LAC	999	999	999	1990	0.70377069067996	-2.64307379840646	4.33484326763899	All	All	All
293	LCA	LAC	999	999	999	2005	0.659046793094686	-2.59487283838729	4.2565384054904	All	All	All
294	LCA	LAC	999	999	999	2018	0.683477877170335	-2.4685192411936	4.03027683170676	All	All	All
295	LKA	SAARC	999	999	999	1990	2.07558168502569	1.07120348556833	3.60560279244921	All	All	All
296	LKA	SAARC	999	999	999	2005	5.18064090734383	2.72038014728317	8.48523863104766	All	All	All
297	LKA	SAARC	999	999	999	2018	4.54201082193149	2.36794324296373	7.58050003193435	All	All	All
298	LSO	SSA	999	999	999	1990	3.25750350732931	0.590980623405387	7.04514456817339	All	All	All
299	LSO	SSA	999	999	999	2005	3.56514255433538	0.926162491595859	7.50053691664811	All	All	All
300	LSO	SSA	999	999	999	2018	8.16900407569266	2.31519562447479	14.160996821481	All	All	All
301	LTU	FSU	999	999	999	1990	0.0039341217208436	-0.288449288597585	0.240895641202879	All	All	All
302	LTU	FSU	999	999	999	2005	0.00462858337754923	-0.333900261098856	0.282086529539126	All	All	All
303	LTU	FSU	999	999	999	2018	0.00446644709943157	-0.322655982157452	0.271811725348363	All	All	All
304	LUX	HIC	999	999	999	1990	-0.90553153439198	-1.2769462422175	-0.632520864153472	All	All	All
305	LUX	HIC	999	999	999	2005	-1.05135338933838	-1.47507889399009	-0.73339512128071	All	All	All
306	LUX	HIC	999	999	999	2018	-1.07732612990758	-1.51476788704872	-0.753251947436109	All	All	All
307	LVA	FSU	999	999	999	1990	0.00429369673180706	-0.300652245067361	0.257583669004925	All	All	All
308	LVA	FSU	999	999	999	2005	0.00405829574084387	-0.285520906908531	0.245327363209357	All	All	All
309	LVA	FSU	999	999	999	2018	0.0038484925734034	-0.269994203003827	0.232696304022734	All	All	All
310	MAR	MENA	999	999	999	1990	-0.490912525828899	-1.16527864546178	0.0494466348960811	All	All	All
311	MAR	MENA	999	999	999	2005	-0.57379951985225	-1.36402239458551	0.0581892679235484	All	All	All
312	MAR	MENA	999	999	999	2018	-0.546021337695468	-1.29032324848677	0.0555465829741254	All	All	All
313	MDA	FSU	999	999	999	1990	0.011693696374459	-0.684667602702968	0.655037090482899	All	All	All
314	MDA	FSU	999	999	999	2005	0.00514833369182944	-1.06133591816673	1.00368410815556	All	All	All
315	MDA	FSU	999	999	999	2018	-0.00131862651708207	-0.284371292055794	0.266344775510076	All	All	All
316	MDG	SSA	999	999	999	1990	3.97820994609626	0.990603471488427	8.25293915423286	All	All	All
317	MDG	SSA	999	999	999	2005	2.64926493664509	0.723486234266673	5.59370095380125	All	All	All
318	MDG	SSA	999	999	999	2018	3.44835067574938	0.934428673963569	7.26833217270964	All	All	All
319	MDV	SAARC	999	999	999	1990	7.13252308295645	3.16824618260269	12.2439859165058	All	All	All
320	MDV	SAARC	999	999	999	2005	5.96532489568	2.48300645477724	11.6951813700639	All	All	All
321	MDV	SAARC	999	999	999	2018	2.94079481104947	1.21497013733569	6.49072979745331	All	All	All
322	MEX	LAC	999	999	999	1990	0.783953922315278	-0.820063294117371	2.41507641100054	All	All	All
323	MEX	LAC	999	999	999	2005	0.735953740218064	-0.771766361499206	2.26186340183843	All	All	All
324	MEX	LAC	999	999	999	2018	0.717015922522403	-0.750900265711931	2.21314102381831	All	All	All
325	MHL	Asia	999	999	999	1990	0.188140548516724	-0.312764156358762	0.759657678418419	All	All	All
326	MHL	Asia	999	999	999	2005	0.507925514928815	-0.735981450745157	1.9310607185308	All	All	All
327	MHL	Asia	999	999	999	2018	0.495304010269831	-0.709386614282798	1.84312207550209	All	All	All
328	MKD	FSU	999	999	999	1990	0.00347753931371728	-0.256623396445876	0.21409402076574	All	All	All
329	MKD	FSU	999	999	999	2005	0.00987010700782008	-0.732133243428738	0.611131070816335	All	All	All
330	MKD	FSU	999	999	999	2018	0.0216669810863852	-1.62237728812138	1.34446032768892	All	All	All
331	MLI	SSA	999	999	999	1990	1.31336100853081	0.33845071111767	2.7559331405403	All	All	All
332	MLI	SSA	999	999	999	2005	3.46402961453089	0.862708131527665	7.30954366469653	All	All	All
333	MLI	SSA	999	999	999	2018	1.90975403576456	0.530152221018028	4.21556511887552	All	All	All
334	MLT	HIC	999	999	999	1990	-1.24003993519974	-1.7368598082353	-0.871586277884536	All	All	All
335	MLT	HIC	999	999	999	2005	-1.54420314849895	-2.15791550286874	-1.0810849234144	All	All	All
336	MLT	HIC	999	999	999	2018	-1.93552657534356	-2.71303190190296	-1.35825103502865	All	All	All
337	MMR	Asia	999	999	999	1990	0.0791132242307391	-0.12686522849371	0.329498730454137	All	All	All
338	MMR	Asia	999	999	999	2005	0.362281690921321	-0.588100624943347	1.37966610245641	All	All	All
339	MMR	Asia	999	999	999	2018	0.514321518039746	-0.669049580911415	1.87320546396452	All	All	All
340	MNE	FSU	999	999	999	1990	0.00433780827221593	-0.380615791327771	0.336075472685674	All	All	All
341	MNE	FSU	999	999	999	2005	0.00481308215408972	-0.421364479957113	0.371093685850366	All	All	All
342	MNE	FSU	999	999	999	2018	0.00653474003593452	-0.574471651258528	0.501600017870887	All	All	All
343	MNG	FSU	999	999	999	1990	0.0147978917150102	-1.00305304183132	0.917433266223371	All	All	All
344	MNG	FSU	999	999	999	2005	0.0123112433069979	-0.870722888299395	0.779644940545673	All	All	All
345	MNG	FSU	999	999	999	2018	0.0117209235671331	-0.813457180776819	0.729077531483883	All	All	All
346	MOZ	SSA	999	999	999	1990	1.11252608993815	0.488149174432661	2.22431518185486	All	All	All
347	MOZ	SSA	999	999	999	2005	1.69540518659372	0.765919914728234	3.31920118040576	All	All	All
348	MOZ	SSA	999	999	999	2018	2.03786145033516	0.930618263795653	3.99834827214794	All	All	All
349	MRT	SSA	999	999	999	1990	2.6166151336165	1.18482900269415	4.99036031243452	All	All	All
350	MRT	SSA	999	999	999	2005	5.18889248380657	2.36863782070942	9.8845811357129	All	All	All
351	MRT	SSA	999	999	999	2018	7.77670049901311	3.46058247013593	14.3439407217069	All	All	All
352	MUS	SSA	999	999	999	1990	11.4856798032822	5.79694429416379	17.2982661179274	All	All	All
353	MUS	SSA	999	999	999	2005	9.87446249628359	5.25687335315831	15.1924119312852	All	All	All
354	MUS	SSA	999	999	999	2018	11.5939025822017	6.35191048884411	17.1174527549676	All	All	All
355	MWI	SSA	999	999	999	1990	1.836598634989	0.855364464203286	3.52382655089522	All	All	All
356	MWI	SSA	999	999	999	2005	1.69615076545764	0.788306441758762	3.25328197957993	All	All	All
357	MWI	SSA	999	999	999	2018	0.929597863643758	0.431984605145105	1.7876452245663	All	All	All
358	MYS	Asia	999	999	999	1990	0.371113367618831	0.147604743757986	0.631250274692565	All	All	All
359	MYS	Asia	999	999	999	2005	0.332171432482756	0.131705306201349	0.566054992652714	All	All	All
360	MYS	Asia	999	999	999	2018	0.368850677790106	0.147112340332662	0.62579781737596	All	All	All
361	NAM	SSA	999	999	999	1990	9.80424646443206	4.68616482771024	16.3294256563595	All	All	All
362	NAM	SSA	999	999	999	2005	8.09230915138028	3.85368817693153	14.3897824258867	All	All	All
363	NAM	SSA	999	999	999	2018	9.04402867779948	4.30261254728081	15.4477939155789	All	All	All
364	NER	SSA	999	999	999	1990	1.38972770210433	0.259484979618801	3.23306621946927	All	All	All
365	NER	SSA	999	999	999	2005	2.45367223353144	0.519027690103794	5.44455510481802	All	All	All
366	NER	SSA	999	999	999	2018	0.000107308494321369	2.09787606803764e-05	0.00032114042033754	All	All	All
367	NGA	SSA	999	999	999	1990	0.347018872621777	0.0918924221124089	0.759177615500254	All	All	All
368	NGA	SSA	999	999	999	2005	3.24381400630395	0.891724237327077	6.74682458365891	All	All	All
369	NGA	SSA	999	999	999	2018	3.46749461914048	0.965784836808403	7.11077066507758	All	All	All
370	NIC	LAC	999	999	999	1990	0.338709660822086	-1.29467869177978	2.07005589064481	All	All	All
371	NIC	LAC	999	999	999	2005	0.737231197772056	-2.75721957556015	4.61515254478911	All	All	All
372	NIC	LAC	999	999	999	2018	0.839453381740593	-3.13017566740125	4.91141464279149	All	All	All
373	NLD	HIC	999	999	999	1990	-1.31826964967608	-1.63967908434899	-1.01951267725267	All	All	All
374	NLD	HIC	999	999	999	2005	-1.1238066702191	-1.40169128241356	-0.86696317134973	All	All	All
375	NLD	HIC	999	999	999	2018	-0.961712870655274	-1.20623307365876	-0.744912069068484	All	All	All
376	NOR	HIC	999	999	999	1990	-0.680426750784863	-0.871098709267774	-0.508921704686206	All	All	All
377	NOR	HIC	999	999	999	2005	-0.583924755282548	-0.749993578096375	-0.437294961243653	All	All	All
378	NOR	HIC	999	999	999	2018	-0.646693516888315	-0.829715445837443	-0.483640152479673	All	All	All
379	NPL	SAARC	999	999	999	1990	0.298712781804657	0.0924195288183323	0.819168322482589	All	All	All
380	NPL	SAARC	999	999	999	2005	0.734373360348238	0.22922462727734	1.88250947721481	All	All	All
381	NPL	SAARC	999	999	999	2018	1.43774621247515	0.466623074545105	3.5982583526685	All	All	All
382	NZL	HIC	999	999	999	1990	-0.398680342565552	-0.538936391101226	-0.287891790952016	All	All	All
383	NZL	HIC	999	999	999	2005	-0.766622412062274	-1.03528673364717	-0.55534398986229	All	All	All
384	NZL	HIC	999	999	999	2018	-0.601386155998496	-0.81182858917546	-0.436038379566851	All	All	All
385	OMN	MENA	999	999	999	1990	-0.203915079551656	-0.514779653008718	0.0200543912508835	All	All	All
386	OMN	MENA	999	999	999	2005	-0.582808935413391	-1.4718725051568	0.0584628101454976	All	All	All
387	OMN	MENA	999	999	999	2018	-0.523563483127181	-1.33401859638857	0.0514343349186077	All	All	All
388	PAK	SAARC	999	999	999	1990	4.43394238080069	1.90381715023854	9.31611905690331	All	All	All
389	PAK	SAARC	999	999	999	2005	4.66400345173581	1.99921712906482	9.85378787619186	All	All	All
390	PAK	SAARC	999	999	999	2018	4.42467844447206	1.89322670207019	9.46200329774673	All	All	All
391	PAN	LAC	999	999	999	1990	0.800132442421234	-3.20204205391977	4.64743128711831	All	All	All
392	PAN	LAC	999	999	999	2005	0.63420844360046	-2.49161527417695	3.91731514771564	All	All	All
393	PAN	LAC	999	999	999	2018	0.980311942198399	-3.23676016972199	5.12646096685266	All	All	All
394	PER	LAC	999	999	999	1990	0.545873243837968	-0.625959092015609	1.77637054240158	All	All	All
395	PER	LAC	999	999	999	2005	0.441793362818415	-0.506092678933351	1.44735675589948	All	All	All
396	PER	LAC	999	999	999	2018	0.491064302576512	-0.565454815871605	1.60100648563645	All	All	All
397	PHL	Asia	999	999	999	1990	0.6369352177125	0.258984720189215	1.0171956195852	All	All	All
398	PHL	Asia	999	999	999	2005	0.570074798369536	0.231992943487657	0.911501209012274	All	All	All
399	PHL	Asia	999	999	999	2018	0.545323270957802	0.221621894747648	0.871677040271738	All	All	All
400	PNG	Asia	999	999	999	1990	0.163384251391119	-0.355959630173799	0.767952092230222	All	All	All
401	PNG	Asia	999	999	999	2005	0.513302386745952	-1.00566304573814	2.30328625070863	All	All	All
402	PNG	Asia	999	999	999	2018	3.47652636803425e-07	-7.73390066276137e-07	2.17141905852889e-06	All	All	All
403	POL	FSU	999	999	999	1990	0.00506667112863	-0.351744630462273	0.304825939204644	All	All	All
404	POL	FSU	999	999	999	2005	0.00480602584349573	-0.332519023187602	0.289422178710821	All	All	All
405	POL	FSU	999	999	999	2018	0.00453981733536802	-0.314871747452195	0.272691630813351	All	All	All
406	PRT	HIC	999	999	999	1990	-0.798998613477105	-0.995312650533274	-0.615671205822657	All	All	All
407	PRT	HIC	999	999	999	2005	-0.972901318821548	-1.2113273936438	-0.750076456709585	All	All	All
408	PRT	HIC	999	999	999	2018	-0.785493593464653	-0.976660871628621	-0.604014986735064	All	All	All
409	PRY	LAC	999	999	999	1990	0.453640379364415	-1.70816396151454	2.736033270537	All	All	All
410	PRY	LAC	999	999	999	2005	0.656855706439242	-2.4935380112069	3.95299064322905	All	All	All
411	PRY	LAC	999	999	999	2018	0.70577814425729	-2.81284002555092	4.34108889082577	All	All	All
412	PSE	MENA	999	999	999	1990	-0.396784028525202	-0.954708978606363	0.0391383537239918	All	All	All
413	PSE	MENA	999	999	999	2005	-0.527431526525814	-1.27219089381108	0.0523295624401222	All	All	All
414	PSE	MENA	999	999	999	2018	-0.52916430068621	-1.2790762909607	0.0524260622158798	All	All	All
415	QAT	MENA	999	999	999	1990	-0.625226592701617	-1.50535527738678	0.0566374016106036	All	All	All
416	QAT	MENA	999	999	999	2005	-0.833162066351944	-2.00607869881116	0.0751643578004383	All	All	All
417	QAT	MENA	999	999	999	2018	-0.714532053721698	-1.7239176056142	0.0653181469664754	All	All	All
418	ROU	FSU	999	999	999	1990	0.0134603547734902	-0.992382008461806	0.818104629679661	All	All	All
419	ROU	FSU	999	999	999	2005	0.0136415064753002	-1.00706593795015	0.825375510170976	All	All	All
420	ROU	FSU	999	999	999	2018	0.0124240501498469	-0.913988693136173	0.751705311238427	All	All	All
421	RUS	FSU	999	999	999	1990	0.00402571068103171	-0.296896730025713	0.238183139539819	All	All	All
422	RUS	FSU	999	999	999	2005	0.00876371349938238	-0.675191130821065	0.541665082028085	All	All	All
423	RUS	FSU	999	999	999	2018	0.00832684419917758	-0.637678160141681	0.514120230728298	All	All	All
424	RWA	SSA	999	999	999	1990	0.89323780045	0.158217797176723	2.25416516444076	All	All	All
425	RWA	SSA	999	999	999	2005	1.45002728878871	0.293897473925049	3.46976056516806	All	All	All
426	RWA	SSA	999	999	999	2018	2.09382632492335	0.00295948140712031	6.46945206041968	All	All	All
427	SAU	MENA	999	999	999	1990	-0.488225612187927	-2.70536033421971	1.3864073508678	All	All	All
428	SAU	MENA	999	999	999	2005	-0.73990169875952	-3.68674470228465	1.97921540367681	All	All	All
429	SAU	MENA	999	999	999	2018	-0.685368858188141	-3.26008315428084	1.62961493579465	All	All	All
430	SDN	SSA	999	999	999	1990	4.61101925332198	1.98407194780262	8.96605837375819	All	All	All
431	SDN	SSA	999	999	999	2005	4.69909228758141	2.02433261385857	9.13048616499927	All	All	All
432	SDN	SSA	999	999	999	2018	4.76730047044206	2.05033856525877	9.30669904057452	All	All	All
433	SEN	SSA	999	999	999	1990	6.85844279683907	1.94599353990734	12.4904217870742	All	All	All
434	SEN	SSA	999	999	999	2005	3.51587820666297	0.944503195948153	7.34386669454762	All	All	All
435	SEN	SSA	999	999	999	2018	8.86016169949415	2.55703552894174	14.5923663536754	All	All	All
436	SGP	Asia	999	999	999	1990	0.521665474875718	0.212766414580148	0.855177710290484	All	All	All
437	SGP	Asia	999	999	999	2005	0.470571751833306	0.191749466593285	0.771556259533234	All	All	All
438	SGP	Asia	999	999	999	2018	0.435666837217133	0.177567397215498	0.713600203275133	All	All	All
439	SLB	Asia	999	999	999	1990	0.746475096799746	0.274050426701744	1.39254434902208	All	All	All
440	SLB	Asia	999	999	999	2005	0.763529840010395	0.280725847567502	1.41996301786862	All	All	All
441	SLB	Asia	999	999	999	2018	0.586594915469371	0.215424609477348	1.10293580264263	All	All	All
442	SLE	SSA	999	999	999	1990	1.82230292521342	0.49542524729527	3.98388610414364	All	All	All
443	SLE	SSA	999	999	999	2005	2.42193786323347	0.620006978085915	5.25821752599649	All	All	All
444	SLE	SSA	999	999	999	2018	6.00337788100149	1.58931569151506	11.4756849408492	All	All	All
445	SLV	LAC	999	999	999	1990	0.409112004111363	-0.432324619907065	1.39206248309491	All	All	All
446	SLV	LAC	999	999	999	2005	0.547484388574669	-0.581411764682653	1.86398509549654	All	All	All
447	SLV	LAC	999	999	999	2018	0.762878223417569	-0.815407953455565	2.60333057854644	All	All	All
448	SRB	FSU	999	999	999	1990	0.00586569537686351	-0.454594458296331	0.394900870576133	All	All	All
449	SRB	FSU	999	999	999	2005	0.00753462136777335	-0.579963211577101	0.512287291899262	All	All	All
450	SRB	FSU	999	999	999	2018	0.003465922626624	-0.276081158846303	0.238392776640434	All	All	All
451	SSD	SSA	999	999	999	1990	3.19861925882654	0.656618431903395	6.92778724063375	All	All	All
452	SSD	SSA	999	999	999	2005	3.35953573311126	0.699876338802577	7.20893255908976	All	All	All
453	SSD	SSA	999	999	999	2018	5.16849850930488	1.15524804080281	10.6141297199754	All	All	All
454	STP	SSA	999	999	999	1990	1.92396640392246	0.541564177981839	4.12546101052278	All	All	All
455	STP	SSA	999	999	999	2005	4.70805448790702	1.0142353512602	9.56986298394367	All	All	All
456	STP	SSA	999	999	999	2018	3.28687052487615	0.617101066206932	7.2770294709727	All	All	All
457	SUR	LAC	999	999	999	1990	0.525217665660286	-0.584658027307121	1.74013450733846	All	All	All
458	SUR	LAC	999	999	999	2005	1.26927391148209	-1.42492732861854	4.12096275725786	All	All	All
459	SUR	LAC	999	999	999	2018	0.733796862951746	-0.821097012093653	2.42752909700726	All	All	All
460	SVK	FSU	999	999	999	1990	0.00977537449202661	-0.700048642094101	0.575829923737012	All	All	All
461	SVK	FSU	999	999	999	2005	0.0109856169437481	-0.788971075576734	0.65065100682019	All	All	All
462	SVK	FSU	999	999	999	2018	0.0124597699579131	-0.882210279573157	0.749787382132286	All	All	All
463	SVN	FSU	999	999	999	1990	0.00829065959255355	-0.585693859862597	0.476541018017867	All	All	All
464	SVN	FSU	999	999	999	2005	0.0102366698747857	-0.743877481963169	0.60325821300931	All	All	All
465	SVN	FSU	999	999	999	2018	0.00985543903398452	-0.723949346649766	0.579470484938383	All	All	All
466	SWE	HIC	999	999	999	1990	-0.79074621712346	-1.00675543179631	-0.602350679580117	All	All	All
467	SWE	HIC	999	999	999	2005	-0.754301292928786	-0.960729670660169	-0.57486302674269	All	All	All
468	SWE	HIC	999	999	999	2018	-0.74116270930804	-0.944437342463544	-0.56362160734571	All	All	All
469	SWZ	SSA	999	999	999	1990	5.67609924144492	2.64419630949272	10.5353252500082	All	All	All
470	SWZ	SSA	999	999	999	2005	2.25141238816424	1.03675142235671	4.15156490167052	All	All	All
471	SWZ	SSA	999	999	999	2018	6.8641017664656	3.21229895199596	12.5561744217127	All	All	All
472	SYC	SSA	999	999	999	1990	5.86200563015927	3.1378028130439	9.01237021256887	All	All	All
473	SYC	SSA	999	999	999	2005	5.92457162027839	3.18034627296639	9.08757928193714	All	All	All
474	SYC	SSA	999	999	999	2018	6.20157198571524	3.32842431654159	9.47683747474431	All	All	All
475	SYR	MENA	999	999	999	1990	-0.304405937552106	-0.687459166118931	0.0313160626531142	All	All	All
476	SYR	MENA	999	999	999	2005	-0.426427416740347	-0.96275190511579	0.0435823169818157	All	All	All
477	SYR	MENA	999	999	999	2018	-0.405325221781544	-0.918247141491496	0.0415136478850194	All	All	All
478	TCD	SSA	999	999	999	1990	2.48645730863226	0.603054287313347	5.4045168432571	All	All	All
479	TCD	SSA	999	999	999	2005	2.81898967087229	0.663381538942335	6.16035353819863	All	All	All
480	TCD	SSA	999	999	999	2018	3.60644845255062	0.826814367019512	7.73257720620552	All	All	All
481	TGO	SSA	999	999	999	1990	1.21045092055316	0.300549357278791	2.63170403759886	All	All	All
482	TGO	SSA	999	999	999	2005	2.51364675510488	0.659673724694161	5.38733832887492	All	All	All
483	TGO	SSA	999	999	999	2018	6.4704558431652	1.77686447751463	11.8997853663487	All	All	All
484	THA	Asia	999	999	999	1990	0.150762374421765	0.0497824478437367	0.355771692822476	All	All	All
485	THA	Asia	999	999	999	2005	0.485472479201427	0.164504188155547	1.14931735407792	All	All	All
486	THA	Asia	999	999	999	2018	0.801826784513605	0.271418917558293	1.90799267999195	All	All	All
487	TJK	FSU	999	999	999	1990	0.00596390499389012	-0.539720274118089	0.49044188115825	All	All	All
488	TJK	FSU	999	999	999	2005	0.0302314287202613	-1.06106525370498	1.06587408715297	All	All	All
489	TJK	FSU	999	999	999	2018	0.00917714465058254	-2.28722378690221	2.0849674903888	All	All	All
490	TKM	FSU	999	999	999	1990	0.143850079588674	-5.50180279436117	5.40952024010532	All	All	All
491	TKM	FSU	999	999	999	2005	0.000432807429567581	-0.811672471432085	0.753486803101544	All	All	All
492	TKM	FSU	999	999	999	2018	0.00149148500913408	-0.269288860428489	0.257774884056184	All	All	All
493	TLS	Asia	999	999	999	1990	0.090965990944981	-0.169906078136206	0.418691953645089	All	All	All
494	TLS	Asia	999	999	999	2005	0.236613001202488	-0.394890587244333	0.963974846297016	All	All	All
495	TLS	Asia	999	999	999	2018	2.10487384399983	-2.55178743032746	6.70811090343561	All	All	All
496	TON	Asia	999	999	999	1990	0.290622928308643	0.11443139327554	0.527710046040883	All	All	All
497	TON	Asia	999	999	999	2005	0.883900657682367	0.350410890281199	1.59193901954959	All	All	All
498	TON	Asia	999	999	999	2018	0.904392513693617	0.357961272989877	1.6261060847881	All	All	All
499	TTO	LAC	999	999	999	1990	0.732364639193206	-0.794642039923137	2.47598743772791	All	All	All
500	TTO	LAC	999	999	999	2005	1.05102851124568	-1.13844998806803	3.54110693917882	All	All	All
501	TTO	LAC	999	999	999	2018	0.87042174368073	-0.94704674620048	2.93690955573421	All	All	All
502	TUN	MENA	999	999	999	1990	-0.479068038004855	-2.24724260216098	1.06986075035703	All	All	All
503	TUN	MENA	999	999	999	2005	-0.739335652284786	-3.16827031647552	1.50285354529879	All	All	All
504	TUN	MENA	999	999	999	2018	-0.794150586330794	-3.10201873927602	1.50410714283617	All	All	All
505	TUR	MENA	999	999	999	1990	-0.362649945669136	-0.839450156703891	0.0336543343234633	All	All	All
506	TUR	MENA	999	999	999	2005	-0.246361492969335	-0.572722717121278	0.0226754333524425	All	All	All
507	TUR	MENA	999	999	999	2018	-0.312355721780482	-0.727483572575637	0.0287952927632511	All	All	All
508	TWN	Asia	999	999	999	1990	1.02949629634773	0.435299944389331	1.63690977078199	All	All	All
509	TWN	Asia	999	999	999	2005	0.760735515185738	0.321707072238435	1.21365817455932	All	All	All
510	TWN	Asia	999	999	999	2018	0.728212454261008	0.306760374517369	1.16183880136958	All	All	All
511	TZA	SSA	999	999	999	1990	0.323964862130522	0.0720042313806847	0.732077571018637	All	All	All
512	TZA	SSA	999	999	999	2005	3.00385116596615	0.777010182083944	6.31921785572875	All	All	All
513	TZA	SSA	999	999	999	2018	5.1669678635052	1.22530332976325	10.1959500944228	All	All	All
514	UGA	SSA	999	999	999	1990	0.130980880921698	0.0206836218794409	0.308801212317448	All	All	All
515	UGA	SSA	999	999	999	2005	2.8259679950775	0.603910795441214	6.41918674742919	All	All	All
516	UGA	SSA	999	999	999	2018	7.18414053390565	1.6520339620344	13.5262240463363	All	All	All
517	UKR	FSU	999	999	999	1990	0.00802471031219944	-0.563240152757665	0.466902156092206	All	All	All
518	UKR	FSU	999	999	999	2005	0.00721726332946327	-0.50683846235948	0.419824118667387	All	All	All
519	UKR	FSU	999	999	999	2018	0.00533316963850186	-0.3736500138593	0.308461254565982	All	All	All
520	URY	LAC	999	999	999	1990	0.704048472062181	-0.76656158365048	2.45361921272986	All	All	All
521	URY	LAC	999	999	999	2005	0.812206419456081	-0.871666250746988	2.80070940281106	All	All	All
522	URY	LAC	999	999	999	2018	0.855556154348863	-0.923207514332609	2.96509280553102	All	All	All
523	USA	HIC	999	999	999	1990	-2.06690023045442	-2.57473239574708	-1.59948585591238	All	All	All
524	USA	HIC	999	999	999	2005	-2.81213586472155	-3.50646680492514	-2.17787327453421	All	All	All
525	USA	HIC	999	999	999	2018	-1.72987244922813	-2.15575054414769	-1.3368381574397	All	All	All
526	UZB	FSU	999	999	999	1990	-0.00750970743563327	-2.6763878246001	2.40861489670353	All	All	All
527	UZB	FSU	999	999	999	2005	0.00388761108424133	-0.769567860875919	0.695588409739226	All	All	All
528	UZB	FSU	999	999	999	2018	0.00183541406580849	-1.62465541595423	1.37577358382009	All	All	All
529	VCT	LAC	999	999	999	1990	0.775921909083774	-2.51784928702423	4.15885281263802	All	All	All
530	VCT	LAC	999	999	999	2005	0.762090075786968	-2.672476764457	4.36089091280399	All	All	All
531	VCT	LAC	999	999	999	2018	0.963630951358641	-3.11179799724128	5.00216023997343	All	All	All
532	VEN	LAC	999	999	999	1990	0.838680996647415	-3.60919558415495	5.27490023426992	All	All	All
533	VEN	LAC	999	999	999	2005	0.76851692017779	-3.54365023659829	5.21536206797181	All	All	All
534	VEN	LAC	999	999	999	2018	0.393311156381287	-1.85298918660198	2.78823974080305	All	All	All
535	VNM	Asia	999	999	999	1990	0.226829601469571	0.087659052630829	0.396127642624226	All	All	All
536	VNM	Asia	999	999	999	2005	0.309702871631167	0.121681728199404	0.520363788653569	All	All	All
537	VNM	Asia	999	999	999	2018	0.273816582488575	0.106906156050337	0.462994664964274	All	All	All
538	VUT	Asia	999	999	999	1990	0.222037942503692	0.0869407196319762	0.430797871401218	All	All	All
539	VUT	Asia	999	999	999	2005	0.376274859760659	0.145372159386051	0.716293155463286	All	All	All
540	VUT	Asia	999	999	999	2018	0.386792214795421	0.150066313840533	0.735381760224516	All	All	All
541	WSM	Asia	999	999	999	1990	0.386674401135089	0.148879645286118	0.721944209283629	All	All	All
542	WSM	Asia	999	999	999	2005	1.01633761697198	0.392011887140052	1.90165053286197	All	All	All
543	WSM	Asia	999	999	999	2018	1.14141430319085	0.439692709153657	2.13696791937179	All	All	All
544	YEM	MENA	999	999	999	1990	-1.2728332412157	-3.49926698626799	0.122389852781665	All	All	All
545	YEM	MENA	999	999	999	2005	-1.70069877022343	-4.33929663941496	0.164201745407976	All	All	All
546	YEM	MENA	999	999	999	2018	-1.69204664679853	-4.35154471530544	0.162966990679593	All	All	All
547	ZAF	SSA	999	999	999	1990	6.96261979783294	3.62941657781686	11.168739518264	All	All	All
548	ZAF	SSA	999	999	999	2005	4.26687796708484	2.21218337877193	6.83889313253738	All	All	All
549	ZAF	SSA	999	999	999	2018	5.65794364774573	2.94315290216645	9.07496674686101	All	All	All
550	ZMB	SSA	999	999	999	1990	8.2624450173006	2.29185325470228	14.390400979555	All	All	All
551	ZMB	SSA	999	999	999	2005	3.36935936149626	0.831366505768399	7.11913663558859	All	All	All
552	ZMB	SSA	999	999	999	2018	3.09692310108169	0.706472810655202	6.51084530446669	All	All	All
553	ZWE	SSA	999	999	999	1990	2.33396431325904	0.59678510732896	4.99444413326609	All	All	All
554	ZWE	SSA	999	999	999	2005	4.64477078365548	1.03302337611043	9.60473267886569	All	All	All
555	ZWE	SSA	999	999	999	2018	6.34944813068597	1.6660024444845	11.7616043623724	All	All	All
556	AFG	SAARC	999	0	999	1990	0.187413279465794	0.0399758304787952	0.556905686205214	Male	All	All
557	AFG	SAARC	999	0	999	2005	1.05279208298119	0.228258266436355	2.97861086115221	Male	All	All
558	AFG	SAARC	999	0	999	2018	2.43892875152072	0.523981826058847	6.22554150934323	Male	All	All
559	AFG	SAARC	999	1	999	1990	0.171967217953309	0.0342207603304467	0.505788672570685	Female	All	All
560	AFG	SAARC	999	1	999	2005	0.985507817258702	0.19053740851538	2.75908689290484	Female	All	All
561	AFG	SAARC	999	1	999	2018	2.22945563577155	0.458841906149149	5.62647460226532	Female	All	All
562	AGO	SSA	999	0	999	1990	2.716052895465	0.350485672567479	6.62247393790802	Male	All	All
563	AGO	SSA	999	0	999	2005	4.04552608165887	0.292767032373025	9.38913057241165	Male	All	All
564	AGO	SSA	999	0	999	2018	5.41359268145488	0.122895401651864	11.9616610402385	Male	All	All
565	AGO	SSA	999	1	999	1990	2.57804774578915	0.199779944041035	6.16813077514714	Female	All	All
566	AGO	SSA	999	1	999	2005	3.8476668384375	0.190305727276962	8.90232777773633	Female	All	All
567	AGO	SSA	999	1	999	2018	5.08379863791742	0.196637531367502	11.3143927534884	Female	All	All
568	ALB	FSU	999	0	999	1990	-0.000238091761714359	-0.914301670415117	0.919951108598117	Male	All	All
569	ALB	FSU	999	0	999	2005	9.14374261035665e-06	-1.0807077993497	1.04946222087315	Male	All	All
570	ALB	FSU	999	0	999	2018	0.0818526190932673	-5.77980545487516	5.84582296659415	Male	All	All
571	ALB	FSU	999	1	999	1990	0.00891974222647315	-0.928171307124754	0.854559801053976	Female	All	All
572	ALB	FSU	999	1	999	2005	0.00170342831945333	-1.10642197116193	1.04756572118701	Female	All	All
573	ALB	FSU	999	1	999	2018	0.0597630221262331	-5.97878505263105	5.95329240030335	Female	All	All
574	ARE	MENA	999	0	999	1990	-0.586723748641343	-1.46654470112771	0.0523837165981089	Male	All	All
575	ARE	MENA	999	0	999	2005	-0.829901465068867	-2.07694743479121	0.0738910533588274	Male	All	All
576	ARE	MENA	999	0	999	2018	-0.418321494735472	-1.04463011190848	0.0375519272620371	Male	All	All
577	ARE	MENA	999	1	999	1990	-0.582705306693605	-1.46644797522896	0.0537213435905468	Female	All	All
578	ARE	MENA	999	1	999	2005	-0.825079764754125	-2.0793678834808	0.0757148514017	Female	All	All
579	ARE	MENA	999	1	999	2018	-0.407014178215242	-1.01870780558412	0.037461394758061	Female	All	All
580	ARG	LAC	999	0	999	1990	0.339116410778221	-0.372368680306004	1.03818386605541	Male	All	All
581	ARG	LAC	999	0	999	2005	0.533582207920605	-0.574549961324564	1.63451700832184	Male	All	All
582	ARG	LAC	999	0	999	2018	0.500134027749339	-0.538811998813355	1.52762281736907	Male	All	All
583	ARG	LAC	999	1	999	1990	0.266814884000335	-0.290016155442386	0.822816385951351	Female	All	All
584	ARG	LAC	999	1	999	2005	0.419108741803258	-0.449229259910411	1.28148038305213	Female	All	All
585	ARG	LAC	999	1	999	2018	0.390954401893817	-0.419050482152383	1.19770287425632	Female	All	All
586	ARM	FSU	999	0	999	1990	0.00264815380200287	-0.187365825682989	0.155738297680817	Male	All	All
587	ARM	FSU	999	0	999	2005	0.00636273957000863	-0.459271361458798	0.380617192899541	Male	All	All
588	ARM	FSU	999	0	999	2018	0.00706015993693948	-0.510632485014262	0.422080077368258	Male	All	All
589	ARM	FSU	999	1	999	1990	0.00213701233056894	-0.169152614934948	0.135057155011042	Female	All	All
590	ARM	FSU	999	1	999	2005	0.00554595842820645	-0.415110568292246	0.333200916298759	Female	All	All
591	ARM	FSU	999	1	999	2018	0.0060342023374656	-0.452472942349798	0.361616547427625	Female	All	All
592	ATG	LAC	999	0	999	1990	0.743054282987327	-0.845864746859073	2.53579311489067	Male	All	All
593	ATG	LAC	999	0	999	2005	0.527743145914149	-0.601290413955052	1.816493721903	Male	All	All
594	ATG	LAC	999	0	999	2018	0.80356269456304	-0.910564409497	2.76043866988762	Male	All	All
595	ATG	LAC	999	1	999	1990	0.703120528399456	-0.791781003395306	2.49454936512444	Female	All	All
596	ATG	LAC	999	1	999	2005	0.504210697375621	-0.571705652872754	1.78362626864883	Female	All	All
597	ATG	LAC	999	1	999	2018	0.75979587796748	-0.853900364043992	2.67548092948308	Female	All	All
598	AUS	HIC	999	0	999	1990	-1.96268598254074	-2.69484243356627	-1.40896361950463	Male	All	All
599	AUS	HIC	999	0	999	2005	-1.59669032679889	-2.19792144035745	-1.1470144542672	Male	All	All
600	AUS	HIC	999	0	999	2018	-1.28013798262706	-1.76616331336454	-0.919093908960319	Male	All	All
601	AUS	HIC	999	1	999	1990	-1.37048036432183	-1.91249097726876	-0.960794560370935	Female	All	All
602	AUS	HIC	999	1	999	2005	-1.1218645047647	-1.56602326359339	-0.787163859341492	Female	All	All
603	AUS	HIC	999	1	999	2018	-0.900595581628762	-1.2588787307027	-0.632339064641133	Female	All	All
604	AUT	HIC	999	0	999	1990	-0.990287109599827	-1.2890528913129	-0.735072010266331	Male	All	All
605	AUT	HIC	999	0	999	2005	-0.991897482327065	-1.28859173420542	-0.736405344267855	Male	All	All
606	AUT	HIC	999	0	999	2018	-0.922262911453645	-1.19960088267456	-0.68541012607827	Male	All	All
607	AUT	HIC	999	1	999	1990	-0.833078802736649	-1.09228183098715	-0.617688674042169	Female	All	All
608	AUT	HIC	999	1	999	2005	-0.854780190402948	-1.11954882998067	-0.631722397413766	Female	All	All
609	AUT	HIC	999	1	999	2018	-0.803112630584185	-1.05228808290313	-0.594558602552343	Female	All	All
610	AZE	FSU	999	0	999	1990	0.00446318074929298	-0.690302243159806	0.615625511115782	Male	All	All
611	AZE	FSU	999	0	999	2005	0.0112281666503958	-1.27093469505362	1.23379454166429	Male	All	All
612	AZE	FSU	999	0	999	2018	-0.00426058799920504	-0.823465143904	0.780000555430597	Male	All	All
613	AZE	FSU	999	1	999	1990	0.00757136029537802	-0.57999167363454	0.575671433114274	Female	All	All
614	AZE	FSU	999	1	999	2005	0.0105809349809384	-1.07355123259403	1.16805908692272	Female	All	All
615	AZE	FSU	999	1	999	2018	0.0030684984492552	-0.711892289204641	0.691328255218556	Female	All	All
616	BDI	SSA	999	0	999	1990	3.09994343233844	-0.310974265321611	8.60079932058944	Male	All	All
617	BDI	SSA	999	0	999	2005	3.22094812554117	-0.0710563666383319	8.89243755551149	Male	All	All
618	BDI	SSA	999	0	999	2018	4.85563954031766	-0.314860176292218	12.2078304924565	Male	All	All
619	BDI	SSA	999	1	999	1990	2.91933021427682	-0.27068687297837	8.00140219094855	Female	All	All
620	BDI	SSA	999	1	999	2005	2.98755953170683	-0.143011412976739	8.15004414289621	Female	All	All
621	BDI	SSA	999	1	999	2018	4.66165190837266	-0.261113087333467	11.7924874782241	Female	All	All
622	BEL	HIC	999	0	999	1990	-1.61110163943336	-2.07124125536301	-1.2099771253482	Male	All	All
623	BEL	HIC	999	0	999	2005	-1.70289796882123	-2.18570537387069	-1.28099195616199	Male	All	All
624	BEL	HIC	999	0	999	2018	-1.74860659020943	-2.25032960374048	-1.31474756773256	Male	All	All
625	BEL	HIC	999	1	999	1990	-1.40188691372573	-1.80185085943603	-1.04652105872716	Female	All	All
626	BEL	HIC	999	1	999	2005	-1.49044754368513	-1.9223832672705	-1.11211976095575	Female	All	All
627	BEL	HIC	999	1	999	2018	-1.54621735128686	-2.00301230287438	-1.15335015373953	Female	All	All
628	BEN	SSA	999	0	999	1990	3.04839239525378	1.36911507803582	5.99089105270504	Male	All	All
629	BEN	SSA	999	0	999	2005	3.26150200500834	1.46812064151692	6.41072102617222	Male	All	All
630	BEN	SSA	999	0	999	2018	4.7743240522673	2.13664531187633	9.15576339680722	Male	All	All
631	BEN	SSA	999	1	999	1990	2.98287461891378	1.33274682360776	5.87308475376996	Female	All	All
632	BEN	SSA	999	1	999	2005	3.20765043470183	1.43988846836996	6.27714798579024	Female	All	All
633	BEN	SSA	999	1	999	2018	4.69883478326137	2.09272748038648	9.0685855061104	Female	All	All
634	BFA	SSA	999	0	999	1990	0.47717224541375	0.132555637828168	1.46125560043729	Male	All	All
635	BFA	SSA	999	0	999	2005	1.38200077621002	0.391142467962566	4.22790008893565	Male	All	All
636	BFA	SSA	999	0	999	2018	2.59977465053852	0.740172240617226	7.96459956345028	Male	All	All
637	BFA	SSA	999	1	999	1990	0.436615322209492	0.117532692791031	1.40830141736774	Female	All	All
638	BFA	SSA	999	1	999	2005	1.25717924331882	0.34158584374025	4.01711661105485	Female	All	All
639	BFA	SSA	999	1	999	2018	2.36555879789453	0.650917371011419	7.54628909995665	Female	All	All
640	BGD	SAARC	999	0	999	1990	0.191982463442638	0.0810179753718234	0.403739889718827	Male	All	All
641	BGD	SAARC	999	0	999	2005	0.242454329839481	0.101393091881913	0.509491638800181	Male	All	All
642	BGD	SAARC	999	0	999	2018	0.233781281225521	0.0984197535179899	0.495475991308065	Male	All	All
643	BGD	SAARC	999	1	999	1990	0.178632384925289	0.0761034449704528	0.38674696591865	Female	All	All
644	BGD	SAARC	999	1	999	2005	0.226101039975339	0.0961023281660927	0.491569869064774	Female	All	All
645	BGD	SAARC	999	1	999	2018	0.217317045880777	0.0921869356526867	0.477901123180794	Female	All	All
646	BGR	FSU	999	0	999	1990	0.00524368759793496	-0.366726502854859	0.30850550760766	Male	All	All
647	BGR	FSU	999	0	999	2005	0.0083360742481923	-0.5764746396435	0.483725582383581	Male	All	All
648	BGR	FSU	999	0	999	2018	0.00499747663680895	-0.345516235348575	0.293197716045303	Male	All	All
649	BGR	FSU	999	1	999	1990	0.00427333042120637	-0.317609288730989	0.266697253713713	Female	All	All
650	BGR	FSU	999	1	999	2005	0.00655927466562032	-0.485029797549516	0.409630642263036	Female	All	All
651	BGR	FSU	999	1	999	2018	0.00394603490033354	-0.292014758299655	0.24576194429635	Female	All	All
652	BHR	MENA	999	0	999	1990	-0.612018248378871	-4.23060168819415	2.72346830070842	Male	All	All
653	BHR	MENA	999	0	999	2005	-0.720958270829774	-5.18081349529996	3.46680126913997	Male	All	All
654	BHR	MENA	999	0	999	2018	-0.689688126477323	-4.89262464117786	3.13839156736989	Male	All	All
655	BHR	MENA	999	1	999	1990	-0.577801594251468	-4.62437047964226	3.00710082055718	Female	All	All
656	BHR	MENA	999	1	999	2005	-0.74166906912381	-5.3879351224754	3.56962525281875	Female	All	All
657	BHR	MENA	999	1	999	2018	-0.703126704026718	-4.57159529255456	3.06255881909583	Female	All	All
658	BHS	LAC	999	0	999	1990	1.63698782729519	-1.7312573712547	5.41179444948782	Male	All	All
659	BHS	LAC	999	0	999	2005	1.62741126926817	-1.72150088540179	5.28529355652802	Male	All	All
660	BHS	LAC	999	0	999	2018	0.451528247821	-0.491540506696859	1.59698451608124	Male	All	All
661	BHS	LAC	999	1	999	1990	1.61261663938296	-1.76597396783162	5.24048444858919	Female	All	All
662	BHS	LAC	999	1	999	2005	1.62315133391357	-1.7296129185575	5.15434559611778	Female	All	All
663	BHS	LAC	999	1	999	2018	0.437626680193286	-0.476328832796641	1.5786085189316	Female	All	All
664	BIH	FSU	999	0	999	1990	0.00134271374857746	-0.293453974764534	0.280597069863723	Male	All	All
665	BIH	FSU	999	0	999	2005	0.00258348052874042	-1.01649855678551	0.970507361802169	Male	All	All
666	BIH	FSU	999	0	999	2018	0.00853689725755456	-1.00026225715931	0.926445702234153	Male	All	All
667	BIH	FSU	999	1	999	1990	0.00218432220528771	-0.265460147470723	0.245721492933143	Female	All	All
668	BIH	FSU	999	1	999	2005	0.00837191462949597	-0.905135538320157	0.867745316032278	Female	All	All
669	BIH	FSU	999	1	999	2018	0.020326132063461	-0.872001074314552	0.845708392965218	Female	All	All
670	BLR	FSU	999	0	999	1990	0.00571846418931702	-1.37901033240688	1.2715209443536	Male	All	All
671	BLR	FSU	999	0	999	2005	-0.0269111242069969	-1.52699873752586	1.38903981669727	Male	All	All
672	BLR	FSU	999	0	999	2018	0.00892301782445439	-0.741392900657057	0.743432667613702	Male	All	All
673	BLR	FSU	999	1	999	1990	0.00352011041242068	-1.12195364111606	1.06079067653983	Female	All	All
674	BLR	FSU	999	1	999	2005	0.00597622129157895	-1.21275241207262	1.16890590377344	Female	All	All
675	BLR	FSU	999	1	999	2018	0.00405319612798851	-0.603769726757298	0.563890354897415	Female	All	All
676	BLZ	LAC	999	0	999	1990	0.522404164333964	-0.540449846051605	1.79201180964954	Male	All	All
677	BLZ	LAC	999	0	999	2005	0.637008358393214	-0.661841632411827	2.18230396648046	Male	All	All
678	BLZ	LAC	999	0	999	2018	0.904345368443649	-0.932781830134073	3.10549929472256	Male	All	All
679	BLZ	LAC	999	1	999	1990	0.501963858126036	-0.518457218262863	1.73223320667094	Female	All	All
680	BLZ	LAC	999	1	999	2005	0.615058136454306	-0.632497345597048	2.13629180855709	Female	All	All
681	BLZ	LAC	999	1	999	2018	0.877597795698806	-0.893459025059234	3.04524300818621	Female	All	All
682	BOL	LAC	999	0	999	1990	0.99414878121969	-1.06174827027521	3.27277614201805	Male	All	All
683	BOL	LAC	999	0	999	2005	0.755598767734294	-0.805547139370601	2.47275132427204	Male	All	All
684	BOL	LAC	999	0	999	2018	0.767386657921202	-0.819649173302395	2.51026499309027	Male	All	All
685	BOL	LAC	999	1	999	1990	0.996380419840327	-1.09112996701302	3.25792994265466	Female	All	All
686	BOL	LAC	999	1	999	2005	0.759343948675629	-0.831543534754698	2.46516538320027	Female	All	All
687	BOL	LAC	999	1	999	2018	0.77080257870346	-0.841158468286024	2.49539403651623	Female	All	All
688	BRA	LAC	999	0	999	1990	0.649755438832262	-0.680344443917423	1.99463811920865	Male	All	All
689	BRA	LAC	999	0	999	2005	0.380766041125213	-0.395671467995002	1.16323656133629	Male	All	All
690	BRA	LAC	999	0	999	2018	0.37587474581897	-0.391232688993156	1.14867789531966	Male	All	All
691	BRA	LAC	999	1	999	1990	0.585087187513343	-0.613089543305218	1.81322629649764	Female	All	All
692	BRA	LAC	999	1	999	2005	0.340722765369875	-0.359133148391025	1.05974908586894	Female	All	All
693	BRA	LAC	999	1	999	2018	0.335323878431952	-0.35308287398874	1.04214423485577	Female	All	All
694	BRB	LAC	999	0	999	1990	1.02054136680612	-1.12013301482368	3.32284926202661	Male	All	All
695	BRB	LAC	999	0	999	2005	1.08669149562139	-1.18839920358794	3.53253354803175	Male	All	All
696	BRB	LAC	999	0	999	2018	1.23931774555939	-1.34930157093555	4.03502501945472	Male	All	All
697	BRB	LAC	999	1	999	1990	0.965305195425347	-1.05712773801999	3.17160396260371	Female	All	All
698	BRB	LAC	999	1	999	2005	1.04513638156636	-1.13315960167788	3.43176421349371	Female	All	All
699	BRB	LAC	999	1	999	2018	1.19514371314133	-1.29618307058089	3.91011201848325	Female	All	All
700	BRN	Asia	999	0	999	1990	0.38140944836939	0.146620558680248	0.691536183070605	Male	All	All
701	BRN	Asia	999	0	999	2005	0.681955775433061	0.261229375229682	1.22456985171781	Male	All	All
702	BRN	Asia	999	0	999	2018	0.76504106999696	0.293740189986079	1.37099488353549	Male	All	All
703	BRN	Asia	999	1	999	1990	0.352212907614479	0.132053140556673	0.638591266821085	Female	All	All
704	BRN	Asia	999	1	999	2005	0.621244999823089	0.234765927663193	1.12172558314618	Female	All	All
705	BRN	Asia	999	1	999	2018	0.683141506538875	0.258272661767002	1.23601533077589	Female	All	All
706	BTN	SAARC	999	0	999	1990	0.950108743982456	0.217307723891108	2.49305269366322	Male	All	All
707	BTN	SAARC	999	0	999	2005	1.69717342005976	0.340854113829642	4.46989932181399	Male	All	All
708	BTN	SAARC	999	0	999	2018	2.68164413853604	0.548440571827286	6.70530231108847	Male	All	All
709	BTN	SAARC	999	1	999	1990	0.881148121801161	0.220437891465231	2.40191450223733	Female	All	All
710	BTN	SAARC	999	1	999	2005	1.55019740254821	0.340834784890426	4.13428904244371	Female	All	All
711	BTN	SAARC	999	1	999	2018	2.47991896137469	0.532392335182742	6.30651399504669	Female	All	All
712	BWA	SSA	999	0	999	1990	3.34374500050747	0.290450519499628	7.67640994189548	Male	All	All
713	BWA	SSA	999	0	999	2005	5.42963268031161	0.462484534573508	11.9819240068296	Male	All	All
714	BWA	SSA	999	0	999	2018	7.53511247656238	0.698185399389214	14.7261020823688	Male	All	All
715	BWA	SSA	999	1	999	1990	3.20913497360133	0.246612218751018	7.38278203365286	Female	All	All
716	BWA	SSA	999	1	999	2005	5.17233405971569	0.405440710424028	11.2297202054582	Female	All	All
717	BWA	SSA	999	1	999	2018	7.1945413616102	0.478129918932653	14.4170316759975	Female	All	All
718	CAF	SSA	999	0	999	1990	1.24756987882508	0.171286794470837	3.01362682852028	Male	All	All
719	CAF	SSA	999	0	999	2005	3.42283186686058	0.267395627263852	7.69656067043561	Male	All	All
720	CAF	SSA	999	0	999	2018	1.42074277751358	0.106999678122358	3.50790424350135	Male	All	All
721	CAF	SSA	999	1	999	1990	1.18243791402059	0.144599315773342	2.83237682225506	Female	All	All
722	CAF	SSA	999	1	999	2005	3.14721958548557	0.258960836801529	7.50122619397008	Female	All	All
723	CAF	SSA	999	1	999	2018	1.3378673604516	0.128010968470741	3.25970589903125	Female	All	All
724	CAN	HIC	999	0	999	1990	-1.42232361267734	-1.81406717318014	-1.08165880101409	Male	All	All
725	CAN	HIC	999	0	999	2005	-1.59722108175532	-2.0313874561491	-1.21602849416331	Male	All	All
726	CAN	HIC	999	0	999	2018	-1.36515074010511	-1.73614810260812	-1.03982895037199	Male	All	All
727	CAN	HIC	999	1	999	1990	-1.10927303877571	-1.4142051174181	-0.840860568399984	Female	All	All
728	CAN	HIC	999	1	999	2005	-1.24722378358837	-1.58719885481915	-0.946415867546516	Female	All	All
729	CAN	HIC	999	1	999	2018	-1.07456352969033	-1.36790200505811	-0.815990574305552	Female	All	All
730	CHE	HIC	999	0	999	1990	-1.02962296807656	-1.37212743175755	-0.747175785744331	Male	All	All
731	CHE	HIC	999	0	999	2005	-1.15812546071142	-1.55144425913297	-0.842859527869855	Male	All	All
732	CHE	HIC	999	0	999	2018	-1.06042843366936	-1.41705935776489	-0.770234046693339	Male	All	All
733	CHE	HIC	999	1	999	1990	-0.863875402489476	-1.15630511413491	-0.618626520214617	Female	All	All
734	CHE	HIC	999	1	999	2005	-0.984584587903798	-1.32115145785486	-0.704090890953173	Female	All	All
735	CHE	HIC	999	1	999	2018	-0.909922822300593	-1.21938438538512	-0.650785036804742	Female	All	All
736	CHL	LAC	999	0	999	1990	0.468764847792089	-0.503572751869077	1.49970475513428	Male	All	All
737	CHL	LAC	999	0	999	2005	0.619204702592536	-0.66413638299	1.98344543814512	Male	All	All
738	CHL	LAC	999	0	999	2018	0.685041402182415	-0.733295563856573	2.1921338746284	Male	All	All
739	CHL	LAC	999	1	999	1990	0.437033452778718	-0.459974718639923	1.3650078187529	Female	All	All
740	CHL	LAC	999	1	999	2005	0.576838831641399	-0.604913565279802	1.79342791692304	Female	All	All
741	CHL	LAC	999	1	999	2018	0.636371248039218	-0.667458126710419	1.98101987190296	Female	All	All
742	CHN	Asia	999	0	999	1990	0.0578818205343177	0.0228600393037125	0.0982154512818064	Male	All	All
743	CHN	Asia	999	0	999	2005	0.0432248923913101	0.0171778655482781	0.0731437939441948	Male	All	All
744	CHN	Asia	999	0	999	2018	0.0392572682680957	0.0155773480531789	0.0668511355085746	Male	All	All
745	CHN	Asia	999	1	999	1990	0.0563947473042887	0.0225373756122012	0.0942947582576427	Female	All	All
746	CHN	Asia	999	1	999	2005	0.041684707219398	0.0166586077341732	0.0698590652601073	Female	All	All
747	CHN	Asia	999	1	999	2018	0.0371664374456998	0.0148688278856623	0.0624141703204081	Female	All	All
748	CIV	SSA	999	0	999	1990	2.63075057609144	0.37362529945399	5.89698637319847	Male	All	All
749	CIV	SSA	999	0	999	2005	3.67770136272192	0.359975202475884	8.26739279692073	Male	All	All
750	CIV	SSA	999	0	999	2018	4.39449297698738	0.42048995881019	9.83138701623456	Male	All	All
751	CIV	SSA	999	1	999	1990	2.44015654106665	0.177870662624739	5.82988641198048	Female	All	All
752	CIV	SSA	999	1	999	2005	3.49942517974343	0.30703343511817	8.31337771769089	Female	All	All
753	CIV	SSA	999	1	999	2018	4.19089820521714	0.181233680056847	9.62234602776806	Female	All	All
754	CMR	SSA	999	0	999	1990	1.24009495413588	0.104317752762721	3.00424092227751	Male	All	All
755	CMR	SSA	999	0	999	2005	3.27893489893708	0.282506268856577	7.6974625858477	Male	All	All
756	CMR	SSA	999	0	999	2018	4.88726076631673	0.541977940343883	10.8272064144399	Male	All	All
757	CMR	SSA	999	1	999	1990	1.1921323642181	0.145048668898083	2.9281921650466	Female	All	All
758	CMR	SSA	999	1	999	2005	3.1112172109776	0.325243296001746	7.51854359108044	Female	All	All
759	CMR	SSA	999	1	999	2018	4.57487639078907	0.360330695985773	10.2412332861893	Female	All	All
760	COD	SSA	999	0	999	1990	1.11853127746091	0.322607182714933	3.39296854842654	Male	All	All
761	COD	SSA	999	0	999	2005	1.3727886292123	0.400880390098152	4.11197694769431	Male	All	All
762	COD	SSA	999	0	999	2018	1.48024002418857	0.433179326916802	4.40446684760093	Male	All	All
763	COD	SSA	999	1	999	1990	0.989293930348081	0.292715427228619	2.97073840458843	Female	All	All
764	COD	SSA	999	1	999	2005	1.217023480674	0.36595503620482	3.66491444972827	Female	All	All
765	COD	SSA	999	1	999	2018	1.31978203029056	0.397859026404412	3.93591051177051	Female	All	All
766	COG	SSA	999	0	999	1990	1.40157501926906	0.0863543108743875	3.49077014105257	Male	All	All
767	COG	SSA	999	0	999	2005	4.31479883299407	0.182189294521219	10.0275007516994	Male	All	All
768	COG	SSA	999	0	999	2018	5.87935529576448	0.482046635775948	12.3981510365573	Male	All	All
769	COG	SSA	999	1	999	1990	1.33631002020443	0.124467971305924	3.22668789491796	Female	All	All
770	COG	SSA	999	1	999	2005	4.05427832484387	0.24416377450459	9.4333308330877	Female	All	All
771	COG	SSA	999	1	999	2018	5.52138449701061	0.398358913123217	12.1086387803342	Female	All	All
772	COL	LAC	999	0	999	1990	1.26127048119559	-1.3760118195015	4.04005275473625	Male	All	All
773	COL	LAC	999	0	999	2005	1.07120370937731	-1.16781618069726	3.43594903022433	Male	All	All
774	COL	LAC	999	0	999	2018	1.63124441397396	-1.74860941389502	5.05479272512448	Male	All	All
775	COL	LAC	999	1	999	1990	1.17050046698148	-1.23566273348459	3.71583050201594	Female	All	All
776	COL	LAC	999	1	999	2005	0.995891127483734	-1.04214598765758	3.14081360611591	Female	All	All
777	COL	LAC	999	1	999	2018	1.50727373427962	-1.5842560951088	4.72668767146992	Female	All	All
778	COM	SSA	999	0	999	1990	3.64034006714083	0.391249004437566	8.57773128079178	Male	All	All
779	COM	SSA	999	0	999	2005	3.46758510235899	0.385123736741536	8.32038654190379	Male	All	All
780	COM	SSA	999	0	999	2018	5.33921944901923	0.545188059985968	11.7537666491776	Male	All	All
781	COM	SSA	999	1	999	1990	3.48896672560627	0.204730297355809	7.92708612972061	Female	All	All
782	COM	SSA	999	1	999	2005	3.29481990381515	0.288617401637987	7.81729936003278	Female	All	All
783	COM	SSA	999	1	999	2018	5.13164186028391	0.476320439108927	11.1401516553178	Female	All	All
784	CPV	SSA	999	0	999	1990	1.72220808330082	0.192873635306133	4.19350410611036	Male	All	All
785	CPV	SSA	999	0	999	2005	5.03573543818016	0.199146844224621	11.3441631107792	Male	All	All
786	CPV	SSA	999	0	999	2018	2.3792857348351	0.176560841824448	6.02570773940073	Male	All	All
787	CPV	SSA	999	1	999	1990	1.61857795156069	0.106715883803642	3.95202301837317	Female	All	All
788	CPV	SSA	999	1	999	2005	4.76416337753581	0.433237837095169	10.2856442445544	Female	All	All
789	CPV	SSA	999	1	999	2018	2.21771267688244	0.142191295401431	5.41206641511891	Female	All	All
790	CRI	LAC	999	0	999	1990	0.754080363670669	-0.824888662159363	2.56702343066601	Male	All	All
791	CRI	LAC	999	0	999	2005	0.648524032723508	-0.715374306621782	2.22312158673987	Male	All	All
792	CRI	LAC	999	0	999	2018	0.494344171011177	-0.546362901142988	1.6895534839906	Male	All	All
793	CRI	LAC	999	1	999	1990	0.723040090942383	-0.780521061373645	2.42103807031259	Female	All	All
794	CRI	LAC	999	1	999	2005	0.622113075716141	-0.668724327306948	2.08626554382469	Female	All	All
795	CRI	LAC	999	1	999	2018	0.472486685555121	-0.508384938486363	1.57590373457496	Female	All	All
796	CUB	LAC	999	0	999	1990	1.06254469513109	-5.35464594792867	7.23869351809444	Male	All	All
797	CUB	LAC	999	0	999	2005	0.825287849802798	-4.25549269418823	6.01614173351109	Male	All	All
798	CUB	LAC	999	0	999	2018	0.751869711154383	-3.65038297599262	5.28004614511512	Male	All	All
799	CUB	LAC	999	1	999	1990	0.919247807682653	-5.37622235239343	7.12397713736113	Female	All	All
800	CUB	LAC	999	1	999	2005	0.744842942968375	-4.04727592049016	5.60606877060415	Female	All	All
801	CUB	LAC	999	1	999	2018	0.696270044911311	-3.51994730455825	4.97924897941794	Female	All	All
802	CYP	HIC	999	0	999	1990	-0.971470594683839	-1.99366412699513	-0.470208292582899	Male	All	All
803	CYP	HIC	999	0	999	2005	-1.24210319893693	-2.55717877916853	-0.606505888912444	Male	All	All
804	CYP	HIC	999	0	999	2018	-1.0716569709653	-2.19993823485371	-0.521118803872996	Male	All	All
805	CYP	HIC	999	1	999	1990	-0.814660047111944	-1.75824149179733	-0.390718923759164	Female	All	All
806	CYP	HIC	999	1	999	2005	-1.04159832255042	-2.25058844063852	-0.49959224308306	Female	All	All
807	CYP	HIC	999	1	999	2018	-0.903121260554714	-1.94855252055952	-0.433123283852395	Female	All	All
808	CZE	FSU	999	0	999	1990	0.00675497671319169	-0.498300337288621	0.415477623536085	Male	All	All
809	CZE	FSU	999	0	999	2005	0.0061589108077946	-0.455816045132823	0.380220225710614	Male	All	All
810	CZE	FSU	999	0	999	2018	0.00515017769911827	-0.377383462226662	0.315960289815064	Male	All	All
811	CZE	FSU	999	1	999	1990	0.00606117607556919	-0.432671436764577	0.356381270448717	Female	All	All
812	CZE	FSU	999	1	999	2005	0.00560166289414246	-0.39732251271828	0.32754716719622	Female	All	All
813	CZE	FSU	999	1	999	2018	0.00473048986231048	-0.332599178852668	0.27645985762894	Female	All	All
814	DEU	HIC	999	0	999	1990	-1.03300062894365	-1.32037462045997	-0.785296327689181	Male	All	All
815	DEU	HIC	999	0	999	2005	-1.10736130648496	-1.41142428315545	-0.846593410275851	Male	All	All
816	DEU	HIC	999	0	999	2018	-0.987681450458915	-1.25687787848343	-0.752903619148492	Male	All	All
817	DEU	HIC	999	1	999	1990	-0.72417437588802	-0.929634008078581	-0.549274681271298	Female	All	All
818	DEU	HIC	999	1	999	2005	-0.797670396167048	-1.01999512112629	-0.611640195842246	Female	All	All
819	DEU	HIC	999	1	999	2018	-0.714384359753629	-0.918553727752988	-0.544365549461375	Female	All	All
820	DJI	SSA	999	0	999	1990	7.33087806023145	0.0263001599142556	14.8688541634038	Male	All	All
821	DJI	SSA	999	0	999	2005	5.62992555856895	0.070687576402279	12.7234741275397	Male	All	All
822	DJI	SSA	999	0	999	2018	9.04407142606282	0.879736427809452	16.5207525072829	Male	All	All
823	DJI	SSA	999	1	999	1990	7.05989845339214	0.109898504691947	14.8780377403168	Female	All	All
824	DJI	SSA	999	1	999	2005	5.36916823257367	-0.0740995083811423	12.3417170440786	Female	All	All
825	DJI	SSA	999	1	999	2018	9.00477566096403	0.512708389037653	16.2810652676702	Female	All	All
826	DMA	LAC	999	0	999	1990	0.729457331160234	-0.814229591789766	2.41845490705746	Male	All	All
827	DMA	LAC	999	0	999	2005	0.552868214769641	-0.61387668709873	1.83718015373634	Male	All	All
828	DMA	LAC	999	0	999	2018	0.420911400412661	-0.465410238668512	1.39056739889085	Male	All	All
829	DMA	LAC	999	1	999	1990	0.701382294140315	-0.768252657593238	2.36490669767717	Female	All	All
830	DMA	LAC	999	1	999	2005	0.528021020357843	-0.580420793587879	1.77868606544729	Female	All	All
831	DMA	LAC	999	1	999	2018	0.399370305527714	-0.442398604557847	1.35083825413878	Female	All	All
832	DNK	HIC	999	0	999	1990	-0.553113264910601	-0.743659543254258	-0.397204446365736	Male	All	All
833	DNK	HIC	999	0	999	2005	-0.600915142811738	-0.809453540829726	-0.433463076972105	Male	All	All
834	DNK	HIC	999	0	999	2018	-0.6640269114455	-0.896550739729633	-0.481569545762081	Male	All	All
835	DNK	HIC	999	1	999	1990	-0.427658371707274	-0.582081389529302	-0.307587136544528	Female	All	All
836	DNK	HIC	999	1	999	2005	-0.473680483769169	-0.644737831862323	-0.342719493524623	Female	All	All
837	DNK	HIC	999	1	999	2018	-0.527154005967569	-0.716481406576883	-0.382317087921817	Female	All	All
838	DOM	LAC	999	0	999	1990	0.289928592346637	-1.87402268547558	2.65769439294106	Male	All	All
839	DOM	LAC	999	0	999	2005	0.696382669048202	-4.29865081050375	5.78449534411294	Male	All	All
840	DOM	LAC	999	0	999	2018	0.542492429266613	-3.64729533233844	4.70570749941669	Male	All	All
841	DOM	LAC	999	1	999	1990	0.310728160840478	-1.91454599977401	2.61274110328201	Female	All	All
842	DOM	LAC	999	1	999	2005	0.656150223735097	-4.2758662157073	5.96990241127444	Female	All	All
843	DOM	LAC	999	1	999	2018	0.562935280836052	-3.44540212346858	4.48355940217629	Female	All	All
844	DZA	MENA	999	0	999	1990	-0.734973479071012	-1.80679286500703	0.0728122339988504	Male	All	All
845	DZA	MENA	999	0	999	2005	-0.620560892474238	-1.52632091478975	0.0605068294161956	Male	All	All
846	DZA	MENA	999	0	999	2018	-0.657785815315831	-1.61735146938113	0.0638824571260915	Male	All	All
847	DZA	MENA	999	1	999	1990	-0.736610812926246	-1.77050930076942	0.0724388100136117	Female	All	All
848	DZA	MENA	999	1	999	2005	-0.624752977900061	-1.5022034230696	0.0616833321689226	Female	All	All
849	DZA	MENA	999	1	999	2018	-0.660385573470181	-1.59305079221806	0.0647489796435052	Female	All	All
850	ECU	LAC	999	0	999	1990	1.2560612435164	-5.46113083074831	7.87908320536508	Male	All	All
851	ECU	LAC	999	0	999	2005	0.506523221608278	-3.15362753067145	4.60060252042556	Male	All	All
852	ECU	LAC	999	0	999	2018	1.01061431252026	-4.94503900303867	6.93836280554625	Male	All	All
853	ECU	LAC	999	1	999	1990	1.0307724136395	-5.73392929194371	7.78006655217415	Female	All	All
854	ECU	LAC	999	1	999	2005	0.541841792687972	-3.08271502076757	4.33972588274129	Female	All	All
855	ECU	LAC	999	1	999	2018	0.958509494435754	-4.41363175127653	6.74380659605306	Female	All	All
856	EGY	MENA	999	0	999	1990	-0.319055896912297	-0.7064002135365	0.0308003245405448	Male	All	All
857	EGY	MENA	999	0	999	2005	-0.302039408509544	-0.667790706090435	0.0291491084578103	Male	All	All
858	EGY	MENA	999	0	999	2018	-0.296168203181615	-0.65625988449944	0.0286509531214294	Male	All	All
859	EGY	MENA	999	1	999	1990	-0.37922154621949	-0.837245882354262	0.0355412062901222	Female	All	All
860	EGY	MENA	999	1	999	2005	-0.358160840298089	-0.792298035392839	0.0336307246318548	Female	All	All
861	EGY	MENA	999	1	999	2018	-0.352165838313718	-0.775943014687552	0.033057698123575	Female	All	All
862	ERI	SSA	999	0	999	1990	3.84350975533162	0.218814808573373	9.05315824447452	Male	All	All
863	ERI	SSA	999	0	999	2005	3.96314361457422	0.381151943963006	9.26156985954274	Male	All	All
864	ERI	SSA	999	0	999	2018	6.28248001037911	0.731007293009335	12.5161391081662	Male	All	All
865	ERI	SSA	999	1	999	1990	3.53065024108569	0.0772125646884165	8.51489654995964	Female	All	All
866	ERI	SSA	999	1	999	2005	3.76429641871379	0.290700685283643	8.98789621068649	Female	All	All
867	ERI	SSA	999	1	999	2018	5.97708185258504	0.708232337337528	12.1240553249395	Female	All	All
868	ESP	HIC	999	0	999	1990	-0.818530731750802	-1.09168179106069	-0.602152341124815	Male	All	All
869	ESP	HIC	999	0	999	2005	-0.971489690993432	-1.2917967938046	-0.713523817882089	Male	All	All
870	ESP	HIC	999	0	999	2018	-0.973547208082028	-1.29489123678325	-0.716538179263427	Male	All	All
871	ESP	HIC	999	1	999	1990	-0.717976097743839	-0.964533907256552	-0.524522630548504	Female	All	All
872	ESP	HIC	999	1	999	2005	-0.851446642289621	-1.14070141364805	-0.620780035077343	Female	All	All
873	ESP	HIC	999	1	999	2018	-0.860260603367714	-1.1529412478306	-0.62669230001146	Female	All	All
874	EST	FSU	999	0	999	1990	0.00538247157089484	-0.381457814577515	0.320130112190625	Male	All	All
875	EST	FSU	999	0	999	2005	0.00789612374170665	-0.558171960365113	0.468690950285254	Male	All	All
876	EST	FSU	999	0	999	2018	0.0057073256346821	-0.396234431882192	0.334352703814846	Male	All	All
877	EST	FSU	999	1	999	1990	0.00396719953044602	-0.287146492114043	0.242970086019721	Female	All	All
878	EST	FSU	999	1	999	2005	0.00583171031469339	-0.414558279766016	0.356974771133952	Female	All	All
879	EST	FSU	999	1	999	2018	0.00420392513351355	-0.296287935289175	0.254073380852539	Female	All	All
880	ETH	SSA	999	0	999	1990	2.61960207166369	1.23609718652663	4.66311536731976	Male	All	All
881	ETH	SSA	999	0	999	2005	3.89543511907121	1.83152253152916	6.83821483840609	Male	All	All
882	ETH	SSA	999	0	999	2018	5.2115541442704	2.47898252738506	9.1595506236006	Male	All	All
883	ETH	SSA	999	1	999	1990	2.48797694697423	1.17656840723268	4.41657342584278	Female	All	All
884	ETH	SSA	999	1	999	2005	3.66637893309463	1.75496402973455	6.47060434966673	Female	All	All
885	ETH	SSA	999	1	999	2018	4.89682922194698	2.34118073973861	8.57706877419403	Female	All	All
886	FIN	HIC	999	0	999	1990	-0.685280574000686	-0.882452170527754	-0.513492692094004	Male	All	All
887	FIN	HIC	999	0	999	2005	-0.577840935583903	-0.744334096244718	-0.433353659176726	Male	All	All
888	FIN	HIC	999	0	999	2018	-0.542458736789133	-0.701798412998359	-0.407754212797621	Male	All	All
889	FIN	HIC	999	1	999	1990	-0.491978227099375	-0.632886286933931	-0.370167253541534	Female	All	All
890	FIN	HIC	999	1	999	2005	-0.420958505978073	-0.543049517751504	-0.316270275214023	Female	All	All
891	FIN	HIC	999	1	999	2018	-0.398237597271136	-0.515038090632786	-0.29879510271979	Female	All	All
892	FJI	Asia	999	0	999	1990	0.210612409720356	-0.561707822108798	1.0699520077186	Male	All	All
893	FJI	Asia	999	0	999	2005	0.562415835369105	-1.29089408014014	2.68822985304193	Male	All	All
894	FJI	Asia	999	0	999	2018	0.551543777211427	-1.09729857023984	2.50293445314439	Male	All	All
895	FJI	Asia	999	1	999	1990	0.198042517409556	-0.522099252705496	1.04436945979619	Female	All	All
896	FJI	Asia	999	1	999	2005	0.513797554625052	-1.27398152270283	2.47444188505627	Female	All	All
897	FJI	Asia	999	1	999	2018	0.485037464875012	-1.06792034860938	2.23374218467529	Female	All	All
898	FRA	HIC	999	0	999	1990	-0.772956682562169	-0.979213610234363	-0.589125815315234	Male	All	All
899	FRA	HIC	999	0	999	2005	-0.951401363994831	-1.20301770735069	-0.720491561682903	Male	All	All
900	FRA	HIC	999	0	999	2018	-1.02949040591477	-1.3018624393241	-0.776699302875907	Male	All	All
901	FRA	HIC	999	1	999	1990	-0.531778850932633	-0.670104502965847	-0.402673807025043	Female	All	All
902	FRA	HIC	999	1	999	2005	-0.656791896775125	-0.832136823618561	-0.498036705427141	Female	All	All
903	FRA	HIC	999	1	999	2018	-0.714975387841831	-0.908257338303391	-0.540860230958254	Female	All	All
904	FSM	Asia	999	0	999	1990	0.205977151724221	-0.557653900329911	1.11255844405824	Male	All	All
905	FSM	Asia	999	0	999	2005	0.681876303428915	-1.97853421068375	3.7010979439147	Male	All	All
906	FSM	Asia	999	0	999	2018	0.558134749307137	-1.50550359651977	3.10042832023051	Male	All	All
907	FSM	Asia	999	1	999	1990	0.187862867538433	-0.570537248886149	1.0765803375006	Female	All	All
908	FSM	Asia	999	1	999	2005	0.585348038568125	-1.8385489190759	3.24892981443299	Female	All	All
909	FSM	Asia	999	1	999	2018	0.495944356679226	-1.5741730008287	2.76982286040825	Female	All	All
910	GAB	SSA	999	0	999	1990	6.60238303501819	0.513704901665512	13.2379923100481	Male	All	All
911	GAB	SSA	999	0	999	2005	4.6382247335379	-0.273066687193278	11.4552889177916	Male	All	All
912	GAB	SSA	999	0	999	2018	4.38791750277327	-0.171193588361191	10.9489218764616	Male	All	All
913	GAB	SSA	999	1	999	1990	6.16418586311633	0.654834541449194	12.6819639449085	Female	All	All
914	GAB	SSA	999	1	999	2005	4.40250630544641	0.0161660022586777	10.4011585706046	Female	All	All
915	GAB	SSA	999	1	999	2018	4.11191806381137	-0.264578665041059	10.3553408320773	Female	All	All
916	GBR	HIC	999	0	999	1990	-1.47652915083169	-1.87582691898818	-1.11912731466269	Male	All	All
917	GBR	HIC	999	0	999	2005	-1.35368195788831	-1.71731213046176	-1.02436507454909	Male	All	All
918	GBR	HIC	999	0	999	2018	-1.34573144993392	-1.70753404170848	-1.01876014785127	Male	All	All
919	GBR	HIC	999	1	999	1990	-1.36651569113874	-1.72249244302654	-1.0387137669495	Female	All	All
920	GBR	HIC	999	1	999	2005	-1.2717127240812	-1.60595463137913	-0.964315923076923	Female	All	All
921	GBR	HIC	999	1	999	2018	-1.2766945262569	-1.6097285882802	-0.969102594398109	Female	All	All
922	GEO	FSU	999	0	999	1990	0.000519186870725927	-0.0546856095249851	0.0509134301194762	Male	All	All
923	GEO	FSU	999	0	999	2005	0.0129131108419562	-1.47148408965124	1.38392698214399	Male	All	All
924	GEO	FSU	999	0	999	2018	0.00743579701480569	-1.07127058044243	0.955527281334044	Male	All	All
925	GEO	FSU	999	1	999	1990	0.00061868865251431	-0.046716770114423	0.0423713538091528	Female	All	All
926	GEO	FSU	999	1	999	2005	0.00473776456596504	-1.21539661670006	1.16732987564489	Female	All	All
927	GEO	FSU	999	1	999	2018	0.00696990060805431	-0.870494032763173	0.781631233871597	Female	All	All
928	GHA	SSA	999	0	999	1990	3.05236979404596	1.43115664784823	5.72456216506036	Male	All	All
929	GHA	SSA	999	0	999	2005	3.9200145674745	1.86711154475856	7.28738894658637	Male	All	All
930	GHA	SSA	999	0	999	2018	4.53874476216274	2.1579114436299	8.46607187467193	Male	All	All
931	GHA	SSA	999	1	999	1990	3.13003783719161	1.44577253800973	5.81522192621895	Female	All	All
932	GHA	SSA	999	1	999	2005	4.02551460710103	1.88782178974209	7.48190947365242	Female	All	All
933	GHA	SSA	999	1	999	2018	4.65569075105653	2.17698038124438	8.56134281435415	Female	All	All
934	GIN	SSA	999	0	999	1990	0.951415229135859	0.0805235381098569	2.32907804888708	Male	All	All
935	GIN	SSA	999	0	999	2005	3.58861073957019	0.363260096043721	8.27495574383488	Male	All	All
936	GIN	SSA	999	0	999	2018	1.62781542661417	0.115997337155999	4.07365691299742	Male	All	All
937	GIN	SSA	999	1	999	1990	0.901829242840222	0.081044532555575	2.19547239381748	Female	All	All
938	GIN	SSA	999	1	999	2005	3.38507867444315	0.294133181858077	7.85813349517726	Female	All	All
939	GIN	SSA	999	1	999	2018	1.50995290922489	0.173368218882345	3.64668801823373	Female	All	All
940	GMB	SSA	999	0	999	1990	8.80192894293689	1.25793602824316	15.810941015704	Male	All	All
941	GMB	SSA	999	0	999	2005	5.22509898591181	0.664802552326157	11.4300018205606	Male	All	All
942	GMB	SSA	999	0	999	2018	4.52939809744621	0.349035655623411	10.6031730768827	Male	All	All
943	GMB	SSA	999	1	999	1990	8.81011287154673	0.687703631374681	16.1732953589513	Female	All	All
944	GMB	SSA	999	1	999	2005	5.00262999937819	0.348242902977575	10.8058025193387	Female	All	All
945	GMB	SSA	999	1	999	2018	4.2968264107254	0.241391676328253	9.90352727621262	Female	All	All
946	GNB	SSA	999	0	999	1990	0.0336508617003675	0.00285521781270478	0.0845439563484887	Male	All	All
947	GNB	SSA	999	0	999	2005	3.42111472995418	0.365398200790868	7.88130055137972	Male	All	All
948	GNB	SSA	999	0	999	2018	5.25939530784307	0.361328531183488	11.5218883938244	Male	All	All
949	GNB	SSA	999	1	999	1990	0.0314943274969846	0.00286776550463359	0.0806289689345464	Female	All	All
950	GNB	SSA	999	1	999	2005	3.22790958977211	0.292186907049273	7.28263861223496	Female	All	All
951	GNB	SSA	999	1	999	2018	4.98952812769472	0.299796228776171	10.7381508907949	Female	All	All
952	GNQ	SSA	999	0	999	1990	2.28145611452446	0.314584974690622	5.26968939815823	Male	All	All
953	GNQ	SSA	999	0	999	2005	4.12726529420738	0.250798698556265	9.51626332789234	Male	All	All
954	GNQ	SSA	999	0	999	2018	4.70556318138419	-0.0884813433329839	10.9563024742362	Male	All	All
955	GNQ	SSA	999	1	999	1990	2.12033216742742	0.276914897661802	5.01645095397234	Female	All	All
956	GNQ	SSA	999	1	999	2005	3.88008637866308	0.238356356895907	8.77876375007734	Female	All	All
957	GNQ	SSA	999	1	999	2018	4.46151653253302	-0.0152483739463359	10.2884599051971	Female	All	All
958	GRC	HIC	999	0	999	1990	-0.74463391412421	-0.996831293841069	-0.543905783947415	Male	All	All
959	GRC	HIC	999	0	999	2005	-0.767134103554202	-1.03142657812766	-0.560127145727173	Male	All	All
960	GRC	HIC	999	0	999	2018	-0.706895453259355	-0.949492605789528	-0.51591568488227	Male	All	All
961	GRC	HIC	999	1	999	1990	-0.610800346428734	-0.814003779794532	-0.44623348039094	Female	All	All
962	GRC	HIC	999	1	999	2005	-0.630309151448	-0.839036260006306	-0.459168064008948	Female	All	All
963	GRC	HIC	999	1	999	2018	-0.574668166340548	-0.764797366307117	-0.418647265655903	Female	All	All
964	GRD	LAC	999	0	999	1990	1.03191168349923	-4.92183800172302	7.12444967507823	Male	All	All
965	GRD	LAC	999	0	999	2005	0.69016953073421	-3.56433182532435	4.91805008400702	Male	All	All
966	GRD	LAC	999	0	999	2018	0.469024238654605	-2.39567257911101	3.43190928806898	Male	All	All
967	GRD	LAC	999	1	999	1990	0.959179524140081	-4.5433381391825	6.49725361432657	Female	All	All
968	GRD	LAC	999	1	999	2005	0.716591663201948	-3.47074593485645	5.09917481659383	Female	All	All
969	GRD	LAC	999	1	999	2018	0.463862527287379	-2.34439502615632	3.42468514379307	Female	All	All
970	GTM	LAC	999	0	999	1990	0.230964103416705	-0.241057760043046	0.753795908760988	Male	All	All
971	GTM	LAC	999	0	999	2005	0.451676353929996	-0.471854798119686	1.4760238587063	Male	All	All
972	GTM	LAC	999	0	999	2018	0.609834382788343	-0.634324022406117	1.99979640393327	Male	All	All
973	GTM	LAC	999	1	999	1990	0.2316720930881	-0.246880441274924	0.748413521494556	Female	All	All
974	GTM	LAC	999	1	999	2005	0.450768446128226	-0.477254590783448	1.44554646467202	Female	All	All
975	GTM	LAC	999	1	999	2018	0.600788293406226	-0.638513813590242	1.93305513400646	Female	All	All
976	GUY	LAC	999	0	999	1990	0.964370905467657	-1.06132697762566	3.26710204962559	Male	All	All
977	GUY	LAC	999	0	999	2005	0.578650293831214	-0.639102670840214	1.97239636636219	Male	All	All
978	GUY	LAC	999	0	999	2018	0.637510955602528	-0.70263004786673	2.17198166066021	Male	All	All
979	GUY	LAC	999	1	999	1990	0.949216441612943	-1.05007488452245	3.14492667379003	Female	All	All
980	GUY	LAC	999	1	999	2005	0.564178625751984	-0.628954715874173	1.87997529651419	Female	All	All
981	GUY	LAC	999	1	999	2018	0.617881048361036	-0.683849157689383	2.06507225659552	Female	All	All
982	HND	LAC	999	0	999	1990	0.467611188659278	-0.513829654519802	1.59693730802004	Male	All	All
983	HND	LAC	999	0	999	2005	0.555406505610024	-0.612625462724702	1.8978691495168	Male	All	All
984	HND	LAC	999	0	999	2018	0.840078854564476	-0.919044168054496	2.85411389504478	Male	All	All
985	HND	LAC	999	1	999	1990	0.42369766871521	-0.439547203614218	1.40273893693739	Female	All	All
986	HND	LAC	999	1	999	2005	0.502533807220911	-0.517574336126762	1.65302380721481	Female	All	All
987	HND	LAC	999	1	999	2018	0.755390651799057	-0.774363483645577	2.47235122029046	Female	All	All
988	HRV	FSU	999	0	999	1990	0.00752761885353556	-0.531127259374637	0.458735548736052	Male	All	All
989	HRV	FSU	999	0	999	2005	0.00969510771263411	-0.68263601816527	0.591478920300702	Male	All	All
990	HRV	FSU	999	0	999	2018	0.00769193598111976	-0.544792039716569	0.468730044111044	Male	All	All
991	HRV	FSU	999	1	999	1990	0.00647879833581976	-0.470689514473069	0.401100236847617	Female	All	All
992	HRV	FSU	999	1	999	2005	0.00841436106502557	-0.604298401453314	0.516057991999802	Female	All	All
993	HRV	FSU	999	1	999	2018	0.00666376684341157	-0.479431546082367	0.407889588293528	Female	All	All
994	HTI	LAC	999	0	999	1990	0.26293098579777	-0.280272068587518	0.897861578115415	Male	All	All
995	HTI	LAC	999	0	999	2005	0.52200715159971	-0.549733431723266	1.77234313236269	Male	All	All
996	HTI	LAC	999	0	999	2018	0.270584646055622	-0.291223734425573	0.924805674164024	Male	All	All
997	HTI	LAC	999	1	999	1990	0.257893524215799	-0.276683847439123	0.900270595154819	Female	All	All
998	HTI	LAC	999	1	999	2005	0.510657744230278	-0.545403148131823	1.77288472868812	Female	All	All
999	HTI	LAC	999	1	999	2018	0.265057795789361	-0.28256399965947	0.919436631812327	Female	All	All
1000	HUN	FSU	999	0	999	1990	0.00963712416869302	-0.675062305473105	0.582091719865827	Male	All	All
1001	HUN	FSU	999	0	999	2005	0.00793150032438456	-0.570203463809182	0.488454399090887	Male	All	All
1002	HUN	FSU	999	0	999	2018	0.00722314340777278	-0.521400709878343	0.443776001049101	Male	All	All
1003	HUN	FSU	999	1	999	1990	0.00794087438359609	-0.58298569865575	0.493469590956778	Female	All	All
1004	HUN	FSU	999	1	999	2005	0.00647994583700629	-0.482535194091165	0.407170958285734	Female	All	All
1005	HUN	FSU	999	1	999	2018	0.00593384303570911	-0.440656071397061	0.371467958180004	Female	All	All
1006	IDN	Asia	999	0	999	1990	0.0911801341768331	0.0356044594195311	0.162526182908796	Male	All	All
1007	IDN	Asia	999	0	999	2005	0.131185286920676	0.0509135943068052	0.232969336266624	Male	All	All
1008	IDN	Asia	999	0	999	2018	0.170631350975458	0.0663939275111786	0.302523751522283	Male	All	All
1009	IDN	Asia	999	1	999	1990	0.0808347617876891	0.0310263545922106	0.142970901300453	Female	All	All
1010	IDN	Asia	999	1	999	2005	0.116863816096967	0.0452293242818597	0.206927431264462	Female	All	All
1011	IDN	Asia	999	1	999	2018	0.151765439422892	0.058693191211748	0.267806556944278	Female	All	All
1012	IND	SAARC	999	0	999	1990	0.181169040908255	0.0828697976076948	0.354010943236394	Male	All	All
1013	IND	SAARC	999	0	999	2005	0.18971840800065	0.085945995091125	0.371681210414309	Male	All	All
1014	IND	SAARC	999	0	999	2018	0.220836880904254	0.102101786599494	0.435391182443722	Male	All	All
1015	IND	SAARC	999	1	999	1990	0.12951400275783	0.0574059132944746	0.260811789347839	Female	All	All
1016	IND	SAARC	999	1	999	2005	0.134794833268952	0.0602915550851774	0.272594896148334	Female	All	All
1017	IND	SAARC	999	1	999	2018	0.157079825335207	0.0707440379806964	0.317138915909473	Female	All	All
1018	IRL	HIC	999	0	999	1990	-1.305538354947	-1.77730296406223	-0.940182689410815	Male	All	All
1019	IRL	HIC	999	0	999	2005	-1.05951394999721	-1.44516548383535	-0.761025033131065	Male	All	All
1020	IRL	HIC	999	0	999	2018	-1.06903213493983	-1.45942001109445	-0.770138744494065	Male	All	All
1021	IRL	HIC	999	1	999	1990	-1.16600294102195	-1.57774020789265	-0.834464555754847	Female	All	All
1022	IRL	HIC	999	1	999	2005	-0.956296549843992	-1.29540613623796	-0.685619998947915	Female	All	All
1023	IRL	HIC	999	1	999	2018	-0.973986981015496	-1.31657635606997	-0.697523741449331	Female	All	All
1024	IRN	MENA	999	0	999	1990	-0.338321050740774	-0.734084205883101	0.0318930501875075	Male	All	All
1025	IRN	MENA	999	0	999	2005	-0.34501000791166	-0.747231097298161	0.0325506288368635	Male	All	All
1026	IRN	MENA	999	0	999	2018	-0.324291077366096	-0.698520487682855	0.0305937643752087	Male	All	All
1027	IRN	MENA	999	1	999	1990	-0.325478410205577	-0.709080627605246	0.0308324234363453	Female	All	All
1028	IRN	MENA	999	1	999	2005	-0.331610238271495	-0.719940990229028	0.0314274583842521	Female	All	All
1029	IRN	MENA	999	1	999	2018	-0.312051002625348	-0.676371991466544	0.0297264261567443	Female	All	All
1030	IRQ	MENA	999	0	999	1990	-0.725838370487931	-1.81410342018494	0.0662373934223512	Male	All	All
1031	IRQ	MENA	999	0	999	2005	-0.696481108429383	-1.74721296368531	0.0640363490815137	Male	All	All
1032	IRQ	MENA	999	0	999	2018	-0.618503054325923	-1.54318488392846	0.0574250342384407	Male	All	All
1033	IRQ	MENA	999	1	999	1990	-0.69339460922879	-1.72432666425897	0.0677053379138512	Female	All	All
1034	IRQ	MENA	999	1	999	2005	-0.655931570077182	-1.63398204152844	0.0633373607700948	Female	All	All
1035	IRQ	MENA	999	1	999	2018	-0.582092010851327	-1.44327263182251	0.0564200184393645	Female	All	All
1036	ISL	HIC	999	0	999	1990	-1.16174396697466	-1.53508743180287	-0.866240833344512	Male	All	All
1037	ISL	HIC	999	0	999	2005	-1.03009440313847	-1.36548970149103	-0.769517110227883	Male	All	All
1038	ISL	HIC	999	0	999	2018	-1.24214040570728	-1.65290445353329	-0.921017053082403	Male	All	All
1039	ISL	HIC	999	1	999	1990	-1.00637406673026	-1.33135658872519	-0.745715660339371	Female	All	All
1040	ISL	HIC	999	1	999	2005	-0.896698510832855	-1.18191094743577	-0.663728147286573	Female	All	All
1041	ISL	HIC	999	1	999	2018	-1.08212382412869	-1.44321536040781	-0.796255758633883	Female	All	All
1042	ISR	MENA	999	0	999	1990	-0.80483638128075	-1.83976651295418	0.0794721507823214	Male	All	All
1043	ISR	MENA	999	0	999	2005	-0.481971515640278	-1.1069403173407	0.0458503661919234	Male	All	All
1044	ISR	MENA	999	0	999	2018	-0.511242589802565	-1.17704919061897	0.0488856946729597	Male	All	All
1045	ISR	MENA	999	1	999	1990	-0.801012471066246	-1.8019401750596	0.0757938788063379	Female	All	All
1046	ISR	MENA	999	1	999	2005	-0.471814538180069	-1.06708018178494	0.0427500766071605	Female	All	All
1047	ISR	MENA	999	1	999	2018	-0.504880114118411	-1.14099136986398	0.046264910793479	Female	All	All
1048	ITA	HIC	999	0	999	1990	-0.552547375111609	-0.708107661880423	-0.421594865065589	Male	All	All
1049	ITA	HIC	999	0	999	2005	-0.557391873070847	-0.712752682473286	-0.426535448207927	Male	All	All
1050	ITA	HIC	999	0	999	2018	-0.514481270937685	-0.658635525851419	-0.393716481030523	Male	All	All
1051	ITA	HIC	999	1	999	1990	-0.438108777437964	-0.556781836630133	-0.336022249930266	Female	All	All
1052	ITA	HIC	999	1	999	2005	-0.441911944181931	-0.561090784693565	-0.338251936425084	Female	All	All
1053	ITA	HIC	999	1	999	2018	-0.409117903248214	-0.519575506582133	-0.313396347028051	Female	All	All
1054	JAM	LAC	999	0	999	1990	0.828405138133181	-0.919668264143056	2.64921121383923	Male	All	All
1055	JAM	LAC	999	0	999	2005	0.822405818109919	-0.911402767118113	2.62783393109527	Male	All	All
1056	JAM	LAC	999	0	999	2018	0.712149865720081	-0.789310724351706	2.27589980580065	Male	All	All
1057	JAM	LAC	999	1	999	1990	0.850256079634048	-0.92000237726275	2.67957700666825	Female	All	All
1058	JAM	LAC	999	1	999	2005	0.848616411577048	-0.915606622690621	2.67087313295472	Female	All	All
1059	JAM	LAC	999	1	999	2018	0.732689737605254	-0.78928530222921	2.30148427502856	Female	All	All
1060	JOR	MENA	999	0	999	1990	-0.751311232612827	-1.7274077872711	0.0697505282296375	Male	All	All
1061	JOR	MENA	999	0	999	2005	-1.21432370542327	-2.77774121530675	0.114224648041497	Male	All	All
1062	JOR	MENA	999	0	999	2018	-0.803184241526258	-1.84216580186517	0.0738995510337641	Male	All	All
1063	JOR	MENA	999	1	999	1990	-0.78669317196194	-1.81660802024333	0.0735426779171472	Female	All	All
1064	JOR	MENA	999	1	999	2005	-1.29403252769939	-2.97959842913503	0.119995102862724	Female	All	All
1065	JOR	MENA	999	1	999	2018	-0.85951965919877	-1.98663708841002	0.0804815163700822	Female	All	All
1066	JPN	Asia	999	0	999	1990	0.45835046204248	0.188152757390219	0.730213423233347	Male	All	All
1067	JPN	Asia	999	0	999	2005	0.393696302169298	0.162481999102746	0.629502815210867	Male	All	All
1068	JPN	Asia	999	0	999	2018	0.340073754628311	0.140180710509644	0.544006226975351	Male	All	All
1069	JPN	Asia	999	1	999	1990	0.375211368348665	0.157235260124681	0.597003682777524	Female	All	All
1070	JPN	Asia	999	1	999	2005	0.320526947823648	0.133976109593358	0.511462893186879	Female	All	All
1071	JPN	Asia	999	1	999	2018	0.275483491127706	0.115150910835476	0.440621636021903	Female	All	All
1072	KAZ	FSU	999	0	999	1990	0.00223187829933307	-0.552830384708835	0.521756814484855	Male	All	All
1073	KAZ	FSU	999	0	999	2005	-0.00287352974220266	-1.74882436199067	1.46212490330587	Male	All	All
1074	KAZ	FSU	999	0	999	2018	0.00866405067753617	-0.841619079583193	0.810261464173286	Male	All	All
1075	KAZ	FSU	999	1	999	1990	0.00191693901155803	-0.455973974021488	0.445329852729399	Female	All	All
1076	KAZ	FSU	999	1	999	2005	0.0154158775732275	-1.3376780446019	1.27792728915833	Female	All	All
1077	KAZ	FSU	999	1	999	2018	0.000828164328096137	-0.7811793288505	0.660788466599827	Female	All	All
1078	KEN	SSA	999	0	999	1990	1.19280311308865	0.499270243121972	2.5181591993467	Male	All	All
1079	KEN	SSA	999	0	999	2005	0.885300312524589	0.371984691047925	1.86014178562998	Male	All	All
1080	KEN	SSA	999	0	999	2018	0.692626190613903	0.290963113270122	1.44829636759656	Male	All	All
1081	KEN	SSA	999	1	999	1990	0.991624346716899	0.432788411928919	2.05230539583032	Female	All	All
1082	KEN	SSA	999	1	999	2005	0.73182317666798	0.319895965111712	1.50618349629506	Female	All	All
1083	KEN	SSA	999	1	999	2018	0.573030122974391	0.251198109013637	1.17495977721549	Female	All	All
1084	KGZ	FSU	999	0	999	1990	0.0244253653179419	-2.39739823376318	2.2739939795089	Male	All	All
1085	KGZ	FSU	999	0	999	2005	0.00600956794665161	-1.70587217615721	1.5037775528955	Male	All	All
1086	KGZ	FSU	999	0	999	2018	0.0477382766505988	-3.12217224086327	3.02242271095012	Male	All	All
1087	KGZ	FSU	999	1	999	1990	0.0126499630337528	-2.09736917377686	1.97037547008321	Female	All	All
1088	KGZ	FSU	999	1	999	2005	-0.00720297953905081	-1.47224775532031	1.33409479411257	Female	All	All
1089	KGZ	FSU	999	1	999	2018	0.0108665015936834	-2.66099240407106	2.58238183757597	Female	All	All
1090	KHM	Asia	999	0	999	1990	0.0211318325775631	0.0076098573296902	0.0420253083218859	Male	All	All
1091	KHM	Asia	999	0	999	2005	0.467826788461423	0.177243861569574	0.845944453734581	Male	All	All
1092	KHM	Asia	999	0	999	2018	0.820776603789794	0.312288555053262	1.48192744193995	Male	All	All
1093	KHM	Asia	999	1	999	1990	0.0181779891181375	0.00673772956820927	0.034525295473679	Female	All	All
1094	KHM	Asia	999	1	999	2005	0.384169416621249	0.148131155029274	0.661811154277605	Female	All	All
1095	KHM	Asia	999	1	999	2018	0.669867161669367	0.259400804046812	1.14787073895494	Female	All	All
1096	KIR	Asia	999	0	999	1990	0.184439335109948	0.067363804054919	0.358497887523909	Male	All	All
1097	KIR	Asia	999	0	999	2005	0.3624745569633	0.132162079062686	0.709517891994077	Male	All	All
1098	KIR	Asia	999	0	999	2018	0.357378242535187	0.130471569235618	0.698137958201532	Male	All	All
1099	KIR	Asia	999	1	999	1990	0.168128169116343	0.0622169544928944	0.330956938234467	Female	All	All
1100	KIR	Asia	999	1	999	2005	0.327381577962563	0.120539989848662	0.644412862734746	Female	All	All
1101	KIR	Asia	999	1	999	2018	0.317833480952949	0.117101206438643	0.626135092379629	Female	All	All
1102	KOR	Asia	999	0	999	1990	0.210408504852236	0.0855478805864339	0.333428368515311	Male	All	All
1103	KOR	Asia	999	0	999	2005	0.198043603570266	0.080220973124069	0.311497150548097	Male	All	All
1104	KOR	Asia	999	0	999	2018	0.178839837439622	0.0725116340329641	0.281962106457694	Male	All	All
1105	KOR	Asia	999	1	999	1990	0.139572568273529	0.0566437160737073	0.222165006872811	Female	All	All
1106	KOR	Asia	999	1	999	2005	0.131660484598013	0.0533267818436871	0.209320726789683	Female	All	All
1107	KOR	Asia	999	1	999	2018	0.11762201889221	0.0473925681391798	0.187104211934232	Female	All	All
1108	KWT	MENA	999	0	999	1990	-0.463943294567246	-1.12143690985612	0.0418943446690907	Male	All	All
1109	KWT	MENA	999	0	999	2005	-1.77201738568883	-4.23360812282669	0.16311448213573	Male	All	All
1110	KWT	MENA	999	0	999	2018	-1.15618714201631	-2.80407323625518	0.106604312495219	Male	All	All
1111	KWT	MENA	999	1	999	1990	-0.480045365191423	-1.17496147005321	0.044424477578656	Female	All	All
1112	KWT	MENA	999	1	999	2005	-1.79760336571053	-4.35528977595948	0.166113663100779	Female	All	All
1113	KWT	MENA	999	1	999	2018	-1.18269441395631	-2.89156130820932	0.110146970947543	Female	All	All
1114	LAO	Asia	999	0	999	1990	0.0887156588089641	0.0334630830634746	0.159617884717447	Male	All	All
1115	LAO	Asia	999	0	999	2005	0.201898926870627	0.0788471199748786	0.351039895199231	Male	All	All
1116	LAO	Asia	999	0	999	2018	0.27176731300263	0.107329501938505	0.472324793667044	Male	All	All
1117	LAO	Asia	999	1	999	1990	0.0793420988453484	0.0298926857338965	0.143668644664334	Female	All	All
1118	LAO	Asia	999	1	999	2005	0.183225278659761	0.0697760807703	0.320927851085875	Female	All	All
1119	LAO	Asia	999	1	999	2018	0.24828772915239	0.094815966026046	0.432143676485835	Female	All	All
1120	LBN	MENA	999	0	999	1990	-0.940887342183758	-2.0240512552044	0.0923766243291972	Male	All	All
1121	LBN	MENA	999	0	999	2005	-0.570783702668262	-1.23639561281039	0.0561440720862077	Male	All	All
1122	LBN	MENA	999	0	999	2018	-0.847707235416109	-1.82707033057757	0.0835167272208685	Male	All	All
1123	LBN	MENA	999	1	999	1990	-0.669227630707294	-1.45815912664702	0.063539120344321	Female	All	All
1124	LBN	MENA	999	1	999	2005	-0.424739396949621	-0.931827501035972	0.0404521267102552	Female	All	All
1125	LBN	MENA	999	1	999	2018	-0.629968074393734	-1.37749083582638	0.0598376661000641	Female	All	All
1126	LBR	SSA	999	0	999	1990	1.62900871347495	0.163544864910837	4.04570776484734	Male	All	All
1127	LBR	SSA	999	0	999	2005	2.66639603944184	0.232592651424698	6.45549241925254	Male	All	All
1128	LBR	SSA	999	0	999	2018	6.48852682171903	0.875453203818952	13.1943834299992	Male	All	All
1129	LBR	SSA	999	1	999	1990	1.56492043942673	0.118545563416487	3.92129514340388	Female	All	All
1130	LBR	SSA	999	1	999	2005	2.49871037472023	0.224522871063635	5.9696930808602	Female	All	All
1131	LBR	SSA	999	1	999	2018	6.15088191962496	0.733423735953911	12.8044339503246	Female	All	All
1132	LBY	MENA	999	0	999	1990	-0.593253267738883	-4.02295809870536	2.36394704383882	Male	All	All
1133	LBY	MENA	999	0	999	2005	-0.752431747081932	-5.18293982097673	3.30216936703523	Male	All	All
1134	LBY	MENA	999	0	999	2018	-0.677856810208375	-3.87223372993917	2.41006183093604	Male	All	All
1135	LBY	MENA	999	1	999	1990	-0.589185645392	-4.09427319757044	2.59566760882174	Female	All	All
1136	LBY	MENA	999	1	999	2005	-0.787120349129117	-5.16911876476286	3.17221234310037	Female	All	All
1137	LBY	MENA	999	1	999	2018	-0.640521295935484	-4.09217114038613	2.39285041383202	Female	All	All
1138	LCA	LAC	999	0	999	1990	0.639980207842343	-4.01231728012031	5.47361885999117	Male	All	All
1139	LCA	LAC	999	0	999	2005	0.688071236920008	-3.98919019978444	5.74527611220125	Male	All	All
1140	LCA	LAC	999	0	999	2018	0.697461067443452	-3.85739016673863	5.10618200384762	Male	All	All
1141	LCA	LAC	999	1	999	1990	0.750575233001407	-3.89399508062478	5.54136461785923	Female	All	All
1142	LCA	LAC	999	1	999	2005	0.693950739313621	-3.93758719894446	5.43529391252859	Female	All	All
1143	LCA	LAC	999	1	999	2018	0.672350183047573	-3.56683594946229	5.16109772858331	Female	All	All
1144	LKA	SAARC	999	0	999	1990	2.10162547321992	1.09035800112476	3.66253066672662	Male	All	All
1145	LKA	SAARC	999	0	999	2005	5.26535713599375	2.7675758739867	8.68517409902327	Male	All	All
1146	LKA	SAARC	999	0	999	2018	4.62027862046851	2.43361871062535	7.83105504726359	Male	All	All
1147	LKA	SAARC	999	1	999	1990	2.03954121905507	1.02390689817906	3.62183052700483	Female	All	All
1148	LKA	SAARC	999	1	999	2005	5.08602555742734	2.60106020985721	8.52182627928044	Female	All	All
1149	LKA	SAARC	999	1	999	2018	4.44969793215532	2.26380502409298	7.63455839227117	Female	All	All
1150	LSO	SSA	999	0	999	1990	3.34831885868889	-0.0721126750850194	8.20146070630468	Male	All	All
1151	LSO	SSA	999	0	999	2005	3.60795381896745	0.16383811536365	8.67700905957125	Male	All	All
1152	LSO	SSA	999	0	999	2018	8.2941130151946	0.850791926791738	16.0595588468913	Male	All	All
1153	LSO	SSA	999	1	999	1990	3.12291709382418	0.029465671549065	7.73546347813274	Female	All	All
1154	LSO	SSA	999	1	999	2005	3.35404457589796	0.274190774534725	8.24090250628347	Female	All	All
1155	LSO	SSA	999	1	999	2018	8.09256163543738	1.01624349008631	15.0611851859411	Female	All	All
1156	LTU	FSU	999	0	999	1990	0.00443770184887161	-0.319367274001918	0.266306618064425	Male	All	All
1157	LTU	FSU	999	0	999	2005	0.00520894713569153	-0.375854161221856	0.313634341780788	Male	All	All
1158	LTU	FSU	999	0	999	2018	0.0050882983864394	-0.366507032425146	0.305255918583312	Male	All	All
1159	LTU	FSU	999	1	999	1990	0.00361257468109144	-0.26206253232058	0.216202101595447	Female	All	All
1160	LTU	FSU	999	1	999	2005	0.00425869748334323	-0.304426671157142	0.253872024295395	Female	All	All
1161	LTU	FSU	999	1	999	2018	0.00407506578482782	-0.291345049113488	0.243585752439899	Female	All	All
1162	LUX	HIC	999	0	999	1990	-0.98571439611154	-1.43616858650498	-0.674236866600903	Male	All	All
1163	LUX	HIC	999	0	999	2005	-1.133850840614	-1.6532036814398	-0.770169775393641	Male	All	All
1164	LUX	HIC	999	0	999	2018	-1.15041694078879	-1.6765287576521	-0.78166335217298	Male	All	All
1165	LUX	HIC	999	1	999	1990	-0.826456874341294	-1.17626349852486	-0.56412765691821	Female	All	All
1166	LUX	HIC	999	1	999	2005	-0.964708174430835	-1.37269746664252	-0.662511750860129	Female	All	All
1167	LUX	HIC	999	1	999	2018	-0.995232345966605	-1.41769082272038	-0.683626399773831	Female	All	All
1168	LVA	FSU	999	0	999	1990	0.00502896492852577	-0.347770296511238	0.292968415898937	Male	All	All
1169	LVA	FSU	999	0	999	2005	0.00478858945339488	-0.331642277540032	0.27826542682929	Male	All	All
1170	LVA	FSU	999	0	999	2018	0.00452353763963536	-0.313259325779771	0.265039933915837	Male	All	All
1171	LVA	FSU	999	1	999	1990	0.00375657304680424	-0.268495533483321	0.228768066538962	Female	All	All
1172	LVA	FSU	999	1	999	2005	0.00357008637529194	-0.254073619863255	0.217584737351109	Female	All	All
1173	LVA	FSU	999	1	999	2018	0.00338640763694875	-0.240459909232546	0.206288874887572	Female	All	All
1174	MAR	MENA	999	0	999	1990	-0.494025938712488	-1.18539683812956	0.0516330459755359	Male	All	All
1175	MAR	MENA	999	0	999	2005	-0.571293251306129	-1.36564957917832	0.0596300565429488	Male	All	All
1176	MAR	MENA	999	0	999	2018	-0.546442182309415	-1.30957716267615	0.0570040261036722	Male	All	All
1177	MAR	MENA	999	1	999	1990	-0.485670595204097	-1.17265853270636	0.0485571285008601	Female	All	All
1178	MAR	MENA	999	1	999	2005	-0.573539715417093	-1.38466543661202	0.057057643531531	Female	All	All
1179	MAR	MENA	999	1	999	2018	-0.542845312906056	-1.31459663911009	0.0540710606312528	Female	All	All
1180	MDA	FSU	999	0	999	1990	0.0106360390862871	-0.972882577962024	0.873179551073468	Male	All	All
1181	MDA	FSU	999	0	999	2005	0.0128059399242731	-1.48380394868621	1.38337022669989	Male	All	All
1182	MDA	FSU	999	0	999	2018	-0.00195204014244493	-0.397151188484791	0.358608004937351	Male	All	All
1183	MDA	FSU	999	1	999	1990	0.011512689346735	-0.82553728430252	0.78177592007869	Female	All	All
1184	MDA	FSU	999	1	999	2005	-0.0194083504862963	-1.25559490239769	1.17880696834112	Female	All	All
1185	MDA	FSU	999	1	999	2018	0.000660741965266581	-0.322709236006711	0.316942457708319	Female	All	All
1186	MDG	SSA	999	0	999	1990	4.01385689137833	0.418644163193939	9.47055914794992	Male	All	All
1187	MDG	SSA	999	0	999	2005	2.69682280426889	0.19969366512543	6.35223418203835	Male	All	All
1188	MDG	SSA	999	0	999	2018	3.49067047286831	0.390978894550393	8.04018706363903	Male	All	All
1189	MDG	SSA	999	1	999	1990	3.79355372502201	0.134031429946856	8.90033372481633	Female	All	All
1190	MDG	SSA	999	1	999	2005	2.51260506954485	0.207946415081769	5.95141276145984	Female	All	All
1191	MDG	SSA	999	1	999	2018	3.32592597959442	0.277825847681276	7.86780352353697	Female	All	All
1192	MDV	SAARC	999	0	999	1990	7.19241820765411	3.15817535461734	12.2836020162099	Male	All	All
1193	MDV	SAARC	999	0	999	2005	6.12108474935181	2.53036344276483	11.8025614062986	Male	All	All
1194	MDV	SAARC	999	0	999	2018	3.03540977102566	1.2457069922576	6.74260084084806	Male	All	All
1195	MDV	SAARC	999	1	999	1990	7.1056894281398	3.06064650476831	12.307434737878	Female	All	All
1196	MDV	SAARC	999	1	999	2005	5.72553692708431	2.37179414173499	11.6684964381352	Female	All	All
1197	MDV	SAARC	999	1	999	2018	2.70639302502979	1.10348174178135	6.10544534923823	Female	All	All
1198	MEX	LAC	999	0	999	1990	0.834937509970165	-0.860727463536484	2.57871163870073	Male	All	All
1199	MEX	LAC	999	0	999	2005	0.782554137654863	-0.808361221567532	2.43468028105286	Male	All	All
1200	MEX	LAC	999	0	999	2018	0.767412106116802	-0.792248373814859	2.38272020847369	Male	All	All
1201	MEX	LAC	999	1	999	1990	0.730394182514218	-0.763676430709141	2.25836171474423	Female	All	All
1202	MEX	LAC	999	1	999	2005	0.686808605786355	-0.714317392647145	2.12767464533338	Female	All	All
1203	MEX	LAC	999	1	999	2018	0.668090198087161	-0.694285541363258	2.06638534802227	Female	All	All
1204	MHL	Asia	999	0	999	1990	0.19039263631979	-0.532492219541935	0.97395098343581	Male	All	All
1205	MHL	Asia	999	0	999	2005	0.513579936575516	-1.30670999693769	2.52453071237907	Male	All	All
1206	MHL	Asia	999	0	999	2018	0.514453464517625	-1.22513577494114	2.45925635341875	Male	All	All
1207	MHL	Asia	999	1	999	1990	0.186233990609835	-0.529819424983504	0.982415078944403	Female	All	All
1208	MHL	Asia	999	1	999	2005	0.479269139266294	-1.25718008441055	2.52137615914544	Female	All	All
1209	MHL	Asia	999	1	999	2018	0.432793382847581	-1.1184783818751	2.3747949455244	Female	All	All
1210	MKD	FSU	999	0	999	1990	0.00347413043687504	-0.266820330872499	0.224114450176454	Male	All	All
1211	MKD	FSU	999	0	999	2005	0.0100944159548072	-0.778566509859085	0.645136824595589	Male	All	All
1212	MKD	FSU	999	0	999	2018	0.021495910765903	-1.69773285506316	1.40923072133608	Male	All	All
1213	MKD	FSU	999	1	999	1990	0.0034418453814076	-0.249045684696548	0.206778582942079	Female	All	All
1214	MKD	FSU	999	1	999	2005	0.00965870270340165	-0.707457050148222	0.583527708896633	Female	All	All
1215	MKD	FSU	999	1	999	2018	0.0213929993096267	-1.55872350589896	1.29135744749129	Female	All	All
1216	MLI	SSA	999	0	999	1990	1.33189481735915	0.0864271098992496	3.22799453340236	Male	All	All
1217	MLI	SSA	999	0	999	2005	3.56506759108166	0.254134902435311	8.32172218831907	Male	All	All
1218	MLI	SSA	999	0	999	2018	1.9371004649449	0.203891141546107	4.8186408544129	Male	All	All
1219	MLI	SSA	999	1	999	1990	1.27610621938668	0.10182794519442	3.08085654343396	Female	All	All
1220	MLI	SSA	999	1	999	2005	3.31214906225767	0.284189567365302	7.9267074022727	Female	All	All
1221	MLI	SSA	999	1	999	2018	1.85782801180744	0.21664518454537	4.56453615449847	Female	All	All
1222	MLT	HIC	999	0	999	1990	-1.33408395988885	-1.90304644220314	-0.908654293548407	Male	All	All
1223	MLT	HIC	999	0	999	2005	-1.65802187031894	-2.36407624589779	-1.13270772350579	Male	All	All
1224	MLT	HIC	999	0	999	2018	-2.07753419635718	-2.95853098201762	-1.41966213301006	Male	All	All
1225	MLT	HIC	999	1	999	1990	-1.14333645464813	-1.6635290443944	-0.788777723911883	Female	All	All
1226	MLT	HIC	999	1	999	2005	-1.42499860176811	-2.065560920814	-0.980870193825383	Female	All	All
1227	MLT	HIC	999	1	999	2018	-1.78390761581952	-2.58522846183164	-1.22997574533311	Female	All	All
1228	MMR	Asia	999	0	999	1990	0.0781403120496069	-0.2300892684288	0.438268456926944	Male	All	All
1229	MMR	Asia	999	0	999	2005	0.360767531681275	-0.980741112122456	1.91513520349842	Male	All	All
1230	MMR	Asia	999	0	999	2018	0.521813301254919	-1.15108817971032	2.48339744684694	Male	All	All
1231	MMR	Asia	999	1	999	1990	0.0771305440108294	-0.204241271638686	0.41871562403444	Female	All	All
1232	MMR	Asia	999	1	999	2005	0.343596336969311	-0.855390555747242	1.72548228118743	Female	All	All
1233	MMR	Asia	999	1	999	2018	0.481049413067867	-1.05155363497085	2.32528741166781	Female	All	All
1234	MNE	FSU	999	0	999	1990	0.00469455093484855	-0.408488996603677	0.362801507861784	Male	All	All
1235	MNE	FSU	999	0	999	2005	0.00522135845409278	-0.445809740459677	0.402253459752054	Male	All	All
1236	MNE	FSU	999	0	999	2018	0.0071798636814498	-0.611387462635746	0.551904250136585	Male	All	All
1237	MNE	FSU	999	1	999	1990	0.00392762060235609	-0.35342287286674	0.30912930417469	Female	All	All
1238	MNE	FSU	999	1	999	2005	0.00437817522293355	-0.393779239643573	0.343449791337346	Female	All	All
1239	MNE	FSU	999	1	999	2018	0.00595555629694931	-0.529862222811327	0.465137633284532	Female	All	All
1240	MNG	FSU	999	0	999	1990	0.0154057194460669	-1.08545976642037	0.987983666104141	Male	All	All
1241	MNG	FSU	999	0	999	2005	0.0130143157949819	-0.917995319186766	0.829080018732468	Male	All	All
1242	MNG	FSU	999	0	999	2018	0.0122786849150145	-0.86526863415894	0.783595560926899	Male	All	All
1243	MNG	FSU	999	1	999	1990	0.0134904108896148	-0.978904723643149	0.885116807087468	Female	All	All
1244	MNG	FSU	999	1	999	2005	0.0116850435515203	-0.834183135613686	0.737904770584895	Female	All	All
1245	MNG	FSU	999	1	999	2018	0.010986330988373	-0.782246499387661	0.692983044511641	Female	All	All
1246	MOZ	SSA	999	0	999	1990	1.17388749158845	0.495090328437738	2.39932773694036	Male	All	All
1247	MOZ	SSA	999	0	999	2005	1.78549040212106	0.770348065878794	3.60092716127304	Male	All	All
1248	MOZ	SSA	999	0	999	2018	2.15581198314617	0.938334364623367	4.36507883737081	Male	All	All
1249	MOZ	SSA	999	1	999	1990	1.07199074182944	0.472744392808726	2.15301778554832	Female	All	All
1250	MOZ	SSA	999	1	999	2005	1.61967989321622	0.732935860170762	3.18644178585669	Female	All	All
1251	MOZ	SSA	999	1	999	2018	1.93935079375163	0.88649618989244	3.84638728022733	Female	All	All
1252	MRT	SSA	999	0	999	1990	2.65325718233304	1.16900445960308	5.15305225833113	Male	All	All
1253	MRT	SSA	999	0	999	2005	5.26643942471669	2.31890269408652	10.200464615913	Male	All	All
1254	MRT	SSA	999	0	999	2018	7.85965605655222	3.46243127589279	14.715385942865	Male	All	All
1255	MRT	SSA	999	1	999	1990	2.58962822644908	1.1391664733265	5.06180940474161	Female	All	All
1256	MRT	SSA	999	1	999	2005	5.12937992058214	2.24405875699856	9.96614803011331	Female	All	All
1257	MRT	SSA	999	1	999	2018	7.66958192098694	3.37985485316077	14.5018447437698	Female	All	All
1258	MUS	SSA	999	0	999	1990	11.3455069839396	5.62766853450689	17.3941410569243	Male	All	All
1259	MUS	SSA	999	0	999	2005	9.98710933709972	5.29756640909585	15.6210318667376	Male	All	All
1260	MUS	SSA	999	0	999	2018	11.7379070596102	6.37137303882419	17.2606964885245	Male	All	All
1261	MUS	SSA	999	1	999	1990	11.5951375619239	5.82250147496129	17.3732473446697	Female	All	All
1262	MUS	SSA	999	1	999	2005	9.63654652921512	5.03931208301883	15.1299961096202	Female	All	All
1263	MUS	SSA	999	1	999	2018	11.47982220407	6.2536088573975	17.2226866020056	Female	All	All
1264	MWI	SSA	999	0	999	1990	1.88707980440202	0.855272679499028	3.64092202758169	Male	All	All
1265	MWI	SSA	999	0	999	2005	1.74655718320583	0.788184615297573	3.36539234016375	Male	All	All
1266	MWI	SSA	999	0	999	2018	0.958127178430859	0.430358122479258	1.84849342466527	Male	All	All
1267	MWI	SSA	999	1	999	1990	1.79463052412977	0.812998374633214	3.53288587477763	Female	All	All
1268	MWI	SSA	999	1	999	2005	1.6507467216766	0.749442622922702	3.24489063242179	Female	All	All
1269	MWI	SSA	999	1	999	2018	0.903929930325274	0.409115413360012	1.77414299065991	Female	All	All
1270	MYS	Asia	999	0	999	1990	0.388536442209144	0.154841018657409	0.672692456729911	Male	All	All
1271	MYS	Asia	999	0	999	2005	0.34797749366731	0.13816459655555	0.60238627745621	Male	All	All
1272	MYS	Asia	999	0	999	2018	0.387764622884176	0.155899104282826	0.67053608368173	Male	All	All
1273	MYS	Asia	999	1	999	1990	0.350920378277786	0.137322524210392	0.607825457702915	Female	All	All
1274	MYS	Asia	999	1	999	2005	0.313322903322794	0.122395599226829	0.544216297876827	Female	All	All
1275	MYS	Asia	999	1	999	2018	0.346455907209889	0.136855881602883	0.599822915094625	Female	All	All
1276	NAM	SSA	999	0	999	1990	9.99766189139194	4.85350862403141	16.5942929213397	Male	All	All
1277	NAM	SSA	999	0	999	2005	8.27693696144153	4.02111313917484	14.7137474204513	Male	All	All
1278	NAM	SSA	999	0	999	2018	9.23094488350738	4.50210166017032	15.9203370687297	Male	All	All
1279	NAM	SSA	999	1	999	1990	9.63230579068524	4.56622383979085	16.2394553333898	Female	All	All
1280	NAM	SSA	999	1	999	2005	7.88391139026657	3.69096968865202	14.2410817450448	Female	All	All
1281	NAM	SSA	999	1	999	2018	8.76565601355117	4.13577668185367	15.3943614982661	Female	All	All
1282	NER	SSA	999	0	999	1990	1.43433323778728	0.049223718051225	3.75019457925205	Male	All	All
1283	NER	SSA	999	0	999	2005	2.46602733633285	0.110944250440822	6.20520358660194	Male	All	All
1284	NER	SSA	999	0	999	2018	0.000106132649509256	6.28166933843109e-06	0.000349777980257456	Male	All	All
1285	NER	SSA	999	1	999	1990	1.30233519505372	-0.027336655870251	3.50549879094656	Female	All	All
1286	NER	SSA	999	1	999	2005	2.36477677832657	0.0540741020954984	5.94212325706085	Female	All	All
1287	NER	SSA	999	1	999	2018	0.000102184180085302	-5.15447113518121e-07	0.000346026040742661	Female	All	All
1288	NGA	SSA	999	0	999	1990	0.348710211097632	0.0410208129011093	0.860721841572298	Male	All	All
1289	NGA	SSA	999	0	999	2005	3.32312297563801	0.364130469055279	7.63930100033786	Male	All	All
1290	NGA	SSA	999	0	999	2018	3.5614945829271	0.342578543002908	8.1926982891002	Male	All	All
1291	NGA	SSA	999	1	999	1990	0.334048693023301	0.0249160707525472	0.81709796404625	Female	All	All
1292	NGA	SSA	999	1	999	2005	3.10595771023507	0.312313810351328	7.21660839274044	Female	All	All
1293	NGA	SSA	999	1	999	2018	3.30680386318204	0.34860442967871	7.63926341665032	Female	All	All
1294	NIC	LAC	999	0	999	1990	0.322177929415563	-1.84199436560196	2.73759674639338	Male	All	All
1295	NIC	LAC	999	0	999	2005	0.706941881622121	-4.43809612226698	5.87888501412133	Male	All	All
1296	NIC	LAC	999	0	999	2018	0.867336170292968	-4.71943415419569	6.52124040984681	Male	All	All
1297	NIC	LAC	999	1	999	1990	0.334905302608922	-1.80107230588809	2.60427647590768	Female	All	All
1298	NIC	LAC	999	1	999	2005	0.73590689432156	-3.96621312862346	5.66812721882936	Female	All	All
1299	NIC	LAC	999	1	999	2018	0.847561092535121	-4.55867457086387	6.15022069488911	Female	All	All
1300	NLD	HIC	999	0	999	1990	-1.37633520698021	-1.74412900839952	-1.05524369745569	Male	All	All
1301	NLD	HIC	999	0	999	2005	-1.16460547047484	-1.47459370194326	-0.892823361084024	Male	All	All
1302	NLD	HIC	999	0	999	2018	-0.993535182147105	-1.26039522085633	-0.757235454382891	Male	All	All
1303	NLD	HIC	999	1	999	1990	-1.25814548123411	-1.57700606172221	-0.962758801789379	Female	All	All
1304	NLD	HIC	999	1	999	2005	-1.07957859021474	-1.3549253995335	-0.824293025299706	Female	All	All
1305	NLD	HIC	999	1	999	2018	-0.926014287310359	-1.17224256070979	-0.703592370389754	Female	All	All
1306	NOR	HIC	999	0	999	1990	-0.777514084093698	-1.01667572321979	-0.571718634312359	Male	All	All
1307	NOR	HIC	999	0	999	2005	-0.662642634764302	-0.868793356567125	-0.486120907761278	Male	All	All
1308	NOR	HIC	999	0	999	2018	-0.72842835341079	-0.953916643664403	-0.534231909686008	Male	All	All
1309	NOR	HIC	999	1	999	1990	-0.586031689004927	-0.760640636488746	-0.435948875118363	Female	All	All
1310	NOR	HIC	999	1	999	2005	-0.507112677122976	-0.657251046661109	-0.375493983691585	Female	All	All
1311	NOR	HIC	999	1	999	2018	-0.563350402403242	-0.732213475825601	-0.417141039627556	Female	All	All
1312	NPL	SAARC	999	0	999	1990	0.308802038770478	0.0620332384372456	0.902328080624923	Male	All	All
1313	NPL	SAARC	999	0	999	2005	0.758944213584061	0.184177162125396	2.06167330039693	Male	All	All
1314	NPL	SAARC	999	0	999	2018	1.47607874878185	0.367305097690734	3.91020101513113	Male	All	All
1315	NPL	SAARC	999	1	999	1990	0.281486507039244	0.0668723172461782	0.843316446702956	Female	All	All
1316	NPL	SAARC	999	1	999	2005	0.684453976047754	0.161269334364419	1.93564065354123	Female	All	All
1317	NPL	SAARC	999	1	999	2018	1.37576408557667	0.335919984704543	3.74721042023331	Female	All	All
1318	NZL	HIC	999	0	999	1990	-0.408779652851863	-0.570136729537391	-0.289634266800946	Male	All	All
1319	NZL	HIC	999	0	999	2005	-0.783214662751129	-1.09176626521687	-0.556315571355754	Male	All	All
1320	NZL	HIC	999	0	999	2018	-0.616815546768202	-0.859848378243798	-0.438431758765258	Male	All	All
1321	NZL	HIC	999	1	999	1990	-0.38864673298736	-0.533602787054613	-0.274099115193162	Female	All	All
1322	NZL	HIC	999	1	999	2005	-0.75151225034971	-1.03372580997365	-0.531619573547653	Female	All	All
1323	NZL	HIC	999	1	999	2018	-0.587584252832698	-0.806385644179927	-0.41606012847196	Female	All	All
1324	OMN	MENA	999	0	999	1990	-0.206215116226196	-0.527002184261186	0.0207533533366096	Male	All	All
1325	OMN	MENA	999	0	999	2005	-0.577518842240714	-1.47459076302154	0.0577547432903649	Male	All	All
1326	OMN	MENA	999	0	999	2018	-0.528692894268226	-1.35467621732912	0.0530439185087262	Male	All	All
1327	OMN	MENA	999	1	999	1990	-0.199105541846874	-0.510480681528093	0.0197078609660187	Female	All	All
1328	OMN	MENA	999	1	999	2005	-0.589544368086569	-1.50866169820489	0.0579715623460097	Female	All	All
1329	OMN	MENA	999	1	999	2018	-0.507229709787516	-1.30314300291082	0.0499090594016407	Female	All	All
1330	PAK	SAARC	999	0	999	1990	4.41541167405702	1.89526365068029	9.31728207978032	Male	All	All
1331	PAK	SAARC	999	0	999	2005	4.6712057280002	2.00782545492138	9.87102775790169	Male	All	All
1332	PAK	SAARC	999	0	999	2018	4.42788684500335	1.9053541347919	9.4797046806773	Male	All	All
1333	PAK	SAARC	999	1	999	1990	4.45828488347036	1.88789700374079	9.44631080754879	Female	All	All
1334	PAK	SAARC	999	1	999	2005	4.66931645288552	1.96681493900396	9.92215330407589	Female	All	All
1335	PAK	SAARC	999	1	999	2018	4.42173603641629	1.86292000803343	9.5471252524873	Female	All	All
1336	PAN	LAC	999	0	999	1990	0.722484623682375	-4.50311239900871	6.21408507122702	Male	All	All
1337	PAN	LAC	999	0	999	2005	0.616592154388931	-3.6791975917878	5.07711331279319	Male	All	All
1338	PAN	LAC	999	0	999	2018	0.964660903084956	-4.63218889489786	6.74666408629069	Male	All	All
1339	PAN	LAC	999	1	999	1990	0.823847362217577	-4.51178331168758	5.88395504920843	Female	All	All
1340	PAN	LAC	999	1	999	2005	0.568976694347548	-3.47312718891328	4.8645524971423	Female	All	All
1341	PAN	LAC	999	1	999	2018	0.948146059144629	-4.58805100591093	6.3519841299398	Female	All	All
1342	PER	LAC	999	0	999	1990	0.55494850601369	-0.633572822952609	1.82854014498039	Male	All	All
1343	PER	LAC	999	0	999	2005	0.448748118762504	-0.514610069056714	1.4835681551601	Male	All	All
1344	PER	LAC	999	0	999	2018	0.49912795678625	-0.567190159334008	1.6393613464227	Male	All	All
1345	PER	LAC	999	1	999	1990	0.534797941875411	-0.593965607218778	1.76250787689613	Female	All	All
1346	PER	LAC	999	1	999	2005	0.432691016849609	-0.477370028026335	1.43295015957492	Female	All	All
1347	PER	LAC	999	1	999	2018	0.483853315201782	-0.533445270160944	1.59164578135344	Female	All	All
1348	PHL	Asia	999	0	999	1990	0.593869648638702	0.239662105557464	0.978853270233383	Male	All	All
1349	PHL	Asia	999	0	999	2005	0.531335949330113	0.214106869845408	0.876985365139234	Male	All	All
1350	PHL	Asia	999	0	999	2018	0.509511935045262	0.205122001812754	0.841215303800988	Male	All	All
1351	PHL	Asia	999	1	999	1990	0.674264977382528	0.271790798589783	1.09113416709178	Female	All	All
1352	PHL	Asia	999	1	999	2005	0.602519821740403	0.24181012302328	0.97744471740248	Female	All	All
1353	PHL	Asia	999	1	999	2018	0.5753741929205	0.230298471806487	0.934078637447036	Female	All	All
1354	PNG	Asia	999	0	999	1990	0.169004426830284	-0.580155140232077	1.01385204325835	Male	All	All
1355	PNG	Asia	999	0	999	2005	0.506419346752206	-1.73912840192417	3.1818802047582	Male	All	All
1356	PNG	Asia	999	0	999	2018	3.55799425313276e-07	-1.35429016766034e-06	2.73979516178048e-06	Male	All	All
1357	PNG	Asia	999	1	999	1990	0.151163200979581	-0.527071563990452	0.97029393932677	Female	All	All
1358	PNG	Asia	999	1	999	2005	0.477395749325714	-1.57534733722028	2.74072438181899	Female	All	All
1359	PNG	Asia	999	1	999	2018	3.16111309199326e-07	-1.29564117062074e-06	2.5394379204205e-06	Female	All	All
1360	POL	FSU	999	0	999	1990	0.00623562310612496	-0.426006566370758	0.37688334494874	Male	All	All
1361	POL	FSU	999	0	999	2005	0.00589007311295823	-0.402906706222677	0.356824338798937	Male	All	All
1362	POL	FSU	999	0	999	2018	0.00560728336487758	-0.382049221294569	0.339386651152306	Male	All	All
1363	POL	FSU	999	1	999	1990	0.00406485322426972	-0.281731590843458	0.24467054567638	Female	All	All
1364	POL	FSU	999	1	999	2005	0.00384857857216453	-0.265012186871323	0.231508567910412	Female	All	All
1365	POL	FSU	999	1	999	2018	0.00364996883343179	-0.250723079707493	0.219105196820217	Female	All	All
1366	PRT	HIC	999	0	999	1990	-0.891526567410359	-1.13002828237495	-0.682403342033976	Male	All	All
1367	PRT	HIC	999	0	999	2005	-1.08582962078423	-1.37199809009676	-0.829581865121089	Male	All	All
1368	PRT	HIC	999	0	999	2018	-0.876824783209948	-1.10767124635972	-0.66817248767802	Male	All	All
1369	PRT	HIC	999	1	999	1990	-0.718646492968823	-0.90678301694446	-0.54792693201254	Female	All	All
1370	PRT	HIC	999	1	999	2005	-0.87237577045575	-1.09976423157986	-0.664135434586718	Female	All	All
1371	PRT	HIC	999	1	999	2018	-0.708535161866044	-0.895299800486053	-0.539129672152294	Female	All	All
1372	PRY	LAC	999	0	999	1990	0.45174434482052	-2.53386957201338	3.66336975437822	Male	All	All
1373	PRY	LAC	999	0	999	2005	0.633870090514371	-3.60269567112953	5.13375486021742	Male	All	All
1374	PRY	LAC	999	0	999	2018	0.71297589198919	-3.88363703540214	5.5895795169831	Male	All	All
1375	PRY	LAC	999	1	999	1990	0.416901902785488	-2.58536876262253	3.69484422379407	Female	All	All
1376	PRY	LAC	999	1	999	2005	0.642990848959149	-3.47739313578981	4.90700933504065	Female	All	All
1377	PRY	LAC	999	1	999	2018	0.73909245263621	-3.9083928976619	5.38161087831669	Female	All	All
1378	PSE	MENA	999	0	999	1990	-0.39899884510603	-0.976700761498149	0.0389225579131578	Male	All	All
1379	PSE	MENA	999	0	999	2005	-0.531820260577077	-1.29973168174459	0.0511994184290968	Male	All	All
1380	PSE	MENA	999	0	999	2018	-0.533309280539423	-1.30358038297465	0.051262305774344	Male	All	All
1381	PSE	MENA	999	1	999	1990	-0.387611701484127	-0.946108859890605	0.037633388642365	Female	All	All
1382	PSE	MENA	999	1	999	2005	-0.513759908238726	-1.2564688007909	0.0496238635059851	Female	All	All
1383	PSE	MENA	999	1	999	2018	-0.515658699504109	-1.26218341646108	0.049697970357052	Female	All	All
1384	QAT	MENA	999	0	999	1990	-0.616150423692379	-1.50755969903433	0.0574756782343415	Male	All	All
1385	QAT	MENA	999	0	999	2005	-0.82077144348421	-2.00499108658025	0.076362085580231	Male	All	All
1386	QAT	MENA	999	0	999	2018	-0.716897666458948	-1.74474663831631	0.0669678426101069	Male	All	All
1387	QAT	MENA	999	1	999	1990	-0.650757900195714	-1.57027059189831	0.062339762579	Female	All	All
1388	QAT	MENA	999	1	999	2005	-0.866708430831363	-2.0905199823079	0.082443045568544	Female	All	All
1389	QAT	MENA	999	1	999	2018	-0.708072180215439	-1.70984149012507	0.0676248591020165	Female	All	All
1390	ROU	FSU	999	0	999	1990	0.0137216965981009	-1.03257493639746	0.855377789069496	Male	All	All
1391	ROU	FSU	999	0	999	2005	0.0139026278932258	-1.04919788829877	0.873553995121746	Male	All	All
1392	ROU	FSU	999	0	999	2018	0.0126734510758994	-0.959885999199661	0.795805397554383	Male	All	All
1393	ROU	FSU	999	1	999	1990	0.0129728647240839	-0.948191346453952	0.786384857870577	Female	All	All
1394	ROU	FSU	999	1	999	2005	0.0131313485396397	-0.956797006330786	0.790526222178347	Female	All	All
1395	ROU	FSU	999	1	999	2018	0.0119056414145797	-0.861138027519472	0.716552992653012	Female	All	All
1396	RUS	FSU	999	0	999	1990	0.00453620769375552	-0.333205279613575	0.26619073593947	Male	All	All
1397	RUS	FSU	999	0	999	2005	0.00989399546743819	-0.753952243405097	0.598881708298149	Male	All	All
1398	RUS	FSU	999	0	999	2018	0.00940285031070141	-0.718866810143839	0.571601738923387	Male	All	All
1399	RUS	FSU	999	1	999	1990	0.00361015884676915	-0.271898866161723	0.218399885289491	Female	All	All
1400	RUS	FSU	999	1	999	2005	0.00811048271881976	-0.614369661927915	0.494415049299778	Female	All	All
1401	RUS	FSU	999	1	999	2018	0.00768304986669544	-0.583000931673036	0.468643756783117	Female	All	All
1402	RWA	SSA	999	0	999	1990	0.907209185527121	-0.0558028302664613	2.67730960003141	Male	All	All
1403	RWA	SSA	999	0	999	2005	1.4557250488326	0.0894933408512968	3.93992180057088	Male	All	All
1404	RWA	SSA	999	0	999	2018	1.69245986310794	-0.465029192155964	7.0250114593927	Male	All	All
1405	RWA	SSA	999	1	999	1990	0.849587751784782	-0.103952058051723	2.57121381356746	Female	All	All
1406	RWA	SSA	999	1	999	2005	1.36857359729623	-0.0480700519930173	3.87890633922211	Female	All	All
1407	RWA	SSA	999	1	999	2018	2.17474807367181	-0.543582945955774	7.75874404427141	Female	All	All
1408	SAU	MENA	999	0	999	1990	-0.499298582654944	-3.41557653647106	2.05242284676563	Male	All	All
1409	SAU	MENA	999	0	999	2005	-0.741948468668311	-4.55523613432794	3.04315944432369	Male	All	All
1410	SAU	MENA	999	0	999	2018	-0.638190017012314	-4.28937872430036	2.42093802364486	Male	All	All
1411	SAU	MENA	999	1	999	1990	-0.465473311983298	-3.47825545293417	2.02083653047819	Female	All	All
1412	SAU	MENA	999	1	999	2005	-0.743826803972242	-4.90712693526996	3.43713896287328	Female	All	All
1413	SAU	MENA	999	1	999	2018	-0.697568024504044	-4.46198383767307	2.83529472947468	Female	All	All
1414	SDN	SSA	999	0	999	1990	4.70312754457996	2.03615441957552	9.34155845970831	Male	All	All
1415	SDN	SSA	999	0	999	2005	4.79032497974835	2.08559727020873	9.51323505433121	Male	All	All
1416	SDN	SSA	999	0	999	2018	4.85892642708548	2.11244647914951	9.63060995526057	Male	All	All
1417	SDN	SSA	999	1	999	1990	4.47034556652726	1.90764864607983	8.9632023672725	Female	All	All
1418	SDN	SSA	999	1	999	2005	4.54727157942734	1.94271016784286	9.07753163291375	Female	All	All
1419	SDN	SSA	999	1	999	2018	4.61491278271802	1.97283069726315	9.21687420560673	Female	All	All
1420	SEN	SSA	999	0	999	1990	6.98575065379548	1.08841229366278	13.9433953064503	Male	All	All
1421	SEN	SSA	999	0	999	2005	3.60676021116127	0.323697658675429	8.2499020354819	Male	All	All
1422	SEN	SSA	999	0	999	2018	8.92711680101645	1.43138085760998	15.888475087143	Male	All	All
1423	SEN	SSA	999	1	999	1990	6.71802970193802	0.712392142512262	13.3243392450081	Female	All	All
1424	SEN	SSA	999	1	999	2005	3.33808602163057	0.291190561071296	7.9394226254554	Female	All	All
1425	SEN	SSA	999	1	999	2018	8.79078134321181	1.22457654229294	15.9603308421562	Female	All	All
1426	SGP	Asia	999	0	999	1990	0.564139216120996	0.225812382017506	0.934159175243472	Male	All	All
1427	SGP	Asia	999	0	999	2005	0.508740525303286	0.206791377553906	0.844253563446008	Male	All	All
1428	SGP	Asia	999	0	999	2018	0.47321420942319	0.191251380263646	0.78665761524698	Male	All	All
1429	SGP	Asia	999	1	999	1990	0.475340088982028	0.191238154535238	0.796673645748581	Female	All	All
1430	SGP	Asia	999	1	999	2005	0.429525704891528	0.172492577028304	0.719140095278697	Female	All	All
1431	SGP	Asia	999	1	999	2018	0.392283590465932	0.156997453739182	0.65823646053454	Female	All	All
1432	SLB	Asia	999	0	999	1990	0.753255806727391	0.28016019910421	1.43710887382493	Male	All	All
1433	SLB	Asia	999	0	999	2005	0.770804081968149	0.286404333550004	1.47173760523638	Male	All	All
1434	SLB	Asia	999	0	999	2018	0.594875828534851	0.222853986026456	1.14990231713423	Male	All	All
1435	SLB	Asia	999	1	999	1990	0.731237261585194	0.272117791610775	1.40100445096856	Female	All	All
1436	SLB	Asia	999	1	999	2005	0.748178857058952	0.280038561468769	1.43705293921987	Female	All	All
1437	SLB	Asia	999	1	999	2018	0.570477209956512	0.207164653129023	1.09669224913907	Female	All	All
1438	SLE	SSA	999	0	999	1990	1.85059710073069	0.220018675031835	4.54671780502798	Male	All	All
1439	SLE	SSA	999	0	999	2005	2.45525257195699	0.317756764070696	6.06981376275996	Male	All	All
1440	SLE	SSA	999	0	999	2018	6.13001121625367	0.805625195056427	12.7904382923821	Male	All	All
1441	SLE	SSA	999	1	999	1990	1.75536613927827	0.206507075599343	4.21991757379556	Female	All	All
1442	SLE	SSA	999	1	999	2005	2.33146863670536	0.224530251070327	5.74525007157504	Female	All	All
1443	SLE	SSA	999	1	999	2018	5.85378895779121	0.500072248894891	12.1753548989402	Female	All	All
1444	SLV	LAC	999	0	999	1990	0.413139881801766	-0.435664980789597	1.42086259697723	Male	All	All
1445	SLV	LAC	999	0	999	2005	0.556467894078024	-0.588980965743919	1.90502291039137	Male	All	All
1446	SLV	LAC	999	0	999	2018	0.786103095750101	-0.826794604365609	2.69047782766387	Male	All	All
1447	SLV	LAC	999	1	999	1990	0.399419283705948	-0.423564814834786	1.38145807458525	Female	All	All
1448	SLV	LAC	999	1	999	2005	0.535256019415306	-0.561318373554726	1.8399803040431	Female	All	All
1449	SLV	LAC	999	1	999	2018	0.744322749485411	-0.786577371535302	2.55222905840226	Female	All	All
1450	SRB	FSU	999	0	999	1990	0.00636298412136089	-0.482705368080823	0.42499538356377	Male	All	All
1451	SRB	FSU	999	0	999	2005	0.00814426620158625	-0.619940917354879	0.547580686283052	Male	All	All
1452	SRB	FSU	999	0	999	2018	0.00381594022951551	-0.294313170209674	0.258749018615057	Male	All	All
1453	SRB	FSU	999	1	999	1990	0.0053569260619396	-0.430410253396323	0.369614911628214	Female	All	All
1454	SRB	FSU	999	1	999	2005	0.00692916318355202	-0.544898051648508	0.474881726534617	Female	All	All
1455	SRB	FSU	999	1	999	2018	0.00317568985350239	-0.255781970742575	0.221714572715228	Female	All	All
1456	SSD	SSA	999	0	999	1990	3.21853624759636	0.0996209046795266	8.14001665808294	Male	All	All
1457	SSD	SSA	999	0	999	2005	3.38321327902113	0.151386605432745	8.40133755434101	Male	All	All
1458	SSD	SSA	999	0	999	2018	5.20225132323867	0.415761122725863	12.1013608393428	Male	All	All
1459	SSD	SSA	999	1	999	1990	3.08376136758127	-0.0286016930000408	7.53530756723157	Female	All	All
1460	SSD	SSA	999	1	999	2005	3.22170246120131	-0.0138588903438479	8.01979568384952	Female	All	All
1461	SSD	SSA	999	1	999	2018	4.96457909953952	0.116772067117384	11.7616841210747	Female	All	All
1462	STP	SSA	999	0	999	1990	1.97129245933475	0.248926396659355	4.67857270301351	Male	All	All
1463	STP	SSA	999	0	999	2005	4.75916430485899	0.241846645315079	11.0826415170352	Male	All	All
1464	STP	SSA	999	0	999	2018	3.32787162454415	0.0681760320983847	8.31906837227927	Male	All	All
1465	STP	SSA	999	1	999	1990	1.84857457857778	0.138289218503043	4.50621442922198	Female	All	All
1466	STP	SSA	999	1	999	2005	4.5617280555802	0.198436463989191	10.5308318265079	Female	All	All
1467	STP	SSA	999	1	999	2018	3.15770143817262	-0.000341216626540911	7.91904717192097	Female	All	All
1468	SUR	LAC	999	0	999	1990	0.530110438062185	-0.590321036033766	1.78051364350235	Male	All	All
1469	SUR	LAC	999	0	999	2005	1.27781255573866	-1.42302709424087	4.21469423166891	Male	All	All
1470	SUR	LAC	999	0	999	2018	0.740955284300181	-0.826130327777903	2.48912207483175	Male	All	All
1471	SUR	LAC	999	1	999	1990	0.513293052334746	-0.578434837385258	1.7301487628893	Female	All	All
1472	SUR	LAC	999	1	999	2005	1.24515032855489	-1.40117751703829	4.08019987802911	Female	All	All
1473	SUR	LAC	999	1	999	2018	0.714931431266839	-0.804923362223262	2.42236991066363	Female	All	All
1474	SVK	FSU	999	0	999	1990	0.0105687930455483	-0.741518639280306	0.619858737056282	Male	All	All
1475	SVK	FSU	999	0	999	2005	0.012107747898496	-0.849842272742444	0.707607158960073	Male	All	All
1476	SVK	FSU	999	0	999	2018	0.0133770798781996	-0.954897714682504	0.81437428227296	Male	All	All
1477	SVK	FSU	999	1	999	1990	0.00915878137035379	-0.655460638075278	0.547500246852476	Female	All	All
1478	SVK	FSU	999	1	999	2005	0.010051307644278	-0.745403037371742	0.620463723485988	Female	All	All
1479	SVK	FSU	999	1	999	2018	0.0116144505736309	-0.834360231449242	0.707834035435689	Female	All	All
1480	SVN	FSU	999	0	999	1990	0.00881031080928879	-0.629214307978077	0.506166221254258	Male	All	All
1481	SVN	FSU	999	0	999	2005	0.0111005531487995	-0.794509604131439	0.646434440308665	Male	All	All
1482	SVN	FSU	999	0	999	2018	0.0107010729500529	-0.770052769014375	0.625029795138577	Male	All	All
1483	SVN	FSU	999	1	999	1990	0.00712390413654552	-0.557080250687645	0.44056887092194	Female	All	All
1484	SVN	FSU	999	1	999	2005	0.00901661881684375	-0.711854284878089	0.570581699885512	Female	All	All
1485	SVN	FSU	999	1	999	2018	0.00880132833187948	-0.699169017946573	0.561411422144367	Female	All	All
1486	SWE	HIC	999	0	999	1990	-0.886539135592145	-1.13738500182302	-0.665330462074464	Male	All	All
1487	SWE	HIC	999	0	999	2005	-0.841837231342391	-1.0774680708325	-0.630785001190439	Male	All	All
1488	SWE	HIC	999	0	999	2018	-0.822389712794996	-1.0529720966299	-0.615505457803008	Male	All	All
1489	SWE	HIC	999	1	999	1990	-0.698327393826774	-0.896321110712847	-0.528384658355137	Female	All	All
1490	SWE	HIC	999	1	999	2005	-0.669073022424206	-0.859173068632085	-0.506631677484315	Female	All	All
1491	SWE	HIC	999	1	999	2018	-0.660326977714919	-0.848554678119887	-0.500075100807778	Female	All	All
1492	SWZ	SSA	999	0	999	1990	5.64155221864242	2.62477209304443	10.6808200681385	Male	All	All
1493	SWZ	SSA	999	0	999	2005	2.2498362037774	1.04501265201334	4.25648578455819	Male	All	All
1494	SWZ	SSA	999	0	999	2018	6.88382920073	3.22237812059081	12.855574940283	Male	All	All
1495	SWZ	SSA	999	1	999	1990	5.67573995918569	2.59532204549057	10.6494250290649	Female	All	All
1496	SWZ	SSA	999	1	999	2005	2.23768207512301	1.00676736532916	4.19872436843048	Female	All	All
1497	SWZ	SSA	999	1	999	2018	6.7982699521504	3.11863835282953	12.524226757641	Female	All	All
1498	SYC	SSA	999	0	999	1990	6.22833492607	3.3541699930002	9.71675994658544	Male	All	All
1499	SYC	SSA	999	0	999	2005	6.271328232955	3.38342813170315	9.79064579855516	Male	All	All
1500	SYC	SSA	999	0	999	2018	6.5751223165648	3.52091131571661	10.2121804073395	Male	All	All
1501	SYC	SSA	999	1	999	1990	5.46985284958786	2.97005753693636	8.52102805851718	Female	All	All
1502	SYC	SSA	999	1	999	2005	5.54760240909431	3.01074024798834	8.6169432397021	Female	All	All
1503	SYC	SSA	999	1	999	2018	5.76049787389484	3.11337541131275	8.98900135719762	Female	All	All
1504	SYR	MENA	999	0	999	1990	-0.307276315651152	-0.707235483687605	0.0313488219474042	Male	All	All
1505	SYR	MENA	999	0	999	2005	-0.429036467995472	-0.990856325428968	0.0436670199281835	Male	All	All
1506	SYR	MENA	999	0	999	2018	-0.410587140359915	-0.949541113038504	0.0418656238707101	Male	All	All
1507	SYR	MENA	999	1	999	1990	-0.296617240762842	-0.671023392681274	0.0300628668137443	Female	All	All
1508	SYR	MENA	999	1	999	2005	-0.414527639697992	-0.938078037233597	0.0419865028652625	Female	All	All
1509	SYR	MENA	999	1	999	2018	-0.391799059526465	-0.885899968438391	0.0398028109858435	Female	All	All
1510	TCD	SSA	999	0	999	1990	2.51274439674692	0.199666458125457	6.23928375684923	Male	All	All
1511	TCD	SSA	999	0	999	2005	2.89871145037156	0.140640230491546	7.14820147737222	Male	All	All
1512	TCD	SSA	999	0	999	2018	3.66555128418387	0.235412266385074	8.89258096699782	Male	All	All
1513	TCD	SSA	999	1	999	1990	2.41334713106942	0.152036275712028	5.85010221341193	Female	All	All
1514	TCD	SSA	999	1	999	2005	2.69538685900019	0.0787810477531811	6.67942617615823	Female	All	All
1515	TCD	SSA	999	1	999	2018	3.44216298695371	0.185342088572018	8.42785944953226	Female	All	All
1516	TGO	SSA	999	0	999	1990	1.21618383302959	0.12152646090121	3.03057213294651	Male	All	All
1517	TGO	SSA	999	0	999	2005	2.55248004810153	0.177179324086738	6.01761310857839	Male	All	All
1518	TGO	SSA	999	0	999	2018	6.27872604449561	0.473846182882891	12.7299150190213	Male	All	All
1519	TGO	SSA	999	1	999	1990	1.15931670242937	0.0813252207016282	2.88409664122036	Female	All	All
1520	TGO	SSA	999	1	999	2005	2.42571364598438	0.242859838313009	5.84707174239427	Female	All	All
1521	TGO	SSA	999	1	999	2018	6.75256038575786	0.532537496698766	13.3239156526833	Female	All	All
1522	THA	Asia	999	0	999	1990	0.156099787508046	0.0524368245915444	0.375158682436249	Male	All	All
1523	THA	Asia	999	0	999	2005	0.50651834281396	0.172289705188884	1.21887571335188	Male	All	All
1524	THA	Asia	999	0	999	2018	0.847666506452625	0.291423434878955	2.03016675930625	Male	All	All
1525	THA	Asia	999	1	999	1990	0.142999913029749	0.0462704358514484	0.350346935694638	Female	All	All
1526	THA	Asia	999	1	999	2005	0.460783902733625	0.153895907608695	1.12584321509669	Female	All	All
1527	THA	Asia	999	1	999	2018	0.757108686677706	0.251627542927957	1.86645970962146	Female	All	All
1528	TJK	FSU	999	0	999	1990	0.019901174407594	-0.715796135454343	0.688345749652157	Male	All	All
1529	TJK	FSU	999	0	999	2005	0.0239137869768804	-1.48392930541769	1.46023247836789	Male	All	All
1530	TJK	FSU	999	0	999	2018	0.00334464195949598	-3.02970261627297	2.81574476258515	Male	All	All
1531	TJK	FSU	999	1	999	1990	0.000120647574420809	-0.706267090180698	0.654306244684831	Female	All	All
1532	TJK	FSU	999	1	999	2005	0.0198794722721579	-1.41339355914927	1.36225305921395	Female	All	All
1533	TJK	FSU	999	1	999	2018	0.0108973237925323	-2.90676268573589	2.60504546813924	Female	All	All
1534	TKM	FSU	999	0	999	1990	0.170015644020843	-7.09189863229444	7.3596031196056	Male	All	All
1535	TKM	FSU	999	0	999	2005	-0.00554248962830024	-1.10026223776767	1.05620656680273	Male	All	All
1536	TKM	FSU	999	0	999	2018	-0.000851276092468359	-0.362168821460507	0.340169490004065	Male	All	All
1537	TKM	FSU	999	1	999	1990	0.127402764178432	-6.89303297102585	6.85819877145278	Female	All	All
1538	TKM	FSU	999	1	999	2005	-0.00653785149550238	-0.986451366874907	0.887449793375569	Female	All	All
1539	TKM	FSU	999	1	999	2018	0.00114316106950581	-0.331690143480731	0.309183083690661	Female	All	All
1540	TLS	Asia	999	0	999	1990	0.0931733520764911	-0.275262708447736	0.543499429984601	Male	All	All
1541	TLS	Asia	999	0	999	2005	0.241790112569469	-0.647372567473698	1.35820387651676	Male	All	All
1542	TLS	Asia	999	0	999	2018	2.13866741833061	-4.47449697328198	8.60521319286028	Male	All	All
1543	TLS	Asia	999	1	999	1990	0.0822369027623996	-0.275171977759393	0.543576022650593	Female	All	All
1544	TLS	Asia	999	1	999	2005	0.222108152729524	-0.644587050959629	1.23168604600167	Female	All	All
1545	TLS	Asia	999	1	999	2018	2.01639567796186	-4.43442247790968	8.69434997103274	Female	All	All
1546	TON	Asia	999	0	999	1990	0.300162111192769	0.119555393311258	0.551185660349883	Male	All	All
1547	TON	Asia	999	0	999	2005	0.905881567513492	0.360603184095512	1.66360714082817	Male	All	All
1548	TON	Asia	999	0	999	2018	0.921679279265343	0.36788364377304	1.69100961524385	Male	All	All
1549	TON	Asia	999	1	999	1990	0.27908876170669	0.108010610910787	0.513106221837141	Female	All	All
1550	TON	Asia	999	1	999	2005	0.854564709577617	0.329882129489652	1.54603580863479	Female	All	All
1551	TON	Asia	999	1	999	2018	0.880043476536468	0.339375725815513	1.59329965542209	Female	All	All
1552	TTO	LAC	999	0	999	1990	0.741623582092508	-0.773529395893028	2.53329133414747	Male	All	All
1553	TTO	LAC	999	0	999	2005	1.06447238444411	-1.11947579673832	3.63146327015045	Male	All	All
1554	TTO	LAC	999	0	999	2018	0.883531462884988	-0.925731922582702	3.02111107094842	Male	All	All
1555	TTO	LAC	999	1	999	1990	0.715855445059169	-0.797031891685516	2.47908949083226	Female	All	All
1556	TTO	LAC	999	1	999	2005	1.02671743387613	-1.1568708072968	3.54310041372582	Female	All	All
1557	TTO	LAC	999	1	999	2018	0.850940078813391	-0.953027337536315	2.94314484108643	Female	All	All
1558	TUN	MENA	999	0	999	1990	-0.470694552228109	-2.77740909227873	1.69165380363925	Male	All	All
1559	TUN	MENA	999	0	999	2005	-0.749765448798399	-4.11072158563625	2.39886961971129	Male	All	All
1560	TUN	MENA	999	0	999	2018	-0.783553751393266	-4.09845892833939	2.35089360330021	Male	All	All
1561	TUN	MENA	999	1	999	1990	-0.46262608045744	-2.95184218987686	1.64365024107803	Female	All	All
1562	TUN	MENA	999	1	999	2005	-0.728255995300681	-4.14280304784702	2.4338077215211	Female	All	All
1563	TUN	MENA	999	1	999	2018	-0.78140361641519	-3.93622266359787	2.27257976191936	Female	All	All
1564	TUR	MENA	999	0	999	1990	-0.368457438850265	-0.868436569886194	0.0333073162597635	Male	All	All
1565	TUR	MENA	999	0	999	2005	-0.252356235199724	-0.595372622228355	0.022253482728672	Male	All	All
1566	TUR	MENA	999	0	999	2018	-0.320794040166944	-0.752313482896621	0.0284338004934706	Male	All	All
1567	TUR	MENA	999	1	999	1990	-0.356804984900268	-0.842280468300637	0.0345893623152323	Female	All	All
1568	TUR	MENA	999	1	999	2005	-0.241553579801077	-0.571466046062895	0.0233959153006238	Female	All	All
1569	TUR	MENA	999	1	999	2018	-0.304665684294018	-0.723007947795169	0.0295890127312592	Female	All	All
1570	TWN	Asia	999	0	999	1990	1.0518146701246	0.44894303556373	1.70607397978799	Male	All	All
1571	TWN	Asia	999	0	999	2005	0.786248297448391	0.335937993396781	1.27363703416672	Male	All	All
1572	TWN	Asia	999	0	999	2018	0.760327954095528	0.323398744879923	1.23359870530776	Male	All	All
1573	TWN	Asia	999	1	999	1990	0.999805018806734	0.411200421022472	1.63742042652071	Female	All	All
1574	TWN	Asia	999	1	999	2005	0.730367841467714	0.300617918874467	1.19598053640697	Female	All	All
1575	TWN	Asia	999	1	999	2018	0.691791748711536	0.283632268029185	1.13310597101144	Female	All	All
1576	TZA	SSA	999	0	999	1990	0.325780875728133	0.0166420915888152	0.844603664083871	Male	All	All
1577	TZA	SSA	999	0	999	2005	3.05518944417792	0.22371647230653	7.26294367422246	Male	All	All
1578	TZA	SSA	999	0	999	2018	5.24956353547363	0.418470361815375	11.5884696636433	Male	All	All
1579	TZA	SSA	999	1	999	1990	0.310662563658713	0.0163362080639964	0.817477577507331	Female	All	All
1580	TZA	SSA	999	1	999	2005	2.88023977785575	0.222192703748623	7.18971921072319	Female	All	All
1581	TZA	SSA	999	1	999	2018	4.96513699016391	0.529759871153403	11.1072784776045	Female	All	All
1582	UGA	SSA	999	0	999	1990	0.131627853864904	-0.00502239747353452	0.36490201649505	Male	All	All
1583	UGA	SSA	999	0	999	2005	2.8779098027425	0.0416836128452137	7.43275805659726	Male	All	All
1584	UGA	SSA	999	0	999	2018	7.1958016128123	0.453646972283601	15.3135575533006	Male	All	All
1585	UGA	SSA	999	1	999	1990	0.124418314083627	-0.00524447445379831	0.341640158979974	Female	All	All
1586	UGA	SSA	999	1	999	2005	2.65465728944161	-0.0642234342329645	7.0712615719823	Female	All	All
1587	UGA	SSA	999	1	999	2018	6.95560384958383	0.308469223322022	14.4287594083976	Female	All	All
1588	UKR	FSU	999	0	999	1990	0.00854838430212202	-0.620097145085355	0.505419077883343	Male	All	All
1589	UKR	FSU	999	0	999	2005	0.00767929593663887	-0.555229591294637	0.452113924653903	Male	All	All
1590	UKR	FSU	999	0	999	2018	0.00569233435992593	-0.410976058419302	0.334224242692136	Male	All	All
1591	UKR	FSU	999	1	999	1990	0.00738043744702282	-0.528378651974407	0.437241186034895	Female	All	All
1592	UKR	FSU	999	1	999	2005	0.00668497650607222	-0.478017091462851	0.393605550716896	Female	All	All
1593	UKR	FSU	999	1	999	2018	0.00491991202952601	-0.351126379506267	0.289437166172415	Female	All	All
1594	URY	LAC	999	0	999	1990	0.712898166295694	-0.775812003785476	2.49953396251029	Male	All	All
1595	URY	LAC	999	0	999	2005	0.824233318200238	-0.897125111722351	2.88034833212251	Male	All	All
1596	URY	LAC	999	0	999	2018	0.872770436484935	-0.94790984201421	3.00581765538869	Male	All	All
1597	URY	LAC	999	1	999	1990	0.68839351043129	-0.752145789556855	2.43964458483915	Female	All	All
1598	URY	LAC	999	1	999	2005	0.785760722941391	-0.856445454149956	2.75684416603226	Female	All	All
1599	URY	LAC	999	1	999	2018	0.826259924557855	-0.902822968066383	2.89509309587371	Female	All	All
1600	USA	HIC	999	0	999	1990	-2.3195314871282	-2.8929777152514	-1.78368008592993	Male	All	All
1601	USA	HIC	999	0	999	2005	-3.13039956199236	-3.91295383551448	-2.41447078012941	Male	All	All
1602	USA	HIC	999	0	999	2018	-1.9201910803714	-2.40315550075417	-1.4777459499382	Male	All	All
1603	USA	HIC	999	1	999	1990	-1.83330449049235	-2.27332250832763	-1.4241281587726	Female	All	All
1604	USA	HIC	999	1	999	2005	-2.51034576378965	-3.11988577563947	-1.94531672365846	Female	All	All
1605	USA	HIC	999	1	999	2018	-1.54785190340749	-1.9186029372581	-1.19961221012763	Female	All	All
1606	UZB	FSU	999	0	999	1990	0.0336737776348044	-3.59165786078321	3.46606657374102	Male	All	All
1607	UZB	FSU	999	0	999	2005	-0.000679880804484718	-1.01411579295386	0.979863682866516	Male	All	All
1608	UZB	FSU	999	0	999	2018	-0.00301113415898181	-2.21727987144812	2.07537837486169	Male	All	All
1609	UZB	FSU	999	1	999	1990	-0.0035093916756616	-3.17779386954025	3.10859941468974	Female	All	All
1610	UZB	FSU	999	1	999	2005	0.0177333626913159	-0.971985640759234	0.889068488110976	Female	All	All
1611	UZB	FSU	999	1	999	2018	0.0223879196979107	-1.96061583668782	1.72536024414353	Female	All	All
1612	VCT	LAC	999	0	999	1990	0.774427557335577	-4.15869161381802	5.83150363442778	Male	All	All
1613	VCT	LAC	999	0	999	2005	0.746200343452613	-3.84692632982325	5.49984848675782	Male	All	All
1614	VCT	LAC	999	0	999	2018	0.909927033724597	-4.12028502766754	6.20575753746818	Male	All	All
1615	VCT	LAC	999	1	999	1990	0.707674957101294	-3.51294653308702	5.3716160219477	Female	All	All
1616	VCT	LAC	999	1	999	2005	0.769329362534153	-3.84503315438439	5.63940336439052	Female	All	All
1617	VCT	LAC	999	1	999	2018	1.02074544022802	-4.34522959661403	6.19239347732044	Female	All	All
1618	VEN	LAC	999	0	999	1990	0.817094784852528	-5.61632041447641	7.20502401615988	Male	All	All
1619	VEN	LAC	999	0	999	2005	0.826852374667883	-5.36482019747597	6.68494948205488	Male	All	All
1620	VEN	LAC	999	0	999	2018	0.400274509093135	-3.019362305433	3.90187560175275	Male	All	All
1621	VEN	LAC	999	1	999	1990	0.79176951587921	-5.35621868274544	6.90267138533355	Female	All	All
1622	VEN	LAC	999	1	999	2005	0.69257435302904	-5.05796567219597	6.58842897129742	Female	All	All
1623	VEN	LAC	999	1	999	2018	0.384420147857827	-2.61156349708607	3.83372906263962	Female	All	All
1624	VNM	Asia	999	0	999	1990	0.232856969792163	0.0905514121540472	0.413338935493839	Male	All	All
1625	VNM	Asia	999	0	999	2005	0.31829621247996	0.122661145147624	0.548183092052968	Male	All	All
1626	VNM	Asia	999	0	999	2018	0.281082423414187	0.107930264564758	0.486091078300613	Male	All	All
1627	VNM	Asia	999	1	999	1990	0.220198864706128	0.0822637893318161	0.384082710406717	Female	All	All
1628	VNM	Asia	999	1	999	2005	0.300634581884474	0.114553373428415	0.514898522478726	Female	All	All
1629	VNM	Asia	999	1	999	2018	0.266407274834504	0.101319478632878	0.457062462156758	Female	All	All
1630	VUT	Asia	999	0	999	1990	0.222460913807921	0.0862258660988923	0.439548883662625	Male	All	All
1631	VUT	Asia	999	0	999	2005	0.384210827594101	0.147525831743452	0.744261322341056	Male	All	All
1632	VUT	Asia	999	0	999	2018	0.392227319929718	0.150732330187959	0.75831247874656	Male	All	All
1633	VUT	Asia	999	1	999	1990	0.219150959410992	0.0828672600349032	0.438924673076512	Female	All	All
1634	VUT	Asia	999	1	999	2005	0.36286047962303	0.138791874605208	0.71657231389275	Female	All	All
1635	VUT	Asia	999	1	999	2018	0.377000505498434	0.143350604017036	0.742486958043742	Female	All	All
1636	WSM	Asia	999	0	999	1990	0.40358948787479	0.152488783402167	0.766814011756629	Male	All	All
1637	WSM	Asia	999	0	999	2005	1.0479430206993	0.399540183354955	1.98680144585317	Male	All	All
1638	WSM	Asia	999	0	999	2018	1.17780517550923	0.449297132087214	2.23856667652053	Male	All	All
1639	WSM	Asia	999	1	999	1990	0.366202024400307	0.137101300761988	0.706129881332601	Female	All	All
1640	WSM	Asia	999	1	999	2005	0.973877602447564	0.368150050254449	1.86398757194281	Female	All	All
1641	WSM	Asia	999	1	999	2018	1.09088062211443	0.413162687528617	2.089448297695	Female	All	All
1642	YEM	MENA	999	0	999	1990	-1.27389316633239	-3.57016714966483	0.117248847270579	Male	All	All
1643	YEM	MENA	999	0	999	2005	-1.68033020330556	-4.41756595395177	0.156315307090933	Male	All	All
1644	YEM	MENA	999	0	999	2018	-1.67578177150879	-4.39718873198758	0.154909750072084	Male	All	All
1645	YEM	MENA	999	1	999	1990	-1.26865445310451	-3.47812014365659	0.116155275228508	Female	All	All
1646	YEM	MENA	999	1	999	2005	-1.70082744460688	-4.44078582383931	0.157424113682655	Female	All	All
1647	YEM	MENA	999	1	999	2018	-1.69686030005675	-4.42468234654976	0.156666785023962	Female	All	All
1648	ZAF	SSA	999	0	999	1990	7.28444466022419	3.74280208206009	11.7556394102342	Male	All	All
1649	ZAF	SSA	999	0	999	2005	4.47880201628238	2.3082835842751	7.27112038334286	Male	All	All
1650	ZAF	SSA	999	0	999	2018	5.95204453253649	3.07751235725856	9.64192619929355	Male	All	All
1651	ZAF	SSA	999	1	999	1990	6.64559415710778	3.46990822770571	10.8776285659025	Female	All	All
1652	ZAF	SSA	999	1	999	2005	4.05928535111964	2.10723219336795	6.56272679650565	Female	All	All
1653	ZAF	SSA	999	1	999	2018	5.36373532246149	2.78738335978999	8.75052836980246	Female	All	All
1654	ZMB	SSA	999	0	999	1990	8.45408047636927	0.615914018572226	16.0619219156937	Male	All	All
1655	ZMB	SSA	999	0	999	2005	3.3959926973607	0.216291508274001	8.17405860628399	Male	All	All
1656	ZMB	SSA	999	0	999	2018	3.1386429753785	0.164904774294788	7.44577576836387	Male	All	All
1657	ZMB	SSA	999	1	999	1990	8.1835873545904	0.953825668824403	15.5913883059219	Female	All	All
1658	ZMB	SSA	999	1	999	2005	3.27708150552565	0.227656394176319	7.7660921640879	Female	All	All
1659	ZMB	SSA	999	1	999	2018	2.962889138641	0.134202990204277	7.03924861534077	Female	All	All
1660	ZWE	SSA	999	0	999	1990	2.3917396995827	0.244866542469146	5.60715699701601	Male	All	All
1661	ZWE	SSA	999	0	999	2005	4.72961634354327	0.315019712311745	10.7918146202642	Male	All	All
1662	ZWE	SSA	999	0	999	2018	6.46590237896645	0.739746366939774	13.3052001608084	Male	All	All
1663	ZWE	SSA	999	1	999	1990	2.1962826187842	0.0793892557877919	5.51639758253431	Female	All	All
1664	ZWE	SSA	999	1	999	2005	4.46739194523798	0.299339057528483	10.1512443173519	Female	All	All
1665	ZWE	SSA	999	1	999	2018	6.10980101590395	0.490917747256065	12.6393646019601	Female	All	All
1666	AFG	SAARC	37.5	999	999	1990	0.200878749398845	0.0448986803742476	0.575622291471492	All	All	20-39
1667	AFG	SAARC	37.5	999	999	2005	1.14904259487713	0.270100063999469	3.16010878177658	All	All	20-39
1668	AFG	SAARC	37.5	999	999	2018	2.5921416737357	0.574713906516911	6.4610316906898	All	All	20-39
1669	AFG	SAARC	57.5	999	999	1990	0.151121892909137	0.0307936886661488	0.459299641238875	All	All	40-59
1670	AFG	SAARC	57.5	999	999	2005	0.856177628375814	0.207358190192368	2.40368618948381	All	All	40-59
1671	AFG	SAARC	57.5	999	999	2018	1.96857214653503	0.47037532848054	5.12240652375117	All	All	40-59
1672	AFG	SAARC	62.5	999	999	1990	0.11934271006897	0.0259606812144343	0.340606885229391	All	All	60+
1673	AFG	SAARC	62.5	999	999	2005	0.656848065852452	0.12959977454855	1.92514132262364	All	All	60+
1674	AFG	SAARC	62.5	999	999	2018	1.54191674171243	0.31275831784367	4.26079323413919	All	All	60+
1675	AGO	SSA	37.5	999	999	1990	2.92841805609548	0.304012378986679	6.82458642716698	All	All	20-39
1676	AGO	SSA	37.5	999	999	2005	4.2869402025121	0.331466466262747	9.76757555349621	All	All	20-39
1677	AGO	SSA	37.5	999	999	2018	5.7262207703302	0.427401882235081	12.2615833214791	All	All	20-39
1678	AGO	SSA	57.5	999	999	1990	2.3918872250669	0.249546386813107	5.72371622870097	All	All	40-59
1679	AGO	SSA	57.5	999	999	2005	3.56180942255777	0.259038088189811	8.50977134739669	All	All	40-59
1680	AGO	SSA	57.5	999	999	2018	4.85194396450923	0.262523744300975	10.7949985730166	All	All	40-59
1681	AGO	SSA	62.5	999	999	1990	1.7217622297902	0.149257070785691	4.51622813778448	All	All	60+
1682	AGO	SSA	62.5	999	999	2005	2.46645307487115	0.0983247708951706	6.66686912988258	All	All	60+
1683	AGO	SSA	62.5	999	999	2018	3.38947522130786	0.162183345191147	8.7790240411069	All	All	60+
1684	ALB	FSU	37.5	999	999	1990	0.00482841004089706	-1.14554037364747	1.09089480841049	All	All	20-39
1685	ALB	FSU	37.5	999	999	2005	-0.00937809328145855	-1.68280143644941	1.59805225221669	All	All	20-39
1686	ALB	FSU	37.5	999	999	2018	0.106946142836977	-6.11270842167516	6.94298587501431	All	All	20-39
1687	ALB	FSU	57.5	999	999	1990	-0.00151803782971271	-0.556955723769718	0.550129956328085	All	All	40-59
1688	ALB	FSU	57.5	999	999	2005	0.00718203092409766	-0.832089622248815	0.797878877328669	All	All	40-59
1689	ALB	FSU	57.5	999	999	2018	0.0805250730675036	-7.67336199414899	7.51298911868294	All	All	40-59
1690	ALB	FSU	62.5	999	999	1990	0.00276821173348118	-0.381021132508471	0.369747632542263	All	All	60+
1691	ALB	FSU	62.5	999	999	2005	0.00121215567500606	-0.613923904850391	0.52764384154502	All	All	60+
1692	ALB	FSU	62.5	999	999	2018	-0.112044659514912	-6.55038689877786	6.35005931438286	All	All	60+
1693	ARE	MENA	37.5	999	999	1990	-0.658907224456601	-1.63625053920494	0.0597166578798948	All	All	20-39
1694	ARE	MENA	37.5	999	999	2005	-0.921374733693242	-2.28588859710767	0.0825301659043222	All	All	20-39
1695	ARE	MENA	37.5	999	999	2018	-0.473131563612242	-1.17564606930738	0.0427844780741859	All	All	20-39
1696	ARE	MENA	57.5	999	999	1990	-0.429653314263194	-1.07503404633924	0.0388740054925255	All	All	40-59
1697	ARE	MENA	57.5	999	999	2005	-0.592269482752048	-1.4825339257881	0.0531171522953669	All	All	40-59
1698	ARE	MENA	57.5	999	999	2018	-0.309758905027827	-0.774911816204319	0.02804118167004	All	All	40-59
1699	ARE	MENA	62.5	999	999	1990	-0.380642211474085	-0.929178173693202	0.034907732302233	All	All	60+
1700	ARE	MENA	62.5	999	999	2005	-0.527641065716742	-1.28977441369647	0.0482009078467694	All	All	60+
1701	ARE	MENA	62.5	999	999	2018	-0.279727165916418	-0.680539100840943	0.0254807285410085	All	All	60+
1702	ARG	LAC	37.5	999	999	1990	0.382948271222421	-0.414112587777427	1.16154457001231	All	All	20-39
1703	ARG	LAC	37.5	999	999	2005	0.605211578289173	-0.655761696574694	1.82158629100663	All	All	20-39
1704	ARG	LAC	37.5	999	999	2018	0.569893291978851	-0.619301561929629	1.7190468209839	All	All	20-39
1705	ARG	LAC	57.5	999	999	1990	0.264174334061617	-0.287494739731054	0.803180118967234	All	All	40-59
1706	ARG	LAC	57.5	999	999	2005	0.412858043431778	-0.447648572335177	1.25201798404002	All	All	40-59
1707	ARG	LAC	57.5	999	999	2018	0.392573749038483	-0.425939752131548	1.18902188369726	All	All	40-59
1708	ARG	LAC	62.5	999	999	1990	0.18831626580115	-0.200996263398275	0.586483223790629	All	All	60+
1709	ARG	LAC	62.5	999	999	2005	0.290159400111353	-0.312215661870659	0.90410750560844	All	All	60+
1710	ARG	LAC	62.5	999	999	2018	0.275229960339321	-0.295436388254256	0.857115672393052	All	All	60+
1711	ARM	FSU	37.5	999	999	1990	0.00324473873319915	-0.23313675427909	0.190693947563092	All	All	20-39
1712	ARM	FSU	37.5	999	999	2005	0.00883865250625972	-0.63797725464552	0.52024165633452	All	All	20-39
1713	ARM	FSU	37.5	999	999	2018	0.0095225841123396	-0.69155597790656	0.562105199827831	All	All	20-39
1714	ARM	FSU	57.5	999	999	1990	0.00161611538434696	-0.116339801219076	0.0967643950817702	All	All	40-59
1715	ARM	FSU	57.5	999	999	2005	0.00442713901633383	-0.321360118113006	0.264060055726178	All	All	40-59
1716	ARM	FSU	57.5	999	999	2018	0.00481967577809246	-0.350111565684141	0.289917142023662	All	All	40-59
1717	ARM	FSU	62.5	999	999	1990	0.00114051965264576	-0.0825661884639399	0.070687598040302	All	All	60+
1718	ARM	FSU	62.5	999	999	2005	0.00296714075857646	-0.213992745031529	0.182312827518941	All	All	60+
1719	ARM	FSU	62.5	999	999	2018	0.00339429747877928	-0.244623221170974	0.209231184859695	All	All	60+
1720	ATG	LAC	37.5	999	999	1990	0.871700518660508	-0.987686838058496	2.97146926962363	All	All	20-39
1721	ATG	LAC	37.5	999	999	2005	0.627556797341871	-0.714515290050439	2.13893910700134	All	All	20-39
1722	ATG	LAC	37.5	999	999	2018	0.995180900069577	-1.12543245090622	3.40067506350887	All	All	20-39
1723	ATG	LAC	57.5	999	999	1990	0.60600145426498	-0.694968723258778	2.07062471750377	All	All	40-59
1724	ATG	LAC	57.5	999	999	2005	0.44209795500994	-0.507933797419863	1.52203668463023	All	All	40-59
1725	ATG	LAC	57.5	999	999	2018	0.688123437887431	-0.783090796145911	2.37499950745275	All	All	40-59
1726	ATG	LAC	62.5	999	999	1990	0.431039014794601	-0.475796884180504	1.50839547841529	All	All	60+
1727	ATG	LAC	62.5	999	999	2005	0.314325950218988	-0.347299981883086	1.09452117963258	All	All	60+
1728	ATG	LAC	62.5	999	999	2018	0.503881950437238	-0.558586529545806	1.75172431314782	All	All	60+
1729	AUS	HIC	37.5	999	999	1990	-2.27155914070736	-3.06023127748842	-1.64691593481252	All	All	20-39
1730	AUS	HIC	37.5	999	999	2005	-1.95714059079246	-2.64298066980226	-1.41934509758194	All	All	20-39
1731	AUS	HIC	37.5	999	999	2018	-1.6125952691797	-2.17942297852339	-1.1701029142404	All	All	20-39
1732	AUS	HIC	57.5	999	999	1990	-1.40502488068366	-1.89489475625608	-1.02011996860073	All	All	40-59
1733	AUS	HIC	57.5	999	999	2005	-1.18967809869187	-1.60577996258146	-0.863701848915847	All	All	40-59
1734	AUS	HIC	57.5	999	999	2018	-0.968212752574335	-1.30957853569746	-0.700884673796952	All	All	40-59
1735	AUS	HIC	62.5	999	999	1990	-0.778775787483859	-1.04970313193507	-0.559191867641976	All	All	60+
1736	AUS	HIC	62.5	999	999	2005	-0.661900757603653	-0.891745783371218	-0.476486412799105	All	All	60+
1737	AUS	HIC	62.5	999	999	2018	-0.546852278814976	-0.738633405315452	-0.392646185791035	All	All	60+
1738	AUT	HIC	37.5	999	999	1990	-1.30803473431075	-1.67422380582605	-0.981384064571302	All	All	20-39
1739	AUT	HIC	37.5	999	999	2005	-1.35537979603473	-1.73556846906119	-1.01610646455508	All	All	20-39
1740	AUT	HIC	37.5	999	999	2018	-1.33354381253305	-1.70658086198983	-1.00076861267052	All	All	20-39
1741	AUT	HIC	57.5	999	999	1990	-0.786807114213415	-1.00862269038304	-0.591208772425698	All	All	40-59
1742	AUT	HIC	57.5	999	999	2005	-0.843686441662286	-1.08297655906316	-0.633483979452552	All	All	40-59
1743	AUT	HIC	57.5	999	999	2018	-0.792331691855419	-1.01732151352425	-0.596127163018702	All	All	40-59
1744	AUT	HIC	62.5	999	999	1990	-0.439356063209532	-0.563630684615577	-0.330235099577938	All	All	60+
1745	AUT	HIC	62.5	999	999	2005	-0.465288084665242	-0.59935659960223	-0.35052403632032	All	All	60+
1746	AUT	HIC	62.5	999	999	2018	-0.446967064806282	-0.574267579752774	-0.336771708173189	All	All	60+
1747	AZE	FSU	37.5	999	999	1990	0.00919870490185722	-0.77059424853952	0.719893320298919	All	All	20-39
1748	AZE	FSU	37.5	999	999	2005	0.0291966962510945	-1.51713714673946	1.52156217312887	All	All	20-39
1749	AZE	FSU	37.5	999	999	2018	0.0150288526065013	-1.01818137870153	0.962775175762665	All	All	20-39
1750	AZE	FSU	57.5	999	999	1990	0.00148546657215785	-0.350671110248758	0.326354350374476	All	All	40-59
1751	AZE	FSU	57.5	999	999	2005	0.00373921822027837	-0.855144863396327	0.766476214957528	All	All	40-59
1752	AZE	FSU	57.5	999	999	2018	0.00336870701507742	-0.512473037949694	0.498805539386859	All	All	40-59
1753	AZE	FSU	62.5	999	999	1990	0.00116468454092318	-0.263862902196464	0.247851422933652	All	All	60+
1754	AZE	FSU	62.5	999	999	2005	0.00293197118644138	-0.527369728487641	0.49216409627296	All	All	60+
1755	AZE	FSU	62.5	999	999	2018	0.00297879425459111	-0.390600425890592	0.368725413574834	All	All	60+
1756	BDI	SSA	37.5	999	999	1990	3.30843568465119	-0.179401565057571	8.42079238646105	All	All	20-39
1757	BDI	SSA	37.5	999	999	2005	3.41523930119751	-0.043834524310571	8.92085275959907	All	All	20-39
1758	BDI	SSA	37.5	999	999	2018	5.19996180395403	-0.042054954889971	12.2043763254075	All	All	20-39
1759	BDI	SSA	57.5	999	999	1990	2.69318846871416	-0.309413255548655	7.39749139309496	All	All	40-59
1760	BDI	SSA	57.5	999	999	2005	2.8751353357261	-0.117247035986714	7.63811659646238	All	All	40-59
1761	BDI	SSA	57.5	999	999	2018	4.36413358581061	0.0105222221005603	10.6150328284089	All	All	40-59
1762	BDI	SSA	62.5	999	999	1990	1.91735634393785	-0.169816815082508	5.64803950159815	All	All	60+
1763	BDI	SSA	62.5	999	999	2005	1.93731850666832	-0.0413892339117109	5.45937861110927	All	All	60+
1764	BDI	SSA	62.5	999	999	2018	3.08370112874776	-0.259263623425371	8.52643679308319	All	All	60+
1765	BEL	HIC	37.5	999	999	1990	-2.16630309098164	-2.74607011774278	-1.65345800495315	All	All	20-39
1766	BEL	HIC	37.5	999	999	2005	-2.39638461702153	-3.04010832970292	-1.82474567694135	All	All	20-39
1767	BEL	HIC	37.5	999	999	2018	-2.55587459763859	-3.24661160609598	-1.9383104261004	All	All	20-39
1768	BEL	HIC	57.5	999	999	1990	-1.31027270654239	-1.66326197833496	-0.998707586134871	All	All	40-59
1769	BEL	HIC	57.5	999	999	2005	-1.46220741989046	-1.85202229973028	-1.11525804164767	All	All	40-59
1770	BEL	HIC	57.5	999	999	2018	-1.53029752680155	-1.94723612333417	-1.161408052217	All	All	40-59
1771	BEL	HIC	62.5	999	999	1990	-0.744472561236423	-0.942222233300351	-0.567120889446165	All	All	60+
1772	BEL	HIC	62.5	999	999	2005	-0.806738648430899	-1.02600488858534	-0.615182527086137	All	All	60+
1773	BEL	HIC	62.5	999	999	2018	-0.860277051638085	-1.09708581793699	-0.653866677815617	All	All	60+
1774	BEN	SSA	37.5	999	999	1990	3.37610099106052	1.52428955707306	6.48229643547323	All	All	20-39
1775	BEN	SSA	37.5	999	999	2005	3.5910035905431	1.62121617652295	6.86541289602085	All	All	20-39
1776	BEN	SSA	37.5	999	999	2018	5.23804827357032	2.37402729682139	9.88839802376109	All	All	20-39
1777	BEN	SSA	57.5	999	999	1990	2.76439481055775	1.22007328253542	5.42894097856516	All	All	40-59
1778	BEN	SSA	57.5	999	999	2005	2.95295094635198	1.30810204549126	5.7984419463044	All	All	40-59
1779	BEN	SSA	57.5	999	999	2018	4.31502819491448	1.90110483109571	8.37894744597976	All	All	40-59
1780	BEN	SSA	62.5	999	999	1990	1.91943860428729	0.797565703831835	4.06712293997544	All	All	60+
1781	BEN	SSA	62.5	999	999	2005	2.06195027350483	0.857534490507883	4.35686088195	All	All	60+
1782	BEN	SSA	62.5	999	999	2018	2.99863922725328	1.25050613082468	6.25970979322065	All	All	60+
1783	BFA	SSA	37.5	999	999	1990	0.508733111832948	0.141360138543309	1.56792867753486	All	All	20-39
1784	BFA	SSA	37.5	999	999	2005	1.43683304697287	0.407627540377181	4.39680141845726	All	All	20-39
1785	BFA	SSA	37.5	999	999	2018	2.7162385801551	0.765933624383883	8.26119087705016	All	All	20-39
1786	BFA	SSA	57.5	999	999	1990	0.410393246137444	0.113567789202969	1.28870298411749	All	All	40-59
1787	BFA	SSA	57.5	999	999	2005	1.17374906525865	0.321301064117745	3.65938503794523	All	All	40-59
1788	BFA	SSA	57.5	999	999	2018	2.22861559632931	0.61377523717698	6.83996507245331	All	All	40-59
1789	BFA	SSA	62.5	999	999	1990	0.292503826928796	0.0762802084717347	0.99919867566344	All	All	60+
1790	BFA	SSA	62.5	999	999	2005	0.825877821594601	0.216622043792642	2.7864031716471	All	All	60+
1791	BFA	SSA	62.5	999	999	2018	1.56925555001256	0.409458940253331	5.22413042289875	All	All	60+
1792	BGD	SAARC	37.5	999	999	1990	0.211729369756032	0.0900450573123399	0.445942562813226	All	All	20-39
1793	BGD	SAARC	37.5	999	999	2005	0.265172894746448	0.11210874386806	0.563569290567028	All	All	20-39
1794	BGD	SAARC	37.5	999	999	2018	0.25924874939791	0.109720084559696	0.553238649444488	All	All	20-39
1795	BGD	SAARC	57.5	999	999	1990	0.156212292801182	0.0664103584190685	0.341895793024917	All	All	40-59
1796	BGD	SAARC	57.5	999	999	2005	0.201270778330194	0.0850112577190121	0.440343812434367	All	All	40-59
1797	BGD	SAARC	57.5	999	999	2018	0.196434349053465	0.0830687539505815	0.428886719792145	All	All	40-59
1798	BGD	SAARC	62.5	999	999	1990	0.121860740580045	0.0507362384947133	0.267679602822933	All	All	60+
1799	BGD	SAARC	62.5	999	999	2005	0.153077212976793	0.0635156399972915	0.338417300718169	All	All	60+
1800	BGD	SAARC	62.5	999	999	2018	0.148857489957408	0.062751716947196	0.330660203403394	All	All	60+
1801	BGR	FSU	37.5	999	999	1990	0.00723665056642508	-0.516650953559726	0.436519369521157	All	All	20-39
1802	BGR	FSU	37.5	999	999	2005	0.0116485496502319	-0.833484641701581	0.694355927190956	All	All	20-39
1803	BGR	FSU	37.5	999	999	2018	0.00724612470164577	-0.517688318035927	0.432040461808952	All	All	20-39
1804	BGR	FSU	57.5	999	999	1990	0.00370589506130255	-0.262778637147132	0.223912388800121	All	All	40-59
1805	BGR	FSU	57.5	999	999	2005	0.00588208399523105	-0.414874614449847	0.35144769070117	All	All	40-59
1806	BGR	FSU	57.5	999	999	2018	0.00381526199340315	-0.270703383948535	0.228327708841859	All	All	40-59
1807	BGR	FSU	62.5	999	999	1990	0.00249434307566193	-0.183586618581401	0.163939127007006	All	All	60+
1808	BGR	FSU	62.5	999	999	2005	0.00391910866255031	-0.283692594858211	0.253933884608947	All	All	60+
1809	BGR	FSU	62.5	999	999	2018	0.00248201586762359	-0.181497024206719	0.163583308413441	All	All	60+
1810	BHR	MENA	37.5	999	999	1990	-0.681999499018177	-4.40356866221633	2.76708817191766	All	All	20-39
1811	BHR	MENA	37.5	999	999	2005	-0.83682750062529	-5.81920727635629	3.59771625892912	All	All	20-39
1812	BHR	MENA	37.5	999	999	2018	-0.77339528409575	-5.48620802898145	3.55497549486495	All	All	20-39
1813	BHR	MENA	57.5	999	999	1990	-0.41952424175327	-2.96862969777698	2.06090099445492	All	All	40-59
1814	BHR	MENA	57.5	999	999	2005	-0.533939367182613	-4.14709491389403	2.76628199158793	All	All	40-59
1815	BHR	MENA	57.5	999	999	2018	-0.496926559886907	-3.56913577176441	2.44431391036582	All	All	40-59
1816	BHR	MENA	62.5	999	999	1990	-0.382134052695021	-2.67382672380995	1.53972470181306	All	All	60+
1817	BHR	MENA	62.5	999	999	2005	-0.513659478097133	-3.09593176045764	1.84722625596395	All	All	60+
1818	BHR	MENA	62.5	999	999	2018	-0.435779780744468	-3.35392289565792	2.07535782964471	All	All	60+
1819	BHS	LAC	37.5	999	999	1990	1.74140528534007	-1.96928354042503	5.95533330329782	All	All	20-39
1820	BHS	LAC	37.5	999	999	2005	1.64537544839119	-1.90594533144621	5.90025000678016	All	All	20-39
1821	BHS	LAC	37.5	999	999	2018	0.558569272824032	-0.608791303890653	1.97889393191097	All	All	20-39
1822	BHS	LAC	57.5	999	999	1990	1.47523646282592	-1.58963287302202	5.09365604008169	All	All	40-59
1823	BHS	LAC	57.5	999	999	2005	1.60141881858837	-1.72359687940308	5.44037762417806	All	All	40-59
1824	BHS	LAC	57.5	999	999	2018	0.383026518577825	-0.418572920569839	1.36699841394594	All	All	40-59
1825	BHS	LAC	62.5	999	999	1990	1.07011224114014	-1.13784128810926	3.87540990868971	All	All	60+
1826	BHS	LAC	62.5	999	999	2005	1.17193340738384	-1.24440590473529	4.23859328584468	All	All	60+
1827	BHS	LAC	62.5	999	999	2018	0.280723668288265	-0.302641471834682	1.01903196920623	All	All	60+
1828	BIH	FSU	37.5	999	999	1990	0.00310150946939921	-0.374386493755103	0.352432628180087	All	All	20-39
1829	BIH	FSU	37.5	999	999	2005	0.0150311595754237	-1.55444124803452	1.42708892164267	All	All	20-39
1830	BIH	FSU	37.5	999	999	2018	0.0277487985491119	-1.57688524267048	1.4938314430171	All	All	20-39
1831	BIH	FSU	57.5	999	999	1990	-0.00131142249187348	-0.18548379686783	0.16845293217571	All	All	40-59
1832	BIH	FSU	57.5	999	999	2005	-0.000627567112492117	-0.78367475123131	0.744551828022379	All	All	40-59
1833	BIH	FSU	57.5	999	999	2018	0.00397270517475324	-0.789168643071335	0.753290049284609	All	All	40-59
1834	BIH	FSU	62.5	999	999	1990	0.000349690670102172	-0.137947745112623	0.139429047534098	All	All	60+
1835	BIH	FSU	62.5	999	999	2005	-0.00519121069645016	-0.48180658614769	0.473478121598528	All	All	60+
1836	BIH	FSU	62.5	999	999	2018	0.00954991725325803	-0.538069824199367	0.50999357579725	All	All	60+
1837	BLR	FSU	37.5	999	999	1990	-0.000186189079237899	-1.85951543501306	1.71441464358561	All	All	20-39
1838	BLR	FSU	37.5	999	999	2005	-0.0298303509323396	-2.23516910233546	2.05434010068786	All	All	20-39
1839	BLR	FSU	37.5	999	999	2018	0.00586443782462105	-1.08354728387801	1.12899304197043	All	All	20-39
1840	BLR	FSU	57.5	999	999	1990	0.0130770122413298	-0.91927227361596	0.893715621836516	All	All	40-59
1841	BLR	FSU	57.5	999	999	2005	0.00300135304682082	-1.12649146014613	0.998587924226919	All	All	40-59
1842	BLR	FSU	57.5	999	999	2018	0.00646800682630121	-0.605669232839508	0.565762830882359	All	All	40-59
1843	BLR	FSU	62.5	999	999	1990	0.00642507431629266	-0.644353144395427	0.627225782875331	All	All	60+
1844	BLR	FSU	62.5	999	999	2005	0.00762139795334633	-0.713768381146641	0.642503045841004	All	All	60+
1845	BLR	FSU	62.5	999	999	2018	0.00269725763069256	-0.397862749211852	0.385119227627733	All	All	60+
1846	BLZ	LAC	37.5	999	999	1990	0.601088716056641	-0.633451208264032	2.03968211248794	All	All	20-39
1847	BLZ	LAC	37.5	999	999	2005	0.719882906951012	-0.759329479477173	2.44002550086928	All	All	20-39
1848	BLZ	LAC	37.5	999	999	2018	1.06713274304119	-1.10611152853422	3.60884820431886	All	All	20-39
1849	BLZ	LAC	57.5	999	999	1990	0.408535321035496	-0.421682018787931	1.40238898800006	All	All	40-59
1850	BLZ	LAC	57.5	999	999	2005	0.508151519792847	-0.520472024477375	1.74097735706537	All	All	40-59
1851	BLZ	LAC	57.5	999	999	2018	0.735121750721371	-0.754673487010186	2.52553297123639	All	All	40-59
1852	BLZ	LAC	62.5	999	999	1990	0.294785952357371	-0.296082777482598	1.02686094847859	All	All	60+
1853	BLZ	LAC	62.5	999	999	2005	0.357665228535421	-0.35999007750724	1.24129915320984	All	All	60+
1854	BLZ	LAC	62.5	999	999	2018	0.530703149878927	-0.531674992060157	1.83500772883927	All	All	60+
1855	BOL	LAC	37.5	999	999	1990	1.19619668723676	-1.30055062607878	3.87840852526199	All	All	20-39
1856	BOL	LAC	37.5	999	999	2005	0.914566923616121	-0.994120861245347	2.96958687204404	All	All	20-39
1857	BOL	LAC	37.5	999	999	2018	0.93927309612129	-1.02077311257986	3.04328520581518	All	All	20-39
1858	BOL	LAC	57.5	999	999	1990	0.828898012778415	-0.883378387537085	2.69272513837903	All	All	40-59
1859	BOL	LAC	57.5	999	999	2005	0.631924340815093	-0.675053666709351	2.0476173623556	All	All	40-59
1860	BOL	LAC	57.5	999	999	2018	0.653151794400564	-0.697446464529815	2.11131781239273	All	All	40-59
1861	BOL	LAC	62.5	999	999	1990	0.599585006553411	-0.637663206996641	1.9669084369296	All	All	60+
1862	BOL	LAC	62.5	999	999	2005	0.456540129822508	-0.483111249941589	1.49162615869004	All	All	60+
1863	BOL	LAC	62.5	999	999	2018	0.464204242267798	-0.491141322580431	1.52090554019729	All	All	60+
1864	BRA	LAC	37.5	999	999	1990	0.724095142749706	-0.753534201177456	2.23945522703055	All	All	20-39
1865	BRA	LAC	37.5	999	999	2005	0.433528574126685	-0.452080082809415	1.33730040484427	All	All	20-39
1866	BRA	LAC	37.5	999	999	2018	0.442391495270431	-0.460632304097512	1.36485255209826	All	All	20-39
1867	BRA	LAC	57.5	999	999	1990	0.504099936379516	-0.521551108412952	1.55516183134566	All	All	40-59
1868	BRA	LAC	57.5	999	999	2005	0.301961884582877	-0.313079221398644	0.935736754595319	All	All	40-59
1869	BRA	LAC	57.5	999	999	2018	0.307556889593526	-0.318596292081257	0.954092808665548	All	All	40-59
1870	BRA	LAC	62.5	999	999	1990	0.366694522546385	-0.372790311900927	1.13673234744483	All	All	60+
1871	BRA	LAC	62.5	999	999	2005	0.217894797068393	-0.221714283186793	0.675611126056435	All	All	60+
1872	BRA	LAC	62.5	999	999	2018	0.223490106292236	-0.227737832060323	0.693964430116383	All	All	60+
1873	BRB	LAC	37.5	999	999	1990	1.22013809401138	-1.33812335779352	3.88325657507944	All	All	20-39
1874	BRB	LAC	37.5	999	999	2005	1.38597868971595	-1.51009640431186	4.42036702361343	All	All	20-39
1875	BRB	LAC	37.5	999	999	2018	1.66057329255002	-1.80496528549571	5.26918554696016	All	All	20-39
1876	BRB	LAC	57.5	999	999	1990	0.848621673062653	-0.931137021883198	2.72779556058412	All	All	40-59
1877	BRB	LAC	57.5	999	999	2005	0.970177933136181	-1.06071114517476	3.11684079585223	All	All	40-59
1878	BRB	LAC	57.5	999	999	2018	1.13984204125531	-1.2432449015795	3.66729320903268	All	All	40-59
1879	BRB	LAC	62.5	999	999	1990	0.593192872509379	-0.638080286751411	1.93823878432925	All	All	60+
1880	BRB	LAC	62.5	999	999	2005	0.674365216672028	-0.722801010342823	2.19701715395968	All	All	60+
1881	BRB	LAC	62.5	999	999	2018	0.820882646212238	-0.880218885404218	2.67126378463955	All	All	60+
1882	BRN	Asia	37.5	999	999	1990	0.447024280342548	0.171935638795278	0.791970527863185	All	All	20-39
1883	BRN	Asia	37.5	999	999	2005	0.838348051717282	0.320391759412975	1.47948732682323	All	All	20-39
1884	BRN	Asia	37.5	999	999	2018	1.02262563617094	0.390712535037535	1.80139321095002	All	All	20-39
1885	BRN	Asia	57.5	999	999	1990	0.215730347853795	0.0824545101994557	0.386295159019751	All	All	40-59
1886	BRN	Asia	57.5	999	999	2005	0.401836262214931	0.153247744019321	0.714673146500468	All	All	40-59
1887	BRN	Asia	57.5	999	999	2018	0.484196316121355	0.185203643997133	0.864702779138516	All	All	40-59
1888	BRN	Asia	62.5	999	999	1990	0.125117054486288	0.0468274183657274	0.227097844160369	All	All	60+
1889	BRN	Asia	62.5	999	999	2005	0.237685306689431	0.087956485033346	0.428409520876879	All	All	60+
1890	BRN	Asia	62.5	999	999	2018	0.298373184290701	0.110689451849789	0.539004421329863	All	All	60+
1891	BTN	SAARC	37.5	999	999	1990	1.04183476946796	0.244703114401363	2.73797640213188	All	All	20-39
1892	BTN	SAARC	37.5	999	999	2005	1.84408211764562	0.390821600864211	4.94110854396972	All	All	20-39
1893	BTN	SAARC	37.5	999	999	2018	2.92796716086223	0.62839997376348	7.25068716296028	All	All	20-39
1894	BTN	SAARC	57.5	999	999	1990	0.785739807165814	0.18088815700241	2.15066794319806	All	All	40-59
1895	BTN	SAARC	57.5	999	999	2005	1.39035810986571	0.287702395856479	3.78307819873702	All	All	40-59
1896	BTN	SAARC	57.5	999	999	2018	2.21535367730176	0.441071476538649	5.95760996134181	All	All	40-59
1897	BTN	SAARC	62.5	999	999	1990	0.60027851616298	0.140269196730584	1.70101621314937	All	All	60+
1898	BTN	SAARC	62.5	999	999	2005	1.06258095724977	0.226140983704554	3.00006859750026	All	All	60+
1899	BTN	SAARC	62.5	999	999	2018	1.7105435051022	0.393514507230105	4.95867690720395	All	All	60+
1900	BWA	SSA	37.5	999	999	1990	3.60371511440555	0.407794612834073	8.11456978787593	All	All	20-39
1901	BWA	SSA	37.5	999	999	2005	5.72660180964863	0.583464110604452	12.1665399791185	All	All	20-39
1902	BWA	SSA	37.5	999	999	2018	7.89317147957714	0.683633564688968	15.491217939845	All	All	20-39
1903	BWA	SSA	57.5	999	999	1990	2.97360539273991	0.324377215114193	7.01060349806367	All	All	40-59
1904	BWA	SSA	57.5	999	999	2005	4.79112173493552	0.383368608789471	10.7688240185185	All	All	40-59
1905	BWA	SSA	57.5	999	999	2018	6.99468463512234	0.33304438633464	14.3265596570079	All	All	40-59
1906	BWA	SSA	62.5	999	999	1990	2.10532050219099	0.180498822665742	5.27887313393939	All	All	60+
1907	BWA	SSA	62.5	999	999	2005	3.45933595709738	0.15657365657399	8.65169493222109	All	All	60+
1908	BWA	SSA	62.5	999	999	2018	5.20647904542585	-0.0510312068779262	12.31413351777	All	All	60+
1909	CAF	SSA	37.5	999	999	1990	1.36833995586466	0.155156877332484	3.42207572922034	All	All	20-39
1910	CAF	SSA	37.5	999	999	2005	3.60602943712452	0.345889442264986	8.19423960553157	All	All	20-39
1911	CAF	SSA	37.5	999	999	2018	1.52086692153874	0.142670798178813	3.6155795170278	All	All	20-39
1912	CAF	SSA	57.5	999	999	1990	1.11570890051682	0.0917883778762222	2.70110898917342	All	All	40-59
1913	CAF	SSA	57.5	999	999	2005	2.97219988298478	0.251373114327892	7.08808037007488	All	All	40-59
1914	CAF	SSA	57.5	999	999	2018	1.23956406431463	0.107947097693587	2.96982861698039	All	All	40-59
1915	CAF	SSA	62.5	999	999	1990	0.785127666534113	0.0622696298641181	2.03987252114352	All	All	60+
1916	CAF	SSA	62.5	999	999	2005	2.08509559626063	0.225965761376623	5.11186561023056	All	All	60+
1917	CAF	SSA	62.5	999	999	2018	0.877718614945202	0.0784876340944831	2.25009729720342	All	All	60+
1918	CAN	HIC	37.5	999	999	1990	-1.70440879896373	-2.14934508908892	-1.30884996635633	All	All	20-39
1919	CAN	HIC	37.5	999	999	2005	-2.05990229039749	-2.58611910236139	-1.58153338446029	All	All	20-39
1920	CAN	HIC	37.5	999	999	2018	-1.84455103754198	-2.3211184484391	-1.41471582038012	All	All	20-39
1921	CAN	HIC	57.5	999	999	1990	-1.05415659907178	-1.33025232855095	-0.809740243036939	All	All	40-59
1922	CAN	HIC	57.5	999	999	2005	-1.25827392111444	-1.58083152942287	-0.964002814817577	All	All	40-59
1923	CAN	HIC	57.5	999	999	2018	-1.09487258615418	-1.3790323341797	-0.840361081864165	All	All	40-59
1924	CAN	HIC	62.5	999	999	1990	-0.586038293061589	-0.735867567471915	-0.450891719328585	All	All	60+
1925	CAN	HIC	62.5	999	999	2005	-0.69806765274702	-0.874105955088089	-0.536828143449125	All	All	60+
1926	CAN	HIC	62.5	999	999	2018	-0.631323709879524	-0.792476489358964	-0.485830921226556	All	All	60+
1927	CHE	HIC	37.5	999	999	1990	-1.35012666009876	-1.76925922077246	-0.99054638344121	All	All	20-39
1928	CHE	HIC	37.5	999	999	2005	-1.57077135806619	-2.06489881354027	-1.15243749580119	All	All	20-39
1929	CHE	HIC	37.5	999	999	2018	-1.50644498863031	-1.9739800303631	-1.10612340945215	All	All	20-39
1930	CHE	HIC	57.5	999	999	1990	-0.825079968325391	-1.07530196174851	-0.604709876776141	All	All	40-59
1931	CHE	HIC	57.5	999	999	2005	-0.972814895796649	-1.27299893263103	-0.712950840071984	All	All	40-59
1932	CHE	HIC	57.5	999	999	2018	-0.905489061622165	-1.18349465976558	-0.663315652892234	All	All	40-59
1933	CHE	HIC	62.5	999	999	1990	-0.455193378346976	-0.595416976270448	-0.334912892964846	All	All	60+
1934	CHE	HIC	62.5	999	999	2005	-0.538764177173161	-0.704575717563331	-0.397770349977668	All	All	60+
1935	CHE	HIC	62.5	999	999	2018	-0.510057346183758	-0.668081354905802	-0.377195821644671	All	All	60+
1936	CHL	LAC	37.5	999	999	1990	0.542241771550657	-0.583738212448952	1.69909206509526	All	All	20-39
1937	CHL	LAC	37.5	999	999	2005	0.744633055583895	-0.799051141018629	2.33109038603471	All	All	20-39
1938	CHL	LAC	37.5	999	999	2018	0.851160768011681	-0.911613003053552	2.65404753355867	All	All	20-39
1939	CHL	LAC	57.5	999	999	1990	0.37445011950675	-0.402682055015237	1.1806116808671	All	All	40-59
1940	CHL	LAC	57.5	999	999	2005	0.518366296828839	-0.555764249209331	1.63325603381173	All	All	40-59
1941	CHL	LAC	57.5	999	999	2018	0.584196496949061	-0.627222637185371	1.83672459881946	All	All	40-59
1942	CHL	LAC	62.5	999	999	1990	0.273231373597508	-0.284203943792618	0.870122922622919	All	All	60+
1943	CHL	LAC	62.5	999	999	2005	0.370046847180246	-0.384534529096054	1.17540619442388	All	All	60+
1944	CHL	LAC	62.5	999	999	2018	0.423033418210024	-0.438730115246452	1.34219832816198	All	All	60+
1945	CHN	Asia	37.5	999	999	1990	0.0767879653394294	0.0305488512020373	0.128813168839483	All	All	20-39
1946	CHN	Asia	37.5	999	999	2005	0.0603968889854056	0.0240461692381166	0.101176915045142	All	All	20-39
1947	CHN	Asia	37.5	999	999	2018	0.0605904412035702	0.0240777166156556	0.101740141651758	All	All	20-39
1948	CHN	Asia	57.5	999	999	1990	0.03468669552964	0.0138355648856069	0.0583011757280782	All	All	40-59
1949	CHN	Asia	57.5	999	999	2005	0.0291335591775766	0.011593710041769	0.0487529666935907	All	All	40-59
1950	CHN	Asia	57.5	999	999	2018	0.0281702098065175	0.0112307294665299	0.0471269920793524	All	All	40-59
1951	CHN	Asia	62.5	999	999	1990	0.021100220907112	0.0081806540677796	0.0357872090139544	All	All	60+
1952	CHN	Asia	62.5	999	999	2005	0.0174779626427742	0.00678482457797077	0.0297139019104195	All	All	60+
1953	CHN	Asia	62.5	999	999	2018	0.0173760717068695	0.0067729912150975	0.0295135913603431	All	All	60+
1954	CIV	SSA	37.5	999	999	1990	2.81578611461278	0.451231934733673	6.30336833989738	All	All	20-39
1955	CIV	SSA	37.5	999	999	2005	3.92882936536733	0.550220030512903	8.84026970025863	All	All	20-39
1956	CIV	SSA	37.5	999	999	2018	4.72737365046734	0.494028017051976	10.3454493794716	All	All	20-39
1957	CIV	SSA	57.5	999	999	1990	2.29275392214106	0.277894779158364	5.53962441395266	All	All	40-59
1958	CIV	SSA	57.5	999	999	2005	3.32489319552151	0.25739506352807	7.77811871957315	All	All	40-59
1959	CIV	SSA	57.5	999	999	2018	3.97835117340475	0.308006466819675	9.06897982227782	All	All	40-59
1960	CIV	SSA	62.5	999	999	1990	1.60378354086593	0.109211896117819	4.27848472037714	All	All	60+
1961	CIV	SSA	62.5	999	999	2005	2.28986459660842	0.145483978259902	6.08478742900294	All	All	60+
1962	CIV	SSA	62.5	999	999	2018	2.78790227844199	0.22677116899293	7.11402338371012	All	All	60+
1963	CMR	SSA	37.5	999	999	1990	1.37183780074633	0.13359359089001	3.224879053109	All	All	20-39
1964	CMR	SSA	37.5	999	999	2005	3.50706937369366	0.42806515007275	8.2813212275156	All	All	20-39
1965	CMR	SSA	37.5	999	999	2018	5.24510409323758	0.707159721315057	11.1326287478298	All	All	20-39
1966	CMR	SSA	57.5	999	999	1990	1.09842837408336	0.146151037473205	2.72043829250859	All	All	40-59
1967	CMR	SSA	57.5	999	999	2005	2.89972567796837	0.322821220821125	7.11571161775589	All	All	40-59
1968	CMR	SSA	57.5	999	999	2018	4.32753782566919	0.343656619045325	10.0443977689025	All	All	40-59
1969	CMR	SSA	62.5	999	999	1990	0.778454822112782	0.0881203518123194	2.05040106801922	All	All	60+
1970	CMR	SSA	62.5	999	999	2005	2.03184219693512	0.189194108313657	5.31095655112907	All	All	60+
1971	CMR	SSA	62.5	999	999	2018	3.07327647811156	0.192835584147085	7.74221260873996	All	All	60+
1972	COD	SSA	37.5	999	999	1990	1.16812365977256	0.346239818856405	3.49443282683513	All	All	20-39
1973	COD	SSA	37.5	999	999	2005	1.43174572928008	0.426300279301839	4.28526996823948	All	All	20-39
1974	COD	SSA	37.5	999	999	2018	1.55277746000751	0.463301650188359	4.61954685702274	All	All	20-39
1975	COD	SSA	57.5	999	999	1990	0.955182731951278	0.277505205050044	2.86915020430617	All	All	40-59
1976	COD	SSA	57.5	999	999	2005	1.16932139064692	0.352457257897675	3.51387153496826	All	All	40-59
1977	COD	SSA	57.5	999	999	2018	1.26427585803607	0.383553292476182	3.77278543760567	All	All	40-59
1978	COD	SSA	62.5	999	999	1990	0.674564051693625	0.192105235522692	2.13042741256591	All	All	60+
1979	COD	SSA	62.5	999	999	2005	0.828212867527504	0.233628777907063	2.62536732829712	All	All	60+
1980	COD	SSA	62.5	999	999	2018	0.886395151093859	0.252326057347691	2.82709441779744	All	All	60+
1981	COG	SSA	37.5	999	999	1990	1.51697851622304	0.142786222872019	3.71368292416578	All	All	20-39
1982	COG	SSA	37.5	999	999	2005	4.57407011393585	0.483230348605964	10.1293110559119	All	All	20-39
1983	COG	SSA	37.5	999	999	2018	6.28655283912315	0.422238425293504	13.0416854424242	All	All	20-39
1984	COG	SSA	57.5	999	999	1990	1.20025292243004	0.0747681364984911	2.99719959012446	All	All	40-59
1985	COG	SSA	57.5	999	999	2005	3.75610722447982	0.127480516427509	9.09308815123645	All	All	40-59
1986	COG	SSA	57.5	999	999	2018	5.25066084518843	0.0641712815521536	12.2949739365812	All	All	40-59
1987	COG	SSA	62.5	999	999	1990	0.854373866753347	0.0455864760413093	2.28483413800119	All	All	60+
1988	COG	SSA	62.5	999	999	2005	2.64177036559538	0.0875416074175903	6.96952281913266	All	All	60+
1989	COG	SSA	62.5	999	999	2018	3.80166142265391	0.0977665968872569	9.42394713742476	All	All	60+
1990	COL	LAC	37.5	999	999	1990	1.41852309608676	-1.51955347419353	4.47992927224847	All	All	20-39
1991	COL	LAC	37.5	999	999	2005	1.24681344777005	-1.33716551836637	3.93372419738444	All	All	20-39
1992	COL	LAC	37.5	999	999	2018	1.93124200327927	-2.03226687977548	5.9700067331479	All	All	20-39
1993	COL	LAC	57.5	999	999	1990	0.977701696439915	-1.04595564972159	3.08224459747417	All	All	40-59
1994	COL	LAC	57.5	999	999	2005	0.867984008508508	-0.925287714504681	2.73493737541808	All	All	40-59
1995	COL	LAC	57.5	999	999	2018	1.36411293832872	-1.46176022387324	4.28449869579814	All	All	40-59
1996	COL	LAC	62.5	999	999	1990	0.696847380283911	-0.737290364879694	2.25976770790896	All	All	60+
1997	COL	LAC	62.5	999	999	2005	0.611774700112004	-0.648308323635552	1.98243158388288	All	All	60+
1998	COL	LAC	62.5	999	999	2018	0.975603301570641	-1.03074407508346	3.16214591573421	All	All	60+
1999	COM	SSA	37.5	999	999	1990	3.96068736414761	0.418006273114375	8.95713816817556	All	All	20-39
[truncated: 11,291 more rows]
