# Supplementary material for: Sugar-sweetened beverage intakes among adults between 1990 and 2018 in 185 countries
Source: Nat Commun. 2023 Oct 3;14:5957. doi: 10.1038/s41467-023-41269-8 (PMC10614169; doi:10.1038/s41467-023-41269-8)
Supplement: Supplementary file 8 — Source Data [file 41467_2023_41269_MOESM8_ESM.zip › SourceData/SourceDataFile8_SSBs.ByCountry.AllCombos.ServingsPerWeek.AgeCat.1990.2005.2018.csv]

	iso3	superregion2	age	female	urban	educ	year	mean	lowerci_95	upperci_95	sex	education_level	area_residency	age_cat
1	AFG	SAARC	999	0	999	999	1990	0.157118672999476	0.0752595970877391	0.337076256246069	Male	All	All	All
2	AFG	SAARC	999	1	999	999	1990	0.142675476287738	0.0678544529162127	0.31270006321829	Female	All	All	All
3	AGO	SSA	999	0	999	999	1990	4.1137969748599	2.73710490245594	6.19030438522193	Male	All	All	All
4	AGO	SSA	999	1	999	999	1990	3.87182062766608	2.58516901596166	5.86318706476952	Female	All	All	All
5	ALB	FSU	999	0	999	999	1990	1.52851646165787	1.04129698963285	2.38258916638142	Male	All	All	All
6	ALB	FSU	999	1	999	999	1990	1.38873422794933	0.920847743599483	2.15536086511836	Female	All	All	All
7	ARE	MENA	999	0	999	999	1990	4.98601672422268	3.29302880373628	7.78325034932702	Male	All	All	All
8	ARE	MENA	999	1	999	999	1990	4.93533581113723	3.16837596529791	7.65938467640201	Female	All	All	All
9	ARG	LAC	999	0	999	999	1990	4.2809287835018	3.41922426870542	5.34082819346582	Male	All	All	All
10	ARG	LAC	999	1	999	999	1990	3.39548874688363	2.79932079570615	4.09420751110116	Female	All	All	All
11	ARM	FSU	999	0	999	999	1990	0.652364055632103	0.428825637386334	0.976552637779905	Male	All	All	All
12	ARM	FSU	999	1	999	999	1990	0.573141378424447	0.373992395901346	0.878482628306088	Female	All	All	All
13	ATG	LAC	999	0	999	999	1990	9.51460734644251	6.20913210548267	14.4671406361456	Male	All	All	All
14	ATG	LAC	999	1	999	999	1990	9.00091327510381	5.81926437360919	14.0562272673055	Female	All	All	All
15	AUS	HIC	999	0	999	999	1990	5.54114823136243	4.40846758719079	6.99332915652629	Male	All	All	All
16	AUS	HIC	999	1	999	999	1990	3.87986379135371	3.05830033020973	4.94809764958868	Female	All	All	All
17	AUT	HIC	999	0	999	999	1990	3.14649065644471	2.66479747622086	3.71239145462342	Male	All	All	All
18	AUT	HIC	999	1	999	999	1990	2.64601564022035	2.24476465990533	3.13517146508839	Female	All	All	All
19	AZE	FSU	999	0	999	999	1990	1.03750695941882	0.683377693904822	1.63380758504542	Male	All	All	All
20	AZE	FSU	999	1	999	999	1990	0.923722664065781	0.605178760740883	1.41251769466042	Female	All	All	All
21	BDI	SSA	999	0	999	999	1990	4.22473496329452	2.59161586689993	7.06706581531489	Male	All	All	All
22	BDI	SSA	999	1	999	999	1990	3.92795792608879	2.44739475571414	6.52848789241741	Female	All	All	All
23	BEL	HIC	999	0	999	999	1990	5.11466336897628	4.44411494651275	5.85848387470805	Male	All	All	All
24	BEL	HIC	999	1	999	999	1990	4.44678561164391	3.86926970745514	5.10327358334517	Female	All	All	All
25	BEN	SSA	999	0	999	999	1990	4.05331281583863	2.55785262890987	6.50313619393957	Male	All	All	All
26	BEN	SSA	999	1	999	999	1990	3.96948609471849	2.47938699783647	6.36090558940011	Female	All	All	All
27	BFA	SSA	999	0	999	999	1990	0.661002127023443	0.24021489704846	1.8556732972924	Male	All	All	All
28	BFA	SSA	999	1	999	999	1990	0.605182135840176	0.211155390306457	1.77653223591832	Female	All	All	All
29	BGD	SAARC	999	0	999	999	1990	0.190985656890041	0.129606244031252	0.286266906510892	Male	All	All	All
30	BGD	SAARC	999	1	999	999	1990	0.178311103072915	0.122478471408451	0.265815164363778	Female	All	All	All
31	BGR	FSU	999	0	999	999	1990	1.37270661600935	1.05094839423982	1.79041631583701	Male	All	All	All
32	BGR	FSU	999	1	999	999	1990	1.17736681557763	0.887459797788657	1.56112552842959	Female	All	All	All
33	BHR	MENA	999	0	999	999	1990	4.98462674257413	3.25375324957629	7.67223397834964	Male	All	All	All
34	BHR	MENA	999	1	999	999	1990	4.98428907434619	3.29977713573084	7.96802946263924	Female	All	All	All
35	BHS	LAC	999	0	999	999	1990	23.9905045795065	15.3662104603852	32.8077693864225	Male	All	All	All
36	BHS	LAC	999	1	999	999	1990	23.1384899912136	14.7449865187638	32.3382119146896	Female	All	All	All
37	BIH	FSU	999	0	999	999	1990	0.487538683552273	0.321115221376941	0.766703745744469	Male	All	All	All
38	BIH	FSU	999	1	999	999	1990	0.424869356867502	0.278269167837383	0.663433281197287	Female	All	All	All
39	BLR	FSU	999	0	999	999	1990	2.35782425133118	1.6260038261607	3.49640521988758	Male	All	All	All
40	BLR	FSU	999	1	999	999	1990	1.98007316141686	1.37313522943423	2.88726868571727	Female	All	All	All
41	BLZ	LAC	999	0	999	999	1990	6.78109858404292	4.54933891237268	10.20337476761	Male	All	All	All
42	BLZ	LAC	999	1	999	999	1990	6.52806628635813	4.35175330326255	9.8867496151942	Female	All	All	All
43	BOL	LAC	999	0	999	999	1990	12.6687929987807	9.29616351970679	17.3791603880237	Male	All	All	All
44	BOL	LAC	999	1	999	999	1990	12.621503596567	9.2620279562346	17.3203814946344	Female	All	All	All
45	BRA	LAC	999	0	999	999	1990	8.03911271344616	6.90141465082619	9.40133722999885	Male	All	All	All
46	BRA	LAC	999	1	999	999	1990	7.24715127447635	6.25877927937565	8.4732546587579	Female	All	All	All
47	BRB	LAC	999	0	999	999	1990	13.100325593512	9.80939593612088	17.521476493606	Male	All	All	All
48	BRB	LAC	999	1	999	999	1990	12.3496081944806	9.35108809004715	16.5909738206808	Female	All	All	All
49	BRN	Asia	999	0	999	999	1990	2.27136198467735	1.5519287841261	3.31811460725088	Male	All	All	All
50	BRN	Asia	999	1	999	999	1990	2.1193938824153	1.43382022477229	3.11079618672412	Female	All	All	All
51	BTN	SAARC	999	0	999	999	1990	0.894361055111244	0.4674352217894	1.77508236037545	Male	All	All	All
52	BTN	SAARC	999	1	999	999	1990	0.833441297613829	0.436209500234276	1.63422097143336	Female	All	All	All
53	BWA	SSA	999	0	999	999	1990	5.88668309145296	3.86793676065543	8.79226149609909	Male	All	All	All
54	BWA	SSA	999	1	999	999	1990	5.59653505620562	3.74329637217971	8.31983627871533	Female	All	All	All
55	CAF	SSA	999	0	999	999	1990	1.75555266377994	1.13436330647248	2.69466295058254	Male	All	All	All
56	CAF	SSA	999	1	999	999	1990	1.65354514938708	1.0585760437964	2.58097278027691	Female	All	All	All
57	CAN	HIC	999	0	999	999	1990	4.41942140449112	3.94117999573048	4.94725558331321	Male	All	All	All
58	CAN	HIC	999	1	999	999	1990	3.43718351895645	3.05345409749038	3.86162924131295	Female	All	All	All
59	CHE	HIC	999	0	999	999	1990	3.19071802179127	2.61379951530156	3.90031798245967	Male	All	All	All
60	CHE	HIC	999	1	999	999	1990	2.66268308070743	2.1727710308352	3.28388851377831	Female	All	All	All
61	CHL	LAC	999	0	999	999	1990	5.89475396200301	4.26439797233475	8.14175619720928	Male	All	All	All
62	CHL	LAC	999	1	999	999	1990	5.46900137191089	4.15629693860153	7.18013586781386	Female	All	All	All
63	CHN	Asia	999	0	999	999	1990	0.340066997593352	0.259992602963925	0.443566819758839	Male	All	All	All
64	CHN	Asia	999	1	999	999	1990	0.330465594214802	0.255372865303331	0.428099849651936	Female	All	All	All
65	CIV	SSA	999	0	999	999	1990	3.60006929469936	2.3744546640127	5.51406583944232	Male	All	All	All
66	CIV	SSA	999	1	999	999	1990	3.45264612947811	2.23733250210467	5.39360907364752	Female	All	All	All
67	CMR	SSA	999	0	999	999	1990	1.93261378282999	1.24428109783226	3.02113243236147	Male	All	All	All
68	CMR	SSA	999	1	999	999	1990	1.8122666771355	1.19366104320935	2.8081984588754	Female	All	All	All
69	COD	SSA	999	0	999	999	1990	1.56562834133669	0.56083179691039	4.35636773520931	Male	All	All	All
70	COD	SSA	999	1	999	999	1990	1.36388049452703	0.489266567235724	3.77795204370898	Female	All	All	All
71	COG	SSA	999	0	999	999	1990	2.23176692025283	1.461106379866	3.45322758138739	Male	All	All	All
72	COG	SSA	999	1	999	999	1990	2.10061075562624	1.36649949153641	3.26571379744798	Female	All	All	All
73	COL	LAC	999	0	999	999	1990	15.7916708495784	11.7667339433846	21.0932284875133	Male	All	All	All
74	COL	LAC	999	1	999	999	1990	14.5992556728888	10.7856684738395	19.9508339485854	Female	All	All	All
75	COM	SSA	999	0	999	999	1990	5.24543690839847	3.43803472085469	8.02938481434865	Male	All	All	All
76	COM	SSA	999	1	999	999	1990	4.91963335486895	3.20470767768285	7.58970456030853	Female	All	All	All
77	CPV	SSA	999	0	999	999	1990	2.37599534240278	1.54485763476818	3.69073365981484	Male	All	All	All
78	CPV	SSA	999	1	999	999	1990	2.26479684113191	1.49282794848248	3.50674029551735	Female	All	All	All
79	CRI	LAC	999	0	999	999	1990	9.52749892058571	6.22635394075552	14.4144009787259	Male	All	All	All
80	CRI	LAC	999	1	999	999	1990	9.13156536987346	6.03658505004055	13.8093582614056	Female	All	All	All
81	CUB	LAC	999	0	999	999	1990	14.520976375319	10.6129008361498	19.2230486321901	Male	All	All	All
82	CUB	LAC	999	1	999	999	1990	13.8588679652098	10.0176705199341	18.6451508125796	Female	All	All	All
83	CYP	HIC	999	0	999	999	1990	3.04434868019306	1.56239288331474	6.02592335509105	Male	All	All	All
84	CYP	HIC	999	1	999	999	1990	2.57952682867148	1.28286685413873	5.34698345524522	Female	All	All	All
85	CZE	FSU	999	0	999	999	1990	1.84569321358845	1.48142760432932	2.26647853234676	Male	All	All	All
86	CZE	FSU	999	1	999	999	1990	1.61624336661385	1.29770265078732	2.0208558862787	Female	All	All	All
87	DEU	HIC	999	0	999	999	1990	3.3447749639754	2.92303066650796	3.82219708424157	Male	All	All	All
88	DEU	HIC	999	1	999	999	1990	2.33600608186913	2.03367976659685	2.67907698835119	Female	All	All	All
89	DJI	SSA	999	0	999	999	1990	11.5985868802523	7.43963785131669	17.5004370503314	Male	All	All	All
90	DJI	SSA	999	1	999	999	1990	10.9077123639112	7.03036587295804	16.3821677456577	Female	All	All	All
91	DMA	LAC	999	0	999	999	1990	9.31212998253867	6.09617219283879	14.2158594812053	Male	All	All	All
92	DMA	LAC	999	1	999	999	1990	9.01127996026009	5.85165101950388	13.7388258981439	Female	All	All	All
93	DNK	HIC	999	0	999	999	1990	1.72839533514998	1.41195020594358	2.11592728836581	Male	All	All	All
94	DNK	HIC	999	1	999	999	1990	1.34756301810058	1.10229212661769	1.65573221361335	Female	All	All	All
95	DOM	LAC	999	0	999	999	1990	3.85786439063717	2.76778368219513	5.64409024702109	Male	All	All	All
96	DOM	LAC	999	1	999	999	1990	3.74630811997482	2.6497624232012	5.48172798178493	Female	All	All	All
97	DZA	MENA	999	0	999	999	1990	6.45498318308686	4.26475238684741	9.78212078597685	Male	All	All	All
98	DZA	MENA	999	1	999	999	1990	6.39136100665859	4.23810673845097	9.85079493983039	Female	All	All	All
99	ECU	LAC	999	0	999	999	1990	21.028847736333	16.2633925883689	26.0593702181503	Male	All	All	All
100	ECU	LAC	999	1	999	999	1990	20.2314212644798	15.4578881962526	25.1196832940295	Female	All	All	All
101	EGY	MENA	999	0	999	999	1990	2.75882089826118	2.15554726599899	3.47625582540634	Male	All	All	All
102	EGY	MENA	999	1	999	999	1990	3.26760072881917	2.65644916800313	4.00767750203831	Female	All	All	All
103	ERI	SSA	999	0	999	999	1990	5.44727127540948	3.5680968531099	8.3720367899569	Male	All	All	All
104	ERI	SSA	999	1	999	999	1990	5.16555984632681	3.3948010680701	7.9649457089151	Female	All	All	All
105	ESP	HIC	999	0	999	999	1990	2.78824447387005	2.27385584580212	3.40398581544423	Male	All	All	All
106	ESP	HIC	999	1	999	999	1990	2.44392478944459	1.97545364017643	3.02040615660198	Female	All	All	All
107	EST	FSU	999	0	999	999	1990	1.43376425039509	1.16698662515813	1.76247946224542	Male	All	All	All
108	EST	FSU	999	1	999	999	1990	1.08031172408819	0.880911884036986	1.32875203909491	Female	All	All	All
109	ETH	SSA	999	0	999	999	1990	3.65390578163128	2.77078346727613	4.80361764255916	Male	All	All	All
110	ETH	SSA	999	1	999	999	1990	3.47389333238297	2.66098649967395	4.55255083366729	Female	All	All	All
111	FIN	HIC	999	0	999	999	1990	2.25278788902954	1.9310414780336	2.61213400330647	Male	All	All	All
112	FIN	HIC	999	1	999	999	1990	1.61368623983394	1.39372279063943	1.87546248480206	Female	All	All	All
113	FJI	Asia	999	0	999	999	1990	1.37405177451622	0.956310368344744	2.07296067574972	Male	All	All	All
114	FJI	Asia	999	1	999	999	1990	1.28358943558595	0.87673564017773	1.9082994880618	Female	All	All	All
115	FRA	HIC	999	0	999	999	1990	2.51297510436682	2.22509979778966	2.85439640013994	Male	All	All	All
116	FRA	HIC	999	1	999	999	1990	1.72605046376787	1.5149620035378	1.96266940688765	Female	All	All	All
117	FSM	Asia	999	0	999	999	1990	1.2333307748983	0.846705545082388	1.91043354006804	Male	All	All	All
118	FSM	Asia	999	1	999	999	1990	1.13951786816929	0.772646238593603	1.76126531422359	Female	All	All	All
119	GAB	SSA	999	0	999	999	1990	11.0677252499435	7.35846830003552	15.9130846540204	Male	All	All	All
120	GAB	SSA	999	1	999	999	1990	10.3347163371225	6.93164103944132	15.1362474425984	Female	All	All	All
121	GBR	HIC	999	0	999	999	1990	4.93607275339466	4.39946490154689	5.57493882645773	Male	All	All	All
122	GBR	HIC	999	1	999	999	1990	4.56327165649439	4.04836080676108	5.1572219260647	Female	All	All	All
123	GEO	FSU	999	0	999	999	1990	0.0926740970900779	0.0620517803837967	0.142068780731394	Male	All	All	All
124	GEO	FSU	999	1	999	999	1990	0.0797652829918336	0.0525545329016533	0.123242242705165	Female	All	All	All
125	GHA	SSA	999	0	999	999	1990	4.92752050604958	3.36257184784692	7.13881787890947	Male	All	All	All
126	GHA	SSA	999	1	999	999	1990	5.00324988443178	3.47889336812257	7.37256218339505	Female	All	All	All
127	GIN	SSA	999	0	999	999	1990	1.32232861242836	0.860385328869582	2.06243994004649	Male	All	All	All
128	GIN	SSA	999	1	999	999	1990	1.25009653083989	0.805524568703335	1.94745076392935	Female	All	All	All
129	GMB	SSA	999	0	999	999	1990	20.9084184734468	14.496638917752	27.9028645796479	Male	All	All	All
130	GMB	SSA	999	1	999	999	1990	20.1214399397553	13.5937791385322	27.0547324677914	Female	All	All	All
131	GNB	SSA	999	0	999	999	1990	0.0464914145842004	0.0275910677802409	0.0791532281803601	Male	All	All	All
132	GNB	SSA	999	1	999	999	1990	0.0437854957874727	0.0261753941980874	0.075945826160619	Female	All	All	All
133	GNQ	SSA	999	0	999	999	1990	3.35831222981727	2.25231818583438	5.06190226548563	Male	All	All	All
134	GNQ	SSA	999	1	999	999	1990	3.18254993067601	2.10152974460935	4.79638303483836	Female	All	All	All
135	GRC	HIC	999	0	999	999	1990	2.32600035984637	1.92435771823342	2.80690464262404	Male	All	All	All
136	GRC	HIC	999	1	999	999	1990	1.91060893632486	1.58261662147833	2.31374235247215	Female	All	All	All
137	GRD	LAC	999	0	999	999	1990	14.340006111937	10.5377103901969	19.1105138552637	Male	All	All	All
138	GRD	LAC	999	1	999	999	1990	13.3881626757773	9.82632059060781	17.9081189126728	Female	All	All	All
139	GTM	LAC	999	0	999	999	1990	2.82038939949217	2.20616798836093	3.58148149125547	Male	All	All	All
140	GTM	LAC	999	1	999	999	1990	2.82127827511505	2.27819513762429	3.49758938115176	Female	All	All	All
141	GUY	LAC	999	0	999	999	1990	12.3347900493674	8.24284138911142	18.9867012200969	Male	All	All	All
142	GUY	LAC	999	1	999	999	1990	12.2205157750621	8.08194498721711	18.5153689618591	Female	All	All	All
143	HND	LAC	999	0	999	999	1990	5.84414450474922	4.22900969456339	8.06918845798289	Male	All	All	All
144	HND	LAC	999	1	999	999	1990	5.24983885804988	4.20394364227414	6.6131695049595	Female	All	All	All
145	HRV	FSU	999	0	999	999	1990	2.01949664100224	1.55315297025495	2.61250286873885	Male	All	All	All
146	HRV	FSU	999	1	999	999	1990	1.78017422692746	1.36322364946691	2.30305301009384	Female	All	All	All
147	HTI	LAC	999	0	999	999	1990	3.20223674952661	2.17456543349804	4.80805521167709	Male	All	All	All
148	HTI	LAC	999	1	999	999	1990	3.1351687778462	2.11668513838175	4.68708884240749	Female	All	All	All
149	HUN	FSU	999	0	999	999	1990	2.59488083745046	2.12066595308327	3.19366405021266	Male	All	All	All
150	HUN	FSU	999	1	999	999	1990	2.18944062944549	1.77920283316196	2.70042880299681	Female	All	All	All
151	IDN	Asia	999	0	999	999	1990	0.514658610550246	0.374743510783752	0.694948712821876	Male	All	All	All
152	IDN	Asia	999	1	999	999	1990	0.455026997497927	0.338542837413762	0.615031899626979	Female	All	All	All
153	IND	SAARC	999	0	999	999	1990	0.175888724322543	0.108406542068573	0.286112015949558	Male	All	All	All
154	IND	SAARC	999	1	999	999	1990	0.125565623150911	0.0768917905175728	0.203707969516061	Female	All	All	All
155	IRL	HIC	999	0	999	999	1990	4.16138662261127	3.32017282904915	5.17119021412209	Male	All	All	All
156	IRL	HIC	999	1	999	999	1990	3.71389274511376	2.95326437613804	4.65587250476657	Female	All	All	All
157	IRN	MENA	999	0	999	999	1990	2.87083166184026	2.48072811653243	3.33032296354885	Male	All	All	All
158	IRN	MENA	999	1	999	999	1990	2.75302753189671	2.36939436829391	3.19094856569421	Female	All	All	All
159	IRQ	MENA	999	0	999	999	1990	6.37435041474037	4.27712001624648	9.78586888979119	Male	All	All	All
160	IRQ	MENA	999	1	999	999	1990	6.08048265593898	3.98971725912942	9.49025509781351	Female	All	All	All
161	ISL	HIC	999	0	999	999	1990	3.77101462380455	3.16834931997173	4.51615533007258	Male	All	All	All
162	ISL	HIC	999	1	999	999	1990	3.27109582520206	2.72164759468373	3.94333238065036	Female	All	All	All
163	ISR	MENA	999	0	999	999	1990	6.72911323514147	5.80540030488704	7.74889175637096	Male	All	All	All
164	ISR	MENA	999	1	999	999	1990	6.64065592515633	5.79105410059677	7.66937829968436	Female	All	All	All
165	ITA	HIC	999	0	999	999	1990	1.83461096278235	1.60218567735106	2.09303732113962	Male	All	All	All
166	ITA	HIC	999	1	999	999	1990	1.45114333208296	1.27161646593645	1.6623245908525	Female	All	All	All
167	JAM	LAC	999	0	999	999	1990	10.5341992630883	8.02446541465261	13.9059982117984	Male	All	All	All
168	JAM	LAC	999	1	999	999	1990	10.8625690779065	8.25243873800429	14.4134672717927	Female	All	All	All
169	JOR	MENA	999	0	999	999	1990	6.47087819313696	4.89015012516628	8.44996554860215	Male	All	All	All
170	JOR	MENA	999	1	999	999	1990	6.7385495676975	5.08203638142189	8.85258780424412	Female	All	All	All
171	JPN	Asia	999	0	999	999	1990	2.80063492226573	2.36447738075026	3.32564566017902	Male	All	All	All
172	JPN	Asia	999	1	999	999	1990	2.3022266389148	1.93209790812696	2.7140180592526	Female	All	All	All
173	KAZ	FSU	999	0	999	999	1990	0.870673254112214	0.597142054140902	1.32678264537403	Male	All	All	All
174	KAZ	FSU	999	1	999	999	1990	0.74327069162205	0.506513082107671	1.10198828018805	Female	All	All	All
175	KEN	SSA	999	0	999	999	1990	1.77287668433581	1.03201167204934	3.01473730053111	Male	All	All	All
176	KEN	SSA	999	1	999	999	1990	1.47035613289613	0.898093151076546	2.37546764537697	Female	All	All	All
177	KGZ	FSU	999	0	999	999	1990	3.72512619437356	2.50612327987562	5.64164022624802	Male	All	All	All
178	KGZ	FSU	999	1	999	999	1990	3.23342792740041	2.15287713357164	4.92332575971182	Female	All	All	All
179	KHM	Asia	999	0	999	999	1990	0.11718870975221	0.0758390849061512	0.183043394995859	Male	All	All	All
180	KHM	Asia	999	1	999	999	1990	0.100707464058802	0.0675715028057912	0.149726550350173	Female	All	All	All
181	KIR	Asia	999	0	999	999	1990	1.09857735965911	0.699242386196324	1.72513592957744	Male	All	All	All
182	KIR	Asia	999	1	999	999	1990	1.00492665949918	0.62734942261204	1.60568784520709	Female	All	All	All
183	KOR	Asia	999	0	999	999	1990	1.28240770285909	1.18109444821904	1.39401663802983	Male	All	All	All
184	KOR	Asia	999	1	999	999	1990	0.853302387774192	0.784132700195936	0.929157720435635	Female	All	All	All
185	KWT	MENA	999	0	999	999	1990	3.88169807083958	2.56532789180698	5.92856247614101	Male	All	All	All
186	KWT	MENA	999	1	999	999	1990	4.08989903911183	2.69453177336488	6.24223954050858	Female	All	All	All
187	LAO	Asia	999	0	999	999	1990	0.502788354114782	0.355005520346631	0.704720131382982	Male	All	All	All
188	LAO	Asia	999	1	999	999	1990	0.446950865676629	0.316263336811487	0.630490957157165	Female	All	All	All
189	LBN	MENA	999	0	999	999	1990	7.97000477184834	6.68737106173043	9.5879831891506	Male	All	All	All
190	LBN	MENA	999	1	999	999	1990	5.73429930306566	4.75444091085803	6.90406962714613	Female	All	All	All
191	LBR	SSA	999	0	999	999	1990	2.35358540080274	1.48548158820544	3.8073842475309	Male	All	All	All
192	LBR	SSA	999	1	999	999	1990	2.22904745162077	1.41494664496519	3.63003763300969	Female	All	All	All
193	LBY	MENA	999	0	999	999	1990	5.2655639245939	3.58024167275343	8.07235409476427	Male	All	All	All
194	LBY	MENA	999	1	999	999	1990	5.226391937853	3.47020576522132	8.04491520062774	Female	All	All	All
195	LCA	LAC	999	0	999	999	1990	9.72630654287495	7.00001517791272	13.7423668206832	Male	All	All	All
196	LCA	LAC	999	1	999	999	1990	9.27403395687684	6.60463960250892	13.047860355268	Female	All	All	All
197	LKA	SAARC	999	0	999	999	1990	2.81581645500413	2.05387224393768	3.92008104412327	Male	All	All	All
198	LKA	SAARC	999	1	999	999	1990	2.74151798927588	1.98215072189592	3.8248977552577	Female	All	All	All
199	LSO	SSA	999	0	999	999	1990	4.97835395330344	3.24109191650387	7.65578373985484	Male	All	All	All
200	LSO	SSA	999	1	999	999	1990	4.68130357575085	3.05724968013119	7.17976667277597	Female	All	All	All
201	LTU	FSU	999	0	999	999	1990	1.17592635218572	0.943685438028564	1.46106048528617	Male	All	All	All
202	LTU	FSU	999	1	999	999	1990	0.964072480682514	0.764983883529589	1.19883467197043	Female	All	All	All
203	LUX	HIC	999	0	999	999	1990	3.18643328359788	2.35757021979153	4.26939596412796	Male	All	All	All
204	LUX	HIC	999	1	999	999	1990	2.66661637296666	2.00259677634632	3.58201747367066	Female	All	All	All
205	LVA	FSU	999	0	999	999	1990	1.3119631458636	1.05779441367918	1.61717703217599	Male	All	All	All
206	LVA	FSU	999	1	999	999	1990	1.02698788656697	0.832437645265284	1.26867154255629	Female	All	All	All
207	MAR	MENA	999	0	999	999	1990	4.30869969203955	2.90815312565236	6.35968675425907	Male	All	All	All
208	MAR	MENA	999	1	999	999	1990	4.24647837372206	2.88048455513	6.38550150412509	Female	All	All	All
209	MDA	FSU	999	0	999	999	1990	1.63356996199707	1.13206948852405	2.48078294142977	Male	All	All	All
210	MDA	FSU	999	1	999	999	1990	1.42084317429103	0.976753387869325	2.10357635124519	Female	All	All	All
211	MDG	SSA	999	0	999	999	1990	5.81747873734664	3.7466556137557	8.9608701843747	Male	All	All	All
212	MDG	SSA	999	1	999	999	1990	5.58452985591494	3.59517618449825	8.69263442426507	Female	All	All	All
213	MDV	SAARC	999	0	999	999	1990	8.24147183215876	5.05393875762873	12.4689321803249	Male	All	All	All
214	MDV	SAARC	999	1	999	999	1990	7.97925360972546	4.81001179496394	12.0541126639815	Female	All	All	All
215	MEX	LAC	999	0	999	999	1990	10.4346926356538	9.33500099764338	11.6768918027373	Male	All	All	All
216	MEX	LAC	999	1	999	999	1990	9.1061134313732	8.15210075999804	10.2249989198812	Female	All	All	All
217	MHL	Asia	999	0	999	999	1990	1.21406285323671	0.828254085466554	1.86123087767518	Male	All	All	All
218	MHL	Asia	999	1	999	999	1990	1.13752525744974	0.774596563191633	1.71089167489783	Female	All	All	All
219	MKD	FSU	999	0	999	999	1990	0.98809839276888	0.749273781781166	1.30116899564548	Male	All	All	All
220	MKD	FSU	999	1	999	999	1990	0.923753531830686	0.704431284144717	1.22772025637954	Female	All	All	All
221	MLI	SSA	999	0	999	999	1990	1.64346003400639	1.01458262362403	2.75667098513787	Male	All	All	All
222	MLI	SSA	999	1	999	999	1990	1.54698156206388	0.95321764214882	2.61206560068352	Female	All	All	All
223	MLT	HIC	999	0	999	999	1990	4.24889081660798	3.19380929928124	5.67665846364146	Male	All	All	All
224	MLT	HIC	999	1	999	999	1990	3.65591200165885	2.7447396988021	4.9698207185736	Female	All	All	All
225	MMR	Asia	999	0	999	999	1990	0.462062414706451	0.300094768504783	0.749259502102983	Male	All	All	All
226	MMR	Asia	999	1	999	999	1990	0.419174864418453	0.270228797668718	0.683616489937906	Female	All	All	All
227	MNE	FSU	999	0	999	999	1990	1.31858047807746	0.586772682023796	2.90663614783861	Male	All	All	All
228	MNE	FSU	999	1	999	999	1990	1.1130577797273	0.49874604722051	2.56624001196739	Female	All	All	All
229	MNG	FSU	999	0	999	999	1990	4.01939977352702	2.77036061881382	5.77739573217893	Male	All	All	All
230	MNG	FSU	999	1	999	999	1990	3.63376214660443	2.46902752714333	5.29938208777752	Female	All	All	All
231	MOZ	SSA	999	0	999	999	1990	1.49250243130265	0.839049897301833	2.53094497144714	Male	All	All	All
232	MOZ	SSA	999	1	999	999	1990	1.35640213780139	0.819557524553987	2.23251283996327	Female	All	All	All
233	MRT	SSA	999	0	999	999	1990	3.64933325394327	2.35102693088356	5.76488613210029	Male	All	All	All
234	MRT	SSA	999	1	999	999	1990	3.5958470908397	2.29071503107075	5.64387239874057	Female	All	All	All
235	MUS	SSA	999	0	999	999	1990	27.0329096461668	21.8846349500481	31.8148788376862	Male	All	All	All
236	MUS	SSA	999	1	999	999	1990	26.142236915686	21.1277055915576	30.7776286301699	Female	All	All	All
237	MWI	SSA	999	0	999	999	1990	2.52668296645548	1.7165480714313	3.6700245276892	Male	All	All	All
238	MWI	SSA	999	1	999	999	1990	2.40025323094011	1.61405904949758	3.5175268373015	Female	All	All	All
239	MYS	Asia	999	0	999	999	1990	2.28877195145882	1.73522990332809	2.9941251158398	Male	All	All	All
240	MYS	Asia	999	1	999	999	1990	2.05892896704351	1.56403980205963	2.68950519453449	Female	All	All	All
241	NAM	SSA	999	0	999	999	1990	16.4639326718536	11.108864203088	23.7408192398562	Male	All	All	All
242	NAM	SSA	999	1	999	999	1990	15.776789923329	10.6936471012679	22.9522586929349	Female	All	All	All
243	NER	SSA	999	0	999	999	1990	1.76372441084494	1.08018285076583	2.96640488752012	Male	All	All	All
244	NER	SSA	999	1	999	999	1990	1.67592278131161	1.02289943981685	2.91181238994402	Female	All	All	All
245	NGA	SSA	999	0	999	999	1990	0.490414473348041	0.306202725612011	0.797077806770483	Male	All	All	All
246	NGA	SSA	999	1	999	999	1990	0.462778623937872	0.29022746931546	0.751664799161325	Female	All	All	All
247	NIC	LAC	999	0	999	999	1990	3.75067109296363	2.63387815605501	5.60234179800744	Male	All	All	All
248	NIC	LAC	999	1	999	999	1990	3.6026831918245	2.46953853236463	5.45577025193434	Female	All	All	All
249	NLD	HIC	999	0	999	999	1990	4.21269146682929	3.76402865074594	4.73167773934086	Male	All	All	All
250	NLD	HIC	999	1	999	999	1990	3.84490643534485	3.45125617245779	4.30567122840318	Female	All	All	All
251	NOR	HIC	999	0	999	999	1990	2.45012539329477	2.10437527733334	2.86563486040266	Male	All	All	All
252	NOR	HIC	999	1	999	999	1990	1.84723215300048	1.58305477877496	2.16755499442729	Female	All	All	All
253	NPL	SAARC	999	0	999	999	1990	0.285859967678713	0.143320762095441	0.579480800484981	Male	All	All	All
254	NPL	SAARC	999	1	999	999	1990	0.259609317940738	0.129884979918307	0.535862923790202	Female	All	All	All
255	NZL	HIC	999	0	999	999	1990	1.23354930773459	0.971476706259729	1.56030731724913	Male	All	All	All
256	NZL	HIC	999	1	999	999	1990	1.18097549410508	0.93657002246644	1.49223430667783	Female	All	All	All
257	OMN	MENA	999	0	999	999	1990	1.80645950516097	1.17429893455222	2.80406334392006	Male	All	All	All
258	OMN	MENA	999	1	999	999	1990	1.75462278926904	1.1318636293908	2.7197851314465	Female	All	All	All
259	PAK	SAARC	999	0	999	999	1990	4.18481462975027	2.56288280079751	7.01567671776582	Male	All	All	All
260	PAK	SAARC	999	1	999	999	1990	4.20701769235136	2.53598019406807	7.17027431834536	Female	All	All	All
261	PAN	LAC	999	0	999	999	1990	11.6967346028478	8.60189198638971	16.0612217234283	Male	All	All	All
262	PAN	LAC	999	1	999	999	1990	11.1994814081782	8.04475749813485	15.3899175263409	Female	All	All	All
263	PER	LAC	999	0	999	999	1990	7.02804965752815	4.66789024740252	10.5881628573672	Male	All	All	All
264	PER	LAC	999	1	999	999	1990	6.75286186707207	4.4514504236046	10.4153264179376	Female	All	All	All
265	PHL	Asia	999	0	999	999	1990	3.52591763993178	2.85012210510938	4.38673108774501	Male	All	All	All
266	PHL	Asia	999	1	999	999	1990	4.02779481647629	3.45392134868437	4.65644637002469	Female	All	All	All
267	PNG	Asia	999	0	999	999	1990	1.0018665711534	0.664638897605355	1.62423049484538	Male	All	All	All
268	PNG	Asia	999	1	999	999	1990	0.9134259523023	0.605188231806437	1.48177868337031	Female	All	All	All
269	POL	FSU	999	0	999	999	1990	1.64978269523168	1.4500455179381	1.86983484145547	Male	All	All	All
270	POL	FSU	999	1	999	999	1990	1.08137120129802	0.950893515220795	1.24108006427774	Female	All	All	All
271	PRT	HIC	999	0	999	999	1990	3.00305831599039	2.64997143556147	3.41330960479642	Male	All	All	All
272	PRT	HIC	999	1	999	999	1990	2.42414725004852	2.1417503736189	2.74290644149424	Female	All	All	All
273	PRY	LAC	999	0	999	999	1990	5.70002912925177	4.03072252565432	8.20807432788257	Male	All	All	All
274	PRY	LAC	999	1	999	999	1990	5.45760429925604	3.81071353293157	8.02307340586751	Female	All	All	All
275	PSE	MENA	999	0	999	999	1990	3.46892832773897	2.33698781531827	5.10144080290552	Male	All	All	All
276	PSE	MENA	999	1	999	999	1990	3.34842423577496	2.24810037707401	5.03335897628364	Female	All	All	All
277	QAT	MENA	999	0	999	999	1990	5.30133466052112	3.44205598891957	8.07787019824389	Male	All	All	All
278	QAT	MENA	999	1	999	999	1990	5.54923677383902	3.5802772508711	8.61469391458214	Female	All	All	All
279	ROU	FSU	999	0	999	999	1990	3.80633674371399	3.0451678133301	4.71269311564823	Male	All	All	All
280	ROU	FSU	999	1	999	999	1990	3.52124766064691	2.84032457912107	4.32671356998094	Female	All	All	All
281	RUS	FSU	999	0	999	999	1990	1.20599798035691	0.972366919906858	1.50557143138635	Male	All	All	All
282	RUS	FSU	999	1	999	999	1990	0.973404070508399	0.77344668250743	1.20323769654821	Female	All	All	All
283	RWA	SSA	999	0	999	999	1990	1.23046358123388	0.695130563170716	2.30641853010392	Male	All	All	All
284	RWA	SSA	999	1	999	999	1990	1.15623471211532	0.652367572690663	2.16740950900498	Female	All	All	All
285	SAU	MENA	999	0	999	999	1990	4.29635121586865	2.89899385144973	6.67117397669535	Male	All	All	All
286	SAU	MENA	999	1	999	999	1990	4.13529340144254	2.80598541588318	6.51460677992106	Female	All	All	All
287	SDN	SSA	999	0	999	999	1990	6.58235613761196	4.1849083955129	10.3812729644763	Male	All	All	All
288	SDN	SSA	999	1	999	999	1990	6.24038861501963	4.00479353404731	9.84930369069494	Female	All	All	All
289	SEN	SSA	999	0	999	999	1990	10.3574098262638	6.69770486860255	15.2650949875556	Male	All	All	All
290	SEN	SSA	999	1	999	999	1990	9.78684058979288	6.36108735101827	14.6920425934392	Female	All	All	All
291	SGP	Asia	999	0	999	999	1990	3.31390140185308	2.62115286507632	4.21660725213804	Male	All	All	All
292	SGP	Asia	999	1	999	999	1990	2.81609794005176	2.1818758188838	3.57527995791942	Female	All	All	All
293	SLB	Asia	999	0	999	999	1990	4.48684044043928	2.8971963459136	6.94551448060318	Male	All	All	All
294	SLB	Asia	999	1	999	999	1990	4.38031834033966	2.81145295447486	6.74660629108217	Female	All	All	All
295	SLE	SSA	999	0	999	999	1990	2.49756597382291	1.54303184333467	4.01157291168855	Male	All	All	All
296	SLE	SSA	999	1	999	999	1990	2.35411836370371	1.48258157040452	3.80042384946175	Female	All	All	All
297	SLV	LAC	999	0	999	999	1990	5.14073390147343	3.40891811887858	7.84799446121603	Male	All	All	All
298	SLV	LAC	999	1	999	999	1990	5.00817860535531	3.311510338493	7.55822625031719	Female	All	All	All
299	SRB	FSU	999	0	999	999	1990	1.61709617929111	0.812475986369109	3.28814751463656	Male	All	All	All
300	SRB	FSU	999	1	999	999	1990	1.40814326892469	0.700499083687635	2.86180983177617	Female	All	All	All
301	SSD	SSA	999	0	999	999	1990	4.65654078260522	2.98958315458947	7.19849577515885	Male	All	All	All
302	SSD	SSA	999	1	999	999	1990	4.39859746172672	2.8714734312025	6.87977643550959	Female	All	All	All
303	STP	SSA	999	0	999	999	1990	2.7612701799472	1.8084331397865	4.25343900596839	Male	All	All	All
304	STP	SSA	999	1	999	999	1990	2.60983617708495	1.7389965198007	3.9956677030421	Female	All	All	All
305	SUR	LAC	999	0	999	999	1990	6.78574545157095	4.45206374795646	10.4524702521888	Male	All	All	All
306	SUR	LAC	999	1	999	999	1990	6.54669251720931	4.27024777412659	10.2181795313922	Female	All	All	All
307	SVK	FSU	999	0	999	999	1990	2.78624556974956	2.29556699647583	3.42723708708317	Male	All	All	All
308	SVK	FSU	999	1	999	999	1990	2.44297857097022	1.97720491166537	3.00217928268833	Female	All	All	All
309	SVN	FSU	999	0	999	999	1990	2.28654922294288	1.75905209568538	2.97411220192724	Male	All	All	All
310	SVN	FSU	999	1	999	999	1990	2.0170526565519	1.55258341393277	2.63101734534371	Female	All	All	All
311	SWE	HIC	999	0	999	999	1990	2.6537662223072	2.35020529148549	2.99575276297827	Male	All	All	All
312	SWE	HIC	999	1	999	999	1990	2.0966542588578	1.86130686735962	2.37196494591462	Female	All	All	All
313	SWZ	SSA	999	0	999	999	1990	8.55289447304812	5.78832211534223	12.6209719948361	Male	All	All	All
314	SWZ	SSA	999	1	999	999	1990	8.61122706040879	5.7272331579575	12.9097678675004	Female	All	All	All
315	SYC	SSA	999	0	999	999	1990	8.70442015356118	6.74680781008822	11.081595445259	Male	All	All	All
316	SYC	SSA	999	1	999	999	1990	7.64346742387268	5.98000263412596	9.75344346954648	Female	All	All	All
317	SYR	MENA	999	0	999	999	1990	2.71023315975865	1.94648103634297	3.73955418811715	Male	All	All	All
318	SYR	MENA	999	1	999	999	1990	2.59184003558242	1.86418858543861	3.55890961451194	Female	All	All	All
319	TCD	SSA	999	0	999	999	1990	3.54395138649969	2.30074102380973	5.58015172384727	Male	All	All	All
320	TCD	SSA	999	1	999	999	1990	3.364430598326	2.16521320068265	5.24546270937805	Female	All	All	All
321	TGO	SSA	999	0	999	999	1990	1.85259924328635	1.19033112099374	2.95810020523243	Male	All	All	All
322	TGO	SSA	999	1	999	999	1990	1.75344950785208	1.10817749282331	2.809975013895	Female	All	All	All
323	THA	Asia	999	0	999	999	1990	0.893081947219917	0.437979463039503	1.83951009404443	Male	All	All	All
324	THA	Asia	999	1	999	999	1990	0.811370324080753	0.383509531166585	1.71820533952223	Female	All	All	All
325	TJK	FSU	999	0	999	999	1990	1.04643879314801	0.66940971371833	1.69064407597845	Male	All	All	All
326	TJK	FSU	999	1	999	999	1990	0.932748460727034	0.593614095730335	1.51267254647746	Female	All	All	All
327	TKM	FSU	999	0	999	999	1990	19.0520929620989	13.6899014326124	24.238187612691	Male	All	All	All
328	TKM	FSU	999	1	999	999	1990	17.0261935206391	12.2802773176131	22.1528543196716	Female	All	All	All
329	TLS	Asia	999	0	999	999	1990	0.560288134319931	0.352511903889552	0.947289559496801	Male	All	All	All
330	TLS	Asia	999	1	999	999	1990	0.516982342688773	0.316880184331372	0.877726993416056	Female	All	All	All
331	TON	Asia	999	0	999	999	1990	1.86295094085143	1.22817100217741	2.7695826242071	Male	All	All	All
332	TON	Asia	999	1	999	999	1990	1.73105974440705	1.11944782335647	2.66724829463086	Female	All	All	All
333	TTO	LAC	999	0	999	999	1990	9.43511813884686	6.32865732154744	14.0942643813492	Male	All	All	All
334	TTO	LAC	999	1	999	999	1990	9.2378478136685	6.07491953832959	14.0604499515002	Female	All	All	All
335	TUN	MENA	999	0	999	999	1990	4.23720449011337	2.9034427276041	6.52901061250463	Male	All	All	All
336	TUN	MENA	999	1	999	999	1990	4.14066941445105	2.81707032891342	6.4104726795806	Female	All	All	All
337	TUR	MENA	999	0	999	999	1990	3.2262900865311	2.40665291384233	4.35918908614793	Male	All	All	All
338	TUR	MENA	999	1	999	999	1990	3.13322578300031	2.33346921438336	4.25874758644588	Female	All	All	All
339	TWN	Asia	999	0	999	999	1990	6.34839292363957	5.04311464337055	8.02539842192239	Male	All	All	All
340	TWN	Asia	999	1	999	999	1990	6.09420853784663	4.76186423867432	7.72268768382317	Female	All	All	All
341	TZA	SSA	999	0	999	999	1990	0.495928503399621	0.304120448230079	0.818510793645887	Male	All	All	All
342	TZA	SSA	999	1	999	999	1990	0.466646722957986	0.288615617300763	0.749301354053096	Female	All	All	All
343	UGA	SSA	999	0	999	999	1990	0.190019361771794	0.112643686727129	0.326895126911365	Male	All	All	All
344	UGA	SSA	999	1	999	999	1990	0.178820934316966	0.106008290630337	0.306527699027	Female	All	All	All
345	UKR	FSU	999	0	999	999	1990	2.1976998544342	1.66104987380437	2.89164297870802	Male	All	All	All
346	UKR	FSU	999	1	999	999	1990	1.88758983110713	1.43147265961859	2.49577602872284	Female	All	All	All
347	URY	LAC	999	0	999	999	1990	9.09892566908977	6.04621827160857	13.6528381303903	Male	All	All	All
348	URY	LAC	999	1	999	999	1990	8.79879369082686	5.8842699764601	13.5974310727683	Female	All	All	All
349	USA	HIC	999	0	999	999	1990	6.5113017593367	6.11965775125625	6.92781428288594	Male	All	All	All
350	USA	HIC	999	1	999	999	1990	5.14464124329592	4.8387922193448	5.47775790020691	Female	All	All	All
351	UZB	FSU	999	0	999	999	1990	5.52786911308879	3.62694496529626	8.48444700807307	Male	All	All	All
352	UZB	FSU	999	1	999	999	1990	4.86875085414866	3.17345172767991	7.71372531715919	Female	All	All	All
353	VCT	LAC	999	0	999	999	1990	9.41555007183931	6.78171723079717	13.1377326963885	Male	All	All	All
354	VCT	LAC	999	1	999	999	1990	8.84402860794143	6.31192574461784	12.4887399976306	Female	All	All	All
355	VEN	LAC	999	0	999	999	1990	10.2208635555837	7.14455531555878	14.6607592586923	Male	All	All	All
356	VEN	LAC	999	1	999	999	1990	9.71977941201756	6.79072693755273	14.0382495518349	Female	All	All	All
357	VNM	Asia	999	0	999	999	1990	1.34900372977483	0.994271775761041	1.83256150179549	Male	All	All	All
358	VNM	Asia	999	1	999	999	1990	1.26914277892945	0.94028495974886	1.69684565676253	Female	All	All	All
359	VUT	Asia	999	0	999	999	1990	1.33661311428707	0.853014941296581	2.12124424694334	Male	All	All	All
360	VUT	Asia	999	1	999	999	1990	1.31325864059812	0.829743911130445	2.09267109310539	Female	All	All	All
361	WSM	Asia	999	0	999	999	1990	2.41427614512238	1.56926126914039	3.7641718606074	Male	All	All	All
362	WSM	Asia	999	1	999	999	1990	2.19118668112289	1.42980007640798	3.40294621487193	Female	All	All	All
363	YEM	MENA	999	0	999	999	1990	11.3925462838557	6.16582649686328	21.1608325120606	Male	All	All	All
364	YEM	MENA	999	1	999	999	1990	11.2479401995615	5.98459000833321	20.9765780363238	Female	All	All	All
365	ZAF	SSA	999	0	999	999	1990	12.0616610905407	9.13164450929125	16.1441254073692	Male	All	All	All
366	ZAF	SSA	999	1	999	999	1990	11.0547075942742	8.44452296753405	14.6057323086062	Female	All	All	All
367	ZMB	SSA	999	0	999	999	1990	15.9118760214972	11.0453416979312	21.4260253176075	Male	All	All	All
368	ZMB	SSA	999	1	999	999	1990	15.0558535997645	10.5240806572869	20.3995457053554	Female	All	All	All
369	ZWE	SSA	999	0	999	999	1990	4.04492620228956	2.67313682532235	6.0723169144811	Male	All	All	All
370	ZWE	SSA	999	1	999	999	1990	3.78363308780001	2.52035652282335	5.77692224817933	Female	All	All	All
371	AFG	SAARC	37.5	999	999	999	1990	0.167347964489246	0.0800521290349203	0.357656303469892	All	All	All	20-39
372	AFG	SAARC	57.5	999	999	999	1990	0.126852668649275	0.0572589563502908	0.278189155099592	All	All	All	40-59
373	AFG	SAARC	62.5	999	999	999	1990	0.0973592679950348	0.0441253944270938	0.217492401779199	All	All	All	60+
374	AGO	SSA	37.5	999	999	999	1990	4.42150463824622	3.01229669660689	6.59634518848841	All	All	All	20-39
375	AGO	SSA	57.5	999	999	999	1990	3.58472682417892	2.32647502915358	5.50783042981929	All	All	All	40-59
376	AGO	SSA	62.5	999	999	999	1990	2.57603917795549	1.56604430376485	4.34979784971279	All	All	All	60+
377	ALB	FSU	37.5	999	999	999	1990	1.92222533345779	1.30761211849665	2.94576866338187	All	All	All	20-39
378	ALB	FSU	57.5	999	999	999	1990	0.962348759402616	0.642693667492859	1.46107105863256	All	All	All	40-59
379	ALB	FSU	62.5	999	999	999	1990	0.665256016507067	0.441844212577222	1.02109358358274	All	All	All	60+
380	ARE	MENA	37.5	999	999	999	1990	5.60091917116409	3.74207164648614	8.58358857021553	All	All	All	20-39
381	ARE	MENA	57.5	999	999	999	1990	3.64617746563881	2.39346323023006	5.61057068194471	All	All	All	40-59
382	ARE	MENA	62.5	999	999	999	1990	3.24088302594279	2.12417654857439	4.91590554744769	All	All	All	60+
383	ARG	LAC	37.5	999	999	999	1990	4.81206752336238	4.03859330165175	5.75809197475866	All	All	All	20-39
384	ARG	LAC	57.5	999	999	999	1990	3.33244478157424	2.76273367612164	4.01960947886126	All	All	All	40-59
385	ARG	LAC	62.5	999	999	999	1990	2.38612839626897	1.96383235171894	2.91837177066233	All	All	All	60+
386	ARM	FSU	37.5	999	999	999	1990	0.813139071167768	0.541972681378283	1.20250550922949	All	All	All	20-39
387	ARM	FSU	57.5	999	999	999	1990	0.407282329193315	0.270743998834687	0.604665951470342	All	All	All	40-59
388	ARM	FSU	62.5	999	999	999	1990	0.29218806059032	0.191937427936703	0.441629257770987	All	All	All	60+
389	ATG	LAC	37.5	999	999	999	1990	11.1445839142579	7.48470552920071	16.8944531091054	All	All	All	20-39
390	ATG	LAC	57.5	999	999	999	1990	7.74410493901879	5.17002391576887	11.8269131289259	All	All	All	40-59
391	ATG	LAC	62.5	999	999	999	1990	5.50675621850508	3.59615741043108	8.44303374308094	All	All	All	60+
392	AUS	HIC	37.5	999	999	999	1990	6.41187589504723	5.23079806535083	7.81241333324908	All	All	All	20-39
393	AUS	HIC	57.5	999	999	999	1990	3.96936697419522	3.23491726540669	4.85697711682214	All	All	All	40-59
394	AUS	HIC	62.5	999	999	999	1990	2.19864126548005	1.78548513866948	2.68666804393826	All	All	All	60+
395	AUT	HIC	37.5	999	999	999	1990	4.16205275333654	3.64628648211842	4.76477135210263	All	All	All	20-39
396	AUT	HIC	57.5	999	999	999	1990	2.49950644417264	2.18170891569596	2.88147626584328	All	All	All	40-59
397	AUT	HIC	62.5	999	999	999	1990	1.39714490819592	1.2152879169729	1.61270032732849	All	All	All	60+
398	AZE	FSU	37.5	999	999	999	1990	1.27314596469194	0.846274037334614	1.94955517492876	All	All	All	20-39
399	AZE	FSU	57.5	999	999	999	1990	0.616808668779842	0.412764259636042	0.931456970593808	All	All	All	40-59
400	AZE	FSU	62.5	999	999	999	1990	0.441139699419139	0.286956537518155	0.695944662998691	All	All	All	60+
401	BDI	SSA	37.5	999	999	999	1990	4.46419055014156	2.79315476546856	7.31482875018246	All	All	All	20-39
402	BDI	SSA	57.5	999	999	999	1990	3.64049706263625	2.19749690547087	6.0572834972698	All	All	All	40-59
403	BDI	SSA	62.5	999	999	999	1990	2.57968553421459	1.46852960327111	4.59576533294883	All	All	All	60+
404	BEL	HIC	37.5	999	999	999	1990	6.87081387255256	6.1460623273245	7.66493188186806	All	All	All	20-39
405	BEL	HIC	57.5	999	999	999	1990	4.15872136812263	3.70874962503542	4.6451556466803	All	All	All	40-59
406	BEL	HIC	62.5	999	999	999	1990	2.36081171607814	2.10551286217464	2.6512288688318	All	All	All	60+
407	BEN	SSA	37.5	999	999	999	1990	4.48257704287626	2.91056977628316	6.98625711244111	All	All	All	20-39
408	BEN	SSA	57.5	999	999	999	1990	3.6678219964472	2.2624482831186	5.95779336864304	All	All	All	40-59
409	BEN	SSA	62.5	999	999	999	1990	2.56036614521341	1.46961502515776	4.47355207798354	All	All	All	60+
410	BFA	SSA	37.5	999	999	999	1990	0.703885278290832	0.252768426638491	1.98926942541611	All	All	All	20-39
411	BFA	SSA	57.5	999	999	999	1990	0.57482520639204	0.204526187472874	1.64326125077694	All	All	All	40-59
412	BFA	SSA	62.5	999	999	999	1990	0.404867145353012	0.138832481454827	1.23842787916073	All	All	All	60+
413	BGD	SAARC	37.5	999	999	999	1990	0.210640084960586	0.146022724785833	0.306837175124573	All	All	All	20-39
414	BGD	SAARC	57.5	999	999	999	1990	0.157102583356929	0.101965118797217	0.243414377213968	All	All	All	40-59
415	BGD	SAARC	62.5	999	999	999	1990	0.12265096302678	0.0762250133159299	0.196439331566416	All	All	All	60+
416	BGR	FSU	37.5	999	999	999	1990	1.94201180363179	1.51233039790146	2.5035156419842	All	All	All	20-39
417	BGR	FSU	57.5	999	999	999	1990	0.995670189416595	0.773868424797252	1.27867574730904	All	All	All	40-59
418	BGR	FSU	62.5	999	999	999	1990	0.695307685172831	0.527543988602598	0.918201195600294	All	All	All	60+
419	BHR	MENA	37.5	999	999	999	1990	5.61296386288547	3.80145882657128	8.50846098816971	All	All	All	20-39
420	BHR	MENA	57.5	999	999	999	1990	3.54343852552728	2.30245442833749	5.4917751006829	All	All	All	40-59
421	BHR	MENA	62.5	999	999	999	1990	3.19023598910348	2.10026518146699	5.05124129532781	All	All	All	60+
422	BHS	LAC	37.5	999	999	999	1990	27.4762117806501	17.8851061794885	35.821838429219	All	All	All	20-39
423	BHS	LAC	57.5	999	999	999	1990	19.0493204362352	12.2844617699365	28.738052400676	All	All	All	40-59
424	BHS	LAC	62.5	999	999	999	1990	13.7277005608755	8.92329477599102	20.9581969429991	All	All	All	60+
425	BIH	FSU	37.5	999	999	999	1990	0.627765419150834	0.413831854042637	0.970080194269417	All	All	All	20-39
426	BIH	FSU	57.5	999	999	999	1990	0.313678599166789	0.20645284567874	0.489215148982968	All	All	All	40-59
427	BIH	FSU	62.5	999	999	999	1990	0.222148484909924	0.14381527732352	0.358130063513953	All	All	All	60+
428	BLR	FSU	37.5	999	999	999	1990	3.13754792254679	2.15769817792983	4.64764279909788	All	All	All	20-39
429	BLR	FSU	57.5	999	999	999	1990	1.6055290664748	1.077078961708	2.33671094679828	All	All	All	40-59
430	BLR	FSU	62.5	999	999	999	1990	1.11341686823902	0.743514638959132	1.70527951158998	All	All	All	60+
431	BLZ	LAC	37.5	999	999	999	1990	7.80483566822488	5.29016269855085	11.5345296799952	All	All	All	20-39
432	BLZ	LAC	57.5	999	999	999	1990	5.3085584752489	3.59270911306969	7.88542543774252	All	All	All	40-59
433	BLZ	LAC	62.5	999	999	999	1990	3.81625570975518	2.55200629464477	5.72535943629958	All	All	All	60+
434	BOL	LAC	37.5	999	999	999	1990	15.1011406847526	11.4441803796489	20.1265940277645	All	All	All	20-39
435	BOL	LAC	57.5	999	999	999	1990	10.4493008019645	7.77933184719603	14.1101175849763	All	All	All	40-59
436	BOL	LAC	62.5	999	999	999	1990	7.5787520437497	5.60132174496461	10.2734350974198	All	All	All	60+
437	BRA	LAC	37.5	999	999	999	1990	8.9782890422203	7.8922428597961	10.2131434981963	All	All	All	20-39
438	BRA	LAC	57.5	999	999	999	1990	6.21328688888851	5.44219619910231	7.08496708189601	All	All	All	40-59
439	BRA	LAC	62.5	999	999	999	1990	4.51517857162657	3.86593312927291	5.2383258956031	All	All	All	60+
440	BRB	LAC	37.5	999	999	999	1990	15.5433946532632	12.0009305588796	20.2260061585255	All	All	All	20-39
441	BRB	LAC	57.5	999	999	999	1990	10.8193588391231	8.37785104061904	14.0792149492428	All	All	All	40-59
442	BRB	LAC	62.5	999	999	999	1990	7.5597579927798	5.86932895088736	9.85801143889608	All	All	All	60+
443	BRN	Asia	37.5	999	999	999	1990	2.67852028288026	1.86810909038657	3.82858316235836	All	All	All	20-39
444	BRN	Asia	57.5	999	999	999	1990	1.28878988480947	0.895559305041619	1.8595645184377	All	All	All	40-59
445	BRN	Asia	62.5	999	999	999	1990	0.746325659960105	0.514592118968505	1.07379890132153	All	All	All	60+
446	BTN	SAARC	37.5	999	999	999	1990	0.980416712866314	0.514647478389475	1.90039366312073	All	All	All	20-39
447	BTN	SAARC	57.5	999	999	999	1990	0.742572867700952	0.380180359231315	1.51502174714367	All	All	All	40-59
448	BTN	SAARC	62.5	999	999	999	1990	0.576434927584329	0.275997388347754	1.21679176166789	All	All	All	60+
449	BWA	SSA	37.5	999	999	999	1990	6.35613643086337	4.22818106567373	9.28527894009188	All	All	All	20-39
450	BWA	SSA	57.5	999	999	999	1990	5.1917499048942	3.38738721313342	7.96545228446792	All	All	All	40-59
451	BWA	SSA	62.5	999	999	999	1990	3.67083101014598	2.18146871922736	6.12794483084497	All	All	All	60+
452	CAF	SSA	37.5	999	999	999	1990	1.91101937188481	1.23296106696085	2.96700970697707	All	All	All	20-39
453	CAF	SSA	57.5	999	999	999	1990	1.54869612651736	0.975371846429169	2.457574709473	All	All	All	40-59
454	CAF	SSA	62.5	999	999	999	1990	1.10183276392456	0.66323636476521	1.89424352266339	All	All	All	60+
455	CAN	HIC	37.5	999	999	999	1990	5.29460561760787	4.82322069013544	5.80366953519489	All	All	All	20-39
456	CAN	HIC	57.5	999	999	999	1990	3.27509882982814	2.98572906886162	3.59741326818565	All	All	All	40-59
457	CAN	HIC	62.5	999	999	999	1990	1.82064248598492	1.6545621521647	1.99952062047911	All	All	All	60+
458	CHE	HIC	37.5	999	999	999	1990	4.17650963047359	3.51090994389049	4.96533340333092	All	All	All	20-39
459	CHE	HIC	57.5	999	999	999	1990	2.54756603492615	2.14618465259954	3.0301119259521	All	All	All	40-59
460	CHE	HIC	62.5	999	999	999	1990	1.40817854946832	1.17921232118691	1.66768557509483	All	All	All	60+
461	CHL	LAC	37.5	999	999	999	1990	6.81904296283982	5.21670661521357	8.91160009660513	All	All	All	20-39
462	CHL	LAC	57.5	999	999	999	1990	4.72476092008999	3.54053234837273	6.2491030473119	All	All	All	40-59
463	CHL	LAC	62.5	999	999	999	1990	3.4209687530215	2.56480435174481	4.53624852387977	All	All	All	60+
464	CHN	Asia	37.5	999	999	999	1990	0.45060584921181	0.357402119893991	0.569941262347388	All	All	All	20-39
465	CHN	Asia	57.5	999	999	999	1990	0.203393597222443	0.161992146376149	0.256284482941674	All	All	All	40-59
466	CHN	Asia	62.5	999	999	999	1990	0.123257025626288	0.0982631778270806	0.157160491444023	All	All	All	60+
467	CIV	SSA	37.5	999	999	999	1990	3.91319561917906	2.58337236186754	6.00343601821831	All	All	All	20-39
468	CIV	SSA	57.5	999	999	999	1990	3.18329651818602	2.02832115378983	5.06177878897501	All	All	All	40-59
469	CIV	SSA	62.5	999	999	999	1990	2.26746991785553	1.36222201303135	3.86778082899318	All	All	All	60+
470	CMR	SSA	37.5	999	999	999	1990	2.0919231848146	1.34817842773246	3.21673300327567	All	All	All	20-39
471	CMR	SSA	57.5	999	999	999	1990	1.70175772353355	1.08427065990848	2.70866467217413	All	All	All	40-59
472	CMR	SSA	62.5	999	999	999	1990	1.20059090086166	0.714935059435185	2.10417500621587	All	All	All	60+
473	COD	SSA	37.5	999	999	999	1990	1.62948197008428	0.594739768897533	4.4573201077788	All	All	All	20-39
474	COD	SSA	57.5	999	999	999	1990	1.32883302564404	0.47805766472739	3.59848461230252	All	All	All	40-59
475	COD	SSA	62.5	999	999	999	1990	0.939440433381258	0.329208955500546	2.63527024504839	All	All	All	60+
476	COG	SSA	37.5	999	999	999	1990	2.38130536724822	1.57823205955517	3.63465352280859	All	All	All	20-39
477	COG	SSA	57.5	999	999	999	1990	1.94505697811567	1.25406900393632	3.07547585148515	All	All	All	40-59
478	COG	SSA	62.5	999	999	999	1990	1.37282204855768	0.821357330734542	2.35889835477003	All	All	All	60+
479	COL	LAC	37.5	999	999	999	1990	17.7161138199232	13.4818030845138	23.1588643329141	All	All	All	20-39
480	COL	LAC	57.5	999	999	999	1990	12.242700310046	9.26108137068337	16.0782371606639	All	All	All	40-59
481	COL	LAC	62.5	999	999	999	1990	8.84972798656478	6.54008231588687	11.8092732678287	All	All	All	60+
482	COM	SSA	37.5	999	999	999	1990	5.62990972252823	3.73024655861841	8.55838047260217	All	All	All	20-39
483	COM	SSA	57.5	999	999	999	1990	4.60453677274494	2.92974778965869	7.17343425038839	All	All	All	40-59
484	COM	SSA	62.5	999	999	999	1990	3.24490342704542	1.95817594422325	5.37565201271387	All	All	All	60+
485	CPV	SSA	37.5	999	999	999	1990	2.60718412052799	1.73230162870396	3.99489837395792	All	All	All	20-39
486	CPV	SSA	57.5	999	999	999	1990	2.06921559215984	1.31173482963349	3.25448360543312	All	All	All	40-59
487	CPV	SSA	62.5	999	999	999	1990	1.49233879127649	0.87381214223883	2.49428824161949	All	All	All	60+
488	CRI	LAC	37.5	999	999	999	1990	10.9871982174987	7.43481168837996	16.0929281620182	All	All	All	20-39
489	CRI	LAC	57.5	999	999	999	1990	7.63565079249401	5.15035909775521	11.2633147020261	All	All	All	40-59
490	CRI	LAC	62.5	999	999	999	1990	5.51713452105801	3.64378873003631	8.16623103348907	All	All	All	60+
491	CUB	LAC	37.5	999	999	999	1990	17.1495379335783	12.5661895986132	22.6147325952118	All	All	All	20-39
492	CUB	LAC	57.5	999	999	999	1990	12.1954288701164	8.71122639566014	16.9131054397265	All	All	All	40-59
493	CUB	LAC	62.5	999	999	999	1990	8.80962226228782	6.19101405567671	12.5934854104339	All	All	All	60+
494	CYP	HIC	37.5	999	999	999	1990	3.81431302122444	1.94925391084324	7.57697206823378	All	All	All	20-39
495	CYP	HIC	57.5	999	999	999	1990	2.30939823859508	1.17968202050369	4.61261819946268	All	All	All	40-59
496	CYP	HIC	62.5	999	999	999	1990	1.2954673148669	0.661151430692638	2.59493971811669	All	All	All	60+
497	CZE	FSU	37.5	999	999	999	1990	2.57953510969615	2.1191230783649	3.10803449755169	All	All	All	20-39
498	CZE	FSU	57.5	999	999	999	1990	1.3546658022644	1.09338767098368	1.66266465037965	All	All	All	40-59
499	CZE	FSU	62.5	999	999	999	1990	0.919477059192737	0.725807759914904	1.17237529382649	All	All	All	60+
500	DEU	HIC	37.5	999	999	999	1990	4.08832145035969	3.6475940604462	4.56859693526405	All	All	All	20-39
501	DEU	HIC	57.5	999	999	999	1990	2.42683711812013	2.165597534607	2.71648853743407	All	All	All	40-59
502	DEU	HIC	62.5	999	999	999	1990	1.34412897953511	1.19506379378002	1.51105434499966	All	All	All	60+
503	DJI	SSA	37.5	999	999	999	1990	12.3031608308784	7.92866605885928	18.1932233136327	All	All	All	20-39
504	DJI	SSA	57.5	999	999	999	1990	10.1906573788397	6.42660441199968	15.6688006306606	All	All	All	40-59
505	DJI	SSA	62.5	999	999	999	1990	7.30522474509746	4.29661199077679	12.390342975848	All	All	All	60+
506	DMA	LAC	37.5	999	999	999	1990	11.103666083542	7.45969787781575	16.5576982058971	All	All	All	20-39
507	DMA	LAC	57.5	999	999	999	1990	7.63095252947571	5.07396058181758	11.4167514650164	All	All	All	40-59
508	DMA	LAC	62.5	999	999	999	1990	5.47214561607844	3.59731690130414	8.25714799779402	All	All	All	60+
509	DNK	HIC	37.5	999	999	999	1990	2.22598593419921	1.87132631460945	2.63183578053023	All	All	All	20-39
510	DNK	HIC	57.5	999	999	999	1990	1.36581155411744	1.14350361777873	1.61672500791459	All	All	All	40-59
511	DNK	HIC	62.5	999	999	999	1990	0.744144282016269	0.620042111854801	0.887008572246867	All	All	All	60+
512	DOM	LAC	37.5	999	999	999	1990	4.44951012487151	3.19231411557332	6.49956408391669	All	All	All	20-39
513	DOM	LAC	57.5	999	999	999	1990	3.05247992652456	2.16425839780487	4.43625945818845	All	All	All	40-59
514	DOM	LAC	62.5	999	999	999	1990	2.23029196756997	1.56343238736576	3.29688488182341	All	All	All	60+
515	DZA	MENA	37.5	999	999	999	1990	7.60615875433036	5.16686000847896	11.2575990722195	All	All	All	20-39
516	DZA	MENA	57.5	999	999	999	1990	4.47621425311389	2.99939589763789	6.73041648899158	All	All	All	40-59
517	DZA	MENA	62.5	999	999	999	1990	4.12198874147352	2.6943905502506	6.21461004624823	All	All	All	60+
518	ECU	LAC	37.5	999	999	999	1990	23.3872624951665	18.2918262299979	28.3405366919026	All	All	All	20-39
519	ECU	LAC	57.5	999	999	999	1990	17.7200541869728	13.232774191008	22.9284937782663	All	All	All	40-59
520	ECU	LAC	62.5	999	999	999	1990	13.2280085101121	9.63754024942399	18.0003949523154	All	All	All	60+
521	EGY	MENA	37.5	999	999	999	1990	3.71085195807482	3.00355453391533	4.55135829553625	All	All	All	20-39
522	EGY	MENA	57.5	999	999	999	1990	2.21125196156649	1.76525822120404	2.73656142702559	All	All	All	40-59
523	EGY	MENA	62.5	999	999	999	1990	2.04528393886388	1.57713695669768	2.61381574746445	All	All	All	60+
524	ERI	SSA	37.5	999	999	999	1990	5.88469420097289	3.88972287482018	9.00710163357358	All	All	All	20-39
525	ERI	SSA	57.5	999	999	999	1990	4.83435147963939	3.05640487832595	7.63541890333287	All	All	All	40-59
526	ERI	SSA	62.5	999	999	999	1990	3.42884737745304	2.06961836747276	5.98665816921014	All	All	All	60+
527	ESP	HIC	37.5	999	999	999	1990	3.73598952333625	3.13806029764068	4.45877587001378	All	All	All	20-39
528	ESP	HIC	57.5	999	999	999	1990	2.22271798165976	1.8649170051526	2.64529063508024	All	All	All	40-59
529	ESP	HIC	62.5	999	999	999	1990	1.27554088023744	1.06770702004261	1.52882169219817	All	All	All	60+
530	EST	FSU	37.5	999	999	999	1990	1.84564247478238	1.53280813858199	2.22169480432019	All	All	All	20-39
531	EST	FSU	57.5	999	999	999	1990	0.938017579261248	0.769782343534959	1.14454866899757	All	All	All	40-59
532	EST	FSU	62.5	999	999	999	1990	0.641504817879394	0.505765386667577	0.809583677288502	All	All	All	60+
533	ETH	SSA	37.5	999	999	999	1990	3.96849942874124	3.09386740205889	5.08017144429629	All	All	All	20-39
534	ETH	SSA	57.5	999	999	999	1990	3.25949869434598	2.52466911341461	4.20786497674398	All	All	All	40-59
535	ETH	SSA	62.5	999	999	999	1990	2.29607367239386	1.54797010870702	3.42975910345987	All	All	All	60+
536	FIN	HIC	37.5	999	999	999	1990	2.72404332902619	2.41345605693689	3.06872986566289	All	All	All	20-39
537	FIN	HIC	57.5	999	999	999	1990	1.69213739972155	1.49729543928004	1.91113215799153	All	All	All	40-59
538	FIN	HIC	62.5	999	999	999	1990	0.922042995246597	0.816460598748248	1.04401867802852	All	All	All	60+
539	FJI	Asia	37.5	999	999	999	1990	1.71005618381357	1.20581027922393	2.50928908536177	All	All	All	20-39
540	FJI	Asia	57.5	999	999	999	1990	0.780840786395927	0.551720245651171	1.15666866185351	All	All	All	40-59
541	FJI	Asia	62.5	999	999	999	1990	0.475528524340315	0.333249786259798	0.689275010270805	All	All	All	60+
542	FRA	HIC	37.5	999	999	999	1990	3.00387221696794	2.7198656310072	3.32113042423804	All	All	All	20-39
543	FRA	HIC	57.5	999	999	999	1990	1.83347372435011	1.6605364292973	2.0358514233462	All	All	All	40-59
544	FRA	HIC	62.5	999	999	999	1990	1.00431288688084	0.903470494930091	1.11962644494205	All	All	All	60+
545	FSM	Asia	37.5	999	999	999	1990	1.53121394838393	1.06871290142933	2.28194952467786	All	All	All	20-39
546	FSM	Asia	57.5	999	999	999	1990	0.692063108019607	0.486452738085458	1.03521335540983	All	All	All	40-59
547	FSM	Asia	62.5	999	999	999	1990	0.417539980909521	0.289349417103566	0.610871564294408	All	All	All	60+
548	GAB	SSA	37.5	999	999	999	1990	12.2633686039803	8.20734237180132	17.3689281158299	All	All	All	20-39
549	GAB	SSA	57.5	999	999	999	1990	10.031582409025	6.4830122135533	14.9813355115901	All	All	All	40-59
550	GAB	SSA	62.5	999	999	999	1990	7.19441704203179	4.35606854566873	11.8838424879779	All	All	All	60+
551	GBR	HIC	37.5	999	999	999	1990	6.88895347934269	6.2731479779616	7.59540077792958	All	All	All	20-39
552	GBR	HIC	57.5	999	999	999	1990	4.1685391418221	3.77904000657386	4.61307656963992	All	All	All	40-59
553	GBR	HIC	62.5	999	999	999	1990	2.33333431233658	2.10648370075785	2.58114075597689	All	All	All	60+
554	GEO	FSU	37.5	999	999	999	1990	0.123372524294046	0.0824505311893643	0.191086376824439	All	All	All	20-39
555	GEO	FSU	57.5	999	999	999	1990	0.0613725113340932	0.040896616221641	0.0954681367023351	All	All	All	40-59
556	GEO	FSU	62.5	999	999	999	1990	0.0435933225850593	0.0282941874317988	0.0681846279272324	All	All	All	60+
557	GHA	SSA	37.5	999	999	999	1990	5.48347337521333	3.86064645444873	7.75150193588248	All	All	All	20-39
558	GHA	SSA	57.5	999	999	999	1990	4.47229358989198	2.9955171719784	6.67401634438023	All	All	All	40-59
559	GHA	SSA	62.5	999	999	999	1990	3.18150084943428	2.0011685611073	5.09970241093292	All	All	All	60+
560	GIN	SSA	37.5	999	999	999	1990	1.43402069741107	0.929696574744048	2.22158287075589	All	All	All	20-39
561	GIN	SSA	57.5	999	999	999	1990	1.16459769826501	0.739055236643633	1.84295661870368	All	All	All	40-59
562	GIN	SSA	62.5	999	999	999	1990	0.83446632075837	0.492937474686692	1.4271415155493	All	All	All	60+
563	GMB	SSA	37.5	999	999	999	1990	22.0191648111288	15.4369185380218	28.7383689453209	All	All	All	20-39
564	GMB	SSA	57.5	999	999	999	1990	19.077057926165	12.656950743155	26.5559373592305	All	All	All	40-59
565	GMB	SSA	62.5	999	999	999	1990	14.4660522428648	8.62019905710199	22.7471401348716	All	All	All	60+
566	GNB	SSA	37.5	999	999	999	1990	0.0500178121579353	0.0299774586441098	0.0837650274155278	All	All	All	20-39
567	GNB	SSA	57.5	999	999	999	1990	0.0409018419948862	0.0238453771986305	0.0722485679012111	All	All	All	40-59
568	GNB	SSA	62.5	999	999	999	1990	0.028850710946527	0.0159414344349593	0.0528626286752798	All	All	All	60+
569	GNQ	SSA	37.5	999	999	999	1990	3.66333615065357	2.43955549459353	5.51460891278127	All	All	All	20-39
570	GNQ	SSA	57.5	999	999	999	1990	3.00734518265929	1.92806492638092	4.59010631836022	All	All	All	40-59
571	GNQ	SSA	62.5	999	999	999	1990	2.11617066581067	1.26664037868984	3.54566519044317	All	All	All	60+
572	GRC	HIC	37.5	999	999	999	1990	3.06620642812081	2.61705504757567	3.58265028990318	All	All	All	20-39
573	GRC	HIC	57.5	999	999	999	1990	1.81854520818272	1.5504206784585	2.1256413090995	All	All	All	40-59
574	GRC	HIC	62.5	999	999	999	1990	1.05371559210704	0.899605422691108	1.23751884762847	All	All	All	60+
575	GRD	LAC	37.5	999	999	999	1990	16.8448820682602	12.3156074074863	22.1033551344002	All	All	All	20-39
576	GRD	LAC	57.5	999	999	999	1990	11.9739818838033	8.59356763971681	16.6830624165335	All	All	All	40-59
577	GRD	LAC	62.5	999	999	999	1990	8.72318388568801	6.19470891333962	12.3788700013747	All	All	All	60+
578	GTM	LAC	37.5	999	999	999	1990	3.311415376085	2.68191765528156	4.09016372076468	All	All	All	20-39
579	GTM	LAC	57.5	999	999	999	1990	2.26639150409791	1.80879661008917	2.82520488988503	All	All	All	40-59
580	GTM	LAC	62.5	999	999	999	1990	1.66590785629227	1.32377181585765	2.11119482870062	All	All	All	60+
581	GUY	LAC	37.5	999	999	999	1990	14.1741653119563	9.66183414902136	21.1008050866422	All	All	All	20-39
582	GUY	LAC	57.5	999	999	999	1990	9.79818992600342	6.59178560907689	14.8423827718391	All	All	All	40-59
583	GUY	LAC	62.5	999	999	999	1990	7.05415938076819	4.72163835068348	10.600847627896	All	All	All	60+
584	HND	LAC	37.5	999	999	999	1990	6.42855690587117	5.05897149563225	8.20268741215824	All	All	All	20-39
585	HND	LAC	57.5	999	999	999	1990	4.40263319774137	3.43748506305874	5.68444428043278	All	All	All	40-59
586	HND	LAC	62.5	999	999	999	1990	3.18062517520563	2.43064078162554	4.18264201648351	All	All	All	60+
587	HRV	FSU	37.5	999	999	999	1990	2.80215472463776	2.20750153454436	3.54310068380396	All	All	All	20-39
588	HRV	FSU	57.5	999	999	999	1990	1.43821808321703	1.12638869172431	1.83053221983079	All	All	All	40-59
589	HRV	FSU	62.5	999	999	999	1990	1.00882333463583	0.762426520783937	1.31443747869517	All	All	All	60+
590	HTI	LAC	37.5	999	999	999	1990	3.75430723610586	2.61658769326037	5.50047662894704	All	All	All	20-39
591	HTI	LAC	57.5	999	999	999	1990	2.57342455316902	1.77495508949232	3.78405429843288	All	All	All	40-59
592	HTI	LAC	62.5	999	999	999	1990	1.88060600797461	1.28960961212101	2.79531746373098	All	All	All	60+
593	HUN	FSU	37.5	999	999	999	1990	3.58094796847016	2.99573629131068	4.30606648225312	All	All	All	20-39
594	HUN	FSU	57.5	999	999	999	1990	1.86821126265582	1.5268779807534	2.28078020559263	All	All	All	40-59
595	HUN	FSU	62.5	999	999	999	1990	1.28751695345319	1.01692984201566	1.62917114360923	All	All	All	60+
596	IDN	Asia	37.5	999	999	999	1990	0.643845550053311	0.486748805468038	0.84594170040505	All	All	All	20-39
597	IDN	Asia	57.5	999	999	999	1990	0.285075270183787	0.21567634672324	0.374455088224215	All	All	All	40-59
598	IDN	Asia	62.5	999	999	999	1990	0.175480187714348	0.13171868099068	0.231628637440815	All	All	All	60+
599	IND	SAARC	37.5	999	999	999	1990	0.173226123890272	0.107455849664598	0.277945495887395	All	All	All	20-39
600	IND	SAARC	57.5	999	999	999	1990	0.129739787847557	0.0792050322189051	0.214527895131214	All	All	All	40-59
601	IND	SAARC	62.5	999	999	999	1990	0.100739582682674	0.0615346251259911	0.165835619584278	All	All	All	60+
602	IRL	HIC	37.5	999	999	999	1990	5.42789517851931	4.47788211070649	6.57147360255821	All	All	All	20-39
603	IRL	HIC	57.5	999	999	999	1990	3.337951136252	2.76254062493052	4.05556858813809	All	All	All	40-59
604	IRL	HIC	62.5	999	999	999	1990	1.83979640585375	1.5141456371836	2.23832808057612	All	All	All	60+
605	IRN	MENA	37.5	999	999	999	1990	3.36311723473919	2.96807211022677	3.81399617493464	All	All	All	20-39
606	IRN	MENA	57.5	999	999	999	1990	1.99417000522934	1.74815596446766	2.27770244575062	All	All	All	40-59
607	IRN	MENA	62.5	999	999	999	1990	1.83257560761556	1.55611905554276	2.17260571765022	All	All	All	60+
608	IRQ	MENA	37.5	999	999	999	1990	7.48141056436121	5.12470412361496	11.4527796409308	All	All	All	20-39
609	IRQ	MENA	57.5	999	999	999	1990	4.35827282228123	2.95033969058853	6.69211146541562	All	All	All	40-59
610	IRQ	MENA	62.5	999	999	999	1990	4.00326717607682	2.65354272859543	6.22048717790288	All	All	All	60+
611	ISL	HIC	37.5	999	999	999	1990	4.75808277282224	4.10271712088443	5.53685745761719	All	All	All	20-39
612	ISL	HIC	57.5	999	999	999	1990	2.91608331687826	2.50774672018928	3.39576750656108	All	All	All	40-59
613	ISL	HIC	62.5	999	999	999	1990	1.62639484005779	1.38908246765403	1.89196718699073	All	All	All	60+
614	ISR	MENA	37.5	999	999	999	1990	8.41994009504175	7.43894001298169	9.50372110138444	All	All	All	20-39
615	ISR	MENA	57.5	999	999	999	1990	5.15565063314271	4.51347443593254	5.86009138696083	All	All	All	40-59
616	ISR	MENA	62.5	999	999	999	1990	4.7106970438566	3.97779434276929	5.549004814096	All	All	All	60+
617	ITA	HIC	37.5	999	999	999	1990	2.38193617713355	2.12928605434439	2.66356767104696	All	All	All	20-39
618	ITA	HIC	57.5	999	999	999	1990	1.42359710943363	1.28046554459559	1.58421020628677	All	All	All	40-59
619	ITA	HIC	62.5	999	999	999	1990	0.807465140393591	0.723797133765311	0.901514350475852	All	All	All	60+
620	JAM	LAC	37.5	999	999	999	1990	12.9365187745212	10.0977229080999	16.6664284319613	All	All	All	20-39
621	JAM	LAC	57.5	999	999	999	1990	8.85384134171225	6.95266455603955	11.46321986034	All	All	All	40-59
622	JAM	LAC	62.5	999	999	999	1990	6.31878297546571	4.89009314090929	8.19607001877557	All	All	All	60+
623	JOR	MENA	37.5	999	999	999	1990	7.89427105625945	6.10564447947266	10.0351180767976	All	All	All	20-39
624	JOR	MENA	57.5	999	999	999	1990	4.55789533576774	3.48543302981918	5.88909593954889	All	All	All	40-59
625	JOR	MENA	62.5	999	999	999	1990	4.17787387746874	3.13972259828096	5.53110228798838	All	All	All	60+
626	JPN	Asia	37.5	999	999	999	1990	4.09814873023427	3.54490268718323	4.73816281992033	All	All	All	20-39
627	JPN	Asia	57.5	999	999	999	1990	1.91322947634312	1.66852000581048	2.19977198907023	All	All	All	40-59
628	JPN	Asia	62.5	999	999	999	1990	1.1326123457028	0.988641681404308	1.29996473315867	All	All	All	60+
629	KAZ	FSU	37.5	999	999	999	1990	1.07443603031827	0.734496532211516	1.61267786672225	All	All	All	20-39
630	KAZ	FSU	57.5	999	999	999	1990	0.545504445177277	0.369018643336629	0.812522906041931	All	All	All	40-59
631	KAZ	FSU	62.5	999	999	999	1990	0.376422485762767	0.254184715397704	0.581240132133607	All	All	All	60+
632	KEN	SSA	37.5	999	999	999	1990	1.77042431464338	1.07035329870821	2.90541017517363	All	All	All	20-39
633	KEN	SSA	57.5	999	999	999	1990	1.44377290913577	0.866860527644184	2.38687170225082	All	All	All	40-59
634	KEN	SSA	62.5	999	999	999	1990	1.02457174537582	0.571608116955132	1.7991632016957	All	All	All	60+
635	KGZ	FSU	37.5	999	999	999	1990	4.54465162939649	3.06466942998523	6.75086823693348	All	All	All	20-39
636	KGZ	FSU	57.5	999	999	999	1990	2.23083442892811	1.52096532610545	3.38896958276024	All	All	All	40-59
637	KGZ	FSU	62.5	999	999	999	1990	1.56711663152866	1.05465474098297	2.37810905862084	All	All	All	60+
638	KHM	Asia	37.5	999	999	999	1990	0.140608492372727	0.0944808313576084	0.209597074659399	All	All	All	20-39
639	KHM	Asia	57.5	999	999	999	1990	0.0634997927322266	0.0423404935002384	0.0953995426135864	All	All	All	40-59
640	KHM	Asia	62.5	999	999	999	1990	0.0389707237118712	0.0259839362817246	0.0582729371641253	All	All	All	60+
641	KIR	Asia	37.5	999	999	999	1990	1.36642866719893	0.882018339159783	2.12628851434146	All	All	All	20-39
642	KIR	Asia	57.5	999	999	999	1990	0.615676788022854	0.393645487549427	0.95793669234281	All	All	All	40-59
643	KIR	Asia	62.5	999	999	999	1990	0.372510167779823	0.237893807727148	0.580539111036655	All	All	All	60+
644	KOR	Asia	37.5	999	999	999	1990	1.42733931853503	1.3189553951642	1.54054362602202	All	All	All	20-39
645	KOR	Asia	57.5	999	999	999	1990	0.649515783178387	0.599213082848416	0.703587231335459	All	All	All	40-59
646	KOR	Asia	62.5	999	999	999	1990	0.378674168000267	0.34206835239395	0.418462176351433	All	All	All	60+
647	KWT	MENA	37.5	999	999	999	1990	4.52675498979155	3.06380422956006	6.6626479535971	All	All	All	20-39
648	KWT	MENA	57.5	999	999	999	1990	2.80248527983179	1.86405092793372	4.1926776959257	All	All	All	40-59
649	KWT	MENA	62.5	999	999	999	1990	2.54068491805459	1.66659754490141	3.85215236516769	All	All	All	60+
650	LAO	Asia	37.5	999	999	999	1990	0.625978316650538	0.452539598187902	0.861976122746979	All	All	All	20-39
651	LAO	Asia	57.5	999	999	999	1990	0.276046558963445	0.198400601200464	0.381099082233701	All	All	All	40-59
652	LAO	Asia	62.5	999	999	999	1990	0.169633218816024	0.121748178498939	0.234323426999118	All	All	All	60+
653	LBN	MENA	37.5	999	999	999	1990	8.33654116536638	7.14661367449809	9.77181373126172	All	All	All	20-39
654	LBN	MENA	57.5	999	999	999	1990	4.8057839669289	4.12405204045662	5.63815615400151	All	All	All	40-59
655	LBN	MENA	62.5	999	999	999	1990	4.46363527126881	3.70223550213458	5.33317336144354	All	All	All	60+
656	LBR	SSA	37.5	999	999	999	1990	2.55466083761179	1.62946716532006	4.12417060850285	All	All	All	20-39
657	LBR	SSA	57.5	999	999	999	1990	2.08419681721943	1.29012892323587	3.41771001818197	All	All	All	40-59
658	LBR	SSA	62.5	999	999	999	1990	1.48478074711029	0.863841308241244	2.61075565666816	All	All	All	60+
659	LBY	MENA	37.5	999	999	999	1990	6.28335010281345	4.30282040973431	9.49086302151499	All	All	All	20-39
660	LBY	MENA	57.5	999	999	999	1990	3.66773408531036	2.46059040956863	5.64515738792267	All	All	All	40-59
661	LBY	MENA	62.5	999	999	999	1990	3.3692850765678	2.24664796911691	5.16726343030518	All	All	All	60+
662	LCA	LAC	37.5	999	999	999	1990	11.5114810928146	8.24701559572791	15.9279730881895	All	All	All	20-39
663	LCA	LAC	57.5	999	999	999	1990	7.99475484586385	5.68953893333486	11.516816135161	All	All	All	40-59
664	LCA	LAC	62.5	999	999	999	1990	5.706233462328	4.04431576140409	8.27072271619119	All	All	All	60+
665	LKA	SAARC	37.5	999	999	999	1990	3.20498074718706	2.37259523202404	4.33927138996888	All	All	All	20-39
666	LKA	SAARC	57.5	999	999	999	1990	2.42290395106359	1.7658941019499	3.32951077244611	All	All	All	40-59
667	LKA	SAARC	62.5	999	999	999	1990	1.85308610396512	1.19108933764736	2.93590394013469	All	All	All	60+
668	LSO	SSA	37.5	999	999	999	1990	5.41852871602056	3.55867152673714	8.4197190361644	All	All	All	20-39
669	LSO	SSA	57.5	999	999	999	1990	4.37943582817187	2.78158087573665	6.95423276545829	All	All	All	40-59
670	LSO	SSA	62.5	999	999	999	1990	3.07448357232667	1.80597059772952	5.30329669078819	All	All	All	60+
671	LTU	FSU	37.5	999	999	999	1990	1.55647101656552	1.28311399697376	1.90077211708548	All	All	All	20-39
672	LTU	FSU	57.5	999	999	999	1990	0.778209868263885	0.629137667092522	0.965522293174157	All	All	All	40-59
673	LTU	FSU	62.5	999	999	999	1990	0.537624026271802	0.417916848228196	0.693928775008364	All	All	All	60+
674	LUX	HIC	37.5	999	999	999	1990	4.13077240413967	3.15408045231712	5.35837697199113	All	All	All	20-39
675	LUX	HIC	57.5	999	999	999	1990	2.51335026482772	1.92548367799589	3.26148507603653	All	All	All	40-59
676	LUX	HIC	62.5	999	999	999	1990	1.42147349145714	1.08437990495253	1.84186389494735	All	All	All	60+
677	LVA	FSU	37.5	999	999	999	1990	1.72857324063971	1.43937318760359	2.06921481798697	All	All	All	20-39
678	LVA	FSU	57.5	999	999	999	1990	0.871436963246717	0.713236244871108	1.06422890792474	All	All	All	40-59
679	LVA	FSU	62.5	999	999	999	1990	0.599445771231771	0.471008512760947	0.768358893933555	All	All	All	60+
680	MAR	MENA	37.5	999	999	999	1990	5.13187491001373	3.57015614684329	7.42076011947889	All	All	All	20-39
681	MAR	MENA	57.5	999	999	999	1990	2.99616286762086	2.06941586266585	4.41362547470851	All	All	All	40-59
682	MAR	MENA	62.5	999	999	999	1990	2.76601320855867	1.8877247317134	4.12252171852099	All	All	All	60+
683	MDA	FSU	37.5	999	999	999	1990	2.12317115600522	1.47142431316277	3.17767524375325	All	All	All	20-39
684	MDA	FSU	57.5	999	999	999	1990	1.09475360793944	0.763090526913773	1.61994029463328	All	All	All	40-59
685	MDA	FSU	62.5	999	999	999	1990	0.769138353390888	0.522499469878315	1.17679881501075	All	All	All	60+
686	MDG	SSA	37.5	999	999	999	1990	6.29258408006875	4.13132628658945	9.57184601241606	All	All	All	20-39
687	MDG	SSA	57.5	999	999	999	1990	5.13010761728779	3.26913863075015	8.15193239772938	All	All	All	40-59
688	MDG	SSA	62.5	999	999	999	1990	3.65702771530659	2.15828869573831	6.25831707215411	All	All	All	60+
689	MDV	SAARC	37.5	999	999	999	1990	9.24455676097823	5.87167462986955	13.1691088252486	All	All	All	20-39
690	MDV	SAARC	57.5	999	999	999	1990	6.92442437425299	3.95143256832391	11.190829609623	All	All	All	40-59
691	MDV	SAARC	62.5	999	999	999	1990	5.55314530476043	3.0041088685366	9.59940122326997	All	All	All	60+
692	MEX	LAC	37.5	999	999	999	1990	11.4635195581908	10.4719863806721	12.622390849199	All	All	All	20-39
693	MEX	LAC	57.5	999	999	999	1990	7.89164120924705	7.15617537903664	8.71796081327963	All	All	All	40-59
694	MEX	LAC	62.5	999	999	999	1990	5.6377208728739	4.92204753540297	6.50110299262846	All	All	All	60+
695	MHL	Asia	37.5	999	999	999	1990	1.50489200271228	1.05427349301309	2.23224283684509	All	All	All	20-39
696	MHL	Asia	57.5	999	999	999	1990	0.700744772323964	0.483213997510599	1.04065025111555	All	All	All	40-59
697	MHL	Asia	62.5	999	999	999	1990	0.418740842061788	0.295856311555144	0.61424261726192	All	All	All	60+
698	MKD	FSU	37.5	999	999	999	1990	1.31705183743734	1.02936104828398	1.69911576998847	All	All	All	20-39
699	MKD	FSU	57.5	999	999	999	1990	0.668009762043431	0.515005258547158	0.87185337130743	All	All	All	40-59
700	MKD	FSU	62.5	999	999	999	1990	0.470000472870837	0.352445118233699	0.632275566376091	All	All	All	60+
701	MLI	SSA	37.5	999	999	999	1990	1.79344783638753	1.10465474655229	2.96769767369106	All	All	All	20-39
702	MLI	SSA	57.5	999	999	999	1990	1.45944868073131	0.881837382226189	2.46114850931477	All	All	All	40-59
703	MLI	SSA	62.5	999	999	999	1990	1.03582712491128	0.588202168646699	1.84445172430062	All	All	All	60+
704	MLT	HIC	37.5	999	999	999	1990	5.41894576238422	4.195203492809	7.09195684924427	All	All	All	20-39
705	MLT	HIC	57.5	999	999	999	1990	3.3711590819075	2.61042238065868	4.41457442059398	All	All	All	40-59
706	MLT	HIC	62.5	999	999	999	1990	1.89783907754979	1.46181740819783	2.4896718470391	All	All	All	60+
707	MMR	Asia	37.5	999	999	999	1990	0.578741904914318	0.376850380834728	0.911840277025057	All	All	All	20-39
708	MMR	Asia	57.5	999	999	999	1990	0.259389864376683	0.172298519696405	0.416760461769154	All	All	All	40-59
709	MMR	Asia	62.5	999	999	999	1990	0.159177390691027	0.105283012484354	0.24903860101571	All	All	All	60+
710	MNE	FSU	37.5	999	999	999	1990	1.70377138846706	0.769899555720829	3.80047697555852	All	All	All	20-39
711	MNE	FSU	57.5	999	999	999	1990	0.857090804489822	0.388553158856532	1.89451379565318	All	All	All	40-59
712	MNE	FSU	62.5	999	999	999	1990	0.592947612984139	0.2637290638495	1.32291173766934	All	All	All	60+
713	MNG	FSU	37.5	999	999	999	1990	4.89130262197302	3.42735779711675	6.8549863639799	All	All	All	20-39
714	MNG	FSU	57.5	999	999	999	1990	2.36610921090453	1.64871224178703	3.35402515036897	All	All	All	40-59
715	MNG	FSU	62.5	999	999	999	1990	1.65807066389603	1.12970148124094	2.41944160081101	All	All	All	60+
716	MOZ	SSA	37.5	999	999	999	1990	1.59753539590287	0.958761288707067	2.63227655715824	All	All	All	20-39
717	MOZ	SSA	57.5	999	999	999	1990	1.2999710371707	0.758955886740746	2.17657163821615	All	All	All	40-59
718	MOZ	SSA	62.5	999	999	999	1990	0.92325463673332	0.511450351316173	1.63335003341796	All	All	All	60+
719	MRT	SSA	37.5	999	999	999	1990	4.01056559728517	2.64363939987206	6.12069570873764	All	All	All	20-39
720	MRT	SSA	57.5	999	999	999	1990	3.28775815720944	2.07301990219817	5.27213243981189	All	All	All	40-59
721	MRT	SSA	62.5	999	999	999	1990	2.32206551256749	1.36482112984124	3.96166599536547	All	All	All	60+
722	MUS	SSA	37.5	999	999	999	1990	28.8206554889521	24.2023807195686	32.9476547914054	All	All	All	20-39
723	MUS	SSA	57.5	999	999	999	1990	25.1437430344016	20.0405957216959	30.2851217233295	All	All	All	40-59
724	MUS	SSA	62.5	999	999	999	1990	18.8433287549154	12.6968948914367	25.9999058392018	All	All	All	60+
725	MWI	SSA	37.5	999	999	999	1990	2.72694155372853	1.89393070378117	3.90637149580111	All	All	All	20-39
726	MWI	SSA	57.5	999	999	999	1990	2.23791963936306	1.53733447714492	3.25229693551788	All	All	All	40-59
727	MWI	SSA	62.5	999	999	999	1990	1.57779325429249	0.98520796227453	2.50925962801471	All	All	All	60+
728	MYS	Asia	37.5	999	999	999	1990	2.82906482812436	2.23036075890738	3.59089619926049	All	All	All	20-39
729	MYS	Asia	57.5	999	999	999	1990	1.31166373277999	1.0227746533596	1.67685262487788	All	All	All	40-59
730	MYS	Asia	62.5	999	999	999	1990	0.786718340649212	0.61100148018908	1.00291728754808	All	All	All	60+
731	NAM	SSA	37.5	999	999	999	1990	17.8745178311319	12.4579876193927	24.9301109183457	All	All	All	20-39
732	NAM	SSA	57.5	999	999	999	1990	14.6515854468741	9.74488265929906	21.8464173200378	All	All	All	40-59
733	NAM	SSA	62.5	999	999	999	1990	10.3664644263723	6.31091838596921	17.060381486167	All	All	All	60+
734	NER	SSA	37.5	999	999	999	1990	1.8993854537953	1.16082343951707	3.18374289663864	All	All	All	20-39
735	NER	SSA	57.5	999	999	999	1990	1.54902256971533	0.918657792234141	2.70472518775751	All	All	All	40-59
736	NER	SSA	62.5	999	999	999	1990	1.11077547897517	0.619949602196928	2.03312215900457	All	All	All	60+
737	NGA	SSA	37.5	999	999	999	1990	0.532193285001392	0.331121793419163	0.844823601446303	All	All	All	20-39
738	NGA	SSA	57.5	999	999	999	1990	0.432580907650238	0.266325241167369	0.717894571406549	All	All	All	40-59
739	NGA	SSA	62.5	999	999	999	1990	0.309695812966411	0.180715826661705	0.549130169056996	All	All	All	60+
740	NIC	LAC	37.5	999	999	999	1990	4.25803019712299	3.00554740695873	6.30083396293668	All	All	All	20-39
741	NIC	LAC	57.5	999	999	999	1990	2.92191358680474	2.02309829682042	4.31091454016701	All	All	All	40-59
742	NIC	LAC	62.5	999	999	999	1990	2.12162869134653	1.46495052833992	3.19939161376707	All	All	All	60+
743	NLD	HIC	37.5	999	999	999	1990	5.57452001433758	5.11454173807475	6.10518691177548	All	All	All	20-39
744	NLD	HIC	57.5	999	999	999	1990	3.42177552423395	3.13799131744305	3.75227046699702	All	All	All	40-59
745	NLD	HIC	62.5	999	999	999	1990	1.90662384408137	1.74182067551042	2.09793712805348	All	All	All	60+
746	NOR	HIC	37.5	999	999	999	1990	3.09688596238759	2.72921638567191	3.52324739666759	All	All	All	20-39
747	NOR	HIC	57.5	999	999	999	1990	1.90668427588811	1.68169198411183	2.16292282596091	All	All	All	40-59
748	NOR	HIC	62.5	999	999	999	1990	1.03049128570354	0.907879981511915	1.17250048060935	All	All	All	60+
749	NPL	SAARC	37.5	999	999	999	1990	0.311873274474898	0.156364376049327	0.63008360092116	All	All	All	20-39
750	NPL	SAARC	57.5	999	999	999	1990	0.230967796188766	0.113212323072314	0.491930660123452	All	All	All	40-59
751	NPL	SAARC	62.5	999	999	999	1990	0.180214568405804	0.0841859609835678	0.398880718405874	All	All	All	60+
752	NZL	HIC	37.5	999	999	999	1990	1.6522089541994	1.34967032980383	2.01896245152247	All	All	All	20-39
753	NZL	HIC	57.5	999	999	999	1990	1.01408163139454	0.830485884198191	1.2398209437058	All	All	All	40-59
754	NZL	HIC	62.5	999	999	999	1990	0.57018182886801	0.466059666279742	0.697570305727284	All	All	All	60+
755	OMN	MENA	37.5	999	999	999	1990	2.10007798350313	1.39081844231401	3.15434698230129	All	All	All	20-39
756	OMN	MENA	57.5	999	999	999	1990	1.29630958298513	0.851605064838054	1.95325754004192	All	All	All	40-59
757	OMN	MENA	62.5	999	999	999	1990	1.16823335483648	0.755660391713387	1.78755793859569	All	All	All	60+
758	PAK	SAARC	37.5	999	999	999	1990	4.8114682452329	3.0683080123288	7.80336488137887	All	All	All	20-39
759	PAK	SAARC	57.5	999	999	999	1990	3.59668099154646	2.0992091029629	6.35582899684704	All	All	All	40-59
760	PAK	SAARC	62.5	999	999	999	1990	2.79493675755019	1.54504758568735	5.05196646064219	All	All	All	60+
761	PAN	LAC	37.5	999	999	999	1990	13.4614337755934	9.87243875846228	18.2027913399322	All	All	All	20-39
762	PAN	LAC	57.5	999	999	999	1990	9.45765859889457	6.79108839903324	13.2065038874983	All	All	All	40-59
763	PAN	LAC	62.5	999	999	999	1990	6.81995480128479	4.87856760949261	9.76190713387547	All	All	All	60+
764	PER	LAC	37.5	999	999	999	1990	8.08761897431151	5.50014417863696	11.9891238342655	All	All	All	20-39
765	PER	LAC	57.5	999	999	999	1990	5.56353067843382	3.73379168012502	8.32956689144108	All	All	All	40-59
766	PER	LAC	62.5	999	999	999	1990	4.05031473501962	2.69928584371825	6.13674358461946	All	All	All	60+
767	PHL	Asia	37.5	999	999	999	1990	4.81244712817456	4.17601686215127	5.56559202829375	All	All	All	20-39
768	PHL	Asia	57.5	999	999	999	1990	2.19854379302631	1.89926416610936	2.55215577647474	All	All	All	40-59
769	PHL	Asia	62.5	999	999	999	1990	1.33095638513013	1.13391552785061	1.55534413704684	All	All	All	60+
770	PNG	Asia	37.5	999	999	999	1990	1.24306118053485	0.839649089561608	1.96561622348176	All	All	All	20-39
771	PNG	Asia	57.5	999	999	999	1990	0.566347479109077	0.382603942852075	0.860861217503807	All	All	All	40-59
772	PNG	Asia	62.5	999	999	999	1990	0.343965141477814	0.230494364571575	0.527258473776145	All	All	All	60+
773	POL	FSU	37.5	999	999	999	1990	1.92771903651299	1.72457876306677	2.15419923419336	All	All	All	20-39
774	POL	FSU	57.5	999	999	999	1990	1.00575811777467	0.889734224048069	1.13591827110982	All	All	All	40-59
775	POL	FSU	62.5	999	999	999	1990	0.675488321777449	0.564958919884501	0.817273544655016	All	All	All	60+
776	PRT	HIC	37.5	999	999	999	1990	3.89987624008254	3.53471118998835	4.30086454632156	All	All	All	20-39
777	PRT	HIC	57.5	999	999	999	1990	2.32881480294717	2.1070862552354	2.57828293421098	All	All	All	40-59
778	PRT	HIC	62.5	999	999	999	1990	1.33463979645211	1.20370417935672	1.48267745635859	All	All	All	60+
779	PRY	LAC	37.5	999	999	999	1990	6.55400333433763	4.62314497391191	9.37921257279323	All	All	All	20-39
780	PRY	LAC	57.5	999	999	999	1990	4.52138373413641	3.17522110059827	6.64918762321871	All	All	All	40-59
781	PRY	LAC	62.5	999	999	999	1990	3.26784739068485	2.29161015875074	4.83851226142674	All	All	All	60+
782	PSE	MENA	37.5	999	999	999	1990	4.03861196165398	2.77495385023904	5.80887777116684	All	All	All	20-39
783	PSE	MENA	57.5	999	999	999	1990	2.35481834055741	1.59748922485606	3.42574928701349	All	All	All	40-59
784	PSE	MENA	62.5	999	999	999	1990	2.14299627524986	1.43639454966363	3.19787135718106	All	All	All	60+
785	QAT	MENA	37.5	999	999	999	1990	6.07528228222746	4.03530917644313	9.08134635248919	All	All	All	20-39
786	QAT	MENA	57.5	999	999	999	1990	3.97236676177123	2.60865833827934	5.98896288694177	All	All	All	40-59
787	QAT	MENA	62.5	999	999	999	1990	3.57000459019679	2.30709273356675	5.4490051355919	All	All	All	60+
788	ROU	FSU	37.5	999	999	999	1990	5.39358498415583	4.4152124835733	6.47343454915737	All	All	All	20-39
789	ROU	FSU	57.5	999	999	999	1990	2.70858057407657	2.21667463027965	3.26736855294545	All	All	All	40-59
790	ROU	FSU	62.5	999	999	999	1990	1.90982924300951	1.54348461964691	2.3606900141957	All	All	All	60+
791	RUS	FSU	37.5	999	999	999	1990	1.55849212919133	1.27745528413861	1.88073907501893	All	All	All	20-39
792	RUS	FSU	57.5	999	999	999	1990	0.803940948406403	0.649672608835654	0.984479260217459	All	All	All	40-59
793	RUS	FSU	62.5	999	999	999	1990	0.555945006970839	0.437784903074931	0.707617859293123	All	All	All	60+
794	RWA	SSA	37.5	999	999	999	1990	1.30706558780583	0.738785526854598	2.39249343313531	All	All	All	20-39
795	RWA	SSA	57.5	999	999	999	1990	1.07756870225878	0.58455059699334	2.03669405628685	All	All	All	40-59
796	RWA	SSA	62.5	999	999	999	1990	0.767461719383904	0.394864962254923	1.51570743211693	All	All	All	60+
797	SAU	MENA	37.5	999	999	999	1990	4.8544365889567	3.33936307116277	7.32430214013575	All	All	All	20-39
798	SAU	MENA	57.5	999	999	999	1990	2.93920099545763	1.99720998719509	4.54035787331294	All	All	All	40-59
799	SAU	MENA	62.5	999	999	999	1990	2.67050263536655	1.76822280319714	4.10186068978912	All	All	All	60+
800	SDN	SSA	37.5	999	999	999	1990	7.08694726333498	4.62824762243646	10.9206006068666	All	All	All	20-39
801	SDN	SSA	57.5	999	999	999	1990	5.79933913434228	3.67839619468932	9.2878197299718	All	All	All	40-59
802	SDN	SSA	62.5	999	999	999	1990	4.09458461074747	2.44658269816919	6.92827942130834	All	All	All	60+
803	SEN	SSA	37.5	999	999	999	1990	11.0971895028538	7.32979289669612	16.2899905356883	All	All	All	20-39
804	SEN	SSA	57.5	999	999	999	1990	9.15411727129561	5.82512266394204	13.9764874605264	All	All	All	40-59
805	SEN	SSA	62.5	999	999	999	1990	6.61226021359939	3.89283183684655	11.0855506323256	All	All	All	60+
806	SGP	Asia	37.5	999	999	999	1990	3.985941627976	3.22330979846403	4.92816181572177	All	All	All	20-39
807	SGP	Asia	57.5	999	999	999	1990	1.90462112721283	1.54804100497622	2.35373748959411	All	All	All	40-59
808	SGP	Asia	62.5	999	999	999	1990	1.11364130301305	0.895604937069195	1.38582152562524	All	All	All	60+
809	SLB	Asia	37.5	999	999	999	1990	5.79006260583351	3.85620171725631	8.70777727459122	All	All	All	20-39
810	SLB	Asia	57.5	999	999	999	1990	2.60070086162523	1.71281989817695	3.97255365443421	All	All	All	40-59
811	SLB	Asia	62.5	999	999	999	1990	1.56474811685752	1.02996733848221	2.38237623273336	All	All	All	60+
812	SLE	SSA	37.5	999	999	999	1990	2.70899208177122	1.68931923261004	4.31628358923204	All	All	All	20-39
813	SLE	SSA	57.5	999	999	999	1990	2.21509397835027	1.35847746779362	3.67309686177443	All	All	All	40-59
814	SLE	SSA	62.5	999	999	999	1990	1.56148180846664	0.891958204219846	2.77992239528857	All	All	All	60+
815	SLV	LAC	37.5	999	999	999	1990	6.03822536777052	4.11498604152845	8.8937220360706	All	All	All	20-39
816	SLV	LAC	57.5	999	999	999	1990	4.15109242319978	2.79993837032377	6.19339491715265	All	All	All	40-59
817	SLV	LAC	62.5	999	999	999	1990	3.02363652330704	2.03317339334218	4.54004096791257	All	All	All	60+
818	SRB	FSU	37.5	999	999	999	1990	2.20144348766343	1.11356108320044	4.41517752413988	All	All	All	20-39
819	SRB	FSU	57.5	999	999	999	1990	1.13226812204122	0.575327253090693	2.27001408087226	All	All	All	40-59
820	SRB	FSU	62.5	999	999	999	1990	0.792163747497957	0.401363958006705	1.61225135806945	All	All	All	60+
821	SSD	SSA	37.5	999	999	999	1990	5.01309542199519	3.24178723531496	7.6501385872984	All	All	All	20-39
822	SSD	SSA	57.5	999	999	999	1990	4.1116127294456	2.62188887359051	6.60733819590301	All	All	All	40-59
823	SSD	SSA	62.5	999	999	999	1990	2.92306103725833	1.73142559187248	5.03071570237385	All	All	All	60+
824	STP	SSA	37.5	999	999	999	1990	3.02313385562944	1.99701328898656	4.62701577577259	All	All	All	20-39
825	STP	SSA	57.5	999	999	999	1990	2.43465119809297	1.57564606180064	3.80587483532954	All	All	All	40-59
826	STP	SSA	62.5	999	999	999	1990	1.73620270546717	1.03367055161549	2.94664666290485	All	All	All	60+
827	SUR	LAC	37.5	999	999	999	1990	7.93683257077036	5.31893562227111	11.9299948041024	All	All	All	20-39
828	SUR	LAC	57.5	999	999	999	1990	5.38260394542573	3.5942170071498	8.16356708416146	All	All	All	40-59
829	SUR	LAC	62.5	999	999	999	1990	3.94127176515244	2.61920383443953	5.94710289830351	All	All	All	60+
830	SVK	FSU	37.5	999	999	999	1990	3.70371524818552	3.09228661939925	4.41787604171578	All	All	All	20-39
831	SVK	FSU	57.5	999	999	999	1990	1.9218091487164	1.59397844916669	2.32196659451757	All	All	All	40-59
832	SVK	FSU	62.5	999	999	999	1990	1.32050505549297	1.05048495603136	1.67789676846398	All	All	All	60+
833	SVN	FSU	37.5	999	999	999	1990	3.09503000337644	2.44324297518922	3.92025096550161	All	All	All	20-39
834	SVN	FSU	57.5	999	999	999	1990	1.58939252339781	1.24551736798574	2.04946061984551	All	All	All	40-59
835	SVN	FSU	62.5	999	999	999	1990	1.09827149327206	0.829619833976153	1.45655247952733	All	All	All	60+
836	SWE	HIC	37.5	999	999	999	1990	3.53126724648885	3.2159403701895	3.89729656110341	All	All	All	20-39
837	SWE	HIC	57.5	999	999	999	1990	2.16990684916065	1.9706313203511	2.39710352091632	All	All	All	40-59
838	SWE	HIC	62.5	999	999	999	1990	1.17830813477971	1.06265046751654	1.3081329451854	All	All	All	60+
839	SWZ	SSA	37.5	999	999	999	1990	9.47514731478342	6.49268069487354	13.6120173281186	All	All	All	20-39
840	SWZ	SSA	57.5	999	999	999	1990	7.78501378741777	5.13736879781879	11.7274782738436	All	All	All	40-59
841	SWZ	SSA	62.5	999	999	999	1990	5.49960934954446	3.40620388099603	8.82402153803755	All	All	All	60+
842	SYC	SSA	37.5	999	999	999	1990	9.30513240920367	7.25072589826637	11.8581486686796	All	All	All	20-39
843	SYC	SSA	57.5	999	999	999	1990	7.40933471719175	5.95753355030584	9.24884329512065	All	All	All	40-59
844	SYC	SSA	62.5	999	999	999	1990	5.16844255920133	3.69806196387473	7.42309901842035	All	All	All	60+
845	SYR	MENA	37.5	999	999	999	1990	3.11988518644597	2.30784567959874	4.18076954006752	All	All	All	20-39
846	SYR	MENA	57.5	999	999	999	1990	1.82932389380948	1.33267564108888	2.48560467914422	All	All	All	40-59
847	SYR	MENA	62.5	999	999	999	1990	1.67740839034748	1.21030290620682	2.31207784611806	All	All	All	60+
848	TCD	SSA	37.5	999	999	999	1990	3.84996774407457	2.46759063709345	5.97988623603762	All	All	All	20-39
849	TCD	SSA	57.5	999	999	999	1990	3.11971415382409	1.98227537191077	4.98720173180961	All	All	All	40-59
850	TCD	SSA	62.5	999	999	999	1990	2.21665621559225	1.32420683802421	3.8206751041515	All	All	All	60+
851	TGO	SSA	37.5	999	999	999	1990	1.99870584247997	1.27291438856194	3.16101000275976	All	All	All	20-39
852	TGO	SSA	57.5	999	999	999	1990	1.63129877696247	1.02502010905139	2.65148308595086	All	All	All	40-59
853	TGO	SSA	62.5	999	999	999	1990	1.15459621431725	0.6665098034163	2.01888486551495	All	All	All	60+
854	THA	Asia	37.5	999	999	999	1990	1.13722500840745	0.552027754896261	2.36415215079604	All	All	All	20-39
855	THA	Asia	57.5	999	999	999	1990	0.515187565940848	0.249012550388359	1.06917379712953	All	All	All	40-59
856	THA	Asia	62.5	999	999	999	1990	0.313046837859316	0.150019848579245	0.641772089473358	All	All	All	60+
857	TJK	FSU	37.5	999	999	999	1990	1.26718345757663	0.820925030901305	1.99082327677631	All	All	All	20-39
858	TJK	FSU	57.5	999	999	999	1990	0.614935317784454	0.399857500510865	0.960901670481036	All	All	All	40-59
859	TJK	FSU	62.5	999	999	999	1990	0.433776941193668	0.279171431982796	0.693877192697506	All	All	All	60+
860	TKM	FSU	37.5	999	999	999	1990	21.9528026296294	16.2040493793076	27.4164706290831	All	All	All	20-39
861	TKM	FSU	57.5	999	999	999	1990	12.2652647463865	8.54463261331722	17.4944917367994	All	All	All	40-59
862	TKM	FSU	62.5	999	999	999	1990	8.65074384647155	5.812127361138	13.0118343627679	All	All	All	60+
863	TLS	Asia	37.5	999	999	999	1990	0.70950788469	0.450687931328648	1.17428593211781	All	All	All	20-39
864	TLS	Asia	57.5	999	999	999	1990	0.317585787868817	0.201652046913904	0.528927719284486	All	All	All	40-59
865	TLS	Asia	62.5	999	999	999	1990	0.194933737929321	0.122190722076181	0.33030741683785	All	All	All	60+
866	TON	Asia	37.5	999	999	999	1990	2.40641676475736	1.61395504523959	3.58260595037602	All	All	All	20-39
867	TON	Asia	57.5	999	999	999	1990	1.02770032088643	0.682629342511621	1.53866192984159	All	All	All	40-59
868	TON	Asia	62.5	999	999	999	1990	0.630636144971861	0.418432717263502	0.939000724763404	All	All	All	60+
869	TTO	LAC	37.5	999	999	999	1990	11.131790232304	7.59979423610931	16.4801094547544	All	All	All	20-39
870	TTO	LAC	57.5	999	999	999	1990	7.7712837204651	5.2414956546625	11.6127242824623	All	All	All	40-59
871	TTO	LAC	62.5	999	999	999	1990	5.57390231693217	3.73659540308397	8.38159627057014	All	All	All	60+
872	TUN	MENA	37.5	999	999	999	1990	5.1185821143588	3.50383103396598	7.76657117890655	All	All	All	20-39
873	TUN	MENA	57.5	999	999	999	1990	3.01689596344652	2.04662349014015	4.61287207095781	All	All	All	40-59
874	TUN	MENA	62.5	999	999	999	1990	2.79351158396027	1.8575039925781	4.32000487577521	All	All	All	60+
875	TUR	MENA	37.5	999	999	999	1990	3.90628995519152	3.00794586784057	5.11309048774359	All	All	All	20-39
876	TUR	MENA	57.5	999	999	999	1990	2.32900908786313	1.74835679791317	3.08386995747617	All	All	All	40-59
877	TUR	MENA	62.5	999	999	999	1990	2.12558877309589	1.58008585199702	2.86982622916384	All	All	All	60+
878	TWN	Asia	37.5	999	999	999	1990	8.45942518463943	6.85546625546577	10.3849586129386	All	All	All	20-39
879	TWN	Asia	57.5	999	999	999	1990	3.92092000865419	3.19927183992043	4.79936797486512	All	All	All	40-59
880	TWN	Asia	62.5	999	999	999	1990	2.38088945777906	1.95890049069149	2.92670414626763	All	All	All	60+
881	TZA	SSA	37.5	999	999	999	1990	0.530529043682115	0.326261587989936	0.851724393338793	All	All	All	20-39
882	TZA	SSA	57.5	999	999	999	1990	0.434102843815333	0.262824813711139	0.72306147165523	All	All	All	40-59
883	TZA	SSA	62.5	999	999	999	1990	0.305727692909227	0.178087307216631	0.552197287180248	All	All	All	60+
884	UGA	SSA	37.5	999	999	999	1990	0.201636740475199	0.119971970057039	0.34350050506761	All	All	All	20-39
885	UGA	SSA	57.5	999	999	999	1990	0.165159949181163	0.0975979011561479	0.285004933940921	All	All	All	40-59
886	UGA	SSA	62.5	999	999	999	1990	0.117006180906982	0.0658265992373387	0.217971218214139	All	All	All	60+
887	UKR	FSU	37.5	999	999	999	1990	3.01890284404602	2.35413800297233	3.87572924844926	All	All	All	20-39
888	UKR	FSU	57.5	999	999	999	1990	1.5501887302226	1.19592311764525	2.01493050374357	All	All	All	40-59
889	UKR	FSU	62.5	999	999	999	1990	1.08275545404595	0.814120936230807	1.45210808180137	All	All	All	60+
890	URY	LAC	37.5	999	999	999	1990	11.6288280740503	7.9850256091237	17.108914894745	All	All	All	20-39
891	URY	LAC	57.5	999	999	999	1990	7.98701322152557	5.4518222768098	11.8259028640667	All	All	All	40-59
892	URY	LAC	62.5	999	999	999	1990	5.78548043664271	3.89964232173064	8.75501370715946	All	All	All	60+
893	USA	HIC	37.5	999	999	999	1990	7.96220459458891	7.53015442035997	8.42787990006138	All	All	All	20-39
894	USA	HIC	57.5	999	999	999	1990	4.91053637368556	4.64378607637483	5.21244399168712	All	All	All	40-59
895	USA	HIC	62.5	999	999	999	1990	2.69884085855924	2.53609725799683	2.87499631115945	All	All	All	60+
896	UZB	FSU	37.5	999	999	999	1990	6.57043173216556	4.41508432730668	9.98599536918756	All	All	All	20-39
897	UZB	FSU	57.5	999	999	999	1990	3.2290775662998	2.13476212381533	4.95029680923115	All	All	All	40-59
898	UZB	FSU	62.5	999	999	999	1990	2.24939595419029	1.47779801255	3.57869989368672	All	All	All	60+
899	VCT	LAC	37.5	999	999	999	1990	10.8959935274905	7.80179709019564	15.1427321519297	All	All	All	20-39
900	VCT	LAC	57.5	999	999	999	1990	7.44078654101548	5.30029426734661	10.5555269891845	All	All	All	40-59
901	VCT	LAC	62.5	999	999	999	1990	5.34860387712344	3.79948461637362	7.69923647176586	All	All	All	60+
902	VEN	LAC	37.5	999	999	999	1990	11.5724116582003	8.1414894099234	16.5347160868796	All	All	All	20-39
903	VEN	LAC	57.5	999	999	999	1990	8.08160338493096	5.64954308695917	11.7814014647753	All	All	All	40-59
904	VEN	LAC	62.5	999	999	999	1990	5.87488449404266	3.99073494897155	8.79987098096815	All	All	All	60+
905	VNM	Asia	37.5	999	999	999	1990	1.73800213982106	1.33205598876774	2.27244795529863	All	All	All	20-39
906	VNM	Asia	57.5	999	999	999	1990	0.770010646560744	0.582562040244986	1.01242399398216	All	All	All	40-59
907	VNM	Asia	62.5	999	999	999	1990	0.4636272412483	0.348103714566269	0.612486329516123	All	All	All	60+
908	VUT	Asia	37.5	999	999	999	1990	1.72394426676692	1.11562830852214	2.66566750413947	All	All	All	20-39
909	VUT	Asia	57.5	999	999	999	1990	0.79391814347136	0.514819770116959	1.22612678297144	All	All	All	40-59
910	VUT	Asia	62.5	999	999	999	1990	0.469680956149162	0.306215727022467	0.731612106658845	All	All	All	60+
911	WSM	Asia	37.5	999	999	999	1990	3.05531598386093	2.02731007561522	4.62336065119713	All	All	All	20-39
912	WSM	Asia	57.5	999	999	999	1990	1.32015008046022	0.868855042420053	2.00737076479641	All	All	All	40-59
913	WSM	Asia	62.5	999	999	999	1990	0.81391133227241	0.537894683360004	1.23925504963182	All	All	All	60+
914	YEM	MENA	37.5	999	999	999	1990	13.5746767769572	7.42549021804331	24.839254543048	All	All	All	20-39
915	YEM	MENA	57.5	999	999	999	1990	7.91167198507773	4.32704147998156	14.3893990862008	All	All	All	40-59
916	YEM	MENA	62.5	999	999	999	1990	7.18571304652597	3.8913314147345	13.5294070245538	All	All	All	60+
917	ZAF	SSA	37.5	999	999	999	1990	12.8731548064862	9.97873741357799	17.0056389286778	All	All	All	20-39
918	ZAF	SSA	57.5	999	999	999	1990	10.5265065920032	8.16201361857361	13.8194351878766	All	All	All	40-59
919	ZAF	SSA	62.5	999	999	999	1990	7.43541571774386	5.38348046143177	10.5097984776793	All	All	All	60+
920	ZMB	SSA	37.5	999	999	999	1990	16.7418333730495	11.7295600009871	22.2598206485975	All	All	All	20-39
921	ZMB	SSA	57.5	999	999	999	1990	14.1450123683068	9.51638411376035	20.0414971058754	All	All	All	40-59
922	ZMB	SSA	62.5	999	999	999	1990	10.3966897937506	6.37609948896544	16.1197826070563	All	All	All	60+
923	ZWE	SSA	37.5	999	999	999	1990	4.26961194647013	2.85435418940296	6.34224380720361	All	All	All	20-39
924	ZWE	SSA	57.5	999	999	999	1990	3.49901034195365	2.25531777109426	5.45843093923564	All	All	All	40-59
925	ZWE	SSA	62.5	999	999	999	1990	2.4677218824336	1.46639127186137	4.1345544590201	All	All	All	60+
926	AFG	SAARC	999	999	0	999	1990	0.0841884845799812	0.0409388893190558	0.17828726162853	All	All	Rural	All
927	AFG	SAARC	999	999	1	999	1990	0.391188758375969	0.177462029410555	0.892367170904286	All	All	Urban	All
928	AGO	SSA	999	999	0	999	1990	3.28470720994345	2.18902411647103	5.00509776125602	All	All	Rural	All
929	AGO	SSA	999	999	1	999	1990	5.16047176764847	3.38644337050625	7.92945269480223	All	All	Urban	All
930	ALB	FSU	999	999	0	999	1990	1.50501946687811	1.01339034228064	2.31343315444899	All	All	Rural	All
931	ALB	FSU	999	999	1	999	1990	1.37649177141393	0.922999585281973	2.10845189724653	All	All	Urban	All
932	ARE	MENA	999	999	0	999	1990	5.56752515750773	3.65198050698823	8.67520346251007	All	All	Rural	All
933	ARE	MENA	999	999	1	999	1990	4.82914836096017	3.22756950925167	7.41914639442959	All	All	Urban	All
934	ARG	LAC	999	999	0	999	1990	3.40408599877977	2.79527599355621	4.15029261707508	All	All	Rural	All
935	ARG	LAC	999	999	1	999	1990	3.8801514949897	3.25546853796305	4.6253439694166	All	All	Urban	All
936	ARM	FSU	999	999	0	999	1990	0.648199949188742	0.434900072615197	0.961822433692392	All	All	Rural	All
937	ARM	FSU	999	999	1	999	1990	0.593066893954311	0.394682643650527	0.878132677877474	All	All	Urban	All
938	ATG	LAC	999	999	0	999	1990	8.82826852378958	5.88244783224206	13.3535777529314	All	All	Rural	All
939	ATG	LAC	999	999	1	999	1990	10.0525846141769	6.7044665080457	15.3059767639289	All	All	Urban	All
940	AUS	HIC	999	999	0	999	1990	4.8949879837141	3.97296465908125	6.00097533476198	All	All	Rural	All
941	AUS	HIC	999	999	1	999	1990	4.67960368279848	3.81127851013689	5.70143410288197	All	All	Urban	All
942	AUT	HIC	999	999	0	999	1990	2.96984454208742	2.58312279391942	3.41493809738748	All	All	Rural	All
943	AUT	HIC	999	999	1	999	1990	2.83317180844806	2.47269909532938	3.26176493804358	All	All	Urban	All
944	AZE	FSU	999	999	0	999	1990	1.02307573135109	0.682995190398661	1.59853988739353	All	All	Rural	All
945	AZE	FSU	999	999	1	999	1990	0.931326358725116	0.607654196164815	1.46087728136586	All	All	Urban	All
946	BDI	SSA	999	999	0	999	1990	3.96358879464721	2.51972759676499	6.23182729290885	All	All	Rural	All
947	BDI	SSA	999	999	1	999	1990	6.23753201141308	3.89000755903313	9.92758453483275	All	All	Urban	All
948	BEL	HIC	999	999	0	999	1990	4.98521644123802	4.42743704563994	5.59452340404077	All	All	Rural	All
949	BEL	HIC	999	999	1	999	1990	4.76054238439294	4.25740008612394	5.30251151992828	All	All	Urban	All
950	BEN	SSA	999	999	0	999	1990	3.33098709584361	2.1463575364752	5.28269659115848	All	All	Rural	All
951	BEN	SSA	999	999	1	999	1990	5.30810277503015	3.32307833803959	8.43092960907174	All	All	Urban	All
952	BFA	SSA	999	999	0	999	1990	0.584938468490575	0.211327156161279	1.66019478792405	All	All	Rural	All
953	BFA	SSA	999	999	1	999	1990	0.931384170565123	0.327186891974498	2.65650872874152	All	All	Urban	All
954	BGD	SAARC	999	999	0	999	1990	0.107925143089642	0.0772636851690804	0.151609256923856	All	All	Rural	All
955	BGD	SAARC	999	999	1	999	1990	0.496747537590455	0.308803779986532	0.813484308604918	All	All	Urban	All
956	BGR	FSU	999	999	0	999	1990	1.34824595435465	1.04126327071564	1.75926009738179	All	All	Rural	All
957	BGR	FSU	999	999	1	999	1990	1.23706656891827	0.959174036120977	1.59171523343576	All	All	Urban	All
958	BHR	MENA	999	999	0	999	1990	5.65168247864074	3.78695604041551	8.64791207506049	All	All	Rural	All
959	BHR	MENA	999	999	1	999	1990	4.91660463172542	3.34572211141706	7.4230513973389	All	All	Urban	All
960	BHS	LAC	999	999	0	999	1990	21.2745094003585	13.5252235069561	30.6844083124033	All	All	Rural	All
961	BHS	LAC	999	999	1	999	1990	24.1469645326787	15.7263354848999	32.552356624773	All	All	Urban	All
962	BIH	FSU	999	999	0	999	1990	0.470286323441389	0.313679856425798	0.726946512759075	All	All	Rural	All
963	BIH	FSU	999	999	1	999	1990	0.43225016815205	0.283626739962529	0.675534208260484	All	All	Urban	All
964	BLR	FSU	999	999	0	999	1990	2.28104651141549	1.56854013211358	3.33563928322269	All	All	Rural	All
965	BLR	FSU	999	999	1	999	1990	2.07988934594154	1.43393713038276	3.09121926885854	All	All	Urban	All
966	BLZ	LAC	999	999	0	999	1990	6.28923163541631	4.25249382107934	9.25432518855453	All	All	Rural	All
967	BLZ	LAC	999	999	1	999	1990	7.14501671557537	4.82232843538453	10.5542361543	All	All	Urban	All
968	BOL	LAC	999	999	0	999	1990	11.764899127311	8.81622842896035	15.8503413655848	All	All	Rural	All
969	BOL	LAC	999	999	1	999	1990	13.4080397700236	10.0743231718579	17.8603215583077	All	All	Urban	All
970	BRA	LAC	999	999	0	999	1990	6.93043040468185	5.95161135443895	8.1069886562621	All	All	Rural	All
971	BRA	LAC	999	999	1	999	1990	7.89314739290008	6.96953826542804	8.96533093821016	All	All	Urban	All
972	BRB	LAC	999	999	0	999	1990	12.1090016179216	9.36649488735791	15.7374570306433	All	All	Rural	All
973	BRB	LAC	999	999	1	999	1990	13.7596674377436	10.5553870523459	18.0233783528449	All	All	Urban	All
974	BRN	Asia	999	999	0	999	1990	2.1480894573441	1.48757543242896	3.09144035163837	All	All	Rural	All
975	BRN	Asia	999	999	1	999	1990	2.23782537218621	1.5611532986916	3.21489087427429	All	All	Urban	All
976	BTN	SAARC	999	999	0	999	1990	0.54027004786571	0.289328980042115	1.05937332640544	All	All	Rural	All
977	BTN	SAARC	999	999	1	999	1990	2.49951961324552	1.22749254856203	5.23961425880683	All	All	Urban	All
978	BWA	SSA	999	999	0	999	1990	4.61681577527656	3.03273571806072	6.93509258148135	All	All	Rural	All
979	BWA	SSA	999	999	1	999	1990	7.28686853185815	4.74531727595097	11.0442353090293	All	All	Urban	All
980	CAF	SSA	999	999	0	999	1990	1.3974140950276	0.894524470588548	2.1550471119699	All	All	Rural	All
981	CAF	SSA	999	999	1	999	1990	2.20904060847745	1.40784661989276	3.55835906875982	All	All	Urban	All
982	CAN	HIC	999	999	0	999	1990	4.05935185762194	3.71810726419944	4.423604313674	All	All	Rural	All
983	CAN	HIC	999	999	1	999	1990	3.87752373465645	3.52266854243432	4.2721983449703	All	All	Urban	All
984	CHE	HIC	999	999	0	999	1990	3.02491165062617	2.53469143913139	3.60241783535705	All	All	Rural	All
985	CHE	HIC	999	999	1	999	1990	2.88469442406826	2.42591566540222	3.43269150044453	All	All	Urban	All
986	CHL	LAC	999	999	0	999	1990	5.10707674952918	3.83902761229843	6.71598033379175	All	All	Rural	All
987	CHL	LAC	999	999	1	999	1990	5.80445391637658	4.41132989799284	7.61742121998285	All	All	Urban	All
988	CHN	Asia	999	999	0	999	1990	0.3316238207611	0.264097829863833	0.419767303532065	All	All	Rural	All
989	CHN	Asia	999	999	1	999	1990	0.345861210412031	0.273237305011346	0.440980190926439	All	All	Urban	All
990	CIV	SSA	999	999	0	999	1990	2.8669965081004	1.8683900505678	4.46585756111911	All	All	Rural	All
991	CIV	SSA	999	999	1	999	1990	4.56614836880289	2.91430253450864	7.10925754363015	All	All	Urban	All
992	CMR	SSA	999	999	0	999	1990	1.5118747971224	0.980642429257171	2.35898182982821	All	All	Rural	All
993	CMR	SSA	999	999	1	999	1990	2.40956398165047	1.53528683549171	3.8151482456159	All	All	Urban	All
994	COD	SSA	999	999	0	999	1990	1.24339923052628	0.449837205253066	3.39256357582837	All	All	Rural	All
995	COD	SSA	999	999	1	999	1990	1.97076160477563	0.706271336385376	5.45699567689215	All	All	Urban	All
996	COG	SSA	999	999	0	999	1990	1.64338271604159	1.07312220895437	2.52352808816997	All	All	Rural	All
997	COG	SSA	999	999	1	999	1990	2.59334056531332	1.68361015742955	4.02808797834252	All	All	Urban	All
998	COL	LAC	999	999	0	999	1990	13.9055304928037	10.399392327417	18.2959703742703	All	All	Rural	All
999	COL	LAC	999	999	1	999	1990	15.7651123361038	12.0108466779796	20.5996958110727	All	All	Urban	All
1000	COM	SSA	999	999	0	999	1990	4.37040124920265	2.87111616792994	6.77805675071765	All	All	Rural	All
1001	COM	SSA	999	999	1	999	1990	6.92384234631496	4.48494821227383	10.6207735153364	All	All	Urban	All
1002	CPV	SSA	999	999	0	999	1990	1.83602081771687	1.19802000558079	2.86331613798941	All	All	Rural	All
1003	CPV	SSA	999	999	1	999	1990	2.91820209290781	1.88786579588337	4.53549377686495	All	All	Urban	All
1004	CRI	LAC	999	999	0	999	1990	8.76850126679848	5.84875535307051	12.9921453394666	All	All	Rural	All
1005	CRI	LAC	999	999	1	999	1990	9.9142423296914	6.70096046106344	14.6735952340056	All	All	Urban	All
1006	CUB	LAC	999	999	0	999	1990	13.0053427960176	9.5600523918585	17.668781509182	All	All	Rural	All
1007	CUB	LAC	999	999	1	999	1990	14.5949730525573	10.7817017166776	19.2260109484254	All	All	Urban	All
1008	CYP	HIC	999	999	0	999	1990	2.91280748670916	1.48625104937452	5.83154610308558	All	All	Rural	All
1009	CYP	HIC	999	999	1	999	1990	2.78574907034964	1.42234219292336	5.545845841923	All	All	Urban	All
1010	CZE	FSU	999	999	0	999	1990	1.84435695652018	1.49370422872957	2.2588739178462	All	All	Rural	All
1011	CZE	FSU	999	999	1	999	1990	1.69151538272848	1.37754244819169	2.05766890109042	All	All	Urban	All
1012	DEU	HIC	999	999	0	999	1990	2.91266596907229	2.58439171878696	3.25859756151732	All	All	Rural	All
1013	DEU	HIC	999	999	1	999	1990	2.78116473990797	2.47333643087616	3.11834188831906	All	All	Urban	All
1014	DJI	SSA	999	999	0	999	1990	7.99862616927559	5.17775754611746	11.8977543186981	All	All	Rural	All
1015	DJI	SSA	999	999	1	999	1990	12.3466695857828	7.99536590228894	18.0370951228848	All	All	Urban	All
1016	DMA	LAC	999	999	0	999	1990	8.43597177596942	5.61891433020296	12.6172227467123	All	All	Rural	All
1017	DMA	LAC	999	999	1	999	1990	9.61353773842014	6.43277131690702	14.396157493276	All	All	Urban	All
1018	DNK	HIC	999	999	0	999	1990	1.60021298827131	1.33693871099288	1.89786882476681	All	All	Rural	All
1019	DNK	HIC	999	999	1	999	1990	1.52810916256164	1.28155614338168	1.81139300459393	All	All	Urban	All
1020	DOM	LAC	999	999	0	999	1990	3.54093738720759	2.49465281771501	5.18885619089479	All	All	Rural	All
1021	DOM	LAC	999	999	1	999	1990	4.01603252193833	2.84790819064108	5.91607734321137	All	All	Urban	All
1022	DZA	MENA	999	999	0	999	1990	6.92849453925613	4.6561990713081	10.3835279370108	All	All	Rural	All
1023	DZA	MENA	999	999	1	999	1990	5.99948590542759	4.07227105031174	8.89166298575777	All	All	Urban	All
1024	ECU	LAC	999	999	0	999	1990	19.5234517159015	14.9634522888867	24.5980636025185	All	All	Rural	All
1025	ECU	LAC	999	999	1	999	1990	21.4964380100806	16.7816945522799	26.2545547653152	All	All	Urban	All
1026	EGY	MENA	999	999	0	999	1990	3.20164091440327	2.56143320342102	3.97431969888329	All	All	Rural	All
1027	EGY	MENA	999	999	1	999	1990	2.77575246252048	2.24749604381788	3.43460575661327	All	All	Urban	All
1028	ERI	SSA	999	999	0	999	1990	4.80460580591933	3.15726659883321	7.28820027843363	All	All	Rural	All
1029	ERI	SSA	999	999	1	999	1990	7.58946302984297	4.90054949309526	11.6151580249756	All	All	Urban	All
1030	ESP	HIC	999	999	0	999	1990	2.70498463495615	2.24907577151603	3.23532369545522	All	All	Rural	All
1031	ESP	HIC	999	999	1	999	1990	2.58430351890953	2.17315296382557	3.08001990517968	All	All	Urban	All
1032	EST	FSU	999	999	0	999	1990	1.31722703194337	1.10806651975424	1.58169732814478	All	All	Rural	All
1033	EST	FSU	999	999	1	999	1990	1.20825555359162	0.98746401211358	1.47489569276874	All	All	Urban	All
1034	ETH	SSA	999	999	0	999	1990	3.32732171158487	2.58210721190478	4.30234396322384	All	All	Rural	All
1035	ETH	SSA	999	999	1	999	1990	5.26581145171076	4.03491612100031	6.92336415384927	All	All	Urban	All
1036	FIN	HIC	999	999	0	999	1990	1.99181750036396	1.75428846363972	2.26505322117404	All	All	Rural	All
1037	FIN	HIC	999	999	1	999	1990	1.90255188861493	1.68836249246412	2.14900253018685	All	All	Urban	All
1038	FJI	Asia	999	999	0	999	1990	1.30610868821843	0.906755728456553	1.94462424573244	All	All	Rural	All
1039	FJI	Asia	999	999	1	999	1990	1.35812335723463	0.9343958215711	2.02829933383003	All	All	Urban	All
1040	FRA	HIC	999	999	0	999	1990	2.17435496937431	1.95988530784807	2.41788225555501	All	All	Rural	All
1041	FRA	HIC	999	999	1	999	1990	2.07682268349923	1.88195555709998	2.29958622987377	All	All	Urban	All
1042	FSM	Asia	999	999	0	999	1990	1.18123044615993	0.816519136768162	1.79764548766022	All	All	Rural	All
1043	FSM	Asia	999	999	1	999	1990	1.22685042823135	0.849087854739546	1.83569488995044	All	All	Urban	All
1044	GAB	SSA	999	999	0	999	1990	7.7559931760596	5.17606844841645	11.3320476203535	All	All	Rural	All
1045	GAB	SSA	999	999	1	999	1990	12.0359456757939	8.05089051158071	17.1774507519738	All	All	Urban	All
1046	GBR	HIC	999	999	0	999	1990	4.91715228554615	4.43695800436816	5.46430371176595	All	All	Rural	All
1047	GBR	HIC	999	999	1	999	1990	4.69393826659642	4.26552068362203	5.18301792594092	All	All	Urban	All
1048	GEO	FSU	999	999	0	999	1990	0.0896310917001582	0.0592259447734283	0.138399300574184	All	All	Rural	All
1049	GEO	FSU	999	999	1	999	1990	0.0821399637969547	0.0549494237838387	0.128936105975907	All	All	Urban	All
1050	GHA	SSA	999	999	0	999	1990	4.10063705594954	2.83806858628966	5.94514498540635	All	All	Rural	All
1051	GHA	SSA	999	999	1	999	1990	6.50454634382367	4.48550270732163	9.40203620183015	All	All	Urban	All
1052	GIN	SSA	999	999	0	999	1990	1.10058721401261	0.719114699729822	1.69959896114068	All	All	Rural	All
1053	GIN	SSA	999	999	1	999	1990	1.754281515558	1.12146519168839	2.76330046912606	All	All	Urban	All
1054	GMB	SSA	999	999	0	999	1990	17.9750519563257	11.8799977593766	25.1922675375881	All	All	Rural	All
1055	GMB	SSA	999	999	1	999	1990	24.764730053283	17.1877138075937	31.3350801326458	All	All	Urban	All
1056	GNB	SSA	999	999	0	999	1990	0.0381969282284066	0.0223420363759698	0.0648292042447804	All	All	Rural	All
1057	GNB	SSA	999	999	1	999	1990	0.0608475635617048	0.0359222206164813	0.105043363046813	All	All	Urban	All
1058	GNQ	SSA	999	999	0	999	1990	2.71379651740289	1.80133603096607	4.11154559925649	All	All	Rural	All
1059	GNQ	SSA	999	999	1	999	1990	4.30367137041645	2.80354883165768	6.64526112423126	All	All	Urban	All
1060	GRC	HIC	999	999	0	999	1990	2.18753645894178	1.86027470443739	2.57396307354515	All	All	Rural	All
1061	GRC	HIC	999	999	1	999	1990	2.08958006435431	1.78112896962657	2.44090513511264	All	All	Urban	All
1062	GRD	LAC	999	999	0	999	1990	13.295568277504	9.68794770616033	17.781603592346	All	All	Rural	All
1063	GRD	LAC	999	999	1	999	1990	14.9231156949344	11.1027403129613	19.5496362994622	All	All	Urban	All
1064	GTM	LAC	999	999	0	999	1990	2.66920990780944	2.14167860863828	3.31265413096811	All	All	Rural	All
1065	GTM	LAC	999	999	1	999	1990	3.03511905139089	2.43372942086449	3.78663601946539	All	All	Urban	All
1066	GUY	LAC	999	999	0	999	1990	11.795032812656	7.99725748710466	17.6663865782518	All	All	Rural	All
1067	GUY	LAC	999	999	1	999	1990	13.466416302776	9.09672893488077	20.3612442001155	All	All	Urban	All
1068	HND	LAC	999	999	0	999	1990	5.24714586653013	4.1073255251512	6.72792296174594	All	All	Rural	All
1069	HND	LAC	999	999	1	999	1990	5.97514504186995	4.68331869397884	7.67219665973052	All	All	Urban	All
1070	HRV	FSU	999	999	0	999	1990	1.98141145505924	1.55342357276281	2.51654648162629	All	All	Rural	All
1071	HRV	FSU	999	999	1	999	1990	1.814810319039	1.41092099464774	2.3129390130857	All	All	Urban	All
1072	HTI	LAC	999	999	0	999	1990	3.04691624301973	2.10870948786395	4.47133729507034	All	All	Rural	All
1073	HTI	LAC	999	999	1	999	1990	3.4803338158761	2.41631315922654	5.07542119749421	All	All	Urban	All
1074	HUN	FSU	999	999	0	999	1990	2.5182053077433	2.08620334504872	3.04916476566512	All	All	Rural	All
1075	HUN	FSU	999	999	1	999	1990	2.31456756186054	1.90959039775329	2.80691545101705	All	All	Urban	All
1076	IDN	Asia	999	999	0	999	1990	0.480414148524752	0.364058996430455	0.63081225527016	All	All	Rural	All
1077	IDN	Asia	999	999	1	999	1990	0.500569616092951	0.375150796128994	0.662741074366113	All	All	Urban	All
1078	IND	SAARC	999	999	0	999	1990	0.0788621505610637	0.0543101574979193	0.113501991248079	All	All	Rural	All
1079	IND	SAARC	999	999	1	999	1990	0.365048768229803	0.205470206723234	0.645369072816246	All	All	Urban	All
1080	IRL	HIC	999	999	0	999	1990	4.04210884128478	3.33570927537572	4.90168074613279	All	All	Rural	All
1081	IRL	HIC	999	999	1	999	1990	3.86221142530357	3.18050996043516	4.67392971299241	All	All	Urban	All
1082	IRN	MENA	999	999	0	999	1990	3.03699678946726	2.60275652677829	3.53613128710888	All	All	Rural	All
1083	IRN	MENA	999	999	1	999	1990	2.63431008268392	2.34533366923458	2.98524011705037	All	All	Urban	All
1084	IRQ	MENA	999	999	0	999	1990	6.85661297096433	4.60167958972561	10.5227719622524	All	All	Rural	All
1085	IRQ	MENA	999	999	1	999	1990	5.93035858134591	4.06625319044497	9.11885392034437	All	All	Urban	All
1086	ISL	HIC	999	999	0	999	1990	3.67285269374585	3.13371060523252	4.33706623014595	All	All	Rural	All
1087	ISL	HIC	999	999	1	999	1990	3.51156895458078	3.02794068529253	4.08147086670383	All	All	Urban	All
1088	ISR	MENA	999	999	0	999	1990	7.59900988412811	6.48248106635895	8.83652499742069	All	All	Rural	All
1089	ISR	MENA	999	999	1	999	1990	6.58683777794646	5.8621560556088	7.38337382115008	All	All	Urban	All
1090	ITA	HIC	999	999	0	999	1990	1.68632366691152	1.50982693485768	1.88814159919482	All	All	Rural	All
1091	ITA	HIC	999	999	1	999	1990	1.6112976231156	1.43889078899018	1.79904062265992	All	All	Urban	All
1092	JAM	LAC	999	999	0	999	1990	10.0357481166656	7.7900358204115	12.9083314826421	All	All	Rural	All
1093	JAM	LAC	999	999	1	999	1990	11.3899231348221	8.89642505800215	14.7251432349251	All	All	Urban	All
1094	JOR	MENA	999	999	0	999	1990	7.31586957856512	5.5698298071664	9.43378536566533	All	All	Rural	All
1095	JOR	MENA	999	999	1	999	1990	6.34999318329103	4.90069409370752	8.14052672079655	All	All	Urban	All
1096	JPN	Asia	999	999	0	999	1990	2.46690876742204	2.11932566521137	2.86804931594591	All	All	Rural	All
1097	JPN	Asia	999	999	1	999	1990	2.57102689475124	2.2379473700944	2.96285328744184	All	All	Urban	All
1098	KAZ	FSU	999	999	0	999	1990	0.843503393375825	0.569754028512931	1.2502499215677	All	All	Rural	All
1099	KAZ	FSU	999	999	1	999	1990	0.772749566851339	0.52520915928825	1.17402630790186	All	All	Urban	All
1100	KEN	SSA	999	999	0	999	1990	1.47587657486433	0.887432847074906	2.42389530263885	All	All	Rural	All
1101	KEN	SSA	999	999	1	999	1990	2.34542868213948	1.39115905081911	3.8988446306994	All	All	Urban	All
1102	KGZ	FSU	999	999	0	999	1990	3.58855621868159	2.40034853631343	5.42563600729542	All	All	Rural	All
1103	KGZ	FSU	999	999	1	999	1990	3.2734935722989	2.23122162870966	4.90845007609634	All	All	Urban	All
1104	KHM	Asia	999	999	0	999	1990	0.107831341872096	0.0725060341890051	0.160695473476699	All	All	Rural	All
1105	KHM	Asia	999	999	1	999	1990	0.112360475236132	0.0751500514457536	0.169224040710452	All	All	Urban	All
1106	KIR	Asia	999	999	0	999	1990	1.03929907788974	0.66834396902481	1.61678075746659	All	All	Rural	All
1107	KIR	Asia	999	999	1	999	1990	1.08377892747763	0.695877337347105	1.68264143295086	All	All	Urban	All
1108	KOR	Asia	999	999	0	999	1990	1.03272331399069	0.948587745668266	1.12465238158806	All	All	Rural	All
1109	KOR	Asia	999	999	1	999	1990	1.07494532517054	0.992598884698631	1.16812855888134	All	All	Urban	All
1110	KWT	MENA	999	999	0	999	1990	4.57367000850547	3.03323896864272	6.94618101393026	All	All	Rural	All
1111	KWT	MENA	999	999	1	999	1990	3.9861224589782	2.68404049914283	5.87734434752686	All	All	Urban	All
1112	LAO	Asia	999	999	0	999	1990	0.472063584941496	0.340821941523895	0.652048234437535	All	All	Rural	All
1113	LAO	Asia	999	999	1	999	1990	0.491865813363713	0.349348377366887	0.677232330381453	All	All	Urban	All
1114	LBN	MENA	999	999	0	999	1990	7.63891816570372	6.38584415612709	9.17625595870355	All	All	Rural	All
1115	LBN	MENA	999	999	1	999	1990	6.63288434604781	5.70632315474053	7.73672702727696	All	All	Urban	All
1116	LBR	SSA	999	999	0	999	1990	1.7325368017885	1.09141460914991	2.77657065784269	All	All	Rural	All
1117	LBR	SSA	999	999	1	999	1990	2.73950325226001	1.71678863983573	4.45962957698193	All	All	Urban	All
1118	LBY	MENA	999	999	0	999	1990	5.82821692808191	3.90265304977769	8.87210913291455	All	All	Rural	All
1119	LBY	MENA	999	999	1	999	1990	5.08335139804292	3.46003207059515	7.66205322106206	All	All	Urban	All
1120	LCA	LAC	999	999	0	999	1990	9.12040628652893	6.58311724060364	12.794988031356	All	All	Rural	All
1121	LCA	LAC	999	999	1	999	1990	10.3783098892577	7.56749155040903	14.3941503857199	All	All	Urban	All
1122	LKA	SAARC	999	999	0	999	1990	1.66755940516525	1.26016727035919	2.20265954145936	All	All	Rural	All
1123	LKA	SAARC	999	999	1	999	1990	7.7056032580798	5.13835175729925	11.6353817148473	All	All	Urban	All
1124	LSO	SSA	999	999	0	999	1990	4.44592155161754	2.93474945654777	6.78443367586397	All	All	Rural	All
1125	LSO	SSA	999	999	1	999	1990	7.024646961061	4.57944094627586	10.6481438869118	All	All	Urban	All
1126	LTU	FSU	999	999	0	999	1990	1.12464780403077	0.91691827320925	1.37878011871954	All	All	Rural	All
1127	LTU	FSU	999	999	1	999	1990	1.02987454393763	0.838173403219922	1.26976542704447	All	All	Urban	All
1128	LUX	HIC	999	999	0	999	1990	3.03457661314246	2.31841920351405	3.94197506103156	All	All	Rural	All
1129	LUX	HIC	999	999	1	999	1990	2.90402287514952	2.22873742277685	3.76874929859397	All	All	Urban	All
1130	LVA	FSU	999	999	0	999	1990	1.22568867991621	1.00792482012535	1.48916977290415	All	All	Rural	All
1131	LVA	FSU	999	999	1	999	1990	1.12267693875348	0.927376163938706	1.35513782659153	All	All	Urban	All
1132	MAR	MENA	999	999	0	999	1990	4.57769444892256	3.16165815133011	6.69318660138472	All	All	Rural	All
1133	MAR	MENA	999	999	1	999	1990	3.96941466706352	2.74021462947187	5.79131995090315	All	All	Urban	All
1134	MDA	FSU	999	999	0	999	1990	1.58643802026338	1.09102733078587	2.34951761680904	All	All	Rural	All
1135	MDA	FSU	999	999	1	999	1990	1.45218928411888	0.995133795534883	2.16450655394524	All	All	Urban	All
1136	MDG	SSA	999	999	0	999	1990	5.03589473921989	3.22627526928867	7.72517398583528	All	All	Rural	All
1137	MDG	SSA	999	999	1	999	1990	7.9121919712264	4.98777288799303	12.2499522552319	All	All	Urban	All
1138	MDV	SAARC	999	999	0	999	1990	4.23689267688064	2.63831455422888	6.88933867500211	All	All	Rural	All
1139	MDV	SAARC	999	999	1	999	1990	19.220860462041	11.2699141744953	28.7902418278486	All	All	Urban	All
1140	MEX	LAC	999	999	0	999	1990	8.87686548325478	7.99853542213563	9.87915830137335	All	All	Rural	All
1141	MEX	LAC	999	999	1	999	1990	10.1054355808339	9.17976358870005	11.1674744898037	All	All	Urban	All
1142	MHL	Asia	999	999	0	999	1990	1.1425487944239	0.785501703073195	1.71887250000723	All	All	Rural	All
1143	MHL	Asia	999	999	1	999	1990	1.19499853243556	0.828822590711906	1.81470751817367	All	All	Urban	All
1144	MKD	FSU	999	999	0	999	1990	1.0065282211816	0.776695697702047	1.29825262560161	All	All	Rural	All
1145	MKD	FSU	999	999	1	999	1990	0.92049636018366	0.712159508826929	1.20773843671664	All	All	Urban	All
1146	MLI	SSA	999	999	0	999	1990	1.40798365490678	0.863027208766165	2.32485386345388	All	All	Rural	All
1147	MLI	SSA	999	999	1	999	1990	2.22023360877513	1.36358860679334	3.67328020443407	All	All	Urban	All
1148	MLT	HIC	999	999	0	999	1990	4.12235808967274	3.1651400173492	5.42923753716423	All	All	Rural	All
1149	MLT	HIC	999	999	1	999	1990	3.93009009596756	3.04000367712639	5.14445585386484	All	All	Urban	All
1150	MMR	Asia	999	999	0	999	1990	0.436704511334765	0.284139398258715	0.687603143201001	All	All	Rural	All
1151	MMR	Asia	999	999	1	999	1990	0.453705071824623	0.297484847123027	0.72378172817978	All	All	Urban	All
1152	MNE	FSU	999	999	0	999	1990	1.26979170433503	0.571243606690951	2.80240712101499	All	All	Rural	All
1153	MNE	FSU	999	999	1	999	1990	1.16020757629786	0.521883890995645	2.62617867714629	All	All	Urban	All
1154	MNG	FSU	999	999	0	999	1990	4.01064641833614	2.7927715355361	5.6926092860164	All	All	Rural	All
1155	MNG	FSU	999	999	1	999	1990	3.68047037363981	2.55690711668635	5.18918598330839	All	All	Urban	All
1156	MOZ	SSA	999	999	0	999	1990	1.23553779892877	0.739651650263423	2.04182335124731	All	All	Rural	All
1157	MOZ	SSA	999	999	1	999	1990	1.95751813737732	1.1517512108953	3.2830862021991	All	All	Urban	All
1158	MRT	SSA	999	999	0	999	1990	2.93716415646379	1.91670537003663	4.58337922005958	All	All	Rural	All
1159	MRT	SSA	999	999	1	999	1990	4.67558269755195	3.00439256535668	7.30330745920551	All	All	Urban	All
1160	MUS	SSA	999	999	0	999	1990	23.1659016677707	18.1003921718175	28.0665514555615	All	All	Rural	All
1161	MUS	SSA	999	999	1	999	1990	30.9572757588387	26.1364297367697	35.1784421828861	All	All	Urban	All
1162	MWI	SSA	999	999	0	999	1990	2.31216434941238	1.60389638455801	3.28093773976486	All	All	Rural	All
1163	MWI	SSA	999	999	1	999	1990	3.65071243107225	2.40267093142905	5.47629830018267	All	All	Urban	All
1164	MYS	Asia	999	999	0	999	1990	2.1348233520373	1.66761417881365	2.72232731641624	All	All	Rural	All
1165	MYS	Asia	999	999	1	999	1990	2.22463849337319	1.75035101282451	2.82713508557398	All	All	Urban	All
1166	NAM	SSA	999	999	0	999	1990	13.9151426946442	9.49908575570974	20.5850572419	All	All	Rural	All
1167	NAM	SSA	999	999	1	999	1990	22.0214912335645	14.9791145539237	29.8312974179952	All	All	Urban	All
1168	NER	SSA	999	999	0	999	1990	1.58596860542922	0.980022884911062	2.62045146990206	All	All	Rural	All
1169	NER	SSA	999	999	1	999	1990	2.49589236672258	1.52664541561151	4.2902559308411	All	All	Urban	All
1170	NGA	SSA	999	999	0	999	1990	0.407067312121835	0.253135622750938	0.661797703015033	All	All	Rural	All
1171	NGA	SSA	999	999	1	999	1990	0.642977439678612	0.394437925396595	1.06072766501172	All	All	Urban	All
1172	NIC	LAC	999	999	0	999	1990	3.41092475967925	2.36349327996759	5.0851755317372	All	All	Rural	All
1173	NIC	LAC	999	999	1	999	1990	3.90342327938686	2.71197639012047	5.84519696424475	All	All	Urban	All
1174	NLD	HIC	999	999	0	999	1990	4.15829212053901	3.78402569040148	4.57439267319608	All	All	Rural	All
1175	NLD	HIC	999	999	1	999	1990	3.97040400704669	3.63867428671941	4.34624545525134	All	All	Urban	All
1176	NOR	HIC	999	999	0	999	1990	2.21802877297243	1.9523300190721	2.52316084273706	All	All	Rural	All
1177	NOR	HIC	999	999	1	999	1990	2.11739397220577	1.86550667965049	2.41304797541921	All	All	Urban	All
1178	NPL	SAARC	999	999	0	999	1990	0.205438479377906	0.104399120424585	0.412816831536271	All	All	Rural	All
1179	NPL	SAARC	999	999	1	999	1990	0.954189557205387	0.441449723801309	2.10598860919462	All	All	Urban	All
1180	NZL	HIC	999	999	0	999	1990	1.25841490712591	1.0274422371058	1.54669094405959	All	All	Rural	All
1181	NZL	HIC	999	999	1	999	1990	1.20079015762698	0.981681118304925	1.46845163464822	All	All	Urban	All
1182	OMN	MENA	999	999	0	999	1990	1.96120490635396	1.28305888694987	2.97394510005408	All	All	Rural	All
1183	OMN	MENA	999	999	1	999	1990	1.70995350812019	1.12407302180042	2.56969084294732	All	All	Urban	All
1184	PAK	SAARC	999	999	0	999	1990	1.99047212697589	1.27338035327035	3.18899806135699	All	All	Rural	All
1185	PAK	SAARC	999	999	1	999	1990	9.18081905545991	5.42208357364275	16.0505115224447	All	All	Urban	All
1186	PAN	LAC	999	999	0	999	1990	10.6979763151005	7.73984576762067	14.8463479838974	All	All	Rural	All
1187	PAN	LAC	999	999	1	999	1990	12.1179462401905	8.82906200579493	16.4794868677391	All	All	Urban	All
1188	PER	LAC	999	999	0	999	1990	6.30240023160105	4.21667954459779	9.41427890525189	All	All	Rural	All
1189	PER	LAC	999	999	1	999	1990	7.16738436784258	4.8759754950679	10.644492914593	All	All	Urban	All
1190	PHL	Asia	999	999	0	999	1990	3.71088191476385	3.18856335727393	4.30968564589878	All	All	Rural	All
1191	PHL	Asia	999	999	1	999	1990	3.86817019926166	3.35278098285217	4.47386159869603	All	All	Urban	All
1192	PNG	Asia	999	999	0	999	1990	0.95855885930127	0.655488892664479	1.4923804898792	All	All	Rural	All
1193	PNG	Asia	999	999	1	999	1990	0.996972371602406	0.682094319426227	1.5393671326499	All	All	Urban	All
1194	POL	FSU	999	999	0	999	1990	1.42517535483117	1.2501334250703	1.61794551509338	All	All	Rural	All
1195	POL	FSU	999	999	1	999	1990	1.30669818742369	1.15352771063575	1.47729846141638	All	All	Urban	All
1196	PRT	HIC	999	999	0	999	1990	2.75692376953522	2.48753801696569	3.05855595025967	All	All	Rural	All
1197	PRT	HIC	999	999	1	999	1990	2.63262999021712	2.37461445417078	2.9156283623169	All	All	Urban	All
1198	PRY	LAC	999	999	0	999	1990	5.22122927321876	3.67611354006112	7.68907252994077	All	All	Rural	All
1199	PRY	LAC	999	999	1	999	1990	5.95247341900248	4.19992805233592	8.6026738660942	All	All	Urban	All
1200	PSE	MENA	999	999	0	999	1990	3.76413974714739	2.54144650418983	5.51049902565852	All	All	Rural	All
1201	PSE	MENA	999	999	1	999	1990	3.2604224794151	2.24769851428333	4.70298678524559	All	All	Urban	All
1202	QAT	MENA	999	999	0	999	1990	6.12810486593937	4.00550257891347	9.49124319811362	All	All	Rural	All
1203	QAT	MENA	999	999	1	999	1990	5.32513069992606	3.52549759481729	7.9616538520227	All	All	Urban	All
1204	ROU	FSU	999	999	0	999	1990	3.83631430462694	3.19463509422535	4.53566891058061	All	All	Rural	All
1205	ROU	FSU	999	999	1	999	1990	3.51019406000522	2.82489272015229	4.33492256234131	All	All	Urban	All
1206	RUS	FSU	999	999	0	999	1990	1.15003260995826	0.927957909355603	1.412903579724	All	All	Rural	All
1207	RUS	FSU	999	999	1	999	1990	1.05624719430876	0.860210830019746	1.2826250745854	All	All	Urban	All
1208	RWA	SSA	999	999	0	999	1990	1.17108822898366	0.677501246441258	2.07154178091766	All	All	Rural	All
1209	RWA	SSA	999	999	1	999	1990	1.84704335986952	1.05951838880376	3.31958986986748	All	All	Urban	All
1210	SAU	MENA	999	999	0	999	1990	4.72532090700707	3.12527250372973	7.23407773651822	All	All	Rural	All
1211	SAU	MENA	999	999	1	999	1990	4.0973772538206	2.79379006832456	6.26557628848804	All	All	Urban	All
1212	SDN	SSA	999	999	0	999	1990	5.48394895735095	3.57494749998185	8.54137944475731	All	All	Rural	All
1213	SDN	SSA	999	999	1	999	1990	8.70560559220134	5.53911896401624	13.8799338557883	All	All	Urban	All
1214	SEN	SSA	999	999	0	999	1990	8.25731991716185	5.40610943011546	12.6783109640442	All	All	Rural	All
1215	SEN	SSA	999	999	1	999	1990	12.8194192832308	8.2577098299073	18.9595688805327	All	All	Urban	All
1217	SGP	Asia	999	999	1	999	1990	3.06329704876692	2.48237751160296	3.78511995288062	All	All	Urban	All
1218	SLB	Asia	999	999	0	999	1990	4.41763350559656	2.92934322393009	6.67365637013617	All	All	Rural	All
1219	SLB	Asia	999	999	1	999	1990	4.60954878744472	3.02729231130505	6.96485555493446	All	All	Urban	All
1220	SLE	SSA	999	999	0	999	1990	2.011810516724	1.26036231906933	3.20427646513532	All	All	Rural	All
1221	SLE	SSA	999	999	1	999	1990	3.22173711916308	1.94594281402153	5.40497968888367	All	All	Urban	All
1222	SLV	LAC	999	999	0	999	1990	4.75537452330593	3.21587565875961	7.09090958737102	All	All	Rural	All
1223	SLV	LAC	999	999	1	999	1990	5.42328850385102	3.6747811725426	7.97810197752174	All	All	Urban	All
1224	SRB	FSU	999	999	0	999	1990	1.58288223997498	0.807992020452177	3.21075363261944	All	All	Rural	All
1225	SRB	FSU	999	999	1	999	1990	1.45430901644818	0.736985317469588	2.90850036394115	All	All	Urban	All
1226	SSD	SSA	999	999	0	999	1990	4.2066238137422	2.76080884016291	6.36666415752082	All	All	Rural	All
1227	SSD	SSA	999	999	1	999	1990	6.68229834262872	4.31345875132725	10.280064983366	All	All	Urban	All
1228	STP	SSA	999	999	0	999	1990	2.13859459112827	1.41241253145103	3.29323214902808	All	All	Rural	All
1229	STP	SSA	999	999	1	999	1990	3.385894030435	2.17765374706411	5.30098310241034	All	All	Urban	All
1230	SUR	LAC	999	999	0	999	1990	6.12598324773631	4.1048718220549	9.27670225950557	All	All	Rural	All
1231	SUR	LAC	999	999	1	999	1990	6.97375216770722	4.69462642083852	10.4893134791254	All	All	Urban	All
1232	SVK	FSU	999	999	0	999	1990	2.73933778866347	2.28071253669217	3.29842176381657	All	All	Rural	All
1233	SVK	FSU	999	999	1	999	1990	2.5123229392764	2.06580112994343	3.03755092274485	All	All	Urban	All
1234	SVN	FSU	999	999	0	999	1990	2.24614755830377	1.77091179519669	2.87708793591992	All	All	Rural	All
1235	SVN	FSU	999	999	1	999	1990	2.054554921613	1.60279754792697	2.64028397384081	All	All	Urban	All
1236	SWE	HIC	999	999	0	999	1990	2.46208843579859	2.22055300840575	2.72451397498982	All	All	Rural	All
1237	SWE	HIC	999	999	1	999	1990	2.35217137216125	2.13947532594589	2.59408808998737	All	All	Urban	All
1238	SWZ	SSA	999	999	0	999	1990	7.69840136970004	5.22044921173232	11.1718465680721	All	All	Rural	All
1239	SWZ	SSA	999	999	1	999	1990	12.2006591957514	8.08700502407059	18.6250390930231	All	All	Urban	All
1240	SYC	SSA	999	999	0	999	1990	6.33774564961088	5.10729380148428	7.82063249254172	All	All	Rural	All
1241	SYC	SSA	999	999	1	999	1990	10.0577425735405	7.74854164602164	12.9949469089662	All	All	Urban	All
1242	SYR	MENA	999	999	0	999	1990	2.83752407815216	2.0744135336729	3.83421242991596	All	All	Rural	All
1243	SYR	MENA	999	999	1	999	1990	2.4613997676431	1.82159449190447	3.29535876334449	All	All	Urban	All
1244	TCD	SSA	999	999	0	999	1990	3.08110393615839	1.98929759556115	4.7762434568115	All	All	Rural	All
1245	TCD	SSA	999	999	1	999	1990	4.89120470895618	3.09071521174012	7.73872658524053	All	All	Urban	All
1246	TGO	SSA	999	999	0	999	1990	1.54496280909092	0.985611761510732	2.44407412840156	All	All	Rural	All
1247	TGO	SSA	999	999	1	999	1990	2.44871655865722	1.5224043041465	3.98201445208689	All	All	Urban	All
1248	THA	Asia	999	999	0	999	1990	0.845171436804489	0.410280629598288	1.75623293354742	All	All	Rural	All
1249	THA	Asia	999	999	1	999	1990	0.876692618869578	0.429424292577934	1.81636492687185	All	All	Urban	All
1250	TJK	FSU	999	999	0	999	1990	1.01416168950621	0.656054572519362	1.61754223720296	All	All	Rural	All
1251	TJK	FSU	999	999	1	999	1990	0.929599809524406	0.597595861051164	1.48430164359408	All	All	Urban	All
1252	TKM	FSU	999	999	0	999	1990	18.5251753042483	13.3726417610775	23.7155093077125	All	All	Rural	All
1253	TKM	FSU	999	999	1	999	1990	17.3010003596821	12.4151152132143	22.5882374768909	All	All	Urban	All
1254	TLS	Asia	999	999	0	999	1990	0.535839823739559	0.335923139175722	0.88410473888511	All	All	Rural	All
1255	TLS	Asia	999	999	1	999	1990	0.56185628892658	0.355668078356387	0.920296760729387	All	All	Urban	All
1256	TON	Asia	999	999	0	999	1990	1.78148137016498	1.19028042824742	2.64840664150496	All	All	Rural	All
1257	TON	Asia	999	999	1	999	1990	1.85879470648299	1.23051839743567	2.78193951455999	All	All	Urban	All
1258	TTO	LAC	999	999	0	999	1990	8.69461880234613	5.92044845807944	12.9803635262244	All	All	Rural	All
1259	TTO	LAC	999	999	1	999	1990	9.92269495050174	6.6891362309225	14.7330836744871	All	All	Urban	All
1260	TUN	MENA	999	999	0	999	1990	4.55579249617168	3.08142111712784	7.05601201672398	All	All	Rural	All
1261	TUN	MENA	999	999	1	999	1990	3.93732681341658	2.68265980880102	6.0009981867233	All	All	Urban	All
1262	TUR	MENA	999	999	0	999	1990	3.45728503081308	2.62801577367203	4.60526667394754	All	All	Rural	All
1263	TUR	MENA	999	999	1	999	1990	2.99673043258962	2.2953525215309	3.93410324288156	All	All	Urban	All
1264	TWN	Asia	999	999	0	999	1990	6.05804803822544	4.89249025277558	7.47044382607067	All	All	Rural	All
1265	TWN	Asia	999	999	1	999	1990	6.31779013776011	5.14639821590478	7.72900645046891	All	All	Urban	All
1266	TZA	SSA	999	999	0	999	1990	0.434376736314698	0.263989850923637	0.700473841820858	All	All	Rural	All
1267	TZA	SSA	999	999	1	999	1990	0.687840531777892	0.427857053906729	1.12658482045535	All	All	Urban	All
1268	UGA	SSA	999	999	0	999	1990	0.17340661770207	0.105060942044914	0.290891417141579	All	All	Rural	All
1269	UGA	SSA	999	999	1	999	1990	0.275778430076646	0.166645224397297	0.46346405889114	All	All	Urban	All
1270	UKR	FSU	999	999	0	999	1990	2.148068989303	1.65428811075573	2.81293956967963	All	All	Rural	All
1271	UKR	FSU	999	999	1	999	1990	1.96761252545897	1.5278137126899	2.54568113850003	All	All	Urban	All
1272	URY	LAC	999	999	0	999	1990	7.99140647071239	5.4037663526105	12.0556616087441	All	All	Rural	All
1273	URY	LAC	999	999	1	999	1990	9.08920262770196	6.24211076811785	13.3763420398596	All	All	Urban	All
1274	USA	HIC	999	999	0	999	1990	6.007610060611	5.74873858990214	6.28289848854819	All	All	Rural	All
1275	USA	HIC	999	999	1	999	1990	5.73618130133656	5.37676207996702	6.13026314252718	All	All	Urban	All
1276	UZB	FSU	999	999	0	999	1990	5.35013737905503	3.51041101037211	8.30312402848439	All	All	Rural	All
1277	UZB	FSU	999	999	1	999	1990	4.92197586664071	3.23433308188923	7.63816455927313	All	All	Urban	All
1278	VCT	LAC	999	999	0	999	1990	8.68809396240436	6.18444304173957	12.215098727876	All	All	Rural	All
1279	VCT	LAC	999	999	1	999	1990	9.77351650695522	7.03662437652238	13.5820774902541	All	All	Urban	All
1280	VEN	LAC	999	999	0	999	1990	9.01384565051809	6.36333623467266	12.7966354133017	All	All	Rural	All
1281	VEN	LAC	999	999	1	999	1990	10.1895492626361	7.30658133428266	14.2785239236362	All	All	Urban	All
1282	VNM	Asia	999	999	0	999	1990	1.29526652227619	0.989322677403282	1.6977631668714	All	All	Rural	All
1283	VNM	Asia	999	999	1	999	1990	1.35198688363547	1.02660385119376	1.77208685670719	All	All	Urban	All
1284	VUT	Asia	999	999	0	999	1990	1.31518555472984	0.85531494450428	2.03672208545449	All	All	Rural	All
1285	VUT	Asia	999	999	1	999	1990	1.37274077703899	0.891266120732993	2.11321742161659	All	All	Urban	All
1286	WSM	Asia	999	999	0	999	1990	2.29117814826943	1.51619496055192	3.49154834542757	All	All	Rural	All
1287	WSM	Asia	999	999	1	999	1990	2.38104935006336	1.57314588413659	3.59434320909159	All	All	Urban	All
1288	YEM	MENA	999	999	0	999	1990	11.7200855984338	6.40948008291308	21.5100732760013	All	All	Rural	All
1289	YEM	MENA	999	999	1	999	1990	10.1315948485213	5.61390142795187	18.4828896894904	All	All	Urban	All
1290	ZAF	SSA	999	999	0	999	1990	8.83990148703403	6.82730913127499	11.6299296444627	All	All	Rural	All
1291	ZAF	SSA	999	999	1	999	1990	14.0509358425737	10.78795570591	18.460675684716	All	All	Urban	All
1292	ZMB	SSA	999	999	0	999	1990	13.0691517496229	8.82268307459979	18.34289042075	All	All	Rural	All
1293	ZMB	SSA	999	999	1	999	1990	19.1168316825505	13.5141695380921	25.2398048923352	All	All	Urban	All
1294	ZWE	SSA	999	999	0	999	1990	3.34875899943477	2.19878752417114	5.07128480356301	All	All	Rural	All
1295	ZWE	SSA	999	999	1	999	1990	5.3091758454908	3.4319076083493	8.126479681637	All	All	Urban	All
1296	AFG	SAARC	999	999	999	1	1990	0.129460604520244	0.0610211995878501	0.285601362865152	All	0-6	All	All
1297	AFG	SAARC	999	999	999	2	1990	0.236715375186436	0.112961078511847	0.507259106090202	All	6-<12	All	All
1298	AFG	SAARC	999	999	999	3	1990	0.317121107718837	0.147413603253609	0.713083095326231	All	≥12	All	All
1299	AGO	SSA	999	999	999	1	1990	3.10824035468681	1.99544626682485	4.84432099821752	All	0-6	All	All
1300	AGO	SSA	999	999	999	2	1990	5.28126121633775	3.41006085050375	8.07271863906945	All	6-<12	All	All
1301	AGO	SSA	999	999	999	3	1990	5.82314441621712	3.65703750049677	9.2775296666426	All	≥12	All	All
1302	ALB	FSU	999	999	999	1	1990	1.38921213307186	0.860467153202681	2.24434939304535	All	0-6	All	All
1303	ALB	FSU	999	999	999	2	1990	1.51049843848982	1.00331673138991	2.40282209137138	All	6-<12	All	All
1304	ALB	FSU	999	999	999	3	1990	1.38970228445007	0.915087577336492	2.15501234456527	All	≥12	All	All
1305	ARE	MENA	999	999	999	1	1990	5.13188186824484	3.37220251969754	7.93600811587226	All	0-6	All	All
1306	ARE	MENA	999	999	999	2	1990	5.52159675780046	3.65030778956945	8.36300400693574	All	6-<12	All	All
1307	ARE	MENA	999	999	999	3	1990	4.51553357559455	3.01244942265815	6.87916009042726	All	≥12	All	All
1308	ARG	LAC	999	999	999	1	1990	3.5986105798125	2.95798299477046	4.40268448118357	All	0-6	All	All
1309	ARG	LAC	999	999	999	2	1990	3.8541681376067	3.20084678885266	4.68298279808049	All	6-<12	All	All
1310	ARG	LAC	999	999	999	3	1990	3.89828740573201	3.2225727847836	4.76530346768553	All	≥12	All	All
1311	ARM	FSU	999	999	999	1	1990	0.597237142608132	0.376130649362579	0.942589206059956	All	0-6	All	All
1312	ARM	FSU	999	999	999	2	1990	0.655262711690605	0.428576271672957	0.989627215823403	All	6-<12	All	All
1313	ARM	FSU	999	999	999	3	1990	0.597322820387133	0.399513624994098	0.882989426280362	All	≥12	All	All
1314	ATG	LAC	999	999	999	1	1990	8.7945490217723	5.86953982331985	13.4677674312018	All	0-6	All	All
1315	ATG	LAC	999	999	999	2	1990	9.46126697526892	6.28947397055744	14.3336474184401	All	6-<12	All	All
1316	ATG	LAC	999	999	999	3	1990	9.50860026565601	6.22241011659075	14.5570292515318	All	≥12	All	All
1317	AUS	HIC	999	999	999	1	1990	6.01953065557293	4.86815843831106	7.40718008547726	All	0-6	All	All
1318	AUS	HIC	999	999	999	2	1990	5.91439217083502	4.7811206759584	7.2738338786238	All	6-<12	All	All
1319	AUS	HIC	999	999	999	3	1990	4.34541063217371	3.55234330989898	5.28827054142182	All	≥12	All	All
1320	AUT	HIC	999	999	999	1	1990	3.2738155876075	2.82425908066185	3.79292916271384	All	0-6	All	All
1321	AUT	HIC	999	999	999	2	1990	3.22007563506912	2.81135667504469	3.707503201815	All	6-<12	All	All
1322	AUT	HIC	999	999	999	3	1990	2.36320102262806	2.06436150052446	2.73339567431329	All	≥12	All	All
1323	AZE	FSU	999	999	999	1	1990	0.943124240844631	0.59223416111827	1.54034384899623	All	0-6	All	All
1324	AZE	FSU	999	999	999	2	1990	1.0389368910483	0.674032841674497	1.64603481636365	All	6-<12	All	All
1325	AZE	FSU	999	999	999	3	1990	0.949438542746115	0.617296098110929	1.48346427712931	All	≥12	All	All
1326	BDI	SSA	999	999	999	1	1990	3.64325217327262	2.22222120897455	6.0343770480033	All	0-6	All	All
1327	BDI	SSA	999	999	999	2	1990	6.06958812825281	3.74486444089837	9.81923567227352	All	6-<12	All	All
1328	BDI	SSA	999	999	999	3	1990	6.76795790562875	4.04764736352753	11.443657469555	All	≥12	All	All
1329	BEL	HIC	999	999	999	1	1990	5.41988038644585	4.77510672595713	6.11298213252122	All	0-6	All	All
1330	BEL	HIC	999	999	999	2	1990	5.33528072872465	4.75365775601813	5.99418641315536	All	6-<12	All	All
1331	BEL	HIC	999	999	999	3	1990	3.91894612911138	3.49312666388531	4.39171445468934	All	≥12	All	All
1332	BEN	SSA	999	999	999	1	1990	3.48130163418941	2.20270721264114	5.47302629289836	All	0-6	All	All
1333	BEN	SSA	999	999	999	2	1990	5.84268369454387	3.69066938450708	9.44080421516437	All	6-<12	All	All
1334	BEN	SSA	999	999	999	3	1990	6.55624057377617	4.01479353206442	10.6412412313122	All	≥12	All	All
1335	BFA	SSA	999	999	999	1	1990	0.531289986018118	0.189602269707821	1.51952425034164	All	0-6	All	All
1336	BFA	SSA	999	999	999	2	1990	0.889178047727894	0.317311837874506	2.51814162510363	All	6-<12	All	All
1337	BFA	SSA	999	999	999	3	1990	1.00284332716737	0.34541582500335	2.88597423826436	All	≥12	All	All
1338	BGD	SAARC	999	999	999	1	1990	0.130113073908398	0.0864257344745844	0.196440710874174	All	0-6	All	All
1339	BGD	SAARC	999	999	999	2	1990	0.236468564321707	0.154792486801175	0.369107364997502	All	6-<12	All	All
1340	BGD	SAARC	999	999	999	3	1990	0.316890067595599	0.197277364478121	0.547584428982006	All	≥12	All	All
1341	BGR	FSU	999	999	999	1	1990	1.21299481602678	0.8792985304906	1.67613997149268	All	0-6	All	All
1342	BGR	FSU	999	999	999	2	1990	1.32614369235174	1.02030772100541	1.73292869693295	All	6-<12	All	All
1343	BGR	FSU	999	999	999	3	1990	1.21463610370645	0.948840562839208	1.56255117747549	All	≥12	All	All
1344	BHR	MENA	999	999	999	1	1990	5.08805167094745	3.26582066772365	8.40512741578529	All	0-6	All	All
1345	BHR	MENA	999	999	999	2	1990	5.52048698593694	3.51012880356744	8.91894965600523	All	6-<12	All	All
1346	BHR	MENA	999	999	999	3	1990	4.4942784655676	2.8995421119669	7.33042065618763	All	≥12	All	All
1347	BHS	LAC	999	999	999	1	1990	22.3546503346269	14.6184437371852	31.5172796720817	All	0-6	All	All
1348	BHS	LAC	999	999	999	2	1990	24.0565011006207	15.601341756505	32.5585221208221	All	6-<12	All	All
1349	BHS	LAC	999	999	999	3	1990	24.386589379419	15.4961781999027	32.8095226083636	All	≥12	All	All
1350	BIH	FSU	999	999	999	1	1990	0.433275299079477	0.268808701430927	0.720781596115866	All	0-6	All	All
1351	BIH	FSU	999	999	999	2	1990	0.475941371904961	0.306054274180663	0.756322234113408	All	6-<12	All	All
1352	BIH	FSU	999	999	999	3	1990	0.4354421950489	0.282564155975449	0.689597254945158	All	≥12	All	All
1353	BLR	FSU	999	999	999	1	1990	2.07344700696423	1.34305520836897	3.28462983657965	All	0-6	All	All
1354	BLR	FSU	999	999	999	2	1990	2.26838557641384	1.53346673980883	3.39448365891623	All	6-<12	All	All
1355	BLR	FSU	999	999	999	3	1990	2.07425103789676	1.41808206486563	3.0973663165056	All	≥12	All	All
1356	BLZ	LAC	999	999	999	1	1990	6.26657269080085	4.23864293404433	9.43642925245986	All	0-6	All	All
1357	BLZ	LAC	999	999	999	2	1990	6.72577994924873	4.56543099418994	9.97605136565487	All	6-<12	All	All
1358	BLZ	LAC	999	999	999	3	1990	6.79045716365628	4.53343709873146	10.2091351784211	All	≥12	All	All
1359	BOL	LAC	999	999	999	1	1990	12.073207156915	8.98590126735742	16.1985327144288	All	0-6	All	All
1360	BOL	LAC	999	999	999	2	1990	12.988768441777	9.63856984065495	17.5487722874218	All	6-<12	All	All
1361	BOL	LAC	999	999	999	3	1990	13.114470988335	9.76953464012648	17.7924491001374	All	≥12	All	All
1362	BRA	LAC	999	999	999	1	1990	7.36050352688356	6.355937640778	8.51447549951769	All	0-6	All	All
1363	BRA	LAC	999	999	999	2	1990	7.89783974614227	6.85419249822218	9.06317121948169	All	6-<12	All	All
1364	BRA	LAC	999	999	999	3	1990	7.98562039365548	6.74848670316196	9.36283174216273	All	≥12	All	All
1365	BRB	LAC	999	999	999	1	1990	11.9709088877698	9.08670512645107	15.7318013321578	All	0-6	All	All
1366	BRB	LAC	999	999	999	2	1990	12.8391912472866	9.94325540459134	16.5957320050979	All	6-<12	All	All
1367	BRB	LAC	999	999	999	3	1990	12.9365788059906	9.81509020639087	17.1765939679934	All	≥12	All	All
1368	BRN	Asia	999	999	999	1	1990	1.9265015908793	1.33612876070194	2.77379337490406	All	0-6	All	All
1369	BRN	Asia	999	999	999	2	1990	2.30947140443043	1.60513327923763	3.32149330206691	All	6-<12	All	All
1370	BRN	Asia	999	999	999	3	1990	2.30595715001809	1.60389151034617	3.31697323878824	All	≥12	All	All
1371	BTN	SAARC	999	999	999	1	1990	0.65444620687779	0.326178445472654	1.33092812762105	All	0-6	All	All
1372	BTN	SAARC	999	999	999	2	1990	1.18995894687334	0.601841662204052	2.44190945824404	All	6-<12	All	All
1373	BTN	SAARC	999	999	999	3	1990	1.60281389726288	0.794898391924827	3.35202054651038	All	≥12	All	All
1374	BWA	SSA	999	999	999	1	1990	3.85082350003346	2.45190556058481	6.11701870357002	All	0-6	All	All
1375	BWA	SSA	999	999	999	2	1990	6.51547840725329	4.1455017321056	9.91348936077788	All	6-<12	All	All
1376	BWA	SSA	999	999	999	3	1990	7.19286696055217	4.4997950721677	11.3493532082633	All	≥12	All	All
1377	CAF	SSA	999	999	999	1	1990	1.42677245597932	0.892941914087153	2.27097518059172	All	0-6	All	All
1378	CAF	SSA	999	999	999	2	1990	2.40119941437096	1.54828452939238	3.70857241178598	All	6-<12	All	All
1379	CAF	SSA	999	999	999	3	1990	2.68268143847922	1.6671511000379	4.39749939084152	All	≥12	All	All
1380	CAN	HIC	999	999	999	1	1990	4.55723744604856	4.10552192597301	5.06406563430826	All	0-6	All	All
1381	CAN	HIC	999	999	999	2	1990	4.48494835335293	4.06542945276721	4.96134835111548	All	6-<12	All	All
1382	CAN	HIC	999	999	999	3	1990	3.29655975145037	3.00378666661156	3.61382981543506	All	≥12	All	All
1383	CHE	HIC	999	999	999	1	1990	3.40556449134644	2.84567595721079	4.08280848605773	All	0-6	All	All
1384	CHE	HIC	999	999	999	2	1990	3.35857186525231	2.82173205440317	3.99117104566391	All	6-<12	All	All
1385	CHE	HIC	999	999	999	3	1990	2.4648796671589	2.07686023971124	2.92931297261406	All	≥12	All	All
1386	CHL	LAC	999	999	999	1	1990	5.36601387886395	3.98813401095508	7.15934931507383	All	0-6	All	All
1387	CHL	LAC	999	999	999	2	1990	5.76051356117049	4.39149947478228	7.5198536420024	All	6-<12	All	All
1388	CHL	LAC	999	999	999	3	1990	5.80105300203752	4.33228972863928	7.75437529031626	All	≥12	All	All
1389	CHN	Asia	999	999	999	1	1990	0.298544575325514	0.234030139646366	0.382011665862826	All	0-6	All	All
1390	CHN	Asia	999	999	999	2	1990	0.358008100602665	0.285204442738538	0.451726542061389	All	6-<12	All	All
1391	CHN	Asia	999	999	999	3	1990	0.355724633525035	0.281316813186353	0.451216576017048	All	≥12	All	All
1392	CIV	SSA	999	999	999	1	1990	2.96144061359083	1.89795863584149	4.69490893646755	All	0-6	All	All
1393	CIV	SSA	999	999	999	2	1990	5.00668285928404	3.17987821098678	7.80837253238875	All	6-<12	All	All
1394	CIV	SSA	999	999	999	3	1990	5.57489394075933	3.47843628353039	9.07375102290904	All	≥12	All	All
1395	CMR	SSA	999	999	999	1	1990	1.40997698189521	0.886026192791623	2.23829469427118	All	0-6	All	All
1396	CMR	SSA	999	999	999	2	1990	2.38013193519893	1.49598435800727	3.75982783891061	All	6-<12	All	All
1397	CMR	SSA	999	999	999	3	1990	2.66660013287858	1.60342217720108	4.39233998860215	All	≥12	All	All
1398	COD	SSA	999	999	999	1	1990	1.22244321761941	0.4429088175631	3.41793699651927	All	0-6	All	All
1399	COD	SSA	999	999	999	2	1990	2.07059288949049	0.735804504459161	5.67867010106056	All	6-<12	All	All
1400	COD	SSA	999	999	999	3	1990	2.31232360502468	0.796820472233676	6.18257218687779	All	≥12	All	All
1401	COG	SSA	999	999	999	1	1990	1.58652848642547	0.985172242461665	2.51995636170438	All	0-6	All	All
1402	COG	SSA	999	999	999	2	1990	2.66821755237651	1.70497601141738	4.18360542487839	All	6-<12	All	All
1403	COG	SSA	999	999	999	3	1990	2.98900104163356	1.8610611086977	4.86502001019153	All	≥12	All	All
1404	COL	LAC	999	999	999	1	1990	14.5073267675866	10.8945912604711	19.2158783915941	All	0-6	All	All
1405	COL	LAC	999	999	999	2	1990	15.5762259144493	11.8175998175138	20.5185993555329	All	6-<12	All	All
1406	COL	LAC	999	999	999	3	1990	15.7503702290282	11.7578917982445	20.7916619253091	All	≥12	All	All
1407	COM	SSA	999	999	999	1	1990	4.18238413832711	2.65748660577668	6.59896208138029	All	0-6	All	All
1408	COM	SSA	999	999	999	2	1990	7.00446200013689	4.53481328944646	10.7806877152628	All	6-<12	All	All
1409	COM	SSA	999	999	999	3	1990	7.84414600037547	4.84207059786219	12.367625678051	All	≥12	All	All
1410	CPV	SSA	999	999	999	1	1990	1.93997321946408	1.2325170136064	3.06615871581397	All	0-6	All	All
1411	CPV	SSA	999	999	999	2	1990	3.26044254286032	2.11458515301131	5.08830300983931	All	6-<12	All	All
1412	CPV	SSA	999	999	999	3	1990	3.65257727854213	2.25953071494799	5.93302812627262	All	≥12	All	All
1413	CRI	LAC	999	999	999	1	1990	8.83480738588878	5.91194242561083	13.111424923902	All	0-6	All	All
1414	CRI	LAC	999	999	999	2	1990	9.50392126730725	6.41012703955789	13.9098721660912	All	6-<12	All	All
1415	CRI	LAC	999	999	999	3	1990	9.55817357878309	6.38871020991474	14.2192615402023	All	≥12	All	All
1416	CUB	LAC	999	999	999	1	1990	13.4605477287615	9.45903382252325	18.4852230486114	All	0-6	All	All
1417	CUB	LAC	999	999	999	2	1990	14.3257154000698	10.1926988204885	19.3278547237097	All	6-<12	All	All
1418	CUB	LAC	999	999	999	3	1990	14.4654737584038	10.1548223640013	19.7277762172686	All	≥12	All	All
1419	CYP	HIC	999	999	999	1	1990	3.25500182774079	1.66063933784518	6.52463056277993	All	0-6	All	All
1420	CYP	HIC	999	999	999	2	1990	3.2082324224219	1.62295153524419	6.40092868115225	All	6-<12	All	All
1421	CYP	HIC	999	999	999	3	1990	2.35341437817861	1.20885083457802	4.6957495891342	All	≥12	All	All
1422	CZE	FSU	999	999	999	1	1990	1.65351411419124	1.22104531852495	2.21381338706904	All	0-6	All	All
1423	CZE	FSU	999	999	999	2	1990	1.81269719549833	1.4445027028077	2.25853730329997	All	6-<12	All	All
1424	CZE	FSU	999	999	999	3	1990	1.65806217901019	1.37236058086029	2.00846717688923	All	≥12	All	All
1425	DEU	HIC	999	999	999	1	1990	3.15083781224975	2.78673133725016	3.56637704222518	All	0-6	All	All
1426	DEU	HIC	999	999	999	2	1990	3.10324118963343	2.75749704061504	3.47934495488193	All	6-<12	All	All
1427	DEU	HIC	999	999	999	3	1990	2.27872722051846	2.0190264730595	2.56203403724609	All	≥12	All	All
1428	DJI	SSA	999	999	999	1	1990	9.40370691296025	5.7402242326319	14.6883621684871	All	0-6	All	All
1429	DJI	SSA	999	999	999	2	1990	15.2975554067565	9.86624804288479	21.8619556034488	All	6-<12	All	All
1430	DJI	SSA	999	999	999	3	1990	16.7716898114227	10.4992945290798	23.8817783203707	All	≥12	All	All
1431	DMA	LAC	999	999	999	1	1990	8.68152687047345	5.74162590791574	13.2199170526453	All	0-6	All	All
1432	DMA	LAC	999	999	999	2	1990	9.35988531100641	6.21260813805066	14.0580689909282	All	6-<12	All	All
1433	DMA	LAC	999	999	999	3	1990	9.44665362706425	6.26794862724405	14.1674025546072	All	≥12	All	All
1434	DNK	HIC	999	999	999	1	1990	1.76755346192779	1.47014472307958	2.10981018573975	All	0-6	All	All
1435	DNK	HIC	999	999	999	2	1990	1.73774423977188	1.45270408502366	2.06513359776744	All	6-<12	All	All
1436	DNK	HIC	999	999	999	3	1990	1.2766807361177	1.07484816261777	1.5131586822624	All	≥12	All	All
1437	DOM	LAC	999	999	999	1	1990	3.64604241018576	2.53074147596376	5.57613805691815	All	0-6	All	All
1438	DOM	LAC	999	999	999	2	1990	3.9172565823956	2.73552187481892	5.84745988938912	All	6-<12	All	All
1439	DOM	LAC	999	999	999	3	1990	3.97260092634529	2.71334349835816	5.9981402937899	All	≥12	All	All
1440	DZA	MENA	999	999	999	1	1990	6.46539161885589	4.38941222130589	9.60446505277372	All	0-6	All	All
1441	DZA	MENA	999	999	999	2	1990	6.95731704336093	4.66534324369631	10.5058451845687	All	6-<12	All	All
1442	DZA	MENA	999	999	999	3	1990	5.68924244251328	3.86510561438993	8.56064213967214	All	≥12	All	All
1443	ECU	LAC	999	999	999	1	1990	19.8973818023808	14.8028324217582	25.26458281868	All	0-6	All	All
1444	ECU	LAC	999	999	999	2	1990	20.8852850730034	15.634291358305	26.2135689323501	All	6-<12	All	All
1445	ECU	LAC	999	999	999	3	1990	21.0961108159875	15.8547332565563	26.4873222168293	All	≥12	All	All
1446	EGY	MENA	999	999	999	1	1990	3.02004414179213	2.42567653887433	3.75234667391613	All	0-6	All	All
1447	EGY	MENA	999	999	999	2	1990	3.267466575707	2.60368820547523	4.049938489749	All	6-<12	All	All
1448	EGY	MENA	999	999	999	3	1990	2.67153528098971	2.11842147386213	3.30745547607771	All	≥12	All	All
1449	ERI	SSA	999	999	999	1	1990	4.36503074269593	2.76198880565642	6.82599757995389	All	0-6	All	All
1450	ERI	SSA	999	999	999	2	1990	7.3360331810953	4.74085463040858	11.4699861965084	All	6-<12	All	All
1451	ERI	SSA	999	999	999	3	1990	8.13986651199962	5.08748830558788	13.0113998148093	All	≥12	All	All
1452	ESP	HIC	999	999	999	1	1990	2.77892986728033	2.33514938981814	3.3289591687137	All	0-6	All	All
1453	ESP	HIC	999	999	999	2	1990	2.7399467928483	2.29296060779903	3.25760945088817	All	6-<12	All	All
1454	ESP	HIC	999	999	999	3	1990	2.00778161118278	1.67799630498139	2.38494939265738	All	≥12	All	All
1455	EST	FSU	999	999	999	1	1990	1.17510279334553	0.885440936224628	1.55863304905069	All	0-6	All	All
1456	EST	FSU	999	999	999	2	1990	1.28928343992216	1.04450825876244	1.57611677101183	All	6-<12	All	All
1457	EST	FSU	999	999	999	3	1990	1.18024130266689	0.969781423049089	1.42966058603104	All	≥12	All	All
1458	ETH	SSA	999	999	999	1	1990	2.91776182107985	2.24356270104107	3.81628855058796	All	0-6	All	All
1459	ETH	SSA	999	999	999	2	1990	4.93005867895789	3.70655436315043	6.54668159397607	All	6-<12	All	All
1460	ETH	SSA	999	999	999	3	1990	5.49419927361623	3.91744322703012	7.76861755850987	All	≥12	All	All
1461	FIN	HIC	999	999	999	1	1990	2.10692929441281	1.84932621836653	2.40505954834132	All	0-6	All	All
1462	FIN	HIC	999	999	999	2	1990	2.07540898742869	1.83691801766374	2.34244250052709	All	6-<12	All	All
1463	FIN	HIC	999	999	999	3	1990	1.52252564088956	1.34249029272128	1.73085431609423	All	≥12	All	All
1464	FJI	Asia	999	999	999	1	1990	1.14623751059089	0.774797728117703	1.77105747749852	All	0-6	All	All
1465	FJI	Asia	999	999	999	2	1990	1.37481430150698	0.918176316707004	2.08992831871105	All	6-<12	All	All
1466	FJI	Asia	999	999	999	3	1990	1.36383067218642	0.925742756462368	2.09636137028924	All	≥12	All	All
1467	FRA	HIC	999	999	999	1	1990	2.33924865200451	2.09815016234125	2.60477492490465	All	0-6	All	All
1468	FRA	HIC	999	999	999	2	1990	2.29921848973783	2.07807156031735	2.55658224993721	All	6-<12	All	All
1469	FRA	HIC	999	999	999	3	1990	1.68788076810589	1.52227209442775	1.87994878304206	All	≥12	All	All
1470	FSM	Asia	999	999	999	1	1990	1.04320820140404	0.691620187497798	1.61592191100995	All	0-6	All	All
1471	FSM	Asia	999	999	999	2	1990	1.25314765018464	0.833510650207525	1.98189625182214	All	6-<12	All	All
1472	FSM	Asia	999	999	999	3	1990	1.23951701147706	0.829158310179407	1.98485456956769	All	≥12	All	All
1473	GAB	SSA	999	999	999	1	1990	8.02031078351915	5.02528270059127	12.4971798803496	All	0-6	All	All
1474	GAB	SSA	999	999	999	2	1990	13.1288164282431	8.66694391930164	18.9491728641327	All	6-<12	All	All
1475	GAB	SSA	999	999	999	3	1990	14.4728967532941	9.16455297262513	20.893313299038	All	≥12	All	All
1476	GBR	HIC	999	999	999	1	1990	5.11806957295186	4.60150949446142	5.71692200934205	All	0-6	All	All
1477	GBR	HIC	999	999	999	2	1990	5.03254368137811	4.56610500066799	5.55270745605501	All	6-<12	All	All
1478	GBR	HIC	999	999	999	3	1990	3.69878961613646	3.33315778842067	4.10338522359172	All	≥12	All	All
1479	GEO	FSU	999	999	999	1	1990	0.0824069041394804	0.0513573988625713	0.135077643393065	All	0-6	All	All
1480	GEO	FSU	999	999	999	2	1990	0.0907159989560653	0.0598792754608591	0.141975439555951	All	6-<12	All	All
1481	GEO	FSU	999	999	999	3	1990	0.0831333581026087	0.0544680810354888	0.12983718979862	All	≥12	All	All
1482	GHA	SSA	999	999	999	1	1990	3.58105233798367	2.46789869111775	5.2034235620119	All	0-6	All	All
1483	GHA	SSA	999	999	999	2	1990	6.02370317721313	4.11621049020142	8.63204624324884	All	6-<12	All	All
1484	GHA	SSA	999	999	999	3	1990	6.72665402294491	4.47105436013575	10.0449116569228	All	≥12	All	All
1485	GIN	SSA	999	999	999	1	1990	1.07173297445883	0.685137892143273	1.68366421114904	All	0-6	All	All
1486	GIN	SSA	999	999	999	2	1990	1.81088528625505	1.15018206768074	2.84783805552431	All	6-<12	All	All
1487	GIN	SSA	999	999	999	3	1990	2.02914660007486	1.23805575698937	3.33288557374856	All	≥12	All	All
1488	GMB	SSA	999	999	999	1	1990	19.2223844302292	13.0797258457381	25.9335120357371	All	0-6	All	All
1489	GMB	SSA	999	999	999	2	1990	26.8692664289145	19.9129211137958	32.1830281949101	All	6-<12	All	All
1490	GMB	SSA	999	999	999	3	1990	28.1906110808047	21.1469965943247	33.4549518576454	All	≥12	All	All
1491	GNB	SSA	999	999	999	1	1990	0.0377245211107162	0.0221407705160919	0.0659569128168963	All	0-6	All	All
1492	GNB	SSA	999	999	999	2	1990	0.0634935634302225	0.0374318305497994	0.108786039435575	All	6-<12	All	All
1493	GNB	SSA	999	999	999	3	1990	0.0711085605850621	0.0403684259866839	0.125254534666953	All	≥12	All	All
1494	GNQ	SSA	999	999	999	1	1990	2.54599670436019	1.6426505057341	3.9607821808369	All	0-6	All	All
1495	GNQ	SSA	999	999	999	2	1990	4.29730899456879	2.80180778244903	6.68249673070042	All	6-<12	All	All
1496	GNQ	SSA	999	999	999	3	1990	4.81378914076067	2.97096534964484	7.7516268705076	All	≥12	All	All
1497	GRC	HIC	999	999	999	1	1990	2.44766949658793	2.07862724737025	2.88139908699565	All	0-6	All	All
1498	GRC	HIC	999	999	999	2	1990	2.40185724836716	2.05172020766942	2.8224720306021	All	6-<12	All	All
1499	GRC	HIC	999	999	999	3	1990	1.76426522621107	1.50478719193221	2.06555349132711	All	≥12	All	All
1500	GRD	LAC	999	999	999	1	1990	13.1286271203319	9.46817335407069	18.0699708862501	All	0-6	All	All
1501	GRD	LAC	999	999	999	2	1990	14.1203041480411	10.1184659176766	19.023244054264	All	6-<12	All	All
1502	GRD	LAC	999	999	999	3	1990	14.1897070094683	10.1263496660945	19.3387570566094	All	≥12	All	All
1503	GTM	LAC	999	999	999	1	1990	2.75751273184387	2.20871183649627	3.42670840857439	All	0-6	All	All
1504	GTM	LAC	999	999	999	2	1990	2.96966486962786	2.36793172255673	3.71688487277744	All	6-<12	All	All
1505	GTM	LAC	999	999	999	3	1990	2.99138314207803	2.33858142026068	3.83461178299503	All	≥12	All	All
1506	GUY	LAC	999	999	999	1	1990	11.6607321931252	7.84627812022611	17.5765783070237	All	0-6	All	All
1507	GUY	LAC	999	999	999	2	1990	12.5292923244715	8.44968994334373	18.8489602253976	All	6-<12	All	All
1508	GUY	LAC	999	999	999	3	1990	12.6286055008385	8.47369845782987	18.9433130568205	All	≥12	All	All
1509	HND	LAC	999	999	999	1	1990	5.35638726157864	4.19002165772567	6.89971992699593	All	0-6	All	All
1510	HND	LAC	999	999	999	2	1990	5.74252243585859	4.44970859303843	7.377448367497	All	6-<12	All	All
1511	HND	LAC	999	999	999	3	1990	5.80751469168923	4.44974259647296	7.6228375081309	All	≥12	All	All
1512	HRV	FSU	999	999	999	1	1990	1.79263349032186	1.31203794625651	2.45307765139185	All	0-6	All	All
1513	HRV	FSU	999	999	999	2	1990	1.96684782019294	1.52564736287547	2.51332289049572	All	6-<12	All	All
1514	HRV	FSU	999	999	999	3	1990	1.794841748575	1.4097069247392	2.28187020162331	All	≥12	All	All
1515	HTI	LAC	999	999	999	1	1990	3.11238665352752	2.1611995545717	4.56056164649702	All	0-6	All	All
1516	HTI	LAC	999	999	999	2	1990	3.35183883525925	2.29565538499247	4.92053858574857	All	6-<12	All	All
1517	HTI	LAC	999	999	999	3	1990	3.37475421682895	2.29812069247551	5.02457070558368	All	≥12	All	All
1518	HUN	FSU	999	999	999	1	1990	2.26275474754552	1.71792464866795	3.00041633247952	All	0-6	All	All
1519	HUN	FSU	999	999	999	2	1990	2.48046075051974	2.0418729393671	3.02379779989093	All	6-<12	All	All
1520	HUN	FSU	999	999	999	3	1990	2.27601714154736	1.86618461082842	2.76195007899483	All	≥12	All	All
1521	IDN	Asia	999	999	999	1	1990	0.448963357968102	0.336874432866596	0.593871037875079	All	0-6	All	All
1522	IDN	Asia	999	999	999	2	1990	0.537656437317715	0.408073922878684	0.70759892755101	All	6-<12	All	All
1523	IDN	Asia	999	999	999	3	1990	0.53520063443569	0.402626242062789	0.70511352352223	All	≥12	All	All
1524	IND	SAARC	999	999	999	1	1990	0.108985434544952	0.0650264467304736	0.184546241911028	All	0-6	All	All
1525	IND	SAARC	999	999	999	2	1990	0.199754089994799	0.12022510104182	0.325675679555461	All	6-<12	All	All
1526	IND	SAARC	999	999	999	3	1990	0.267720548698408	0.167422015707267	0.444559009822784	All	≥12	All	All
1527	IRL	HIC	999	999	999	1	1990	4.47483648178824	3.66650263876705	5.44196025241008	All	0-6	All	All
1528	IRL	HIC	999	999	999	2	1990	4.39733000314616	3.62680043115786	5.32651375734656	All	6-<12	All	All
1529	IRL	HIC	999	999	999	3	1990	3.22556697703309	2.66661164694866	3.89848576102588	All	≥12	All	All
1530	IRN	MENA	999	999	999	1	1990	2.84869788474292	2.46989028827482	3.27825737547511	All	0-6	All	All
1531	IRN	MENA	999	999	999	2	1990	3.0713004639135	2.69432999121171	3.51804796561369	All	6-<12	All	All
1532	IRN	MENA	999	999	999	3	1990	2.51392203562083	2.16485575437444	2.91415819675725	All	≥12	All	All
1533	IRQ	MENA	999	999	999	1	1990	6.22507725402672	4.2007615472353	9.49200662327623	All	0-6	All	All
1534	IRQ	MENA	999	999	999	2	1990	6.70758257292118	4.57573993922666	10.2614609719452	All	6-<12	All	All
1535	IRQ	MENA	999	999	999	3	1990	5.50993415195661	3.72824039195097	8.4975877494644	All	≥12	All	All
1536	ISL	HIC	999	999	999	1	1990	3.92943442909683	3.36079083966195	4.60173448833728	All	0-6	All	All
1537	ISL	HIC	999	999	999	2	1990	3.86602152812115	3.33079038327017	4.50776393167947	All	6-<12	All	All
1538	ISL	HIC	999	999	999	3	1990	2.8376244943045	2.44181324478087	3.32052549926647	All	≥12	All	All
1539	ISR	MENA	999	999	999	1	1990	6.94779405392633	5.8952074131606	8.13374228952857	All	0-6	All	All
1540	ISR	MENA	999	999	999	2	1990	7.47936088637881	6.50516675556365	8.57110320556468	All	6-<12	All	All
1541	ISR	MENA	999	999	999	3	1990	6.12956785283554	5.39820546192045	6.94198577185214	All	≥12	All	All
1542	ITA	HIC	999	999	999	1	1990	1.7816134081325	1.59375829816302	1.99990464150424	All	0-6	All	All
1543	ITA	HIC	999	999	999	2	1990	1.75440932932553	1.56907398356658	1.95932713791031	All	6-<12	All	All
1544	ITA	HIC	999	999	999	3	1990	1.28794919671613	1.14913710634153	1.44302598520002	All	≥12	All	All
1545	JAM	LAC	999	999	999	1	1990	10.1154301719932	7.84010551946692	13.3052314354831	All	0-6	All	All
1546	JAM	LAC	999	999	999	2	1990	10.8626952673989	8.46671061606724	14.1515659754804	All	6-<12	All	All
1547	JAM	LAC	999	999	999	3	1990	10.9899688168122	8.46338346108717	14.2849523195266	All	≥12	All	All
1548	JOR	MENA	999	999	999	1	1990	6.67856965640183	5.10153488692214	8.63478629759623	All	0-6	All	All
1549	JOR	MENA	999	999	999	2	1990	7.19740481392667	5.56046638423542	9.21595583516376	All	6-<12	All	All
1550	JOR	MENA	999	999	999	3	1990	5.90097398120667	4.51476403041102	7.58789946925861	All	≥12	All	All
1551	JPN	Asia	999	999	999	1	1990	2.15840129663868	1.82704421312522	2.56602210671982	All	0-6	All	All
1552	JPN	Asia	999	999	999	2	1990	2.58893652474283	2.22984988932602	3.01021379530389	All	6-<12	All	All
1553	JPN	Asia	999	999	999	3	1990	2.57492494090231	2.23972530652922	2.97134291658959	All	≥12	All	All
1554	KAZ	FSU	999	999	999	1	1990	0.783358780769278	0.497870361201641	1.25078906402397	All	0-6	All	All
1555	KAZ	FSU	999	999	999	2	1990	0.857747545376504	0.577498033895424	1.32008157587534	All	6-<12	All	All
1556	KAZ	FSU	999	999	999	3	1990	0.783902916779658	0.52692698484792	1.20832026923318	All	≥12	All	All
1557	KEN	SSA	999	999	999	1	1990	1.2679192280595	0.756966175867204	2.06447662941319	All	0-6	All	All
1558	KEN	SSA	999	999	999	2	1990	2.12128959660786	1.25721588329349	3.54526380805828	All	6-<12	All	All
1559	KEN	SSA	999	999	999	3	1990	2.37747589293684	1.35078117079369	4.08891864367392	All	≥12	All	All
1560	KGZ	FSU	999	999	999	1	1990	3.33063347442999	2.10646666884568	5.41662210272911	All	0-6	All	All
1561	KGZ	FSU	999	999	999	2	1990	3.6459662498595	2.39147160649731	5.6843993424085	All	6-<12	All	All
1562	KGZ	FSU	999	999	999	3	1990	3.35328887236104	2.20582198663383	5.12551315860864	All	≥12	All	All
1563	KHM	Asia	999	999	999	1	1990	0.102996579673867	0.0693676004015307	0.153998940890192	All	0-6	All	All
1564	KHM	Asia	999	999	999	2	1990	0.123556688787915	0.0828051949882613	0.18485785058857	All	6-<12	All	All
1565	KHM	Asia	999	999	999	3	1990	0.1224836025836	0.0821867096250476	0.18630153323056	All	≥12	All	All
1566	KIR	Asia	999	999	999	1	1990	0.927907984891331	0.598215842901854	1.44920909143567	All	0-6	All	All
1567	KIR	Asia	999	999	999	2	1990	1.11353956415858	0.714353765537856	1.74244359831956	All	6-<12	All	All
1568	KIR	Asia	999	999	999	3	1990	1.10817961034243	0.714559667950707	1.73004324532395	All	≥12	All	All
1569	KOR	Asia	999	999	999	1	1990	0.903417385965974	0.819791563913389	1.00171582102625	All	0-6	All	All
1570	KOR	Asia	999	999	999	2	1990	1.08403492097645	0.992589202652817	1.17755120338904	All	6-<12	All	All
1571	KOR	Asia	999	999	999	3	1990	1.07747581205186	0.98529490841506	1.17905944390166	All	≥12	All	All
1572	KWT	MENA	999	999	999	1	1990	4.08314395887481	2.7300225125393	6.09137668864861	All	0-6	All	All
1573	KWT	MENA	999	999	999	2	1990	4.38036333606917	2.9296664422145	6.5474308244144	All	6-<12	All	All
1574	KWT	MENA	999	999	999	3	1990	3.59182965143447	2.42060519094358	5.31186945339194	All	≥12	All	All
1575	LAO	Asia	999	999	999	1	1990	0.440610999914981	0.316662546737343	0.609894909023341	All	0-6	All	All
1576	LAO	Asia	999	999	999	2	1990	0.528076869947542	0.379277398498769	0.726019422663726	All	6-<12	All	All
1577	LAO	Asia	999	999	999	3	1990	0.524978211436796	0.377185445154573	0.728743175590788	All	≥12	All	All
1578	LBN	MENA	999	999	999	1	1990	6.8478549002056	5.81243453111639	8.11165079720774	All	0-6	All	All
1579	LBN	MENA	999	999	999	2	1990	7.3725274626592	6.27326542510895	8.69265624473702	All	6-<12	All	All
1580	LBN	MENA	999	999	999	3	1990	6.04946720557209	5.12089242492456	7.19534011833977	All	≥12	All	All
1581	LBR	SSA	999	999	999	1	1990	1.84960677418248	1.13006578684649	3.09377239737543	All	0-6	All	All
1582	LBR	SSA	999	999	999	2	1990	3.12006806600673	1.94024689152961	5.14405835879194	All	6-<12	All	All
1583	LBR	SSA	999	999	999	3	1990	3.51166671073423	2.10577523998636	5.97761170136824	All	≥12	All	All
1584	LBY	MENA	999	999	999	1	1990	5.21383565078609	3.39340851327461	8.31565284636495	All	0-6	All	All
1585	LBY	MENA	999	999	999	2	1990	5.61197059721011	3.67282075521192	8.81654579460759	All	6-<12	All	All
1586	LBY	MENA	999	999	999	3	1990	4.60154841464277	3.01713993201027	7.31346280735867	All	≥12	All	All
1587	LCA	LAC	999	999	999	1	1990	9.02488718487831	6.28445345108418	12.9735233391929	All	0-6	All	All
1588	LCA	LAC	999	999	999	2	1990	9.65463911732264	6.83078896329169	13.7985235902017	All	6-<12	All	All
1589	LCA	LAC	999	999	999	3	1990	9.76111344649181	6.7857668325941	14.1203193735802	All	≥12	All	All
1590	LKA	SAARC	999	999	999	1	1990	1.44225134634496	0.925084070271909	2.27923303868451	All	0-6	All	All
1591	LKA	SAARC	999	999	999	2	1990	2.66480376205662	1.75149178293164	3.92529255973496	All	6-<12	All	All
1592	LKA	SAARC	999	999	999	3	1990	3.55099052298234	2.54684627600456	5.12396951405497	All	≥12	All	All
1593	LSO	SSA	999	999	999	1	1990	3.80931799080102	2.41561149610636	6.17635290951615	All	0-6	All	All
1594	LSO	SSA	999	999	999	2	1990	6.45879172682484	4.08598593733586	10.3102198090805	All	6-<12	All	All
1595	LSO	SSA	999	999	999	3	1990	7.10591473025449	4.36482582791043	11.6292331215997	All	≥12	All	All
1596	LTU	FSU	999	999	999	1	1990	1.02682383090739	0.767218535998752	1.37798337416992	All	0-6	All	All
1597	LTU	FSU	999	999	999	2	1990	1.12457566406966	0.897985051379387	1.4111866633988	All	6-<12	All	All
1598	LTU	FSU	999	999	999	3	1990	1.03072772369976	0.836163161178738	1.26402972133441	All	≥12	All	All
1599	LUX	HIC	999	999	999	1	1990	3.27577742524482	2.49433999721531	4.27334974174796	All	0-6	All	All
1600	LUX	HIC	999	999	999	2	1990	3.23056578802052	2.46670004331529	4.17884713002482	All	6-<12	All	All
1601	LUX	HIC	999	999	999	3	1990	2.37381244013253	1.81265009800001	3.08573698396848	All	≥12	All	All
1602	LVA	FSU	999	999	999	1	1990	1.09640479817294	0.819534237746488	1.45699462258883	All	0-6	All	All
1603	LVA	FSU	999	999	999	2	1990	1.20116165574733	0.984599934274755	1.4598589661103	All	6-<12	All	All
1604	LVA	FSU	999	999	999	3	1990	1.10086744566718	0.900952689125752	1.35558683560857	All	≥12	All	All
1605	MAR	MENA	999	999	999	1	1990	4.28249366614173	2.98321298848664	6.28122121572377	All	0-6	All	All
1606	MAR	MENA	999	999	999	2	1990	4.61697334701849	3.17718630789028	6.72724763664046	All	6-<12	All	All
1607	MAR	MENA	999	999	999	3	1990	3.77529127692587	2.61349578942869	5.48458594567097	All	≥12	All	All
1608	MDA	FSU	999	999	999	1	1990	1.45804782267311	0.943411414865771	2.29783051824969	All	0-6	All	All
1609	MDA	FSU	999	999	999	2	1990	1.60701416095239	1.08121727481212	2.4608918753005	All	6-<12	All	All
1610	MDA	FSU	999	999	999	3	1990	1.47318033213521	0.988924644863852	2.22031998204657	All	≥12	All	All
1611	MDG	SSA	999	999	999	1	1990	4.69958701478215	2.9286679171949	7.49435276230559	All	0-6	All	All
1612	MDG	SSA	999	999	999	2	1990	7.86213711659431	4.96197605140692	12.1775294390239	All	6-<12	All	All
1613	MDG	SSA	999	999	999	3	1990	8.73917127135565	5.47357215941818	13.9387185507613	All	≥12	All	All
1614	MDV	SAARC	999	999	999	1	1990	5.36716447248518	3.08244890105922	9.22575968776723	All	0-6	All	All
1615	MDV	SAARC	999	999	999	2	1990	9.83871439824796	5.91279667695997	14.8664803127011	All	6-<12	All	All
1616	MDV	SAARC	999	999	999	3	1990	12.8751778704813	7.45332725538165	18.6900168421194	All	≥12	All	All
1617	MEX	LAC	999	999	999	1	1990	9.31704840506461	8.31013078640616	10.4302959895048	All	0-6	All	All
1618	MEX	LAC	999	999	999	2	1990	9.99992199579808	8.91733052788852	11.1990542989763	All	6-<12	All	All
1619	MEX	LAC	999	999	999	3	1990	10.0892013984995	8.71681109502556	11.6804203511804	All	≥12	All	All
1620	MHL	Asia	999	999	999	1	1990	1.0354095155132	0.68660094062302	1.61789203118812	All	0-6	All	All
1621	MHL	Asia	999	999	999	2	1990	1.24003403989163	0.826730155298896	1.95354928226025	All	6-<12	All	All
1622	MHL	Asia	999	999	999	3	1990	1.23514575179112	0.818149392796222	1.91451900610349	All	≥12	All	All
1623	MKD	FSU	999	999	999	1	1990	0.912497749842968	0.654322969554727	1.27331062410817	All	0-6	All	All
1624	MKD	FSU	999	999	999	2	1990	0.999123376160133	0.76432797553035	1.32171941465556	All	6-<12	All	All
1625	MKD	FSU	999	999	999	3	1990	0.916428765875669	0.71160219392141	1.19003190699953	All	≥12	All	All
1626	MLI	SSA	999	999	999	1	1990	1.52188172523924	0.956851810213829	2.46183045192085	All	0-6	All	All
1627	MLI	SSA	999	999	999	2	1990	2.56681569788084	1.63702402631743	4.15052119967489	All	6-<12	All	All
1628	MLI	SSA	999	999	999	3	1990	2.85739413163202	1.78277631744975	4.65342965696302	All	≥12	All	All
1629	MLT	HIC	999	999	999	1	1990	4.47686860632567	3.44463310277656	5.86244350284064	All	0-6	All	All
1630	MLT	HIC	999	999	999	2	1990	4.40755798487846	3.40374851086321	5.78268921176159	All	6-<12	All	All
1631	MLT	HIC	999	999	999	3	1990	3.23055515417744	2.48923642631529	4.22993762465487	All	≥12	All	All
1632	MMR	Asia	999	999	999	1	1990	0.416078036760575	0.2646858575969	0.685057561998185	All	0-6	All	All
1633	MMR	Asia	999	999	999	2	1990	0.492133688897135	0.323473691871042	0.810306340718756	All	6-<12	All	All
1634	MMR	Asia	999	999	999	3	1990	0.493029297331118	0.316950499648636	0.809447004065649	All	≥12	All	All
1635	MNE	FSU	999	999	999	1	1990	1.15288657918628	0.513793927689672	2.66209543269195	All	0-6	All	All
1636	MNE	FSU	999	999	999	2	1990	1.2675599476166	0.568758323558975	2.82149689055849	All	6-<12	All	All
1637	MNE	FSU	999	999	999	3	1990	1.16246693001223	0.524880686744981	2.61959493488044	All	≥12	All	All
1638	MNG	FSU	999	999	999	1	1990	3.66703423772192	2.45050337243839	5.4597858669141	All	0-6	All	All
1639	MNG	FSU	999	999	999	2	1990	4.01078614150265	2.77028491292692	5.72172024731596	All	6-<12	All	All
1640	MNG	FSU	999	999	999	3	1990	3.67520196991071	2.55281615968869	5.23855063208465	All	≥12	All	All
1641	MOZ	SSA	999	999	999	1	1990	1.29660439418679	0.765687693338434	2.1677325170998	All	0-6	All	All
1642	MOZ	SSA	999	999	999	2	1990	2.17260995421119	1.30693867630342	3.59599777101798	All	6-<12	All	All
1643	MOZ	SSA	999	999	999	3	1990	2.42521476891833	1.40819653583717	4.11002328097321	All	≥12	All	All
1644	MRT	SSA	999	999	999	1	1990	3.02722398481788	1.93992827767875	4.73501776527689	All	0-6	All	All
1645	MRT	SSA	999	999	999	2	1990	5.05604239108367	3.22607023472543	7.93460189324679	All	6-<12	All	All
1646	MRT	SSA	999	999	999	3	1990	5.69873593017928	3.54695252634828	9.22943120681694	All	≥12	All	All
1647	MUS	SSA	999	999	999	1	1990	21.4081769583313	15.5856715516081	27.6245372910881	All	0-6	All	All
1648	MUS	SSA	999	999	999	2	1990	31.5201782273344	26.4291271967244	35.2795393498391	All	6-<12	All	All
1649	MUS	SSA	999	999	999	3	1990	33.2536843023931	28.2233946800005	35.9900648845252	All	≥12	All	All
1650	MWI	SSA	999	999	999	1	1990	2.1340629932516	1.4613285169129	3.09358572698195	All	0-6	All	All
1651	MWI	SSA	999	999	999	2	1990	3.59246127540241	2.44290457231387	5.25797305853708	All	6-<12	All	All
1652	MWI	SSA	999	999	999	3	1990	4.0080902649478	2.5803225496923	6.18834266362728	All	≥12	All	All
1653	MYS	Asia	999	999	999	1	1990	1.94424553139567	1.52152410794834	2.4973734729306	All	0-6	All	All
1654	MYS	Asia	999	999	999	2	1990	2.32867552797018	1.81938029205309	2.97217550176445	All	6-<12	All	All
1655	MYS	Asia	999	999	999	3	1990	2.31454249472512	1.81567451709372	2.95710140930341	All	≥12	All	All
1656	NAM	SSA	999	999	999	1	1990	11.4053798505259	7.65748677659059	17.2325911697088	All	0-6	All	All
1657	NAM	SSA	999	999	999	2	1990	19.240131909324	12.9915786631296	27.620053042126	All	6-<12	All	All
1658	NAM	SSA	999	999	999	3	1990	21.471375898036	14.2688267909247	30.4554514601214	All	≥12	All	All
1659	NER	SSA	999	999	999	1	1990	1.60610510337577	1.00137114312174	2.66050401273259	All	0-6	All	All
1660	NER	SSA	999	999	999	2	1990	2.70153501708211	1.67253962082589	4.44075498952936	All	6-<12	All	All
1661	NER	SSA	999	999	999	3	1990	3.02552568336527	1.80828896642598	5.20779776005568	All	≥12	All	All
1662	NGA	SSA	999	999	999	1	1990	0.399631833657963	0.244632998124334	0.666060754512698	All	0-6	All	All
1663	NGA	SSA	999	999	999	2	1990	0.673182003653806	0.423297809060838	1.09339202601856	All	6-<12	All	All
1664	NGA	SSA	999	999	999	3	1990	0.752201121950383	0.445528269786467	1.28187026799654	All	≥12	All	All
1665	NIC	LAC	999	999	999	1	1990	3.58183702872055	2.43082248097327	5.46675764015356	All	0-6	All	All
1666	NIC	LAC	999	999	999	2	1990	3.84175249661152	2.62417536137016	5.85426256914532	All	6-<12	All	All
1667	NIC	LAC	999	999	999	3	1990	3.8926076171036	2.64367356216122	5.91798958643324	All	≥12	All	All
1668	NLD	HIC	999	999	999	1	1990	4.74611544324488	4.30387734694137	5.2536751687249	All	0-6	All	All
1669	NLD	HIC	999	999	999	2	1990	4.66530603095146	4.264246616632	5.11941869568579	All	6-<12	All	All
1670	NLD	HIC	999	999	999	3	1990	3.42916563157579	3.1338983837363	3.77141082731782	All	≥12	All	All
1671	NOR	HIC	999	999	999	1	1990	2.45434713285618	2.13920234408224	2.81059970487814	All	0-6	All	All
1672	NOR	HIC	999	999	999	2	1990	2.41873337725525	2.12922959463472	2.76004414947154	All	6-<12	All	All
1673	NOR	HIC	999	999	999	3	1990	1.77485549102036	1.56111012100183	2.01730721221704	All	≥12	All	All
1674	NPL	SAARC	999	999	999	1	1990	0.210504216184138	0.0989870237543953	0.443607439014306	All	0-6	All	All
1675	NPL	SAARC	999	999	999	2	1990	0.383373623889522	0.185547980743978	0.821739592577739	All	6-<12	All	All
1676	NPL	SAARC	999	999	999	3	1990	0.51571838776025	0.24320459627021	1.148490532093	All	≥12	All	All
1677	NZL	HIC	999	999	999	1	1990	1.4431867879464	1.16981857265045	1.77109849060341	All	0-6	All	All
1678	NZL	HIC	999	999	999	2	1990	1.41833325404154	1.1546874407468	1.73859124711054	All	6-<12	All	All
1679	NZL	HIC	999	999	999	3	1990	1.04134790529798	0.850878784646097	1.27244353743226	All	≥12	All	All
1680	OMN	MENA	999	999	999	1	1990	1.80650554504041	1.18089750039592	2.7306509441159	All	0-6	All	All
1681	OMN	MENA	999	999	999	2	1990	1.94423686466303	1.28006615507499	2.91869433143987	All	6-<12	All	All
1682	OMN	MENA	999	999	999	3	1990	1.5915631354155	1.04437908377933	2.41072040511261	All	≥12	All	All
1683	PAK	SAARC	999	999	999	1	1990	3.10853761039695	1.81972211736007	5.38123932129291	All	0-6	All	All
1684	PAK	SAARC	999	999	999	2	1990	5.68566186936639	3.44407326618659	9.79467732673387	All	6-<12	All	All
1685	PAK	SAARC	999	999	999	3	1990	7.58432488346248	4.44826337291471	13.3968413060636	All	≥12	All	All
1686	PAN	LAC	999	999	999	1	1990	10.8891872473911	7.61309834174392	15.4231655121945	All	0-6	All	All
1687	PAN	LAC	999	999	999	2	1990	11.6296938224375	8.14970264564998	16.2645028106243	All	6-<12	All	All
1688	PAN	LAC	999	999	999	3	1990	11.6781955493127	8.28700709017873	16.4305362819729	All	≥12	All	All
1689	PER	LAC	999	999	999	1	1990	6.56932940663382	4.4255796070148	9.90816249488859	All	0-6	All	All
1690	PER	LAC	999	999	999	2	1990	7.0741125148468	4.73136587082075	10.5769185478797	All	6-<12	All	All
1691	PER	LAC	999	999	999	3	1990	7.12247222949638	4.78100302375748	10.6117223717881	All	≥12	All	All
1692	PHL	Asia	999	999	999	1	1990	3.29850585413133	2.83321541151287	3.8682074099493	All	0-6	All	All
1693	PHL	Asia	999	999	999	2	1990	3.95751885598263	3.40236421683649	4.59385972408037	All	6-<12	All	All
1694	PHL	Asia	999	999	999	3	1990	3.93806661110436	3.36722700002305	4.5800372575591	All	≥12	All	All
1695	PNG	Asia	999	999	999	1	1990	0.896937037765972	0.58972665113965	1.47083329926244	All	0-6	All	All
1696	PNG	Asia	999	999	999	2	1990	1.0645879357581	0.708374782998959	1.75161412234785	All	6-<12	All	All
1697	PNG	Asia	999	999	999	3	1990	1.06842620237801	0.698333913171413	1.73094370174118	All	≥12	All	All
1698	POL	FSU	999	999	999	1	1990	1.29248048933957	1.01995604444168	1.6274940374572	All	0-6	All	All
1699	POL	FSU	999	999	999	2	1990	1.41525149730076	1.22809468962481	1.6335096532751	All	6-<12	All	All
1700	POL	FSU	999	999	999	3	1990	1.29759411222232	1.13154995547682	1.48525214981375	All	≥12	All	All
1701	PRT	HIC	999	999	999	1	1990	2.88527835013436	2.58805871829167	3.21597316043082	All	0-6	All	All
1702	PRT	HIC	999	999	999	2	1990	2.84067663121175	2.56360656649608	3.14287787181965	All	6-<12	All	All
1703	PRT	HIC	999	999	999	3	1990	2.08483075356066	1.88025114828956	2.32806628402464	All	≥12	All	All
1704	PRY	LAC	999	999	999	1	1990	5.34128131996347	3.65563153479969	8.0199433203693	All	0-6	All	All
1705	PRY	LAC	999	999	999	2	1990	5.75397037215728	3.90890803970741	8.48928378084827	All	6-<12	All	All
1706	PRY	LAC	999	999	999	3	1990	5.75983420472256	4.02159066380338	8.65098818571823	All	≥12	All	All
1707	PSE	MENA	999	999	999	1	1990	3.43651734999842	2.34564341738208	5.00672639177321	All	0-6	All	All
1708	PSE	MENA	999	999	999	2	1990	3.71173447131719	2.52552822036208	5.38501674282676	All	6-<12	All	All
1709	PSE	MENA	999	999	999	3	1990	3.03322525242947	2.06389298529921	4.42124533340452	All	≥12	All	All
1710	QAT	MENA	999	999	999	1	1990	5.47225923271102	3.61320707421729	8.24610129283576	All	0-6	All	All
1711	QAT	MENA	999	999	999	2	1990	5.91804436617312	3.87182534838696	8.95489761538719	All	6-<12	All	All
1712	QAT	MENA	999	999	999	3	1990	4.81935833302762	3.16866922581354	7.33452607840676	All	≥12	All	All
1713	ROU	FSU	999	999	999	1	1990	3.522360527189	2.62676885956745	4.68814002284129	All	0-6	All	All
1714	ROU	FSU	999	999	999	2	1990	3.86026307609007	3.17179076907082	4.69942914161531	All	6-<12	All	All
1715	ROU	FSU	999	999	999	3	1990	3.53919511362415	2.89055377192869	4.28478865698247	All	≥12	All	All
1716	RUS	FSU	999	999	999	1	1990	1.04884528057899	0.776969678777784	1.40760461039995	All	0-6	All	All
1717	RUS	FSU	999	999	999	2	1990	1.15080810920215	0.91841646710745	1.44886784037864	All	6-<12	All	All
1718	RUS	FSU	999	999	999	3	1990	1.05604342496765	0.862566848604701	1.27707334844916	All	≥12	All	All
1719	RWA	SSA	999	999	999	1	1990	1.05707587243857	0.59256676894262	1.93938863015027	All	0-6	All	All
1720	RWA	SSA	999	999	999	2	1990	1.77953108588049	0.982191971249091	3.26968555206548	All	6-<12	All	All
1721	RWA	SSA	999	999	999	3	1990	1.97558868170452	1.07725196234957	3.74683259490358	All	≥12	All	All
1722	SAU	MENA	999	999	999	1	1990	4.22864373204821	2.76605446602632	6.83605835740523	All	0-6	All	All
1723	SAU	MENA	999	999	999	2	1990	4.55130093573089	2.96058629476908	7.26653935478131	All	6-<12	All	All
1724	SAU	MENA	999	999	999	3	1990	3.70995173212207	2.44758074439574	5.95132414063069	All	≥12	All	All
1725	SDN	SSA	999	999	999	1	1990	5.28961939975178	3.37866958485884	8.33667487123978	All	0-6	All	All
1726	SDN	SSA	999	999	999	2	1990	8.89859139103711	5.65248210588227	14.0244845199504	All	6-<12	All	All
1727	SDN	SSA	999	999	999	3	1990	9.92541068184643	6.04916610431802	16.3450608526063	All	≥12	All	All
1728	SEN	SSA	999	999	999	1	1990	9.03971949259397	5.71791585715579	13.4454333848856	All	0-6	All	All
1729	SEN	SSA	999	999	999	2	1990	14.6064587619403	10.000238455153	20.4646929939297	All	6-<12	All	All
1730	SEN	SSA	999	999	999	3	1990	15.9782108487965	10.5254505990521	22.7282041622366	All	≥12	All	All
1731	SGP	Asia	999	999	999	1	1990	2.70761183543951	2.18179022237875	3.37304687678017	All	0-6	All	All
1732	SGP	Asia	999	999	999	2	1990	3.24181688786872	2.62194328942576	4.03514169820969	All	6-<12	All	All
1733	SGP	Asia	999	999	999	3	1990	3.22746416059677	2.61494641269066	4.00354124406129	All	≥12	All	All
1734	SLB	Asia	999	999	999	1	1990	3.92155348914325	2.57712591906736	5.93759032056809	All	0-6	All	All
1735	SLB	Asia	999	999	999	2	1990	4.6911438631899	3.10160224516083	7.10243872626981	All	6-<12	All	All
1736	SLB	Asia	999	999	999	3	1990	4.66193646626733	3.06920691224093	7.0726805428917	All	≥12	All	All
1737	SLE	SSA	999	999	999	1	1990	2.14165139723924	1.32317540767551	3.43595796337079	All	0-6	All	All
1738	SLE	SSA	999	999	999	2	1990	3.60489302436409	2.25092223466371	5.78275865854595	All	6-<12	All	All
1739	SLE	SSA	999	999	999	3	1990	3.98544028182235	2.41402033633731	6.73324459897363	All	≥12	All	All
1740	SLV	LAC	999	999	999	1	1990	4.94349644160934	3.32928672834275	7.31560891456794	All	0-6	All	All
1741	SLV	LAC	999	999	999	2	1990	5.29489688241825	3.60201427099492	7.90641983873672	All	6-<12	All	All
1742	SLV	LAC	999	999	999	3	1990	5.34620295732414	3.53923620666161	7.98362748648977	All	≥12	All	All
1743	SRB	FSU	999	999	999	1	1990	1.43703968896012	0.709883523311894	3.00627419506917	All	0-6	All	All
1744	SRB	FSU	999	999	999	2	1990	1.5870074615181	0.796988808779721	3.19904597679515	All	6-<12	All	All
1745	SRB	FSU	999	999	999	3	1990	1.45292273050478	0.736870193172846	2.91624745665936	All	≥12	All	All
1746	SSD	SSA	999	999	999	1	1990	3.71460217470069	2.32401745059354	5.90207681747205	All	0-6	All	All
1747	SSD	SSA	999	999	999	2	1990	6.2524057136275	3.94032210149468	9.86457041685861	All	6-<12	All	All
1748	SSD	SSA	999	999	999	3	1990	6.97471259329484	4.29569338283129	11.2527309445323	All	≥12	All	All
1749	STP	SSA	999	999	999	1	1990	2.24777421005704	1.4423056583041	3.52656001807556	All	0-6	All	All
1750	STP	SSA	999	999	999	2	1990	3.79911962658646	2.40838735372501	5.97816161115608	All	6-<12	All	All
1751	STP	SSA	999	999	999	3	1990	4.21855065902592	2.6600075530193	6.78487522006816	All	≥12	All	All
1752	SUR	LAC	999	999	999	1	1990	6.35385515800136	4.21427343534747	9.66412315484237	All	0-6	All	All
1753	SUR	LAC	999	999	999	2	1990	6.81582188722928	4.53904451347211	10.3273293001807	All	6-<12	All	All
1754	SUR	LAC	999	999	999	3	1990	6.88052432637274	4.56095840229456	10.3598648040815	All	≥12	All	All
1755	SVK	FSU	999	999	999	1	1990	2.48745092105631	1.87015651183399	3.30084650307704	All	0-6	All	All
1756	SVK	FSU	999	999	999	2	1990	2.72634123428057	2.21864578524269	3.33026993792703	All	6-<12	All	All
1757	SVK	FSU	999	999	999	3	1990	2.49619107870172	2.08982743250156	2.99604848618888	All	≥12	All	All
1758	SVN	FSU	999	999	999	1	1990	2.05652223929946	1.48332146880753	2.83289401899567	All	0-6	All	All
1759	SVN	FSU	999	999	999	2	1990	2.24592998495281	1.72413781494404	2.93844787643781	All	6-<12	All	All
1760	SVN	FSU	999	999	999	3	1990	2.05825667833884	1.62146686653454	2.62904886378585	All	≥12	All	All
1761	SWE	HIC	999	999	999	1	1990	2.85515306469008	2.55174584584263	3.19902378277452	All	0-6	All	All
1762	SWE	HIC	999	999	999	2	1990	2.81052378207838	2.53381065802862	3.12923321043925	All	6-<12	All	All
1763	SWE	HIC	999	999	999	3	1990	2.06150184090379	1.87867912100746	2.27478589417484	All	≥12	All	All
1764	SWZ	SSA	999	999	999	1	1990	6.55009304553681	4.40054357819173	9.83403363683915	All	0-6	All	All
1765	SWZ	SSA	999	999	999	2	1990	11.0141482521062	7.40111490954683	16.3059891624525	All	6-<12	All	All
1766	SWZ	SSA	999	999	999	3	1990	12.2842167953968	7.93560964879129	18.9349710051272	All	≥12	All	All
1767	SYC	SSA	999	999	999	1	1990	6.69284798675839	5.01412579387887	8.83969031266862	All	0-6	All	All
1768	SYC	SSA	999	999	999	2	1990	11.256103549204	9.09378428146834	13.8888674378211	All	6-<12	All	All
1769	SYC	SSA	999	999	999	3	1990	12.5650093401316	9.98245200985722	15.8347940170237	All	≥12	All	All
1770	SYR	MENA	999	999	999	1	1990	2.62793188117774	1.94817962013414	3.54747237138545	All	0-6	All	All
1771	SYR	MENA	999	999	999	2	1990	2.82917954593583	2.08101985696763	3.83505418894754	All	6-<12	All	All
1772	SYR	MENA	999	999	999	3	1990	2.32100530899154	1.68811117942417	3.13906789053846	All	≥12	All	All
1773	TCD	SSA	999	999	999	1	1990	2.89458862790452	1.81594382617904	4.57640990609947	All	0-6	All	All
1774	TCD	SSA	999	999	999	2	1990	4.87410254297496	3.08888379904469	7.72371585722317	All	6-<12	All	All
1775	TCD	SSA	999	999	999	3	1990	5.44229620008279	3.31997151358978	9.08544523055462	All	≥12	All	All
1776	TGO	SSA	999	999	999	1	1990	1.38323889681524	0.859806219992658	2.29659379401378	All	0-6	All	All
1777	TGO	SSA	999	999	999	2	1990	2.33723829513015	1.42642157972961	3.80668363414785	All	6-<12	All	All
1778	TGO	SSA	999	999	999	3	1990	2.60980499371193	1.56810333506484	4.42027954462153	All	≥12	All	All
1779	THA	Asia	999	999	999	1	1990	0.795278834188836	0.390907976331671	1.65000979771555	All	0-6	All	All
1780	THA	Asia	999	999	999	2	1990	0.954463217311947	0.458210788379708	1.98425762730825	All	6-<12	All	All
1781	THA	Asia	999	999	999	3	1990	0.951417569891191	0.464070081884661	1.95362387083996	All	≥12	All	All
1782	TJK	FSU	999	999	999	1	1990	0.956542679156462	0.577826712436547	1.61286091005179	All	0-6	All	All
1783	TJK	FSU	999	999	999	2	1990	1.04537438069578	0.660047308584464	1.71198534609672	All	6-<12	All	All
1784	TJK	FSU	999	999	999	3	1990	0.96284981112202	0.611045950231856	1.55476881112992	All	≥12	All	All
1785	TKM	FSU	999	999	999	1	1990	17.442286463806	11.9700552645665	23.645496373466	All	0-6	All	All
1786	TKM	FSU	999	999	999	2	1990	18.7218224995995	13.4215438974766	24.0457394198927	All	6-<12	All	All
1787	TKM	FSU	999	999	999	3	1990	17.64729209732	12.5302818726753	23.0274686340467	All	≥12	All	All
1788	TLS	Asia	999	999	999	1	1990	0.490813103520752	0.298927528427435	0.846785634666938	All	0-6	All	All
1789	TLS	Asia	999	999	999	2	1990	0.58632588334009	0.356003628811704	1.02010146382024	All	6-<12	All	All
1790	TLS	Asia	999	999	999	3	1990	0.583948052199245	0.354927200673844	1.03611508745789	All	≥12	All	All
1791	TON	Asia	999	999	999	1	1990	1.52613769135907	1.02438072940654	2.30231530100422	All	0-6	All	All
1792	TON	Asia	999	999	999	2	1990	1.83028435084743	1.22188593448203	2.71999648652691	All	6-<12	All	All
1793	TON	Asia	999	999	999	3	1990	1.82216498412369	1.22611353179375	2.71684441865388	All	≥12	All	All
1794	TTO	LAC	999	999	999	1	1990	8.77129449088454	5.87562250324398	13.1617249385111	All	0-6	All	All
1795	TTO	LAC	999	999	999	2	1990	9.42816886822749	6.39556158926492	13.9834005675252	All	6-<12	All	All
1796	TTO	LAC	999	999	999	3	1990	9.49462692405839	6.35543742817722	14.3475723057814	All	≥12	All	All
1797	TUN	MENA	999	999	999	1	1990	4.18186928847921	2.81948829107727	6.47930869969555	All	0-6	All	All
1798	TUN	MENA	999	999	999	2	1990	4.50279265906298	3.03681412139308	6.84855138399323	All	6-<12	All	All
1799	TUN	MENA	999	999	999	3	1990	3.70907176472864	2.46333972304117	5.72255856507142	All	≥12	All	All
1800	TUR	MENA	999	999	999	1	1990	3.13857292337298	2.38099664789422	4.20722029651231	All	0-6	All	All
1801	TUR	MENA	999	999	999	2	1990	3.39998480378446	2.59117714820334	4.43866007947185	All	6-<12	All	All
1802	TUR	MENA	999	999	999	3	1990	2.78033634600748	2.10897739986683	3.66285382354345	All	≥12	All	All
1803	TWN	Asia	999	999	999	1	1990	5.36198054826991	4.25784716624123	6.6836578564702	All	0-6	All	All
1804	TWN	Asia	999	999	999	2	1990	6.42184215920766	5.20273581231038	7.91030655564111	All	6-<12	All	All
1805	TWN	Asia	999	999	999	3	1990	6.40030159542208	5.20511283201361	7.80740410259487	All	≥12	All	All
1806	TZA	SSA	999	999	999	1	1990	0.373178370353041	0.225002640640475	0.622089506678912	All	0-6	All	All
1807	TZA	SSA	999	999	999	2	1990	0.633663397385592	0.380826837866577	1.06245589943103	All	6-<12	All	All
1808	TZA	SSA	999	999	999	3	1990	0.705033431995	0.409145628025256	1.20863401516938	All	≥12	All	All
1809	UGA	SSA	999	999	999	1	1990	0.152536608693599	0.0885378421030018	0.266334895961784	All	0-6	All	All
1810	UGA	SSA	999	999	999	2	1990	0.255683884770762	0.15114574708911	0.447949785233091	All	6-<12	All	All
1811	UGA	SSA	999	999	999	3	1990	0.285925318057818	0.162145131000662	0.506241209243288	All	≥12	All	All
1812	UKR	FSU	999	999	999	1	1990	1.9632448545815	1.41213758885171	2.76453349770491	All	0-6	All	All
1813	UKR	FSU	999	999	999	2	1990	2.15316802205676	1.62518352800485	2.86128849697287	All	6-<12	All	All
1814	UKR	FSU	999	999	999	3	1990	1.97245788425955	1.53147241302579	2.53649852389108	All	≥12	All	All
1815	URY	LAC	999	999	999	1	1990	8.46863633542003	5.77276995786318	12.7329533742868	All	0-6	All	All
1816	URY	LAC	999	999	999	2	1990	9.10391221335355	6.20757022446705	13.4790700800765	All	6-<12	All	All
1817	URY	LAC	999	999	999	3	1990	9.19119288781984	6.12395622007095	14.0350654860721	All	≥12	All	All
1818	USA	HIC	999	999	999	1	1990	7.46082028190721	6.93655357791683	8.05449817909346	All	0-6	All	All
1819	USA	HIC	999	999	999	2	1990	7.33601840381279	6.86413158137548	7.86161979485592	All	6-<12	All	All
1820	USA	HIC	999	999	999	3	1990	5.38916046656152	5.08635881369886	5.71025938954978	All	≥12	All	All
1821	UZB	FSU	999	999	999	1	1990	5.02599189160668	3.08264911629873	8.20610262587796	All	0-6	All	All
1822	UZB	FSU	999	999	999	2	1990	5.47635368130835	3.52673220824739	8.63045940701525	All	6-<12	All	All
1823	UZB	FSU	999	999	999	3	1990	5.02974366339508	3.27065259490042	7.93737016094183	All	≥12	All	All
1824	VCT	LAC	999	999	999	1	1990	8.633408005294	6.0512267427242	12.2676151523754	All	0-6	All	All
1825	VCT	LAC	999	999	999	2	1990	9.28370429253609	6.54436286247552	13.1462521312352	All	6-<12	All	All
1826	VCT	LAC	999	999	999	3	1990	9.37314953888174	6.4940688313644	13.4920581016181	All	≥12	All	All
1827	VEN	LAC	999	999	999	1	1990	9.6901968215988	6.41685830213922	14.2392219461259	All	0-6	All	All
1828	VEN	LAC	999	999	999	2	1990	10.325435340221	6.98327776424654	15.0713641527594	All	6-<12	All	All
1829	VEN	LAC	999	999	999	3	1990	10.4454185604966	7.02777904731979	15.3770422473693	All	≥12	All	All
1830	VNM	Asia	999	999	999	1	1990	1.18424450577913	0.897278473497748	1.55653300223583	All	0-6	All	All
1831	VNM	Asia	999	999	999	2	1990	1.42024321585573	1.08207028920469	1.85681675818899	All	6-<12	All	All
1832	VNM	Asia	999	999	999	3	1990	1.40787215268596	1.06945480380241	1.86342756249286	All	≥12	All	All
1833	VUT	Asia	999	999	999	1	1990	1.1691190612003	0.751012138298021	1.82587173911367	All	0-6	All	All
1834	VUT	Asia	999	999	999	2	1990	1.40035905338172	0.913470541021867	2.1871039811659	All	6-<12	All	All
1835	VUT	Asia	999	999	999	3	1990	1.39337301561007	0.904847087142202	2.18250552475725	All	≥12	All	All
1836	WSM	Asia	999	999	999	1	1990	2.03749832739855	1.35459213122932	3.09630431928435	All	0-6	All	All
1837	WSM	Asia	999	999	999	2	1990	2.44113224943771	1.60543115882738	3.69770732682008	All	6-<12	All	All
1838	WSM	Asia	999	999	999	3	1990	2.42652061055504	1.61253658092224	3.706262167377	All	≥12	All	All
1839	YEM	MENA	999	999	999	1	1990	11.3692831010602	6.21316966803383	20.7771189602061	All	0-6	All	All
1840	YEM	MENA	999	999	999	2	1990	12.261307809599	6.73833083575691	22.4663725525029	All	6-<12	All	All
1841	YEM	MENA	999	999	999	3	1990	10.0135842511849	5.48883523332268	18.5606241414074	All	≥12	All	All
1842	ZAF	SSA	999	999	999	1	1990	7.9540198710013	5.84438434932038	10.9790977100734	All	0-6	All	All
1843	ZAF	SSA	999	999	999	2	1990	13.3741939534388	10.2906694570421	17.616807679993	All	6-<12	All	All
1844	ZAF	SSA	999	999	999	3	1990	14.9531307043818	11.2405289174526	20.0145063320211	All	≥12	All	All
1845	ZMB	SSA	999	999	999	1	1990	12.3493406739254	7.88348487637815	17.9198654372395	All	0-6	All	All
1846	ZMB	SSA	999	999	999	2	1990	19.1715252379573	13.3462717310422	25.4234199242645	All	6-<12	All	All
1847	ZMB	SSA	999	999	999	3	1990	20.8121090378507	14.2024771658377	27.2603334507655	All	≥12	All	All
1848	ZWE	SSA	999	999	999	1	1990	2.69052133711282	1.69974037443412	4.22742160826698	All	0-6	All	All
1849	ZWE	SSA	999	999	999	2	1990	4.54307359303536	2.92300392994019	7.07872241431024	All	6-<12	All	All
1850	ZWE	SSA	999	999	999	3	1990	5.07794128848498	3.14368027128273	8.23865496010739	All	≥12	All	All
1851	AFG	SAARC	37.5	0	999	999	1990	0.17183649108204	0.0806038717905219	0.384734768279324	Male	All	All	20-39
1852	AFG	SAARC	57.5	0	999	999	1990	0.131609964114746	0.0575135679440237	0.301539462038647	Male	All	All	40-59
1853	AFG	SAARC	62.5	0	999	999	1990	0.100677889550658	0.0434812357671808	0.235614417780879	Male	All	All	60+
1854	AFG	SAARC	37.5	1	999	999	1990	0.159016421829684	0.072422610489705	0.357195403274381	Female	All	All	20-39
1855	AFG	SAARC	57.5	1	999	999	1990	0.120134514230151	0.0530169877860325	0.278469936000905	Female	All	All	40-59
1856	AFG	SAARC	62.5	1	999	999	1990	0.0915589899730662	0.0401911670890092	0.217703707757068	Female	All	All	60+
1857	AGO	SSA	37.5	0	999	999	1990	4.50301470092267	2.93123876500621	7.06661100025125	Male	All	All	20-39
1858	AGO	SSA	57.5	0	999	999	1990	3.67060446059196	2.27285702978382	5.90701285357976	Male	All	All	40-59
1859	AGO	SSA	62.5	0	999	999	1990	2.61729043782657	1.52577509504279	4.56889732856225	Male	All	All	60+
1860	AGO	SSA	37.5	1	999	999	1990	4.2688496152144	2.73108155594137	6.74695512009493	Female	All	All	20-39
1861	AGO	SSA	57.5	1	999	999	1990	3.45335478300894	2.13883482294147	5.68757350352049	Female	All	All	40-59
1862	AGO	SSA	62.5	1	999	999	1990	2.4851129255379	1.45929601935579	4.43130053551102	Female	All	All	60+
1863	ALB	FSU	37.5	0	999	999	1990	1.98967459188281	1.28668662582207	3.28485535282329	Male	All	All	20-39
1864	ALB	FSU	57.5	0	999	999	1990	0.996496369076888	0.63757157230373	1.64720894745535	Male	All	All	40-59
1865	ALB	FSU	62.5	0	999	999	1990	0.696211619047457	0.440466605274435	1.12980430812965	Male	All	All	60+
1866	ALB	FSU	37.5	1	999	999	1990	1.81945422978797	1.14899005089645	3.00425110750187	Female	All	All	20-39
1867	ALB	FSU	57.5	1	999	999	1990	0.909774062684381	0.564912159000336	1.4516633766172	Female	All	All	40-59
1868	ALB	FSU	62.5	1	999	999	1990	0.628219887966458	0.397199424323907	1.02277713727803	Female	All	All	60+
1869	ARE	MENA	37.5	0	999	999	1990	5.61775236971635	3.71462712664248	8.73652799688925	Male	All	All	20-39
1870	ARE	MENA	57.5	0	999	999	1990	3.68095203360571	2.4173974297003	5.75731965110174	Male	All	All	40-59
1871	ARE	MENA	62.5	0	999	999	1990	3.29878237797785	2.14132832481157	5.15947353397895	Male	All	All	60+
1872	ARE	MENA	37.5	1	999	999	1990	5.5395182291726	3.56281685580755	8.56729446602008	Female	All	All	20-39
1873	ARE	MENA	57.5	1	999	999	1990	3.477066271973	2.22245294366409	5.44441160738675	Female	All	All	40-59
1874	ARE	MENA	62.5	1	999	999	1990	3.12418282324829	1.98049123622976	4.85969642422682	Female	All	All	60+
1875	ARG	LAC	37.5	0	999	999	1990	5.31546469484964	4.27059354382119	6.65842028417613	Male	All	All	20-39
1876	ARG	LAC	57.5	0	999	999	1990	3.6906402555621	2.92241377973881	4.64271461975653	Male	All	All	40-59
1877	ARG	LAC	62.5	0	999	999	1990	2.68971498651441	2.12487939263767	3.42952405240829	Male	All	All	60+
1878	ARG	LAC	37.5	1	999	999	1990	4.31380181334144	3.55195959132528	5.22300218735073	Female	All	All	20-39
1879	ARG	LAC	57.5	1	999	999	1990	2.9820138050813	2.44169579948172	3.63136483509165	Female	All	All	40-59
1880	ARG	LAC	62.5	1	999	999	1990	2.14995817196335	1.72550225226159	2.67256176287264	Female	All	All	60+
1881	ARM	FSU	37.5	0	999	999	1990	0.854868961658312	0.564037117240382	1.28795327600597	Male	All	All	20-39
1882	ARM	FSU	57.5	0	999	999	1990	0.426459171292943	0.278451698765456	0.640453478943205	Male	All	All	40-59
1883	ARM	FSU	62.5	0	999	999	1990	0.310173226791423	0.198548045051116	0.473230417478762	Male	All	All	60+
1884	ARM	FSU	37.5	1	999	999	1990	0.773883484571064	0.501681841325237	1.1824890360403	Female	All	All	20-39
1885	ARM	FSU	57.5	1	999	999	1990	0.38895048057029	0.252641898586418	0.594532214743608	Female	All	All	40-59
1886	ARM	FSU	62.5	1	999	999	1990	0.278052110559366	0.176763261266463	0.432509010853489	Female	All	All	60+
1887	ATG	LAC	37.5	0	999	999	1990	11.3904175271901	7.44097001285722	17.3203477447075	Male	All	All	20-39
1888	ATG	LAC	57.5	0	999	999	1990	7.89256579021739	5.12447482631457	12.2072825395805	Male	All	All	40-59
1889	ATG	LAC	62.5	0	999	999	1990	5.62123282518852	3.58440036916506	8.84256453098869	Male	All	All	60+
1890	ATG	LAC	37.5	1	999	999	1990	10.8609553882562	7.04647845051726	17.0001683755183	Female	All	All	20-39
1891	ATG	LAC	57.5	1	999	999	1990	7.55475688045711	4.85120963131892	11.8461867945546	Female	All	All	40-59
1892	ATG	LAC	62.5	1	999	999	1990	5.395640583193	3.42250210207602	8.45231042297865	Female	All	All	60+
1893	AUS	HIC	37.5	0	999	999	1990	7.43547813751211	5.92258439500584	9.38467566084599	Male	All	All	20-39
1894	AUS	HIC	57.5	0	999	999	1990	4.59187607202323	3.63778243473332	5.7862584398671	Male	All	All	40-59
1895	AUS	HIC	62.5	0	999	999	1990	2.64236347972702	2.09088162549677	3.33265651069908	Male	All	All	60+
1896	AUS	HIC	37.5	1	999	999	1990	5.35161228300704	4.21049198689076	6.84125107217472	Female	All	All	20-39
1897	AUS	HIC	57.5	1	999	999	1990	3.30737191634825	2.60377342119868	4.21999763095431	Female	All	All	40-59
1898	AUS	HIC	62.5	1	999	999	1990	1.83641014713306	1.43865104468005	2.3454395966811	Female	All	All	60+
1899	AUT	HIC	37.5	0	999	999	1990	4.34695614940077	3.67854640462843	5.13095924539653	Male	All	All	20-39
1900	AUT	HIC	57.5	0	999	999	1990	2.62116457745288	2.21775184565409	3.09799038922927	Male	All	All	40-59
1901	AUT	HIC	62.5	0	999	999	1990	1.51649797029534	1.29009190520218	1.79041058023501	Male	All	All	60+
1902	AUT	HIC	37.5	1	999	999	1990	3.95189529051583	3.35584014008868	4.68503226259806	Female	All	All	20-39
1903	AUT	HIC	57.5	1	999	999	1990	2.37638794280931	2.01317235442961	2.82575150974141	Female	All	All	40-59
1904	AUT	HIC	62.5	1	999	999	1990	1.32307141564575	1.11580914823783	1.57406538483141	Female	All	All	60+
1905	AZE	FSU	37.5	0	999	999	1990	1.31538998610914	0.833669891061113	2.14980187986401	Male	All	All	20-39
1906	AZE	FSU	57.5	0	999	999	1990	0.642226586292493	0.413719202707424	1.03624190874398	Male	All	All	40-59
1907	AZE	FSU	62.5	0	999	999	1990	0.469509420856793	0.292010380712025	0.797571603455708	Male	All	All	60+
1908	AZE	FSU	37.5	1	999	999	1990	1.21093007393207	0.759346530554844	1.97734726658323	Female	All	All	20-39
1909	AZE	FSU	57.5	1	999	999	1990	0.582559792815915	0.363199138568006	0.940692780260888	Female	All	All	40-59
1910	AZE	FSU	62.5	1	999	999	1990	0.417971609623629	0.259062814088491	0.695578914119137	Female	All	All	60+
1911	BDI	SSA	37.5	0	999	999	1990	4.52562242750388	2.61419074718757	8.24055472673388	Male	All	All	20-39
1912	BDI	SSA	57.5	0	999	999	1990	3.6683731130909	2.05410490308118	6.8104953853291	Male	All	All	40-59
1913	BDI	SSA	62.5	0	999	999	1990	2.62199741295691	1.39919072956751	5.06456624078706	Male	All	All	60+
1914	BDI	SSA	37.5	1	999	999	1990	4.2550827078537	2.43665038688331	7.71336360527967	Female	All	All	20-39
1915	BDI	SSA	57.5	1	999	999	1990	3.47253838891775	1.95620526441199	6.56844824471774	Female	All	All	40-59
1916	BDI	SSA	62.5	1	999	999	1990	2.44968617772571	1.29406566114305	4.8481565174971	Female	All	All	60+
1917	BEL	HIC	37.5	0	999	999	1990	7.15537535967989	6.21383247884048	8.19609651917759	Male	All	All	20-39
1918	BEL	HIC	57.5	0	999	999	1990	4.33925700897731	3.76279826607709	4.96736400648671	Male	All	All	40-59
1919	BEL	HIC	62.5	0	999	999	1990	2.53270525383354	2.19981798470475	2.90629309403049	Male	All	All	60+
1920	BEL	HIC	37.5	1	999	999	1990	6.57798100018895	5.71961906737067	7.54461212420557	Female	All	All	20-39
1921	BEL	HIC	57.5	1	999	999	1990	3.97748952480436	3.45397964309396	4.56922376759422	Female	All	All	40-59
1922	BEL	HIC	62.5	1	999	999	1990	2.23781792095563	1.93498672618096	2.56888766015136	Female	All	All	60+
1923	BEN	SSA	37.5	0	999	999	1990	4.48773254496065	2.84397255970501	7.16126191245508	Male	All	All	20-39
1924	BEN	SSA	57.5	0	999	999	1990	3.66977220583456	2.22426159167967	6.06842771525389	Male	All	All	40-59
1925	BEN	SSA	62.5	0	999	999	1990	2.58215486329879	1.44442640515852	4.4988558699831	Male	All	All	60+
1926	BEN	SSA	37.5	1	999	999	1990	4.46792394710643	2.82190184191954	7.09016907522689	Female	All	All	20-39
1927	BEN	SSA	57.5	1	999	999	1990	3.65589335069545	2.19116006254206	6.0863720911177	Female	All	All	40-59
1928	BEN	SSA	62.5	1	999	999	1990	2.54353297332259	1.42795226486707	4.47028559702155	Female	All	All	60+
1929	BFA	SSA	37.5	0	999	999	1990	0.727930829356599	0.26395336329777	2.02471943679444	Male	All	All	20-39
1930	BFA	SSA	57.5	0	999	999	1990	0.595620549539284	0.214283345497696	1.68241831274011	Male	All	All	40-59
1931	BFA	SSA	62.5	0	999	999	1990	0.419791230197057	0.143490077604543	1.28114065860351	Male	All	All	60+
1932	BFA	SSA	37.5	1	999	999	1990	0.676326708204333	0.236322123628859	1.98513643842172	Female	All	All	20-39
1933	BFA	SSA	57.5	1	999	999	1990	0.552709791649276	0.190986117693347	1.62098837703461	Female	All	All	40-59
1934	BFA	SSA	62.5	1	999	999	1990	0.390087029157725	0.130866630198121	1.19383504232081	Female	All	All	60+
1935	BGD	SAARC	37.5	0	999	999	1990	0.217680184599046	0.148100510454315	0.321997510323094	Male	All	All	20-39
1936	BGD	SAARC	57.5	0	999	999	1990	0.161964023191367	0.103777996766672	0.2538465225312	Male	All	All	40-59
1937	BGD	SAARC	62.5	0	999	999	1990	0.126463881175859	0.0781524936477958	0.20554966129358	Male	All	All	60+
1938	BGD	SAARC	37.5	1	999	999	1990	0.202524207617588	0.139535893476415	0.301037091706993	Female	All	All	20-39
1939	BGD	SAARC	57.5	1	999	999	1990	0.150379619975864	0.0972332485204986	0.235289171403809	Female	All	All	40-59
1940	BGD	SAARC	62.5	1	999	999	1990	0.117571885532258	0.0719110548969456	0.194278887914865	Female	All	All	60+
1941	BGR	FSU	37.5	0	999	999	1990	2.05837649584702	1.56050368336158	2.71066940034702	Male	All	All	20-39
1942	BGR	FSU	57.5	0	999	999	1990	1.05482842971545	0.800820638020883	1.37870906411993	Male	All	All	40-59
1943	BGR	FSU	62.5	0	999	999	1990	0.743263555295645	0.54568766136876	0.999569846139344	Male	All	All	60+
1944	BGR	FSU	37.5	1	999	999	1990	1.81695375865178	1.35572668298731	2.45163712210573	Female	All	All	20-39
1945	BGR	FSU	57.5	1	999	999	1990	0.931845709467329	0.698169478346316	1.23799150188815	Female	All	All	40-59
1946	BGR	FSU	62.5	1	999	999	1990	0.653305850962337	0.481015637632335	0.886651924010049	Female	All	All	60+
1947	BHR	MENA	37.5	0	999	999	1990	5.5488317391211	3.49021040657713	8.83397906485339	Male	All	All	20-39
1948	BHR	MENA	57.5	0	999	999	1990	3.57473238194837	2.156339642704	5.86992140745887	Male	All	All	40-59
1949	BHR	MENA	62.5	0	999	999	1990	3.19524904555932	2.00486540220196	5.3291066732588	Male	All	All	60+
1950	BHR	MENA	37.5	1	999	999	1990	5.6032173283384	3.55005763482483	9.26633988719693	Female	All	All	20-39
1951	BHR	MENA	57.5	1	999	999	1990	3.41912977950067	2.16275229202544	5.69241967037758	Female	All	All	40-59
1952	BHR	MENA	62.5	1	999	999	1990	3.13156890897019	1.91854957902053	5.31607251800594	Female	All	All	60+
1953	BHS	LAC	37.5	0	999	999	1990	27.696869531488	17.7122446753114	36.1302626983652	Male	All	All	20-39
1954	BHS	LAC	57.5	0	999	999	1990	19.1387974603132	12.1826748184946	29.5639259917888	Male	All	All	40-59
1955	BHS	LAC	62.5	0	999	999	1990	13.8638779429134	8.84774794536412	21.6010731098242	Male	All	All	60+
1956	BHS	LAC	37.5	1	999	999	1990	27.2981865243942	17.4263529300891	36.1190281509507	Female	All	All	20-39
1957	BHS	LAC	57.5	1	999	999	1990	18.8629496960385	11.8710205707142	29.5280317110388	Female	All	All	40-59
1958	BHS	LAC	62.5	1	999	999	1990	13.5807455572626	8.47634652913083	21.3858817996265	Female	All	All	60+
1959	BIH	FSU	37.5	0	999	999	1990	0.651397114851723	0.40854309106695	1.0665495617767	Male	All	All	20-39
1960	BIH	FSU	57.5	0	999	999	1990	0.325509029479866	0.205116005119204	0.532056626370717	Male	All	All	40-59
1961	BIH	FSU	62.5	0	999	999	1990	0.235697109959468	0.14316981431861	0.394923725126262	Male	All	All	60+
1962	BIH	FSU	37.5	1	999	999	1990	0.592791245065956	0.367668398294513	0.987276664994217	Female	All	All	20-39
1963	BIH	FSU	57.5	1	999	999	1990	0.298255467333467	0.182389128313456	0.497212254614075	Female	All	All	40-59
1964	BIH	FSU	62.5	1	999	999	1990	0.210059036808338	0.129413717801211	0.357829348871386	Female	All	All	60+
1965	BLR	FSU	37.5	0	999	999	1990	3.24510990475429	2.0961965254549	5.07688867765597	Male	All	All	20-39
1966	BLR	FSU	57.5	0	999	999	1990	1.66910371832001	1.07138308570309	2.62882312566697	Male	All	All	40-59
1967	BLR	FSU	62.5	0	999	999	1990	1.18995515422142	0.762372966989942	1.953206784699	Male	All	All	60+
1968	BLR	FSU	37.5	1	999	999	1990	2.97907559548256	1.93510775655597	4.67761719934213	Female	All	All	20-39
1969	BLR	FSU	57.5	1	999	999	1990	1.5026932309414	0.965874333950795	2.36666319846768	Female	All	All	40-59
1970	BLR	FSU	62.5	1	999	999	1990	1.06397254584818	0.671642083631169	1.70434249621731	Female	All	All	60+
1971	BLZ	LAC	37.5	0	999	999	1990	7.87458429528008	5.29881596949247	11.8561702569755	Male	All	All	20-39
1972	BLZ	LAC	57.5	0	999	999	1990	5.3756473601423	3.55528241039071	8.12887292171054	Male	All	All	40-59
1973	BLZ	LAC	62.5	0	999	999	1990	3.89264704509221	2.56537984844664	5.95502804455924	Male	All	All	60+
1974	BLZ	LAC	37.5	1	999	999	1990	7.63633948506501	5.11195650584692	11.5572596051747	Female	All	All	20-39
1975	BLZ	LAC	57.5	1	999	999	1990	5.18412131701854	3.43739967367503	7.93722598785011	Female	All	All	40-59
1976	BLZ	LAC	62.5	1	999	999	1990	3.72168895543149	2.42742077909945	5.75930924577267	Female	All	All	60+
1977	BOL	LAC	37.5	0	999	999	1990	15.009269655792	11.0206954247632	20.5953907175285	Male	All	All	20-39
1978	BOL	LAC	57.5	0	999	999	1990	10.3727573049792	7.57472270587003	14.3479688292332	Male	All	All	40-59
1979	BOL	LAC	62.5	0	999	999	1990	7.55435575104175	5.43157144591225	10.4472370435635	Male	All	All	60+
1980	BOL	LAC	37.5	1	999	999	1990	15.1228852088648	11.088811507432	20.6725411153562	Female	All	All	20-39
1981	BOL	LAC	57.5	1	999	999	1990	10.4844967326428	7.56477991700169	14.443981573404	Female	All	All	40-59
1982	BOL	LAC	62.5	1	999	999	1990	7.5809202822047	5.47254944947607	10.6090608969229	Female	All	All	60+
1983	BRA	LAC	37.5	0	999	999	1990	9.37316303427951	8.03090292629712	11.0191663649081	Male	All	All	20-39
1984	BRA	LAC	57.5	0	999	999	1990	6.50288168975973	5.53103019619531	7.65329350559708	Male	All	All	40-59
1985	BRA	LAC	62.5	0	999	999	1990	4.73971947863583	3.96753708826221	5.64329594573683	Male	All	All	60+
1986	BRA	LAC	37.5	1	999	999	1990	8.55348681533554	7.37377768526855	10.0348063432217	Female	All	All	20-39
1987	BRA	LAC	57.5	1	999	999	1990	5.93550824627764	5.06307636257254	6.95984955143447	Female	All	All	40-59
1988	BRA	LAC	62.5	1	999	999	1990	4.310646647305	3.59039425189604	5.13890168229581	Female	All	All	60+
1989	BRB	LAC	37.5	0	999	999	1990	15.6161415989608	11.6490496867518	20.9705415083392	Male	All	All	20-39
1990	BRB	LAC	57.5	0	999	999	1990	10.9314379211703	8.19780239421029	14.6746920321285	Male	All	All	40-59
1991	BRB	LAC	62.5	0	999	999	1990	7.65179164907539	5.76219527842234	10.2230435499165	Male	All	All	60+
1992	BRB	LAC	37.5	1	999	999	1990	15.4003422618888	11.5893138544886	20.7266589520151	Female	All	All	20-39
1993	BRB	LAC	57.5	1	999	999	1990	10.6860502651207	8.07025023498581	14.4659759725857	Female	All	All	40-59
1994	BRB	LAC	62.5	1	999	999	1990	7.49687749729967	5.6333075944904	10.1223383628149	Female	All	All	60+
1995	BRN	Asia	37.5	0	999	999	1990	2.7504117905054	1.88073868276803	4.02261181374743	Male	All	All	20-39
1996	BRN	Asia	57.5	0	999	999	1990	1.34457011353545	0.917666604321343	1.96907122202358	Male	All	All	40-59
1997	BRN	Asia	62.5	0	999	999	1990	0.777130240933909	0.530624978376579	1.14224208966346	Male	All	All	60+
1998	BRN	Asia	37.5	1	999	999	1990	2.56696732234022	1.73888083988653	3.76213294107068	Female	All	All	20-39
1999	BRN	Asia	57.5	1	999	999	1990	1.20982276638354	0.812925271069106	1.7863282849374	Female	All	All	40-59
2000	BRN	Asia	62.5	1	999	999	1990	0.707433921871117	0.472472771310524	1.05410465318155	Female	All	All	60+
[truncated: 57,791 more rows]
