# Supplementary material for: Sugar-sweetened beverage intakes among adults between 1990 and 2018 in 185 countries
Source: Nat Commun. 2023 Oct 3;14:5957. doi: 10.1038/s41467-023-41269-8 (PMC10614169; doi:10.1038/s41467-023-41269-8)
Supplement: Supplementary file 8 — Source Data [file 41467_2023_41269_MOESM8_ESM.zip › SourceData/SourceDataFile6_SSBs.AbsoluteDiff.ByYear.ByGlobeRegion.AllCombos.ServingsPerWeek.Adults85Plus.1990.2005.2018.csv]

	superregion2	age	female	urban	educ	year	mean	lowerci_95	upperci_95	region	region2	years_diff	age_group	sex	education_level	area_residency
1	Asia	37.5	0	0	999	1990-2018	0.474665353449423	0.33156270562321	0.722020498414585	Southeast and East Asia	SEEA	1990 to 2018	20-39 years	Male	All	Rural
2	Asia	37.5	0	1	999	1990-2018	0.211774927052904	0.115109785622921	0.385723020765254	Southeast and East Asia	SEEA	1990 to 2018	20-39 years	Male	All	Urban
3	Asia	37.5	0	999	1	1990-2018	0.593349631587347	0.407011877169383	0.905221412635109	Southeast and East Asia	SEEA	1990 to 2018	20-39 years	Male	Low	All
4	Asia	37.5	0	999	2	1990-2018	0.216887946435036	0.1341226957042	0.366789369911338	Southeast and East Asia	SEEA	1990 to 2018	20-39 years	Male	Medium	All
5	Asia	37.5	0	999	3	1990-2018	0.0627529468570177	-0.00842079627625476	0.18385439139277	Southeast and East Asia	SEEA	1990 to 2018	20-39 years	Male	High	All
6	Asia	37.5	0	999	999	1990-2018	0.329825359010625	0.218000000293618	0.529935910436318	Southeast and East Asia	SEEA	1990 to 2018	20-39 years	Male	All	All
7	Asia	37.5	1	0	999	1990-2018	0.460962651096815	0.31544119587001	0.715305671205395	Southeast and East Asia	SEEA	1990 to 2018	20-39 years	Female	All	Rural
8	Asia	37.5	1	1	999	1990-2018	0.202576114864539	0.105922123915742	0.384813509026269	Southeast and East Asia	SEEA	1990 to 2018	20-39 years	Female	All	Urban
9	Asia	37.5	1	999	1	1990-2018	0.573138525732927	0.393836778109311	0.900940029871185	Southeast and East Asia	SEEA	1990 to 2018	20-39 years	Female	Low	All
10	Asia	37.5	1	999	2	1990-2018	0.209184692080017	0.120965314778151	0.3599739190021	Southeast and East Asia	SEEA	1990 to 2018	20-39 years	Female	Medium	All
11	Asia	37.5	1	999	3	1990-2018	0.0570137449029339	-0.0145067809509279	0.185187626269325	Southeast and East Asia	SEEA	1990 to 2018	20-39 years	Female	High	All
12	Asia	37.5	1	999	999	1990-2018	0.318678899430042	0.205800910327538	0.527910697801875	Southeast and East Asia	SEEA	1990 to 2018	20-39 years	Female	All	All
13	Asia	37.5	999	0	1	1990-2018	0.731955758700899	0.523931184131508	1.07852846690531	Southeast and East Asia	SEEA	1990 to 2018	20-39 years	All	Low	Rural
14	Asia	37.5	999	0	2	1990-2018	0.33193624510898	0.228280832988087	0.504204045789734	Southeast and East Asia	SEEA	1990 to 2018	20-39 years	All	Medium	Rural
15	Asia	37.5	999	0	3	1990-2018	0.174419061595015	0.08859988130775	0.329211923658856	Southeast and East Asia	SEEA	1990 to 2018	20-39 years	All	High	Rural
16	Asia	37.5	999	0	999	1990-2018	0.468638124743484	0.335270135912056	0.700720645180528	Southeast and East Asia	SEEA	1990 to 2018	20-39 years	All	All	Rural
17	Asia	37.5	999	1	1	1990-2018	0.444695458879254	0.291466901759401	0.720600321505097	Southeast and East Asia	SEEA	1990 to 2018	20-39 years	All	Low	Urban
18	Asia	37.5	999	1	2	1990-2018	0.118063651216048	0.0477897897872016	0.242449637027937	Southeast and East Asia	SEEA	1990 to 2018	20-39 years	All	Medium	Urban
19	Asia	37.5	999	1	3	1990-2018	-0.0176796313846137	-0.0777777584255008	0.0796619789368101	Southeast and East Asia	SEEA	1990 to 2018	20-39 years	All	High	Urban
20	Asia	37.5	999	1	999	1990-2018	0.208138056009608	0.114550341897461	0.377787815683207	Southeast and East Asia	SEEA	1990 to 2018	20-39 years	All	All	Urban
21	Asia	37.5	999	999	1	1990-2018	0.584078503325383	0.413178733898177	0.882033478118952	Southeast and East Asia	SEEA	1990 to 2018	20-39 years	All	Low	All
22	Asia	37.5	999	999	2	1990-2018	0.213089821297438	0.132643040877992	0.354262425520287	Southeast and East Asia	SEEA	1990 to 2018	20-39 years	All	Medium	All
23	Asia	37.5	999	999	3	1990-2018	0.0600838543256552	-0.00704665654431145	0.17971149367364	Southeast and East Asia	SEEA	1990 to 2018	20-39 years	All	High	All
24	Asia	37.5	999	999	999	1990-2018	0.324823431367465	0.216482883827426	0.519727942258948	Southeast and East Asia	SEEA	1990 to 2018	20-39 years	All	All	All
25	Asia	57.5	0	0	999	1990-2018	0.194104590472085	0.12523322044235	0.318429593327202	Southeast and East Asia	SEEA	1990 to 2018	40-59 years	Male	All	Rural
26	Asia	57.5	0	1	999	1990-2018	0.0838121434281351	0.0379102643069761	0.171383686941657	Southeast and East Asia	SEEA	1990 to 2018	40-59 years	Male	All	Urban
27	Asia	57.5	0	999	1	1990-2018	0.248299536905135	0.161656600474134	0.411091662683065	Southeast and East Asia	SEEA	1990 to 2018	40-59 years	Male	Low	All
28	Asia	57.5	0	999	2	1990-2018	0.0833884936442024	0.0434192578083137	0.157756833193769	Southeast and East Asia	SEEA	1990 to 2018	40-59 years	Male	Medium	All
29	Asia	57.5	0	999	3	1990-2018	0.0215722163187887	-0.0124906097700839	0.0801815569278504	Southeast and East Asia	SEEA	1990 to 2018	40-59 years	Male	High	All
30	Asia	57.5	0	999	999	1990-2018	0.131810180172018	0.0782441812044843	0.232826697739848	Southeast and East Asia	SEEA	1990 to 2018	40-59 years	Male	All	All
31	Asia	57.5	1	0	999	1990-2018	0.197021627371986	0.125797908915649	0.331809435619463	Southeast and East Asia	SEEA	1990 to 2018	40-59 years	Female	All	Rural
32	Asia	57.5	1	1	999	1990-2018	0.0882238582265702	0.0401204881662099	0.186407526545239	Southeast and East Asia	SEEA	1990 to 2018	40-59 years	Female	All	Urban
33	Asia	57.5	1	999	1	1990-2018	0.25274215713654	0.16061604522357	0.429097836903867	Southeast and East Asia	SEEA	1990 to 2018	40-59 years	Female	Low	All
34	Asia	57.5	1	999	2	1990-2018	0.0865335132510456	0.0449331574633831	0.167942454668435	Southeast and East Asia	SEEA	1990 to 2018	40-59 years	Female	Medium	All
35	Asia	57.5	1	999	3	1990-2018	0.025388242501197	-0.00961167970428242	0.0921622040983694	Southeast and East Asia	SEEA	1990 to 2018	40-59 years	Female	High	All
36	Asia	57.5	1	999	999	1990-2018	0.136198706009243	0.0791291663736137	0.248913027361887	Southeast and East Asia	SEEA	1990 to 2018	40-59 years	Female	All	All
37	Asia	57.5	999	0	1	1990-2018	0.31160204882743	0.210437194088835	0.494091104388665	Southeast and East Asia	SEEA	1990 to 2018	40-59 years	All	Low	Rural
38	Asia	57.5	999	0	2	1990-2018	0.13668633518714	0.0867533616345617	0.228938484471723	Southeast and East Asia	SEEA	1990 to 2018	40-59 years	All	Medium	Rural
39	Asia	57.5	999	0	3	1990-2018	0.0787564703272262	0.0352819716261915	0.158511655099974	Southeast and East Asia	SEEA	1990 to 2018	40-59 years	All	High	Rural
40	Asia	57.5	999	0	999	1990-2018	0.196778451506652	0.130079171370151	0.321266059943062	Southeast and East Asia	SEEA	1990 to 2018	40-59 years	All	All	Rural
41	Asia	57.5	999	1	1	1990-2018	0.197703350696566	0.123100221071751	0.346049198609767	Southeast and East Asia	SEEA	1990 to 2018	40-59 years	All	Low	Urban
42	Asia	57.5	999	1	2	1990-2018	0.0460029692322601	0.0123035995139629	0.109316859919399	Southeast and East Asia	SEEA	1990 to 2018	40-59 years	All	Medium	Urban
43	Asia	57.5	999	1	3	1990-2018	-0.0117009396507373	-0.0415521101666218	0.0374372182995547	Southeast and East Asia	SEEA	1990 to 2018	40-59 years	All	High	Urban
44	Asia	57.5	999	1	999	1990-2018	0.0863120358239621	0.0399471627737516	0.177857371161175	Southeast and East Asia	SEEA	1990 to 2018	40-59 years	All	All	Urban
45	Asia	57.5	999	999	1	1990-2018	0.25122478741264	0.165186423132358	0.416080347312762	Southeast and East Asia	SEEA	1990 to 2018	40-59 years	All	Low	All
46	Asia	57.5	999	999	2	1990-2018	0.0851284187277113	0.0462780588298371	0.16057397532611	Southeast and East Asia	SEEA	1990 to 2018	40-59 years	All	Medium	All
47	Asia	57.5	999	999	3	1990-2018	0.0235035975249701	-0.0104256542038809	0.0838053863915129	Southeast and East Asia	SEEA	1990 to 2018	40-59 years	All	High	All
48	Asia	57.5	999	999	999	1990-2018	0.134620412552658	0.0802074115360089	0.239560957759775	Southeast and East Asia	SEEA	1990 to 2018	40-59 years	All	All	All
49	Asia	62.5	0	0	999	1990-2018	0.106664954380805	0.0640453309216617	0.188059103644578	Southeast and East Asia	SEEA	1990 to 2018	60+ years	Male	All	Rural
50	Asia	62.5	0	1	999	1990-2018	0.0198797073279776	-0.00847971706128875	0.0740849813648298	Southeast and East Asia	SEEA	1990 to 2018	60+ years	Male	All	Urban
51	Asia	62.5	0	999	1	1990-2018	0.140809655949878	0.086046567884606	0.24921691041957	Southeast and East Asia	SEEA	1990 to 2018	60+ years	Male	Low	All
52	Asia	62.5	0	999	2	1990-2018	0.0270590817832788	0.00249102501364556	0.0719619434393242	Southeast and East Asia	SEEA	1990 to 2018	60+ years	Male	Medium	All
53	Asia	62.5	0	999	3	1990-2018	-0.0205294425152081	-0.0435937064642653	0.0142799403337931	Southeast and East Asia	SEEA	1990 to 2018	60+ years	Male	High	All
54	Asia	62.5	0	999	999	1990-2018	0.0551426389864746	0.0225692108190533	0.119567020268101	Southeast and East Asia	SEEA	1990 to 2018	60+ years	Male	All	All
55	Asia	62.5	1	0	999	1990-2018	0.112844281982606	0.0672118213328298	0.200989752136348	Southeast and East Asia	SEEA	1990 to 2018	60+ years	Female	All	Rural
56	Asia	62.5	1	1	999	1990-2018	0.0219394202996825	-0.00655539886839137	0.0767340843302572	Southeast and East Asia	SEEA	1990 to 2018	60+ years	Female	All	Urban
57	Asia	62.5	1	999	1	1990-2018	0.146848158648346	0.0885824950196814	0.262509343191149	Southeast and East Asia	SEEA	1990 to 2018	60+ years	Female	Low	All
58	Asia	62.5	1	999	2	1990-2018	0.030065752556453	0.00527519755326218	0.0781993873939625	Southeast and East Asia	SEEA	1990 to 2018	60+ years	Female	Medium	All
59	Asia	62.5	1	999	3	1990-2018	-0.0190761104385899	-0.0419218195994597	0.0175283724803448	Southeast and East Asia	SEEA	1990 to 2018	60+ years	Female	High	All
60	Asia	62.5	1	999	999	1990-2018	0.0587731454366903	0.0243655719731048	0.126584608660649	Southeast and East Asia	SEEA	1990 to 2018	60+ years	Female	All	All
61	Asia	62.5	999	0	1	1990-2018	0.184182170520166	0.119164970550101	0.307288803596767	Southeast and East Asia	SEEA	1990 to 2018	60+ years	All	Low	Rural
62	Asia	62.5	999	0	2	1990-2018	0.0739520544592186	0.0434582159719859	0.13271154840729	Southeast and East Asia	SEEA	1990 to 2018	60+ years	All	Medium	Rural
63	Asia	62.5	999	0	3	1990-2018	0.0376567724675173	0.0108741528034799	0.089909966213604	Southeast and East Asia	SEEA	1990 to 2018	60+ years	All	High	Rural
64	Asia	62.5	999	0	999	1990-2018	0.110020886170393	0.0678845023836129	0.191254454482551	Southeast and East Asia	SEEA	1990 to 2018	60+ years	All	All	Rural
65	Asia	62.5	999	1	1	1990-2018	0.110408911891879	0.0625208532030782	0.207143858791146	Southeast and East Asia	SEEA	1990 to 2018	60+ years	All	Low	Urban
66	Asia	62.5	999	1	2	1990-2018	-0.00177517315404173	-0.0228792566081171	0.0350704608388305	Southeast and East Asia	SEEA	1990 to 2018	60+ years	All	Medium	Urban
67	Asia	62.5	999	1	3	1990-2018	-0.0491328380154274	-0.0715086113148734	-0.0217081681710602	Southeast and East Asia	SEEA	1990 to 2018	60+ years	All	High	Urban
68	Asia	62.5	999	1	999	1990-2018	0.0209771744673863	-0.00683566258933194	0.0731967975154044	Southeast and East Asia	SEEA	1990 to 2018	60+ years	All	All	Urban
69	Asia	62.5	999	999	1	1990-2018	0.143895743349984	0.0896059658659073	0.25300959556358	Southeast and East Asia	SEEA	1990 to 2018	60+ years	All	Low	All
70	Asia	62.5	999	999	2	1990-2018	0.0285807996320311	0.00472797191362359	0.0742919650802048	Southeast and East Asia	SEEA	1990 to 2018	60+ years	All	Medium	All
71	Asia	62.5	999	999	3	1990-2018	-0.0198034221717148	-0.0415688165767536	0.0147902057097403	Southeast and East Asia	SEEA	1990 to 2018	60+ years	All	High	All
72	Asia	62.5	999	999	999	1990-2018	0.0568950809778258	0.0242150795438991	0.121505583032165	Southeast and East Asia	SEEA	1990 to 2018	60+ years	All	All	All
73	Asia	999	0	0	1	1990-2018	0.473640728974468	0.326761617183373	0.717219630277032	Southeast and East Asia	SEEA	1990 to 2018	All	Male	Low	Rural
74	Asia	999	0	0	2	1990-2018	0.207088084438166	0.139122844694869	0.329756693751027	Southeast and East Asia	SEEA	1990 to 2018	All	Male	Medium	Rural
75	Asia	999	0	0	3	1990-2018	0.112035390580494	0.0540999943420665	0.217895785820429	Southeast and East Asia	SEEA	1990 to 2018	All	Male	High	Rural
76	Asia	999	0	0	999	1990-2018	0.296792488176501	0.206096901905706	0.45886075977221	Southeast and East Asia	SEEA	1990 to 2018	All	Male	All	Rural
77	Asia	999	0	1	1	1990-2018	0.286257234135344	0.182518492971121	0.483097744649355	Southeast and East Asia	SEEA	1990 to 2018	All	Male	Low	Urban
78	Asia	999	0	1	2	1990-2018	0.064169063077021	0.0188061772166032	0.145592978851605	Southeast and East Asia	SEEA	1990 to 2018	All	Male	Medium	Urban
79	Asia	999	0	1	3	1990-2018	-0.023596000241951	-0.0646117861220282	0.0378943804707238	Southeast and East Asia	SEEA	1990 to 2018	All	Male	High	Urban
80	Asia	999	0	1	999	1990-2018	0.121442997036701	0.0599676794870347	0.236177064771263	Southeast and East Asia	SEEA	1990 to 2018	All	Male	All	Urban
81	Asia	999	0	999	1	1990-2018	0.375195136548211	0.257822060876128	0.587146488292847	Southeast and East Asia	SEEA	1990 to 2018	All	Male	Low	All
82	Asia	999	0	999	2	1990-2018	0.12621662932585	0.0738986046766073	0.224625200712624	Southeast and East Asia	SEEA	1990 to 2018	All	Male	Medium	All
83	Asia	999	0	999	3	1990-2018	0.0284295983458487	-0.01652238860408	0.105249560350693	Southeast and East Asia	SEEA	1990 to 2018	All	Male	High	All
84	Asia	999	0	999	999	1990-2018	0.197990814742846	0.126117524238399	0.329186507399571	Southeast and East Asia	SEEA	1990 to 2018	All	Male	All	All
85	Asia	999	1	0	1	1990-2018	0.45479359498473	0.31336448558082	0.709467556186303	Southeast and East Asia	SEEA	1990 to 2018	All	Female	Low	Rural
86	Asia	999	1	0	2	1990-2018	0.19906793018015	0.12838591224423	0.32158686461971	Southeast and East Asia	SEEA	1990 to 2018	All	Female	Medium	Rural
87	Asia	999	1	0	3	1990-2018	0.104876490416288	0.0463742862173359	0.216839262161513	Southeast and East Asia	SEEA	1990 to 2018	All	Female	High	Rural
88	Asia	999	1	0	999	1990-2018	0.285283237168395	0.195579242810754	0.452473563859145	Southeast and East Asia	SEEA	1990 to 2018	All	Female	All	Rural
89	Asia	999	1	1	1	1990-2018	0.273826962287029	0.173901083662243	0.472909943701847	Southeast and East Asia	SEEA	1990 to 2018	All	Female	Low	Urban
90	Asia	999	1	1	2	1990-2018	0.0618924549089056	0.0156387092443371	0.144460427462694	Southeast and East Asia	SEEA	1990 to 2018	All	Female	Medium	Urban
91	Asia	999	1	1	3	1990-2018	-0.0227632563871534	-0.0621512719231266	0.040049982493191	Southeast and East Asia	SEEA	1990 to 2018	All	Female	High	Urban
92	Asia	999	1	1	999	1990-2018	0.115504019237295	0.0549731895366794	0.234828416159026	Southeast and East Asia	SEEA	1990 to 2018	All	Female	All	Urban
93	Asia	999	1	999	1	1990-2018	0.360881562171096	0.245154273891607	0.579229452115363	Southeast and East Asia	SEEA	1990 to 2018	All	Female	Low	All
94	Asia	999	1	999	2	1990-2018	0.12121326234444	0.066671481227896	0.221137018806091	Southeast and East Asia	SEEA	1990 to 2018	All	Female	Medium	All
95	Asia	999	1	999	3	1990-2018	0.0257891633978943	-0.0182944384889415	0.105870074307625	Southeast and East Asia	SEEA	1990 to 2018	All	Female	High	All
96	Asia	999	1	999	999	1990-2018	0.189703482483106	0.118467415407081	0.327978832828443	Southeast and East Asia	SEEA	1990 to 2018	All	Female	All	All
97	Asia	999	999	0	1	1990-2018	0.465281862756625	0.331352543401836	0.6985887923075	Southeast and East Asia	SEEA	1990 to 2018	All	All	Low	Rural
98	Asia	999	999	0	2	1990-2018	0.204214730919312	0.138416980724656	0.318662094644507	Southeast and East Asia	SEEA	1990 to 2018	All	All	Medium	Rural
99	Asia	999	999	0	3	1990-2018	0.108631847324766	0.0537798832405351	0.211108064440925	Southeast and East Asia	SEEA	1990 to 2018	All	All	High	Rural
100	Asia	999	999	0	999	1990-2018	0.291489286270629	0.205719808820731	0.448782953226887	Southeast and East Asia	SEEA	1990 to 2018	All	All	All	Rural
101	Asia	999	999	1	1	1990-2018	0.281274758582238	0.180493627255909	0.466172523505407	Southeast and East Asia	SEEA	1990 to 2018	All	All	Low	Urban
102	Asia	999	999	1	2	1990-2018	0.0627495772023625	0.0188955224915244	0.142216616304963	Southeast and East Asia	SEEA	1990 to 2018	All	All	Medium	Urban
103	Asia	999	999	1	3	1990-2018	-0.0234845714662238	-0.0612312500449359	0.0372490971903975	Southeast and East Asia	SEEA	1990 to 2018	All	All	High	Urban
104	Asia	999	999	1	999	1990-2018	0.119293883149169	0.0592687791188653	0.232712282356982	Southeast and East Asia	SEEA	1990 to 2018	All	All	All	Urban
105	Asia	999	999	999	1	1990-2018	0.367769679213564	0.254528145414452	0.572499211521883	Southeast and East Asia	SEEA	1990 to 2018	All	All	Low	All
106	Asia	999	999	999	2	1990-2018	0.123759445426469	0.0722791664829572	0.218597087697249	Southeast and East Asia	SEEA	1990 to 2018	All	All	Medium	All
107	Asia	999	999	999	3	1990-2018	0.0272459746075761	-0.0158919166876952	0.103509078236572	Southeast and East Asia	SEEA	1990 to 2018	All	All	High	All
108	Asia	999	999	999	999	1990-2018	0.194439859026295	0.12421654521495	0.326013430802436	Southeast and East Asia	SEEA	1990 to 2018	All	All	All	All
109	FSU	37.5	0	0	999	1990-2018	0.286692852707766	-0.348177811448852	0.817176038970327	Centr/Eastern Europe and Centr Asia	CEECA	1990 to 2018	20-39 years	Male	All	Rural
110	FSU	37.5	0	1	999	1990-2018	0.56053532484875	0.190050127759278	0.896414061769536	Centr/Eastern Europe and Centr Asia	CEECA	1990 to 2018	20-39 years	Male	All	Urban
111	FSU	37.5	0	999	1	1990-2018	0.623591034099988	0.194495356581113	1.05225979088731	Centr/Eastern Europe and Centr Asia	CEECA	1990 to 2018	20-39 years	Male	Low	All
112	FSU	37.5	0	999	2	1990-2018	0.46632277862306	-0.0270780027851016	0.870947580023278	Centr/Eastern Europe and Centr Asia	CEECA	1990 to 2018	20-39 years	Male	Medium	All
113	FSU	37.5	0	999	3	1990-2018	0.426503727330782	-0.0734435906861222	0.85889559405552	Centr/Eastern Europe and Centr Asia	CEECA	1990 to 2018	20-39 years	Male	High	All
114	FSU	37.5	0	999	999	1990-2018	0.45997801714402	0.109963800335503	0.772009393855698	Centr/Eastern Europe and Centr Asia	CEECA	1990 to 2018	20-39 years	Male	All	All
115	FSU	37.5	1	0	999	1990-2018	0.226464030511391	-0.401985325923361	0.710813920286105	Centr/Eastern Europe and Centr Asia	CEECA	1990 to 2018	20-39 years	Female	All	Rural
116	FSU	37.5	1	1	999	1990-2018	0.48200447648248	0.110640350524158	0.797868852166573	Centr/Eastern Europe and Centr Asia	CEECA	1990 to 2018	20-39 years	Female	All	Urban
117	FSU	37.5	1	999	1	1990-2018	0.537877026892085	0.124342093487096	0.93785642822594	Centr/Eastern Europe and Centr Asia	CEECA	1990 to 2018	20-39 years	Female	Low	All
118	FSU	37.5	1	999	2	1990-2018	0.381771368302089	-0.074872277824029	0.768698159633794	Centr/Eastern Europe and Centr Asia	CEECA	1990 to 2018	20-39 years	Female	Medium	All
119	FSU	37.5	1	999	3	1990-2018	0.363234257131179	-0.152661694181822	0.761798769392633	Centr/Eastern Europe and Centr Asia	CEECA	1990 to 2018	20-39 years	Female	High	All
120	FSU	37.5	1	999	999	1990-2018	0.386933542418394	0.0464462649137185	0.673444951344439	Centr/Eastern Europe and Centr Asia	CEECA	1990 to 2018	20-39 years	Female	All	All
121	FSU	37.5	999	0	1	1990-2018	0.413704486912431	-0.132759831754877	0.926550416024488	Centr/Eastern Europe and Centr Asia	CEECA	1990 to 2018	20-39 years	All	Low	Rural
122	FSU	37.5	999	0	2	1990-2018	0.321059965988676	-0.307701353647471	0.84094977912056	Centr/Eastern Europe and Centr Asia	CEECA	1990 to 2018	20-39 years	All	Medium	Rural
123	FSU	37.5	999	0	3	1990-2018	0.189572481239242	-0.49418696792677	0.739010238314718	Centr/Eastern Europe and Centr Asia	CEECA	1990 to 2018	20-39 years	All	High	Rural
124	FSU	37.5	999	0	999	1990-2018	0.251956909306149	-0.196223119219913	0.63011429788552	Centr/Eastern Europe and Centr Asia	CEECA	1990 to 2018	20-39 years	All	All	Rural
125	FSU	37.5	999	1	1	1990-2018	0.670596475854875	0.33039580474798	1.04164001824005	Centr/Eastern Europe and Centr Asia	CEECA	1990 to 2018	20-39 years	All	Low	Urban
126	FSU	37.5	999	1	2	1990-2018	0.483908145676508	0.102156568143777	0.811710278611786	Centr/Eastern Europe and Centr Asia	CEECA	1990 to 2018	20-39 years	All	Medium	Urban
127	FSU	37.5	999	1	3	1990-2018	0.506458550389883	0.109682248884879	0.838493312318585	Centr/Eastern Europe and Centr Asia	CEECA	1990 to 2018	20-39 years	All	High	Urban
128	FSU	37.5	999	1	999	1990-2018	0.516260197179524	0.242190335421419	0.774758241909564	Centr/Eastern Europe and Centr Asia	CEECA	1990 to 2018	20-39 years	All	All	Urban
129	FSU	37.5	999	999	1	1990-2018	0.57539964343229	0.265669848011648	0.895184403688149	Centr/Eastern Europe and Centr Asia	CEECA	1990 to 2018	20-39 years	All	Low	All
130	FSU	37.5	999	999	2	1990-2018	0.418256390623032	0.0886642826672956	0.727889401523452	Centr/Eastern Europe and Centr Asia	CEECA	1990 to 2018	20-39 years	All	Medium	All
131	FSU	37.5	999	999	3	1990-2018	0.392264389178854	0.0219009977573792	0.703730724788742	Centr/Eastern Europe and Centr Asia	CEECA	1990 to 2018	20-39 years	All	High	All
132	FSU	37.5	999	999	999	1990-2018	0.420540428542363	0.154378147961331	0.655183890238609	Centr/Eastern Europe and Centr Asia	CEECA	1990 to 2018	20-39 years	All	All	All
133	FSU	57.5	0	0	999	1990-2018	0.294996774248428	0.0605584522244113	0.512898618931649	Centr/Eastern Europe and Centr Asia	CEECA	1990 to 2018	40-59 years	Male	All	Rural
134	FSU	57.5	0	1	999	1990-2018	0.396686612091879	0.239729326393784	0.552999609269597	Centr/Eastern Europe and Centr Asia	CEECA	1990 to 2018	40-59 years	Male	All	Urban
135	FSU	57.5	0	999	1	1990-2018	0.441499909777944	0.255437430005913	0.656390999329323	Centr/Eastern Europe and Centr Asia	CEECA	1990 to 2018	40-59 years	Male	Low	All
136	FSU	57.5	0	999	2	1990-2018	0.373857140027677	0.183325133684863	0.555406896813818	Centr/Eastern Europe and Centr Asia	CEECA	1990 to 2018	40-59 years	Male	Medium	All
137	FSU	57.5	0	999	3	1990-2018	0.340215337954611	0.143343917313977	0.522146975978915	Centr/Eastern Europe and Centr Asia	CEECA	1990 to 2018	40-59 years	Male	High	All
138	FSU	57.5	0	999	999	1990-2018	0.362252080716798	0.217594321409074	0.505860254291786	Centr/Eastern Europe and Centr Asia	CEECA	1990 to 2018	40-59 years	Male	All	All
139	FSU	57.5	1	0	999	1990-2018	0.271202571905686	0.0432869775112093	0.478612903883323	Centr/Eastern Europe and Centr Asia	CEECA	1990 to 2018	40-59 years	Female	All	Rural
140	FSU	57.5	1	1	999	1990-2018	0.361825011275244	0.216922626149132	0.507578063481371	Centr/Eastern Europe and Centr Asia	CEECA	1990 to 2018	40-59 years	Female	All	Urban
141	FSU	57.5	1	999	1	1990-2018	0.402912165256809	0.235624590255127	0.605906172481068	Centr/Eastern Europe and Centr Asia	CEECA	1990 to 2018	40-59 years	Female	Low	All
142	FSU	57.5	1	999	2	1990-2018	0.344017753096833	0.159165370437018	0.526937856988907	Centr/Eastern Europe and Centr Asia	CEECA	1990 to 2018	40-59 years	Female	Medium	All
143	FSU	57.5	1	999	3	1990-2018	0.306746264247024	0.127077363138413	0.472356657176	Centr/Eastern Europe and Centr Asia	CEECA	1990 to 2018	40-59 years	Female	High	All
144	FSU	57.5	1	999	999	1990-2018	0.330478054161668	0.195963351890079	0.465367687303161	Centr/Eastern Europe and Centr Asia	CEECA	1990 to 2018	40-59 years	Female	All	All
145	FSU	57.5	999	0	1	1990-2018	0.369037034712285	0.156641219375125	0.598933652454722	Centr/Eastern Europe and Centr Asia	CEECA	1990 to 2018	40-59 years	All	Low	Rural
146	FSU	57.5	999	0	2	1990-2018	0.331288861923034	0.0982326443113141	0.564162334773569	Centr/Eastern Europe and Centr Asia	CEECA	1990 to 2018	40-59 years	All	Medium	Rural
147	FSU	57.5	999	0	3	1990-2018	0.232543190356788	-0.0246187577328556	0.454675984369895	Centr/Eastern Europe and Centr Asia	CEECA	1990 to 2018	40-59 years	All	High	Rural
148	FSU	57.5	999	0	999	1990-2018	0.283899840282784	0.116665665589683	0.441208860468403	Centr/Eastern Europe and Centr Asia	CEECA	1990 to 2018	40-59 years	All	All	Rural
149	FSU	57.5	999	1	1	1990-2018	0.44905207930481	0.288907998605502	0.644507133174698	Centr/Eastern Europe and Centr Asia	CEECA	1990 to 2018	40-59 years	All	Low	Urban
150	FSU	57.5	999	1	2	1990-2018	0.371532463101838	0.218797949083638	0.53310340635221	Centr/Eastern Europe and Centr Asia	CEECA	1990 to 2018	40-59 years	All	Medium	Urban
151	FSU	57.5	999	1	3	1990-2018	0.366681372425968	0.216966103512102	0.518451841873863	Centr/Eastern Europe and Centr Asia	CEECA	1990 to 2018	40-59 years	All	High	Urban
152	FSU	57.5	999	1	999	1990-2018	0.378962831486223	0.259773863975844	0.502180334999919	Centr/Eastern Europe and Centr Asia	CEECA	1990 to 2018	40-59 years	All	All	Urban
153	FSU	57.5	999	999	1	1990-2018	0.421255439438298	0.276105843188873	0.597124831830935	Centr/Eastern Europe and Centr Asia	CEECA	1990 to 2018	40-59 years	All	Low	All
154	FSU	57.5	999	999	2	1990-2018	0.35696090242912	0.218448957435582	0.499457122795359	Centr/Eastern Europe and Centr Asia	CEECA	1990 to 2018	40-59 years	All	Medium	All
155	FSU	57.5	999	999	3	1990-2018	0.320178998293247	0.175856112178761	0.458482327351706	Centr/Eastern Europe and Centr Asia	CEECA	1990 to 2018	40-59 years	All	High	All
156	FSU	57.5	999	999	999	1990-2018	0.345215910899293	0.237731966837545	0.456776898056802	Centr/Eastern Europe and Centr Asia	CEECA	1990 to 2018	40-59 years	All	All	All
157	FSU	62.5	0	0	999	1990-2018	0.307311498462576	0.177269686660102	0.452438795265056	Centr/Eastern Europe and Centr Asia	CEECA	1990 to 2018	60+ years	Male	All	Rural
158	FSU	62.5	0	1	999	1990-2018	0.327864496147396	0.2265321367093	0.451819542178048	Centr/Eastern Europe and Centr Asia	CEECA	1990 to 2018	60+ years	Male	All	Urban
159	FSU	62.5	0	999	1	1990-2018	0.370271203806199	0.243812573193429	0.532728641809403	Centr/Eastern Europe and Centr Asia	CEECA	1990 to 2018	60+ years	Male	Low	All
160	FSU	62.5	0	999	2	1990-2018	0.339424762535522	0.21893469797941	0.494015147697476	Centr/Eastern Europe and Centr Asia	CEECA	1990 to 2018	60+ years	Male	Medium	All
161	FSU	62.5	0	999	3	1990-2018	0.295448578187867	0.181976551979505	0.424204605264258	Centr/Eastern Europe and Centr Asia	CEECA	1990 to 2018	60+ years	Male	High	All
162	FSU	62.5	0	999	999	1990-2018	0.32097361541791	0.226695181716144	0.436932890168202	Centr/Eastern Europe and Centr Asia	CEECA	1990 to 2018	60+ years	Male	All	All
163	FSU	62.5	1	0	999	1990-2018	0.253238962224836	0.152848381502557	0.373028155782135	Centr/Eastern Europe and Centr Asia	CEECA	1990 to 2018	60+ years	Female	All	Rural
164	FSU	62.5	1	1	999	1990-2018	0.283109743010621	0.199759913081991	0.394025367407991	Centr/Eastern Europe and Centr Asia	CEECA	1990 to 2018	60+ years	Female	All	Urban
165	FSU	62.5	1	999	1	1990-2018	0.313046699916406	0.208102409282904	0.45351698707294	Centr/Eastern Europe and Centr Asia	CEECA	1990 to 2018	60+ years	Female	Low	All
166	FSU	62.5	1	999	2	1990-2018	0.266397081145739	0.172065012302553	0.38474806203483	Centr/Eastern Europe and Centr Asia	CEECA	1990 to 2018	60+ years	Female	Medium	All
167	FSU	62.5	1	999	3	1990-2018	0.267316129749017	0.173644661384927	0.382006726649067	Centr/Eastern Europe and Centr Asia	CEECA	1990 to 2018	60+ years	Female	High	All
168	FSU	62.5	1	999	999	1990-2018	0.273301501486081	0.194586955917983	0.376177582262305	Centr/Eastern Europe and Centr Asia	CEECA	1990 to 2018	60+ years	Female	All	All
169	FSU	62.5	999	0	1	1990-2018	0.322028715270839	0.196639384936284	0.475461302394726	Centr/Eastern Europe and Centr Asia	CEECA	1990 to 2018	60+ years	All	Low	Rural
170	FSU	62.5	999	0	2	1990-2018	0.304985307190844	0.182020053009252	0.45558304820971	Centr/Eastern Europe and Centr Asia	CEECA	1990 to 2018	60+ years	All	Medium	Rural
171	FSU	62.5	999	0	3	1990-2018	0.241325491722515	0.126987875450545	0.363901604689682	Centr/Eastern Europe and Centr Asia	CEECA	1990 to 2018	60+ years	All	High	Rural
172	FSU	62.5	999	0	999	1990-2018	0.273477140831603	0.185765662139536	0.382564634239808	Centr/Eastern Europe and Centr Asia	CEECA	1990 to 2018	60+ years	All	All	Rural
173	FSU	62.5	999	1	1	1990-2018	0.341779013493349	0.235196375835754	0.4873254314455	Centr/Eastern Europe and Centr Asia	CEECA	1990 to 2018	60+ years	All	Low	Urban
174	FSU	62.5	999	1	2	1990-2018	0.289792088651703	0.194230413751298	0.410094209375391	Centr/Eastern Europe and Centr Asia	CEECA	1990 to 2018	60+ years	All	Medium	Urban
175	FSU	62.5	999	1	3	1990-2018	0.297378396670433	0.208145158468387	0.407516731385629	Centr/Eastern Europe and Centr Asia	CEECA	1990 to 2018	60+ years	All	High	Urban
176	FSU	62.5	999	1	999	1990-2018	0.300216695567419	0.21987153758237	0.402993046206471	Centr/Eastern Europe and Centr Asia	CEECA	1990 to 2018	60+ years	All	All	Urban
177	FSU	62.5	999	999	1	1990-2018	0.335666863491715	0.234422742433304	0.470866490447044	Centr/Eastern Europe and Centr Asia	CEECA	1990 to 2018	60+ years	All	Low	All
178	FSU	62.5	999	999	2	1990-2018	0.29485574790593	0.206727859924938	0.408425341706512	Centr/Eastern Europe and Centr Asia	CEECA	1990 to 2018	60+ years	All	Medium	All
179	FSU	62.5	999	999	3	1990-2018	0.278332055387679	0.194499708405332	0.381836746509531	Centr/Eastern Europe and Centr Asia	CEECA	1990 to 2018	60+ years	All	High	All
180	FSU	62.5	999	999	999	1990-2018	0.29099349085809	0.215062810763205	0.388141845220731	Centr/Eastern Europe and Centr Asia	CEECA	1990 to 2018	60+ years	All	All	All
181	FSU	999	0	0	1	1990-2018	0.408712172856653	0.0343326731063743	0.767612607375992	Centr/Eastern Europe and Centr Asia	CEECA	1990 to 2018	All	Male	Low	Rural
182	FSU	999	0	0	2	1990-2018	0.353248215175102	-0.0572014070422722	0.70829285167804	Centr/Eastern Europe and Centr Asia	CEECA	1990 to 2018	All	Male	Medium	Rural
183	FSU	999	0	0	3	1990-2018	0.236285069188906	-0.23342005635911	0.61389788580948	Centr/Eastern Europe and Centr Asia	CEECA	1990 to 2018	All	Male	High	Rural
184	FSU	999	0	0	999	1990-2018	0.294358622418762	-0.00466997588715347	0.554184964820351	Centr/Eastern Europe and Centr Asia	CEECA	1990 to 2018	All	Male	All	Rural
185	FSU	999	0	1	1	1990-2018	0.551390356474173	0.31333621497168	0.81808663447248	Centr/Eastern Europe and Centr Asia	CEECA	1990 to 2018	All	Male	Low	Urban
186	FSU	999	0	1	2	1990-2018	0.43488234452321	0.175727779629199	0.654141162132573	Centr/Eastern Europe and Centr Asia	CEECA	1990 to 2018	All	Male	Medium	Urban
187	FSU	999	0	1	3	1990-2018	0.438679048071625	0.178159559108233	0.679411058886258	Centr/Eastern Europe and Centr Asia	CEECA	1990 to 2018	All	Male	High	Urban
188	FSU	999	0	1	999	1990-2018	0.449661568656556	0.261968550407023	0.633781510685669	Centr/Eastern Europe and Centr Asia	CEECA	1990 to 2018	All	Male	All	Urban
189	FSU	999	0	999	1	1990-2018	0.499671476479137	0.285462154758634	0.746729839849585	Centr/Eastern Europe and Centr Asia	CEECA	1990 to 2018	All	Male	Low	All
190	FSU	999	0	999	2	1990-2018	0.402427431337787	0.1712928397373	0.611812532777302	Centr/Eastern Europe and Centr Asia	CEECA	1990 to 2018	All	Male	Medium	All
191	FSU	999	0	999	3	1990-2018	0.365497561313975	0.122940353219236	0.59158301870419	Centr/Eastern Europe and Centr Asia	CEECA	1990 to 2018	All	Male	High	All
192	FSU	999	0	999	999	1990-2018	0.392725131694181	0.217725976363856	0.568302511401758	Centr/Eastern Europe and Centr Asia	CEECA	1990 to 2018	All	Male	All	All
193	FSU	999	1	0	1	1990-2018	0.346035205389554	0.0327686930075556	0.636877332573907	Centr/Eastern Europe and Centr Asia	CEECA	1990 to 2018	All	Female	Low	Rural
194	FSU	999	1	0	2	1990-2018	0.294679665565729	-0.0415858718266121	0.594656216656101	Centr/Eastern Europe and Centr Asia	CEECA	1990 to 2018	All	Female	Medium	Rural
195	FSU	999	1	0	3	1990-2018	0.205965870925428	-0.19527154947531	0.515293493993024	Centr/Eastern Europe and Centr Asia	CEECA	1990 to 2018	All	Female	High	Rural
196	FSU	999	1	0	999	1990-2018	0.247446108284403	-0.0045743862234504	0.462646531620831	Centr/Eastern Europe and Centr Asia	CEECA	1990 to 2018	All	Female	All	Rural
197	FSU	999	1	1	1	1990-2018	0.463578951563435	0.26482905244533	0.691467338593339	Centr/Eastern Europe and Centr Asia	CEECA	1990 to 2018	All	Female	Low	Urban
198	FSU	999	1	1	2	1990-2018	0.35554304804146	0.154191266869048	0.552339978172198	Centr/Eastern Europe and Centr Asia	CEECA	1990 to 2018	All	Female	Medium	Urban
199	FSU	999	1	1	3	1990-2018	0.374462029346466	0.153815369615031	0.570087014611012	Centr/Eastern Europe and Centr Asia	CEECA	1990 to 2018	All	Female	High	Urban
200	FSU	999	1	1	999	1990-2018	0.378485832509935	0.218011720775771	0.536125067191024	Centr/Eastern Europe and Centr Asia	CEECA	1990 to 2018	All	Female	All	Urban
201	FSU	999	1	999	1	1990-2018	0.422244422663101	0.238451016147338	0.627797360119057	Centr/Eastern Europe and Centr Asia	CEECA	1990 to 2018	All	Female	Low	All
202	FSU	999	1	999	2	1990-2018	0.331357535310149	0.15336116038166	0.513352639136282	Centr/Eastern Europe and Centr Asia	CEECA	1990 to 2018	All	Female	Medium	All
203	FSU	999	1	999	3	1990-2018	0.313791571596946	0.096644634556052	0.496740683206931	Centr/Eastern Europe and Centr Asia	CEECA	1990 to 2018	All	Female	High	All
204	FSU	999	1	999	999	1990-2018	0.333197245160669	0.17833128083863	0.47663412752923	Centr/Eastern Europe and Centr Asia	CEECA	1990 to 2018	All	Female	All	All
205	FSU	999	999	0	1	1990-2018	0.372373656953964	0.13824583041761	0.615939419119952	Centr/Eastern Europe and Centr Asia	CEECA	1990 to 2018	All	All	Low	Rural
206	FSU	999	999	0	2	1990-2018	0.319643314328347	0.0535696634927645	0.561899609779085	Centr/Eastern Europe and Centr Asia	CEECA	1990 to 2018	All	All	Medium	Rural
207	FSU	999	999	0	3	1990-2018	0.213436185284731	-0.089699499697204	0.476430735601351	Centr/Eastern Europe and Centr Asia	CEECA	1990 to 2018	All	All	High	Rural
208	FSU	999	999	0	999	1990-2018	0.267206100959298	0.0649539120493456	0.45190881819296	Centr/Eastern Europe and Centr Asia	CEECA	1990 to 2018	All	All	All	Rural
209	FSU	999	999	1	1	1990-2018	0.503696948870835	0.325803440793903	0.715227870527298	Centr/Eastern Europe and Centr Asia	CEECA	1990 to 2018	All	All	Low	Urban
210	FSU	999	999	1	2	1990-2018	0.389981753547175	0.226478942473152	0.554564544837867	Centr/Eastern Europe and Centr Asia	CEECA	1990 to 2018	All	All	Medium	Urban
211	FSU	999	999	1	3	1990-2018	0.401785599464667	0.217556049265499	0.575940900051407	Centr/Eastern Europe and Centr Asia	CEECA	1990 to 2018	All	All	High	Urban
212	FSU	999	999	1	999	1990-2018	0.409376681842665	0.275661899825175	0.549775482149399	Centr/Eastern Europe and Centr Asia	CEECA	1990 to 2018	All	All	All	Urban
213	FSU	999	999	999	1	1990-2018	0.458012353218214	0.295583748658371	0.644843097777605	Centr/Eastern Europe and Centr Asia	CEECA	1990 to 2018	All	All	Low	All
214	FSU	999	999	999	2	1990-2018	0.36420010523961	0.213958714399046	0.519627763339363	Centr/Eastern Europe and Centr Asia	CEECA	1990 to 2018	All	All	Medium	All
215	FSU	999	999	999	3	1990-2018	0.335348037724337	0.153064618496698	0.499033932449774	Centr/Eastern Europe and Centr Asia	CEECA	1990 to 2018	All	All	High	All
216	FSU	999	999	999	999	1990-2018	0.359067657372203	0.226225635291063	0.489936559624319	Centr/Eastern Europe and Centr Asia	CEECA	1990 to 2018	All	All	All	All
217	HIC	37.5	0	0	999	1990-2018	-0.0829587154610827	-0.117773697131276	-0.045567353696598	High-Income Countries	HIC	1990 to 2018	20-39 years	Male	All	Rural
218	HIC	37.5	0	1	999	1990-2018	-0.141291978898155	-0.177240551095638	-0.104410596309813	High-Income Countries	HIC	1990 to 2018	20-39 years	Male	All	Urban
219	HIC	37.5	0	999	1	1990-2018	0.432993589939044	0.342119631587167	0.528155883315464	High-Income Countries	HIC	1990 to 2018	20-39 years	Male	Low	All
220	HIC	37.5	0	999	2	1990-2018	0.109538830039498	0.0619343488974581	0.158860180070022	High-Income Countries	HIC	1990 to 2018	20-39 years	Male	Medium	All
221	HIC	37.5	0	999	3	1990-2018	-0.393051515210516	-0.431537452204395	-0.358635788426262	High-Income Countries	HIC	1990 to 2018	20-39 years	Male	High	All
222	HIC	37.5	0	999	999	1990-2018	-0.129831825671696	-0.165342399568977	-0.0933541728841319	High-Income Countries	HIC	1990 to 2018	20-39 years	Male	All	All
223	HIC	37.5	1	0	999	1990-2018	-0.0724502696818734	-0.0995677406667891	-0.0429561405273702	High-Income Countries	HIC	1990 to 2018	20-39 years	Female	All	Rural
224	HIC	37.5	1	1	999	1990-2018	-0.115697102193284	-0.143661014630364	-0.0863484932045786	High-Income Countries	HIC	1990 to 2018	20-39 years	Female	All	Urban
225	HIC	37.5	1	999	1	1990-2018	0.350861509260345	0.279692942440485	0.428865511718145	High-Income Countries	HIC	1990 to 2018	20-39 years	Female	Low	All
226	HIC	37.5	1	999	2	1990-2018	0.0797199085779758	0.0442258798620968	0.118460766187365	High-Income Countries	HIC	1990 to 2018	20-39 years	Female	Medium	All
227	HIC	37.5	1	999	3	1990-2018	-0.317769538218337	-0.348032131685673	-0.290190236699053	High-Income Countries	HIC	1990 to 2018	20-39 years	Female	High	All
228	HIC	37.5	1	999	999	1990-2018	-0.107196481679931	-0.134871154440606	-0.0782225699898081	High-Income Countries	HIC	1990 to 2018	20-39 years	Female	All	All
229	HIC	37.5	999	0	1	1990-2018	0.420943902522036	0.341601246106682	0.503587683328113	High-Income Countries	HIC	1990 to 2018	20-39 years	All	Low	Rural
230	HIC	37.5	999	0	2	1990-2018	0.127138104451482	0.0863179403704952	0.170538788251187	High-Income Countries	HIC	1990 to 2018	20-39 years	All	Medium	Rural
231	HIC	37.5	999	0	3	1990-2018	-0.330323114221625	-0.355588517307856	-0.30721662834042	High-Income Countries	HIC	1990 to 2018	20-39 years	All	High	Rural
232	HIC	37.5	999	0	999	1990-2018	-0.0775542305715335	-0.10547288920095	-0.0487697938929657	High-Income Countries	HIC	1990 to 2018	20-39 years	All	All	Rural
233	HIC	37.5	999	1	1	1990-2018	0.385430950063038	0.308737211289108	0.463453232333694	High-Income Countries	HIC	1990 to 2018	20-39 years	All	Low	Urban
234	HIC	37.5	999	1	2	1990-2018	0.0867769811358714	0.0479158299734774	0.126134509284254	High-Income Countries	HIC	1990 to 2018	20-39 years	All	Medium	Urban
235	HIC	37.5	999	1	3	1990-2018	-0.361949626245008	-0.395270311063521	-0.332346037068861	High-Income Countries	HIC	1990 to 2018	20-39 years	All	High	Urban
236	HIC	37.5	999	1	999	1990-2018	-0.128402609780573	-0.157202791273278	-0.0999000382165403	High-Income Countries	HIC	1990 to 2018	20-39 years	All	All	Urban
237	HIC	37.5	999	999	1	1990-2018	0.392614638380916	0.316301753915203	0.472371571216589	High-Income Countries	HIC	1990 to 2018	20-39 years	All	Low	All
238	HIC	37.5	999	999	2	1990-2018	0.0951234818925464	0.0561001750297609	0.135753598967158	High-Income Countries	HIC	1990 to 2018	20-39 years	All	Medium	All
239	HIC	37.5	999	999	3	1990-2018	-0.356072713316716	-0.386480276410751	-0.328320970885824	High-Income Countries	HIC	1990 to 2018	20-39 years	All	High	All
240	HIC	37.5	999	999	999	1990-2018	-0.118271427792931	-0.146437084151842	-0.0898220815634149	High-Income Countries	HIC	1990 to 2018	20-39 years	All	All	All
241	HIC	57.5	0	0	999	1990-2018	-0.0907553263912302	-0.11832485305006	-0.0629487710969274	High-Income Countries	HIC	1990 to 2018	40-59 years	Male	All	Rural
242	HIC	57.5	0	1	999	1990-2018	-0.138843543270292	-0.167440421235585	-0.110368329119951	High-Income Countries	HIC	1990 to 2018	40-59 years	Male	All	Urban
243	HIC	57.5	0	999	1	1990-2018	0.265695432608206	0.203765838509402	0.329999520918782	High-Income Countries	HIC	1990 to 2018	40-59 years	Male	Low	All
244	HIC	57.5	0	999	2	1990-2018	0.0374382856591371	0.0039440443190819	0.0714810775063133	High-Income Countries	HIC	1990 to 2018	40-59 years	Male	Medium	All
245	HIC	57.5	0	999	3	1990-2018	-0.335659804487903	-0.3674137372911	-0.306854170930433	High-Income Countries	HIC	1990 to 2018	40-59 years	Male	High	All
246	HIC	57.5	0	999	999	1990-2018	-0.129131825211798	-0.157372524374143	-0.100924743816118	High-Income Countries	HIC	1990 to 2018	40-59 years	Male	All	All
247	HIC	57.5	1	0	999	1990-2018	-0.074451274238575	-0.0964003174249174	-0.052174607227356	High-Income Countries	HIC	1990 to 2018	40-59 years	Female	All	Rural
248	HIC	57.5	1	1	999	1990-2018	-0.112950364669117	-0.136258476450538	-0.0894498631868222	High-Income Countries	HIC	1990 to 2018	40-59 years	Female	All	Urban
249	HIC	57.5	1	999	1	1990-2018	0.220198259219609	0.169818418372355	0.273330337622243	High-Income Countries	HIC	1990 to 2018	40-59 years	Female	Low	All
250	HIC	57.5	1	999	2	1990-2018	0.0278611945471633	0.00214806731848647	0.0556017028815802	High-Income Countries	HIC	1990 to 2018	40-59 years	Female	Medium	All
251	HIC	57.5	1	999	3	1990-2018	-0.273079440935042	-0.298294108347665	-0.249223039662019	High-Income Countries	HIC	1990 to 2018	40-59 years	Female	High	All
252	HIC	57.5	1	999	999	1990-2018	-0.105365171236613	-0.127880841644519	-0.081977228015154	High-Income Countries	HIC	1990 to 2018	40-59 years	Female	All	All
253	HIC	57.5	999	0	1	1990-2018	0.26275940464471	0.208916409400222	0.318778621917694	High-Income Countries	HIC	1990 to 2018	40-59 years	All	Low	Rural
254	HIC	57.5	999	0	2	1990-2018	0.0612225248365157	0.0327818266701738	0.0904868593198972	High-Income Countries	HIC	1990 to 2018	40-59 years	All	Medium	Rural
255	HIC	57.5	999	0	3	1990-2018	-0.281566385591072	-0.303272759487477	-0.261328541604675	High-Income Countries	HIC	1990 to 2018	40-59 years	All	High	Rural
256	HIC	57.5	999	0	999	1990-2018	-0.0824145415419379	-0.105134704247335	-0.0603178854842411	High-Income Countries	HIC	1990 to 2018	40-59 years	All	All	Rural
257	HIC	57.5	999	1	1	1990-2018	0.237601918153645	0.186149738217709	0.290720986022061	High-Income Countries	HIC	1990 to 2018	40-59 years	All	Low	Urban
258	HIC	57.5	999	1	2	1990-2018	0.0251184393014596	-0.00274536499579243	0.0532320619626794	High-Income Countries	HIC	1990 to 2018	40-59 years	All	Medium	Urban
259	HIC	57.5	999	1	3	1990-2018	-0.309362068349617	-0.337040261118441	-0.283717467920484	High-Income Countries	HIC	1990 to 2018	40-59 years	All	High	Urban
260	HIC	57.5	999	1	999	1990-2018	-0.12581002587245	-0.149820820800684	-0.103073138115767	High-Income Countries	HIC	1990 to 2018	40-59 years	All	All	Urban
261	HIC	57.5	999	999	1	1990-2018	0.242914885544964	0.191258875304652	0.296391408833588	High-Income Countries	HIC	1990 to 2018	40-59 years	All	Low	All
262	HIC	57.5	999	999	2	1990-2018	0.0328163823899879	0.00480687579326137	0.061182844228096	High-Income Countries	HIC	1990 to 2018	40-59 years	All	Medium	All
263	HIC	57.5	999	999	3	1990-2018	-0.304149942386656	-0.329786411126571	-0.280390716739902	High-Income Countries	HIC	1990 to 2018	40-59 years	All	High	All
264	HIC	57.5	999	999	999	1990-2018	-0.117115811493907	-0.140406857255512	-0.0945513965950992	High-Income Countries	HIC	1990 to 2018	40-59 years	All	All	All
265	HIC	62.5	0	0	999	1990-2018	-0.0251401695834272	-0.0391356134176717	-0.0105337152587165	High-Income Countries	HIC	1990 to 2018	60+ years	Male	All	Rural
266	HIC	62.5	0	1	999	1990-2018	-0.0462584332528145	-0.059995843228425	-0.0322622074663906	High-Income Countries	HIC	1990 to 2018	60+ years	Male	All	Urban
267	HIC	62.5	0	999	1	1990-2018	0.142371938287576	0.108190037075157	0.176781326078758	High-Income Countries	HIC	1990 to 2018	60+ years	Male	Low	All
268	HIC	62.5	0	999	2	1990-2018	0.0286755408576199	0.0103825109974646	0.0479986025470496	High-Income Countries	HIC	1990 to 2018	60+ years	Male	Medium	All
269	HIC	62.5	0	999	3	1990-2018	-0.134869754245371	-0.148024834878254	-0.122845488407761	High-Income Countries	HIC	1990 to 2018	60+ years	Male	High	All
270	HIC	62.5	0	999	999	1990-2018	-0.0419856960798923	-0.0554770915060044	-0.0278763997786317	High-Income Countries	HIC	1990 to 2018	60+ years	Male	All	All
271	HIC	62.5	1	0	999	1990-2018	-0.000487286576245456	-0.0109291454702304	0.0108416570742929	High-Income Countries	HIC	1990 to 2018	60+ years	Female	All	Rural
272	HIC	62.5	1	1	999	1990-2018	-0.0148828666289315	-0.0248507094407615	-0.00423596656264306	High-Income Countries	HIC	1990 to 2018	60+ years	Female	All	Urban
273	HIC	62.5	1	999	1	1990-2018	0.131763464994289	0.104856495314835	0.159640236001275	High-Income Countries	HIC	1990 to 2018	60+ years	Female	Low	All
274	HIC	62.5	1	999	2	1990-2018	0.0428048543580536	0.028718651115417	0.0579300509498911	High-Income Countries	HIC	1990 to 2018	60+ years	Female	Medium	All
275	HIC	62.5	1	999	3	1990-2018	-0.0853916511446323	-0.0948068934620851	-0.076598879306048	High-Income Countries	HIC	1990 to 2018	60+ years	Female	High	All
276	HIC	62.5	1	999	999	1990-2018	-0.0119742250896894	-0.0219790314705029	-0.00125984863326198	High-Income Countries	HIC	1990 to 2018	60+ years	Female	All	All
277	HIC	62.5	999	0	1	1990-2018	0.142381489486594	0.11290590698649	0.172137844352376	High-Income Countries	HIC	1990 to 2018	60+ years	All	Low	Rural
278	HIC	62.5	999	0	2	1990-2018	0.0455947951780649	0.0296842696351231	0.0619695024298472	High-Income Countries	HIC	1990 to 2018	60+ years	All	Medium	Rural
279	HIC	62.5	999	0	3	1990-2018	-0.0971903108458145	-0.104838709473387	-0.0898586432043407	High-Income Countries	HIC	1990 to 2018	60+ years	All	High	Rural
280	HIC	62.5	999	0	999	1990-2018	-0.0116771899481789	-0.0226600189943275	4.31584835011415e-05	High-Income Countries	HIC	1990 to 2018	60+ years	All	All	Rural
281	HIC	62.5	999	1	1	1990-2018	0.135133133063033	0.106564393475304	0.163937299896875	High-Income Countries	HIC	1990 to 2018	60+ years	All	Low	Urban
282	HIC	62.5	999	1	2	1990-2018	0.0339440337757273	0.0188541640421709	0.0489717184965895	High-Income Countries	HIC	1990 to 2018	60+ years	All	Medium	Urban
283	HIC	62.5	999	1	3	1990-2018	-0.110630387147906	-0.120891561814124	-0.10081688186289	High-Income Countries	HIC	1990 to 2018	60+ years	All	High	Urban
284	HIC	62.5	999	1	999	1990-2018	-0.0291038859483468	-0.0396803445571248	-0.0183243914255519	High-Income Countries	HIC	1990 to 2018	60+ years	All	All	Urban
285	HIC	62.5	999	999	1	1990-2018	0.136656228176574	0.108008449067041	0.165438511010763	High-Income Countries	HIC	1990 to 2018	60+ years	All	Low	All
286	HIC	62.5	999	999	2	1990-2018	0.0363945284281732	0.0211382799783011	0.0516838074503661	High-Income Countries	HIC	1990 to 2018	60+ years	All	Medium	All
287	HIC	62.5	999	999	3	1990-2018	-0.108024646698037	-0.11738908916865	-0.0990403090858972	High-Income Countries	HIC	1990 to 2018	60+ years	All	High	All
288	HIC	62.5	999	999	999	1990-2018	-0.0255476217176645	-0.0361622068563263	-0.0146784674836297	High-Income Countries	HIC	1990 to 2018	60+ years	All	All	All
289	HIC	999	0	0	1	1990-2018	0.304148631060242	0.240136944067947	0.371449200129305	High-Income Countries	HIC	1990 to 2018	All	Male	Low	Rural
290	HIC	999	0	0	2	1990-2018	0.0858486433559294	0.051404828335852	0.121942456544368	High-Income Countries	HIC	1990 to 2018	All	Male	Medium	Rural
291	HIC	999	0	0	3	1990-2018	-0.275325538395645	-0.298970202548784	-0.2540741587173	High-Income Countries	HIC	1990 to 2018	All	Male	High	Rural
292	HIC	999	0	0	999	1990-2018	-0.0687263726484718	-0.0945889162515931	-0.0421272102239068	High-Income Countries	HIC	1990 to 2018	All	Male	All	Rural
293	HIC	999	0	1	1	1990-2018	0.278432826585107	0.215626811600359	0.343407617933279	High-Income Countries	HIC	1990 to 2018	All	Male	Low	Urban
294	HIC	999	0	1	2	1990-2018	0.0516206606675544	0.018789163190016	0.0860864159041161	High-Income Countries	HIC	1990 to 2018	All	Male	Medium	Urban
295	HIC	999	0	1	3	1990-2018	-0.30448065976952	-0.334292910935603	-0.27735920199378	High-Income Countries	HIC	1990 to 2018	All	Male	High	Urban
296	HIC	999	0	1	999	1990-2018	-0.112553280460702	-0.139456283344182	-0.0855699607515976	High-Income Countries	HIC	1990 to 2018	All	Male	All	Urban
297	HIC	999	0	999	1	1990-2018	0.283903102933723	0.220644855123366	0.348813453107926	High-Income Countries	HIC	1990 to 2018	All	Male	Low	All
298	HIC	999	0	999	2	1990-2018	0.0587572796155343	0.0257540845732638	0.0936238003288016	High-Income Countries	HIC	1990 to 2018	All	Male	Medium	All
299	HIC	999	0	999	3	1990-2018	-0.298945465826565	-0.327097441893034	-0.273605341630505	High-Income Countries	HIC	1990 to 2018	All	Male	High	All
300	HIC	999	0	999	999	1990-2018	-0.103800014600921	-0.130094537490558	-0.0770999291211193	High-Income Countries	HIC	1990 to 2018	All	Male	All	All
301	HIC	999	1	0	1	1990-2018	0.243332486100502	0.193610096991913	0.296616716103795	High-Income Countries	HIC	1990 to 2018	All	Female	Low	Rural
302	HIC	999	1	0	2	1990-2018	0.0686487765221774	0.0431000167767649	0.095674707596473	High-Income Countries	HIC	1990 to 2018	All	Female	Medium	Rural
303	HIC	999	1	0	3	1990-2018	-0.209546300443163	-0.227817395816112	-0.193024603039733	High-Income Countries	HIC	1990 to 2018	All	Female	High	Rural
304	HIC	999	1	0	999	1990-2018	-0.0487850986354234	-0.0682630804141085	-0.0283483679472822	High-Income Countries	HIC	1990 to 2018	All	Female	All	Rural
305	HIC	999	1	1	1	1990-2018	0.225909017503905	0.177497342713086	0.277197282289341	High-Income Countries	HIC	1990 to 2018	All	Female	Low	Urban
306	HIC	999	1	1	2	1990-2018	0.0441373140370806	0.0191538589558836	0.0699186458601145	High-Income Countries	HIC	1990 to 2018	All	Female	Medium	Urban
307	HIC	999	1	1	3	1990-2018	-0.231091535678782	-0.253145074748602	-0.21036795095019	High-Income Countries	HIC	1990 to 2018	All	Female	High	Urban
308	HIC	999	1	1	999	1990-2018	-0.0811289736637682	-0.101142151302953	-0.0602560827595452	High-Income Countries	HIC	1990 to 2018	All	Female	All	Urban
309	HIC	999	1	999	1	1990-2018	0.22965543208451	0.180878581935313	0.280770939681277	High-Income Countries	HIC	1990 to 2018	All	Female	Low	All
310	HIC	999	1	999	2	1990-2018	0.0492266755707944	0.0241916328989873	0.0753211952120653	High-Income Countries	HIC	1990 to 2018	All	Female	Medium	All
311	HIC	999	1	999	3	1990-2018	-0.227032373634725	-0.247479057638917	-0.207686921314166	High-Income Countries	HIC	1990 to 2018	All	Female	High	All
312	HIC	999	1	999	999	1990-2018	-0.0746534131068306	-0.0943716556033077	-0.0538970765231415	High-Income Countries	HIC	1990 to 2018	All	Female	All	All
313	HIC	999	999	0	1	1990-2018	0.272834705866117	0.21966027020359	0.327558465895529	High-Income Countries	HIC	1990 to 2018	All	All	Low	Rural
314	HIC	999	999	0	2	1990-2018	0.0770140796016436	0.048954197507023	0.106292529494808	High-Income Countries	HIC	1990 to 2018	All	All	Medium	Rural
315	HIC	999	999	0	3	1990-2018	-0.241632824300381	-0.25904989691427	-0.22529354132561	High-Income Countries	HIC	1990 to 2018	All	All	High	Rural
316	HIC	999	999	0	999	1990-2018	-0.0582881192697097	-0.0787835059212915	-0.0379198655280888	High-Income Countries	HIC	1990 to 2018	All	All	All	Rural
317	HIC	999	999	1	1	1990-2018	0.251653257098095	0.199868293710373	0.304289702917622	High-Income Countries	HIC	1990 to 2018	All	All	Low	Urban
318	HIC	999	999	1	2	1990-2018	0.0478528663335629	0.0206616474236605	0.0752574370994117	High-Income Countries	HIC	1990 to 2018	All	All	Medium	Urban
319	HIC	999	999	1	3	1990-2018	-0.266967673707282	-0.290396268394607	-0.245932538603997	High-Income Countries	HIC	1990 to 2018	All	All	High	Urban
320	HIC	999	999	1	999	1990-2018	-0.0963800036591456	-0.117051988591967	-0.0756018152875133	High-Income Countries	HIC	1990 to 2018	All	All	All	Urban
321	HIC	999	999	999	1	1990-2018	0.256205306308973	0.205075110538652	0.309398578859984	High-Income Countries	HIC	1990 to 2018	All	All	Low	All
322	HIC	999	999	999	2	1990-2018	0.0540255485964899	0.026822867519836	0.0817584540511843	High-Income Countries	HIC	1990 to 2018	All	All	Medium	All
323	HIC	999	999	999	3	1990-2018	-0.262173288562161	-0.28348303579298	-0.242519978945362	High-Income Countries	HIC	1990 to 2018	All	All	High	All
324	HIC	999	999	999	999	1990-2018	-0.0886828384384617	-0.109066455022315	-0.0681495076096621	High-Income Countries	HIC	1990 to 2018	All	All	All	All
325	LAC	37.5	0	0	999	1990-2018	0.0542586727813923	-0.420415239885641	0.599656472107887	Latin Amer/Caribbean	LAC	1990 to 2018	20-39 years	Male	All	Rural
326	LAC	37.5	0	1	999	1990-2018	-0.766101609014803	-1.21562753510831	-0.350091462861656	Latin Amer/Caribbean	LAC	1990 to 2018	20-39 years	Male	All	Urban
327	LAC	37.5	0	999	1	1990-2018	-0.684656975151496	-1.2909994994181	-0.138231880247164	Latin Amer/Caribbean	LAC	1990 to 2018	20-39 years	Male	Low	All
328	LAC	37.5	0	999	2	1990-2018	-0.650391360430649	-1.1460087037386	-0.172894668954306	Latin Amer/Caribbean	LAC	1990 to 2018	20-39 years	Male	Medium	All
329	LAC	37.5	0	999	3	1990-2018	-0.286279091863907	-0.909015936013649	0.337659350926363	Latin Amer/Caribbean	LAC	1990 to 2018	20-39 years	Male	High	All
330	LAC	37.5	0	999	999	1990-2018	-0.596256900314532	-0.991379949791077	-0.228878644930472	Latin Amer/Caribbean	LAC	1990 to 2018	20-39 years	Male	All	All
331	LAC	37.5	1	0	999	1990-2018	0.0751423341313895	-0.417951915682685	0.566698990856331	Latin Amer/Caribbean	LAC	1990 to 2018	20-39 years	Female	All	Rural
332	LAC	37.5	1	1	999	1990-2018	-0.707349142468371	-1.14190616013421	-0.290563250202692	Latin Amer/Caribbean	LAC	1990 to 2018	20-39 years	Female	All	Urban
333	LAC	37.5	1	999	1	1990-2018	-0.604803093608891	-1.18653134961583	-0.0827451599656072	Latin Amer/Caribbean	LAC	1990 to 2018	20-39 years	Female	Low	All
334	LAC	37.5	1	999	2	1990-2018	-0.613181012892169	-1.11314617251204	-0.106688916947681	Latin Amer/Caribbean	LAC	1990 to 2018	20-39 years	Female	Medium	All
335	LAC	37.5	1	999	3	1990-2018	-0.293760652012033	-0.903588205485198	0.308310258044108	Latin Amer/Caribbean	LAC	1990 to 2018	20-39 years	Female	High	All
336	LAC	37.5	1	999	999	1990-2018	-0.551490311168984	-0.931514917252895	-0.181874801130384	Latin Amer/Caribbean	LAC	1990 to 2018	20-39 years	Female	All	All
337	LAC	37.5	999	0	1	1990-2018	0.331496266399657	-0.119863368138583	0.825797102734222	Latin Amer/Caribbean	LAC	1990 to 2018	20-39 years	All	Low	Rural
338	LAC	37.5	999	0	2	1990-2018	-0.173654377312627	-0.769903103795032	0.443541150422181	Latin Amer/Caribbean	LAC	1990 to 2018	20-39 years	All	Medium	Rural
339	LAC	37.5	999	0	3	1990-2018	-0.149444377490569	-0.88643866433321	0.61031029337319	Latin Amer/Caribbean	LAC	1990 to 2018	20-39 years	All	High	Rural
340	LAC	37.5	999	0	999	1990-2018	0.0628357392825665	-0.300218532129632	0.442729373565899	Latin Amer/Caribbean	LAC	1990 to 2018	20-39 years	All	All	Rural
341	LAC	37.5	999	1	1	1990-2018	-0.920073371906484	-1.43184202752495	-0.457717400187524	Latin Amer/Caribbean	LAC	1990 to 2018	20-39 years	All	Low	Urban
342	LAC	37.5	999	1	2	1990-2018	-0.739712070832028	-1.16087200419073	-0.3206227489819	Latin Amer/Caribbean	LAC	1990 to 2018	20-39 years	All	Medium	Urban
343	LAC	37.5	999	1	3	1990-2018	-0.326253051452082	-0.845508762448186	0.157145803079928	Latin Amer/Caribbean	LAC	1990 to 2018	20-39 years	All	High	Urban
344	LAC	37.5	999	1	999	1990-2018	-0.734658064849528	-1.07330745248532	-0.415063244328778	Latin Amer/Caribbean	LAC	1990 to 2018	20-39 years	All	All	Urban
345	LAC	37.5	999	999	1	1990-2018	-0.654638217121887	-1.07651701121858	-0.245039203650093	Latin Amer/Caribbean	LAC	1990 to 2018	20-39 years	All	Low	All
346	LAC	37.5	999	999	2	1990-2018	-0.629589687713379	-1.01357265404038	-0.261641517279112	Latin Amer/Caribbean	LAC	1990 to 2018	20-39 years	All	Medium	All
347	LAC	37.5	999	999	3	1990-2018	-0.289739331977262	-0.746920544732605	0.138499776882892	Latin Amer/Caribbean	LAC	1990 to 2018	20-39 years	All	High	All
348	LAC	37.5	999	999	999	1990-2018	-0.570170447849314	-0.86924720838152	-0.290863756672753	Latin Amer/Caribbean	LAC	1990 to 2018	20-39 years	All	All	All
349	LAC	57.5	0	0	999	1990-2018	-0.245861775092246	-0.660456158911117	0.190683277860865	Latin Amer/Caribbean	LAC	1990 to 2018	40-59 years	Male	All	Rural
350	LAC	57.5	0	1	999	1990-2018	-0.694607723743004	-1.05847606502685	-0.348641602175763	Latin Amer/Caribbean	LAC	1990 to 2018	40-59 years	Male	All	Urban
351	LAC	57.5	0	999	1	1990-2018	-0.708566053102306	-1.17448881719961	-0.298221110926078	Latin Amer/Caribbean	LAC	1990 to 2018	40-59 years	Male	Low	All
352	LAC	57.5	0	999	2	1990-2018	-0.62267243178044	-1.08269680039593	-0.177709396146873	Latin Amer/Caribbean	LAC	1990 to 2018	40-59 years	Male	Medium	All
353	LAC	57.5	0	999	3	1990-2018	-0.334258659348884	-0.939546478289589	0.186578508436763	Latin Amer/Caribbean	LAC	1990 to 2018	40-59 years	Male	High	All
354	LAC	57.5	0	999	999	1990-2018	-0.608359210857931	-0.931054862130996	-0.297781427955729	Latin Amer/Caribbean	LAC	1990 to 2018	40-59 years	Male	All	All
355	LAC	57.5	1	0	999	1990-2018	-0.159164098298681	-0.544932200345218	0.240987118516025	Latin Amer/Caribbean	LAC	1990 to 2018	40-59 years	Female	All	Rural
356	LAC	57.5	1	1	999	1990-2018	-0.599352083757068	-0.962873772405395	-0.280894946658826	Latin Amer/Caribbean	LAC	1990 to 2018	40-59 years	Female	All	Urban
357	LAC	57.5	1	999	1	1990-2018	-0.585289184524133	-1.03924089768393	-0.191455489572819	Latin Amer/Caribbean	LAC	1990 to 2018	40-59 years	Female	Low	All
358	LAC	57.5	1	999	2	1990-2018	-0.533507127160379	-0.966512687758823	-0.120894810232844	Latin Amer/Caribbean	LAC	1990 to 2018	40-59 years	Female	Medium	All
359	LAC	57.5	1	999	3	1990-2018	-0.308660298861645	-0.898498668379811	0.208232466176907	Latin Amer/Caribbean	LAC	1990 to 2018	40-59 years	Female	High	All
360	LAC	57.5	1	999	999	1990-2018	-0.512507636519488	-0.821121971290629	-0.230525762674763	Latin Amer/Caribbean	LAC	1990 to 2018	40-59 years	Female	All	All
361	LAC	57.5	999	0	1	1990-2018	-0.0466996850403125	-0.398429898669501	0.330284638617978	Latin Amer/Caribbean	LAC	1990 to 2018	40-59 years	All	Low	Rural
362	LAC	57.5	999	0	2	1990-2018	-0.328353080821246	-0.84592950914131	0.192818871397325	Latin Amer/Caribbean	LAC	1990 to 2018	40-59 years	All	Medium	Rural
363	LAC	57.5	999	0	3	1990-2018	-0.302239873616921	-0.956606854995548	0.366095911775863	Latin Amer/Caribbean	LAC	1990 to 2018	40-59 years	All	High	Rural
364	LAC	57.5	999	0	999	1990-2018	-0.199364263330369	-0.493620023145129	0.0995674616223391	Latin Amer/Caribbean	LAC	1990 to 2018	40-59 years	All	All	Rural
365	LAC	57.5	999	1	1	1990-2018	-0.792791798991738	-1.20782500428515	-0.435874104651399	Latin Amer/Caribbean	LAC	1990 to 2018	40-59 years	All	Low	Urban
366	LAC	57.5	999	1	2	1990-2018	-0.64089628069425	-1.01212972006704	-0.286733084398316	Latin Amer/Caribbean	LAC	1990 to 2018	40-59 years	All	Medium	Urban
367	LAC	57.5	999	1	3	1990-2018	-0.331606237518133	-0.823456339217077	0.135970006222518	Latin Amer/Caribbean	LAC	1990 to 2018	40-59 years	All	High	Urban
368	LAC	57.5	999	1	999	1990-2018	-0.647903140850198	-0.912375597036895	-0.397058453377845	Latin Amer/Caribbean	LAC	1990 to 2018	40-59 years	All	All	Urban
369	LAC	57.5	999	999	1	1990-2018	-0.646189331348355	-0.980194439151081	-0.345418676275008	Latin Amer/Caribbean	LAC	1990 to 2018	40-59 years	All	Low	All
370	LAC	57.5	999	999	2	1990-2018	-0.584045158141274	-0.911159852091665	-0.266036094568261	Latin Amer/Caribbean	LAC	1990 to 2018	40-59 years	All	Medium	All
371	LAC	57.5	999	999	3	1990-2018	-0.325483215532648	-0.740290839343109	0.061648163880902	Latin Amer/Caribbean	LAC	1990 to 2018	40-59 years	All	High	All
372	LAC	57.5	999	999	999	1990-2018	-0.560320988823214	-0.794044557251831	-0.33818840249779	Latin Amer/Caribbean	LAC	1990 to 2018	40-59 years	All	All	All
373	LAC	62.5	0	0	999	1990-2018	-0.199724592720187	-0.532296245970851	0.104129851730632	Latin Amer/Caribbean	LAC	1990 to 2018	60+ years	Male	All	Rural
374	LAC	62.5	0	1	999	1990-2018	-0.458683148184089	-0.751566313417641	-0.219593758845308	Latin Amer/Caribbean	LAC	1990 to 2018	60+ years	Male	All	Urban
375	LAC	62.5	0	999	1	1990-2018	-0.49816523090123	-0.849608116453932	-0.210436972082862	Latin Amer/Caribbean	LAC	1990 to 2018	60+ years	Male	Low	All
376	LAC	62.5	0	999	2	1990-2018	-0.413439280157524	-0.777717038559601	-0.0717961409314883	Latin Amer/Caribbean	LAC	1990 to 2018	60+ years	Male	Medium	All
377	LAC	62.5	0	999	3	1990-2018	-0.211962536652252	-0.672861888403911	0.197279136053903	Latin Amer/Caribbean	LAC	1990 to 2018	60+ years	Male	High	All
378	LAC	62.5	0	999	999	1990-2018	-0.410029940179605	-0.657961951787125	-0.197191442384223	Latin Amer/Caribbean	LAC	1990 to 2018	60+ years	Male	All	All
379	LAC	62.5	1	0	999	1990-2018	-0.166448828821851	-0.465101224736302	0.114583746393526	Latin Amer/Caribbean	LAC	1990 to 2018	60+ years	Female	All	Rural
380	LAC	62.5	1	1	999	1990-2018	-0.42532736478229	-0.682028972893911	-0.190991241761894	Latin Amer/Caribbean	LAC	1990 to 2018	60+ years	Female	All	Urban
381	LAC	62.5	1	999	1	1990-2018	-0.455108775792956	-0.775131525884746	-0.191797975335703	Latin Amer/Caribbean	LAC	1990 to 2018	60+ years	Female	Low	All
382	LAC	62.5	1	999	2	1990-2018	-0.376894128975268	-0.716284958891323	-0.0848490226688085	Latin Amer/Caribbean	LAC	1990 to 2018	60+ years	Female	Medium	All
383	LAC	62.5	1	999	3	1990-2018	-0.185314347879119	-0.610837360869012	0.178664916205943	Latin Amer/Caribbean	LAC	1990 to 2018	60+ years	Female	High	All
384	LAC	62.5	1	999	999	1990-2018	-0.376211139142196	-0.601600850506645	-0.167066786993099	Latin Amer/Caribbean	LAC	1990 to 2018	60+ years	Female	All	All
385	LAC	62.5	999	0	1	1990-2018	-0.0926457831189456	-0.370858024540285	0.164463240451173	Latin Amer/Caribbean	LAC	1990 to 2018	60+ years	All	Low	Rural
386	LAC	62.5	999	0	2	1990-2018	-0.254658795434637	-0.668237227445754	0.109054198924271	Latin Amer/Caribbean	LAC	1990 to 2018	60+ years	All	Medium	Rural
387	LAC	62.5	999	0	3	1990-2018	-0.242251833165012	-0.759438663752444	0.224140658933539	Latin Amer/Caribbean	LAC	1990 to 2018	60+ years	All	High	Rural
388	LAC	62.5	999	0	999	1990-2018	-0.184640610964137	-0.413771347942081	0.0292248507791434	Latin Amer/Caribbean	LAC	1990 to 2018	60+ years	All	All	Rural
389	LAC	62.5	999	1	1	1990-2018	-0.571148665986258	-0.859132597723714	-0.328169351672611	Latin Amer/Caribbean	LAC	1990 to 2018	60+ years	All	Low	Urban
390	LAC	62.5	999	1	2	1990-2018	-0.42275058997819	-0.718081212017121	-0.163956261163788	Latin Amer/Caribbean	LAC	1990 to 2018	60+ years	All	Medium	Urban
391	LAC	62.5	999	1	3	1990-2018	-0.19042127668574	-0.546917127451883	0.130797737902324	Latin Amer/Caribbean	LAC	1990 to 2018	60+ years	All	High	Urban
392	LAC	62.5	999	1	999	1990-2018	-0.440190914530117	-0.64702743730202	-0.260133896684115	Latin Amer/Caribbean	LAC	1990 to 2018	60+ years	All	All	Urban
393	LAC	62.5	999	999	1	1990-2018	-0.479196835529266	-0.722611251009173	-0.26508565558085	Latin Amer/Caribbean	LAC	1990 to 2018	60+ years	All	Low	All
394	LAC	62.5	999	999	2	1990-2018	-0.393355191645147	-0.650789521836105	-0.161112974653171	Latin Amer/Caribbean	LAC	1990 to 2018	60+ years	All	Medium	All
395	LAC	62.5	999	999	3	1990-2018	-0.201296784696917	-0.524456594773855	0.0767884040550794	Latin Amer/Caribbean	LAC	1990 to 2018	60+ years	All	High	All
396	LAC	62.5	999	999	999	1990-2018	-0.392761150996248	-0.576366184674681	-0.230392457036882	Latin Amer/Caribbean	LAC	1990 to 2018	60+ years	All	All	All
397	LAC	999	0	0	1	1990-2018	0.116790700970195	-0.266035957785647	0.547773668843693	Latin Amer/Caribbean	LAC	1990 to 2018	All	Male	Low	Rural
398	LAC	999	0	0	2	1990-2018	-0.261450217561637	-0.769936723493202	0.284361783631207	Latin Amer/Caribbean	LAC	1990 to 2018	All	Male	Medium	Rural
399	LAC	999	0	0	3	1990-2018	-0.235200676807715	-0.84834848187606	0.42528152103677	Latin Amer/Caribbean	LAC	1990 to 2018	All	Male	High	Rural
400	LAC	999	0	0	999	1990-2018	-0.085260287668952	-0.394985459266054	0.253315931283153	Latin Amer/Caribbean	LAC	1990 to 2018	All	Male	All	Rural
401	LAC	999	0	1	1	1990-2018	-0.867505771717319	-1.31821584330942	-0.456276455397815	Latin Amer/Caribbean	LAC	1990 to 2018	All	Male	Low	Urban
402	LAC	999	0	1	2	1990-2018	-0.679444296693931	-1.05820155150012	-0.316879198244777	Latin Amer/Caribbean	LAC	1990 to 2018	All	Male	Medium	Urban
403	LAC	999	0	1	3	1990-2018	-0.308805523835037	-0.774051029113097	0.130853244978551	Latin Amer/Caribbean	LAC	1990 to 2018	All	Male	High	Urban
404	LAC	999	0	1	999	1990-2018	-0.687022490248597	-1.00271585447485	-0.398009049150369	Latin Amer/Caribbean	LAC	1990 to 2018	All	Male	All	Urban
405	LAC	999	0	999	1	1990-2018	-0.668421448348641	-1.03976065216686	-0.316045657336846	Latin Amer/Caribbean	LAC	1990 to 2018	All	Male	Low	All
406	LAC	999	0	999	2	1990-2018	-0.597512799489008	-0.943890370463883	-0.275364201818982	Latin Amer/Caribbean	LAC	1990 to 2018	All	Male	Medium	All
407	LAC	999	0	999	3	1990-2018	-0.293789728499114	-0.695794533387073	0.0939653357519677	Latin Amer/Caribbean	LAC	1990 to 2018	All	Male	High	All
408	LAC	999	0	999	999	1990-2018	-0.567836413839314	-0.84927533935179	-0.309687693386929	Latin Amer/Caribbean	LAC	1990 to 2018	All	Male	All	All
409	LAC	999	1	0	1	1990-2018	0.153534734644756	-0.20870652161365	0.530959426303395	Latin Amer/Caribbean	LAC	1990 to 2018	All	Female	Low	Rural
410	LAC	999	1	0	2	1990-2018	-0.223809981258852	-0.700670918459927	0.26632882883926	Latin Amer/Caribbean	LAC	1990 to 2018	All	Female	Medium	Rural
411	LAC	999	1	0	3	1990-2018	-0.214597418861409	-0.797066907688891	0.392577197427059	Latin Amer/Caribbean	LAC	1990 to 2018	All	Female	High	Rural
412	LAC	999	1	0	999	1990-2018	-0.0517940648302202	-0.346652002744876	0.252026899456676	Latin Amer/Caribbean	LAC	1990 to 2018	All	Female	All	Rural
413	LAC	999	1	1	1	1990-2018	-0.762017333864218	-1.19077825467641	-0.389474425608512	Latin Amer/Caribbean	LAC	1990 to 2018	All	Female	Low	Urban
414	LAC	999	1	1	2	1990-2018	-0.617109146689565	-0.980945410546194	-0.26394735597964	Latin Amer/Caribbean	LAC	1990 to 2018	All	Female	Medium	Urban
415	LAC	999	1	1	3	1990-2018	-0.297305624081629	-0.727874722058617	0.103873923585872	Latin Amer/Caribbean	LAC	1990 to 2018	All	Female	High	Urban
416	LAC	999	1	1	999	1990-2018	-0.619250871110064	-0.905755687325089	-0.347965169983713	Latin Amer/Caribbean	LAC	1990 to 2018	All	Female	All	Urban
417	LAC	999	1	999	1	1990-2018	-0.576187849060278	-0.933254645935008	-0.252708577533626	Latin Amer/Caribbean	LAC	1990 to 2018	All	Female	Low	All
418	LAC	999	1	999	2	1990-2018	-0.54102985705156	-0.874761452290173	-0.230114493424389	Latin Amer/Caribbean	LAC	1990 to 2018	All	Female	Medium	All
419	LAC	999	1	999	3	1990-2018	-0.277272630931442	-0.65095023355254	0.0770611685478867	Latin Amer/Caribbean	LAC	1990 to 2018	All	Female	High	All
420	LAC	999	1	999	999	1990-2018	-0.504379687568569	-0.758623315442173	-0.259203763003515	Latin Amer/Caribbean	LAC	1990 to 2018	All	Female	All	All
421	LAC	999	999	0	1	1990-2018	0.132714274632371	-0.146121389802077	0.428926604684448	Latin Amer/Caribbean	LAC	1990 to 2018	All	All	Low	Rural
422	LAC	999	999	0	2	1990-2018	-0.239028068365371	-0.61362296011121	0.128934261374549	Latin Amer/Caribbean	LAC	1990 to 2018	All	All	Medium	Rural
423	LAC	999	999	0	3	1990-2018	-0.217220102433136	-0.665796534544012	0.235888795569771	Latin Amer/Caribbean	LAC	1990 to 2018	All	All	High	Rural
424	LAC	999	999	0	999	1990-2018	-0.0688155785936609	-0.304079727022032	0.170097875219014	Latin Amer/Caribbean	LAC	1990 to 2018	All	All	All	Rural
425	LAC	999	999	1	1	1990-2018	-0.815151584713532	-1.1353531599831	-0.518072408756742	Latin Amer/Caribbean	LAC	1990 to 2018	All	All	Low	Urban
426	LAC	999	999	1	2	1990-2018	-0.646599994704367	-0.937370380942532	-0.373088381198608	Latin Amer/Caribbean	LAC	1990 to 2018	All	All	Medium	Urban
427	LAC	999	999	1	3	1990-2018	-0.3044420562855	-0.630820747816851	-0.00251689492228777	Latin Amer/Caribbean	LAC	1990 to 2018	All	All	High	Urban
428	LAC	999	999	1	999	1990-2018	-0.650202239075754	-0.892025126845532	-0.433412542331323	Latin Amer/Caribbean	LAC	1990 to 2018	All	All	All	Urban
429	LAC	999	999	999	1	1990-2018	-0.621423300909194	-0.890536141145226	-0.359591888028152	Latin Amer/Caribbean	LAC	1990 to 2018	All	All	Low	All
430	LAC	999	999	999	2	1990-2018	-0.567489718458742	-0.837293815196089	-0.319214951065567	Latin Amer/Caribbean	LAC	1990 to 2018	All	All	Medium	All
431	LAC	999	999	999	3	1990-2018	-0.286922677004123	-0.582309504189439	-0.0163715617476238	Latin Amer/Caribbean	LAC	1990 to 2018	All	All	High	All
432	LAC	999	999	999	999	1990-2018	-0.536764153557383	-0.755107438242234	-0.337742919924295	Latin Amer/Caribbean	LAC	1990 to 2018	All	All	All	All
433	MENA	37.5	0	0	999	1990-2018	0.583895438568794	0.287889667860651	0.923630933802	Mid. East/North Africa	MENA	1990 to 2018	20-39 years	Male	All	Rural
434	MENA	37.5	0	1	999	1990-2018	0.432595589366089	0.0938950794828657	0.858688636497633	Mid. East/North Africa	MENA	1990 to 2018	20-39 years	Male	All	Urban
435	MENA	37.5	0	999	1	1990-2018	0.647359258776436	0.271019025189521	1.12131624658231	Mid. East/North Africa	MENA	1990 to 2018	20-39 years	Male	Low	All
436	MENA	37.5	0	999	2	1990-2018	0.339955939433688	-0.127138497398131	0.953433322144411	Mid. East/North Africa	MENA	1990 to 2018	20-39 years	Male	Medium	All
437	MENA	37.5	0	999	3	1990-2018	0.204589155400776	-0.155419920595485	0.682797738153573	Mid. East/North Africa	MENA	1990 to 2018	20-39 years	Male	High	All
438	MENA	37.5	0	999	999	1990-2018	0.485316454173181	0.216381811486234	0.829267469601544	Mid. East/North Africa	MENA	1990 to 2018	20-39 years	Male	All	All
439	MENA	37.5	1	0	999	1990-2018	0.565082509417125	0.27850137577197	0.91370698620154	Mid. East/North Africa	MENA	1990 to 2018	20-39 years	Female	All	Rural
440	MENA	37.5	1	1	999	1990-2018	0.354976442903575	0.056544668523898	0.712564394724778	Mid. East/North Africa	MENA	1990 to 2018	20-39 years	Female	All	Urban
441	MENA	37.5	1	999	1	1990-2018	0.61113487557054	0.279626330166073	1.02939062385365	Mid. East/North Africa	MENA	1990 to 2018	20-39 years	Female	Low	All
442	MENA	37.5	1	999	2	1990-2018	0.245578514488816	-0.156016743142517	0.740826746300883	Mid. East/North Africa	MENA	1990 to 2018	20-39 years	Female	Medium	All
443	MENA	37.5	1	999	3	1990-2018	0.137395318570407	-0.161213797933557	0.555086983908327	Mid. East/North Africa	MENA	1990 to 2018	20-39 years	Female	High	All
444	MENA	37.5	1	999	999	1990-2018	0.429944276391847	0.188336296014782	0.708713719404222	Mid. East/North Africa	MENA	1990 to 2018	20-39 years	Female	All	All
445	MENA	37.5	999	0	1	1990-2018	0.841267630992718	0.456628347737681	1.2839344922634	Mid. East/North Africa	MENA	1990 to 2018	20-39 years	All	Low	Rural
446	MENA	37.5	999	0	2	1990-2018	0.27485711885028	0.00691824031786798	0.595997071296222	Mid. East/North Africa	MENA	1990 to 2018	20-39 years	All	Medium	Rural
447	MENA	37.5	999	0	3	1990-2018	0.109894809975817	-0.0904239196335403	0.370730695154203	Mid. East/North Africa	MENA	1990 to 2018	20-39 years	All	High	Rural
448	MENA	37.5	999	0	999	1990-2018	0.575573522470359	0.313457394119272	0.872863941494306	Mid. East/North Africa	MENA	1990 to 2018	20-39 years	All	All	Rural
449	MENA	37.5	999	1	1	1990-2018	0.514970382974347	0.17225482375558	0.941838459310391	Mid. East/North Africa	MENA	1990 to 2018	20-39 years	All	Low	Urban
450	MENA	37.5	999	1	2	1990-2018	0.311481853694798	-0.129333466052571	0.879893556025133	Mid. East/North Africa	MENA	1990 to 2018	20-39 years	All	Medium	Urban
451	MENA	37.5	999	1	3	1990-2018	0.200662902990417	-0.123202779706068	0.637569008643661	Mid. East/North Africa	MENA	1990 to 2018	20-39 years	All	High	Urban
452	MENA	37.5	999	1	999	1990-2018	0.397032308057522	0.152184353998496	0.702049635305996	Mid. East/North Africa	MENA	1990 to 2018	20-39 years	All	All	Urban
453	MENA	37.5	999	999	1	1990-2018	0.637223251645456	0.342990320056286	0.989990383571774	Mid. East/North Africa	MENA	1990 to 2018	20-39 years	All	Low	All
454	MENA	37.5	999	999	2	1990-2018	0.301120484012927	-0.0154297362031694	0.720559095630222	Mid. East/North Africa	MENA	1990 to 2018	20-39 years	All	Medium	All
455	MENA	37.5	999	999	3	1990-2018	0.177147661805244	-0.0630984698927936	0.502713792021226	Mid. East/North Africa	MENA	1990 to 2018	20-39 years	All	High	All
456	MENA	37.5	999	999	999	1990-2018	0.462953956395355	0.245356498110275	0.715541379113411	Mid. East/North Africa	MENA	1990 to 2018	20-39 years	All	All	All
457	MENA	57.5	0	0	999	1990-2018	0.405670684441762	0.22086269173881	0.689088508080907	Mid. East/North Africa	MENA	1990 to 2018	40-59 years	Male	All	Rural
458	MENA	57.5	0	1	999	1990-2018	0.437296163557927	0.179354652290629	0.864788973866101	Mid. East/North Africa	MENA	1990 to 2018	40-59 years	Male	All	Urban
459	MENA	57.5	0	999	1	1990-2018	0.507988810641258	0.213329308351983	0.933857404059895	Mid. East/North Africa	MENA	1990 to 2018	40-59 years	Male	Low	All
460	MENA	57.5	0	999	2	1990-2018	0.373046336556942	0.000570700629565677	0.965047706869399	Mid. East/North Africa	MENA	1990 to 2018	40-59 years	Male	Medium	All
461	MENA	57.5	0	999	3	1990-2018	0.292398298289293	-0.00491879910295984	0.72977533317748	Mid. East/North Africa	MENA	1990 to 2018	40-59 years	Male	High	All
462	MENA	57.5	0	999	999	1990-2018	0.429387913038	0.235490085175361	0.755131452758504	Mid. East/North Africa	MENA	1990 to 2018	40-59 years	Male	All	All
463	MENA	57.5	1	0	999	1990-2018	0.365194808557052	0.210689981411106	0.60543444137431	Mid. East/North Africa	MENA	1990 to 2018	40-59 years	Female	All	Rural
464	MENA	57.5	1	1	999	1990-2018	0.318322791089676	0.14826647532756	0.588645302839786	Mid. East/North Africa	MENA	1990 to 2018	40-59 years	Female	All	Urban
465	MENA	57.5	1	999	1	1990-2018	0.433964990373403	0.233006898003047	0.731275766061944	Mid. East/North Africa	MENA	1990 to 2018	40-59 years	Female	Low	All
466	MENA	57.5	1	999	2	1990-2018	0.249698811431515	0.0118939044886603	0.602349971881456	Mid. East/North Africa	MENA	1990 to 2018	40-59 years	Female	Medium	All
467	MENA	57.5	1	999	3	1990-2018	0.182294456309092	-0.00113839673734804	0.451603850730294	Mid. East/North Africa	MENA	1990 to 2018	40-59 years	Female	High	All
468	MENA	57.5	1	999	999	1990-2018	0.336167412743171	0.19661871096149	0.545645147681218	Mid. East/North Africa	MENA	1990 to 2018	40-59 years	Female	All	All
469	MENA	57.5	999	0	1	1990-2018	0.51032033103804	0.299154921542211	0.825389628226113	Mid. East/North Africa	MENA	1990 to 2018	40-59 years	All	Low	Rural
470	MENA	57.5	999	0	2	1990-2018	0.26609012379545	0.0751065221262915	0.562537815422077	Mid. East/North Africa	MENA	1990 to 2018	40-59 years	All	Medium	Rural
471	MENA	57.5	999	0	3	1990-2018	0.165885535840123	0.014420714786819	0.395228058672659	Mid. East/North Africa	MENA	1990 to 2018	40-59 years	All	High	Rural
472	MENA	57.5	999	0	999	1990-2018	0.388675379657899	0.240858454378543	0.60573815546754	Mid. East/North Africa	MENA	1990 to 2018	40-59 years	All	All	Rural
473	MENA	57.5	999	1	1	1990-2018	0.454839837380911	0.199808897942643	0.830939308304226	Mid. East/North Africa	MENA	1990 to 2018	40-59 years	All	Low	Urban
474	MENA	57.5	999	1	2	1990-2018	0.336783282885336	0.02647597320999	0.818783757138855	Mid. East/North Africa	MENA	1990 to 2018	40-59 years	All	Medium	Urban
475	MENA	57.5	999	1	3	1990-2018	0.270548774595736	0.0283903464383135	0.629867680721637	Mid. East/North Africa	MENA	1990 to 2018	40-59 years	All	High	Urban
476	MENA	57.5	999	1	999	1990-2018	0.38655398748783	0.215596835656038	0.656727091890952	Mid. East/North Africa	MENA	1990 to 2018	40-59 years	All	All	Urban
477	MENA	57.5	999	999	1	1990-2018	0.476519822638379	0.275568986309631	0.765029510591448	Mid. East/North Africa	MENA	1990 to 2018	40-59 years	All	Low	All
478	MENA	57.5	999	999	2	1990-2018	0.317233151274389	0.0909760946724911	0.665944527801157	Mid. East/North Africa	MENA	1990 to 2018	40-59 years	All	Medium	All
479	MENA	57.5	999	999	3	1990-2018	0.243494485471948	0.0602042290349633	0.513517624803851	Mid. East/North Africa	MENA	1990 to 2018	40-59 years	All	High	All
480	MENA	57.5	999	999	999	1990-2018	0.389458479259063	0.247451271700756	0.607263577725754	Mid. East/North Africa	MENA	1990 to 2018	40-59 years	All	All	All
481	MENA	62.5	0	0	999	1990-2018	0.311440371654557	0.177859306450721	0.517439915267093	Mid. East/North Africa	MENA	1990 to 2018	60+ years	Male	All	Rural
482	MENA	62.5	0	1	999	1990-2018	0.234905608583653	0.0941528085468177	0.450025776226302	Mid. East/North Africa	MENA	1990 to 2018	60+ years	Male	All	Urban
483	MENA	62.5	0	999	1	1990-2018	0.366570881631316	0.200145351435543	0.624966245137113	Mid. East/North Africa	MENA	1990 to 2018	60+ years	Male	Low	All
484	MENA	62.5	0	999	2	1990-2018	0.176286109743311	0.00398115225645701	0.439798477980427	Mid. East/North Africa	MENA	1990 to 2018	60+ years	Male	Medium	All
485	MENA	62.5	0	999	3	1990-2018	0.0970329956851653	-0.0392898655436224	0.302150383560115	Mid. East/North Africa	MENA	1990 to 2018	60+ years	Male	High	All
486	MENA	62.5	0	999	999	1990-2018	0.260412672389641	0.146101720705665	0.439959354630319	Mid. East/North Africa	MENA	1990 to 2018	60+ years	Male	All	All
487	MENA	62.5	1	0	999	1990-2018	0.284171261549777	0.154092865219635	0.483376814475069	Mid. East/North Africa	MENA	1990 to 2018	60+ years	Female	All	Rural
488	MENA	62.5	1	1	999	1990-2018	0.170755045999908	0.0592988358620379	0.330684116843312	Mid. East/North Africa	MENA	1990 to 2018	60+ years	Female	All	Urban
489	MENA	62.5	1	999	1	1990-2018	0.329703739739133	0.177637038928988	0.549507596457673	Mid. East/North Africa	MENA	1990 to 2018	60+ years	Female	Low	All
490	MENA	62.5	1	999	2	1990-2018	0.113364513172186	-0.0227163707393546	0.31002841770475	Mid. East/North Africa	MENA	1990 to 2018	60+ years	Female	Medium	All
491	MENA	62.5	1	999	3	1990-2018	0.0310470305848597	-0.0704994281727931	0.184340696814219	Mid. East/North Africa	MENA	1990 to 2018	60+ years	Female	High	All
492	MENA	62.5	1	999	999	1990-2018	0.209633640075827	0.109081450820532	0.354623484536812	Mid. East/North Africa	MENA	1990 to 2018	60+ years	Female	All	All
493	MENA	62.5	999	0	1	1990-2018	0.413061663236431	0.245354925036706	0.680870878349504	Mid. East/North Africa	MENA	1990 to 2018	60+ years	All	Low	Rural
494	MENA	62.5	999	0	2	1990-2018	0.17980518968659	0.0627449614121681	0.363807531198881	Mid. East/North Africa	MENA	1990 to 2018	60+ years	All	Medium	Rural
495	MENA	62.5	999	0	3	1990-2018	0.101883404076845	0.0171674785047596	0.235122971875877	Mid. East/North Africa	MENA	1990 to 2018	60+ years	All	High	Rural
496	MENA	62.5	999	0	999	1990-2018	0.298210165894491	0.180296379925302	0.474968844486871	Mid. East/North Africa	MENA	1990 to 2018	60+ years	All	All	Rural
497	MENA	62.5	999	1	1	1990-2018	0.30732719855479	0.156530158447493	0.530324832548028	Mid. East/North Africa	MENA	1990 to 2018	60+ years	All	Low	Urban
498	MENA	62.5	999	1	2	1990-2018	0.127956654855997	-0.0212051934095596	0.341724830683053	Mid. East/North Africa	MENA	1990 to 2018	60+ years	All	Medium	Urban
499	MENA	62.5	999	1	3	1990-2018	0.0479991438432766	-0.0683282204561758	0.21930884810213	Mid. East/North Africa	MENA	1990 to 2018	60+ years	All	High	Urban
500	MENA	62.5	999	1	999	1990-2018	0.202914262219369	0.100741023573636	0.35115549467112	Mid. East/North Africa	MENA	1990 to 2018	60+ years	All	All	Urban
501	MENA	62.5	999	999	1	1990-2018	0.34912095653286	0.210022647277176	0.547149031421089	Mid. East/North Africa	MENA	1990 to 2018	60+ years	All	Low	All
502	MENA	62.5	999	999	2	1990-2018	0.14480538461669	0.0293246482655598	0.312475184251512	Mid. East/North Africa	MENA	1990 to 2018	60+ years	All	Medium	All
503	MENA	62.5	999	999	3	1990-2018	0.0652843387276512	-0.0225740327339	0.198299274851122	Mid. East/North Africa	MENA	1990 to 2018	60+ years	All	High	All
504	MENA	62.5	999	999	999	1990-2018	0.235777598732278	0.142421417689985	0.374664304636108	Mid. East/North Africa	MENA	1990 to 2018	60+ years	All	All	All
505	MENA	999	0	0	1	1990-2018	0.688090897018778	0.385034233622902	1.05618522933921	Mid. East/North Africa	MENA	1990 to 2018	All	Male	Low	Rural
506	MENA	999	0	0	2	1990-2018	0.285803046061552	0.0416284468962633	0.58756688323179	Mid. East/North Africa	MENA	1990 to 2018	All	Male	Medium	Rural
507	MENA	999	0	0	3	1990-2018	0.146829944587361	-0.0384033002677564	0.391360359355963	Mid. East/North Africa	MENA	1990 to 2018	All	Male	High	Rural
508	MENA	999	0	0	999	1990-2018	0.492391467472823	0.278209088076111	0.74514995400454	Mid. East/North Africa	MENA	1990 to 2018	All	Male	All	Rural
509	MENA	999	0	1	1	1990-2018	0.506561276528278	0.190908974243403	0.905787491405923	Mid. East/North Africa	MENA	1990 to 2018	All	Male	Low	Urban
510	MENA	999	0	1	2	1990-2018	0.35755209611419	-0.0381533927007917	0.895008220498887	Mid. East/North Africa	MENA	1990 to 2018	All	Male	Medium	Urban
511	MENA	999	0	1	3	1990-2018	0.253903058263256	-0.0439183389550242	0.643434950562984	Mid. East/North Africa	MENA	1990 to 2018	All	Male	High	Urban
512	MENA	999	0	1	999	1990-2018	0.414603942774633	0.191094215498943	0.703212206680669	Mid. East/North Africa	MENA	1990 to 2018	All	Male	All	Urban
513	MENA	999	0	999	1	1990-2018	0.574918764212569	0.311704186611342	0.891813320179427	Mid. East/North Africa	MENA	1990 to 2018	All	Male	Low	All
514	MENA	999	0	999	2	1990-2018	0.336334409437461	0.0457990657437218	0.730887790085665	Mid. East/North Africa	MENA	1990 to 2018	All	Male	Medium	All
515	MENA	999	0	999	3	1990-2018	0.224259305768398	-0.00191934364573863	0.517592920950198	Mid. East/North Africa	MENA	1990 to 2018	All	Male	High	All
516	MENA	999	0	999	999	1990-2018	0.442628627356802	0.253671351986525	0.684238825206157	Mid. East/North Africa	MENA	1990 to 2018	All	Male	All	All
517	MENA	999	1	0	1	1990-2018	0.668317903357423	0.375206565075062	1.02959675097344	Mid. East/North Africa	MENA	1990 to 2018	All	Female	Low	Rural
518	MENA	999	1	0	2	1990-2018	0.232890899368552	0.0357869704388621	0.473892351735024	Mid. East/North Africa	MENA	1990 to 2018	All	Female	Medium	Rural
519	MENA	999	1	0	3	1990-2018	0.10996723085696	-0.0390886150815487	0.310726845742135	Mid. East/North Africa	MENA	1990 to 2018	All	Female	High	Rural
520	MENA	999	1	0	999	1990-2018	0.462653861258851	0.260245311380826	0.705002331498972	Mid. East/North Africa	MENA	1990 to 2018	All	Female	All	Rural
521	MENA	999	1	1	1	1990-2018	0.423892410629585	0.174176978709314	0.763737106886399	Mid. East/North Africa	MENA	1990 to 2018	All	Female	Low	Urban
522	MENA	999	1	1	2	1990-2018	0.228787729672575	-0.083760124209852	0.615886018329331	Mid. East/North Africa	MENA	1990 to 2018	All	Female	Medium	Urban
523	MENA	999	1	1	3	1990-2018	0.149450263766153	-0.0913092160507435	0.474904401510891	Mid. East/North Africa	MENA	1990 to 2018	All	Female	High	Urban
524	MENA	999	1	1	999	1990-2018	0.316812724490444	0.140857866899014	0.548759145453984	Mid. East/North Africa	MENA	1990 to 2018	All	Female	All	Urban
525	MENA	999	1	999	1	1990-2018	0.518280719832806	0.297542751075746	0.801710465985097	Mid. East/North Africa	MENA	1990 to 2018	All	Female	Low	All
526	MENA	999	1	999	2	1990-2018	0.232113517995075	0.00260165178259743	0.520344367214794	Mid. East/North Africa	MENA	1990 to 2018	All	Female	Medium	All
527	MENA	999	1	999	3	1990-2018	0.137879324437595	-0.0390624859815419	0.381126250930057	Mid. East/North Africa	MENA	1990 to 2018	All	Female	High	All
528	MENA	999	1	999	999	1990-2018	0.367208624465079	0.209795314171536	0.559187551609839	Mid. East/North Africa	MENA	1990 to 2018	All	Female	All	All
529	MENA	999	999	0	1	1990-2018	0.680470236983815	0.400007080297226	1.0058148323936	Mid. East/North Africa	MENA	1990 to 2018	All	All	Low	Rural
530	MENA	999	999	0	2	1990-2018	0.263220986093229	0.0933346578401956	0.4757553376505	Mid. East/North Africa	MENA	1990 to 2018	All	All	Medium	Rural
531	MENA	999	999	0	3	1990-2018	0.130094828800281	0.00381345893543974	0.300354134499568	Mid. East/North Africa	MENA	1990 to 2018	All	All	High	Rural
532	MENA	999	999	0	999	1990-2018	0.477217901627887	0.286056987388585	0.698068344696593	Mid. East/North Africa	MENA	1990 to 2018	All	All	All	Rural
533	MENA	999	999	1	1	1990-2018	0.470821724674661	0.246731119339599	0.755373495318738	Mid. East/North Africa	MENA	1990 to 2018	All	All	Low	Urban
534	MENA	999	999	1	2	1990-2018	0.30134152132971	0.0367267044826677	0.649689111584746	Mid. East/North Africa	MENA	1990 to 2018	All	All	Medium	Urban
535	MENA	999	999	1	3	1990-2018	0.207997113896546	0.00936377443295504	0.471310915314355	Mid. East/North Africa	MENA	1990 to 2018	All	All	High	Urban
536	MENA	999	999	1	999	1990-2018	0.369537626187117	0.208228484048006	0.579097992076137	Mid. East/North Africa	MENA	1990 to 2018	All	All	All	Urban
537	MENA	999	999	999	1	1990-2018	0.548334958687448	0.344043960561913	0.797017057718867	Mid. East/North Africa	MENA	1990 to 2018	All	All	Low	All
538	MENA	999	999	999	2	1990-2018	0.289572961638808	0.093612805078481	0.556503001658871	Mid. East/North Africa	MENA	1990 to 2018	All	All	Medium	All
539	MENA	999	999	999	3	1990-2018	0.187155273408461	0.0311223398200893	0.392766566429172	Mid. East/North Africa	MENA	1990 to 2018	All	All	High	All
540	MENA	999	999	999	999	1990-2018	0.40902418149823	0.254419162982417	0.590446936085101	Mid. East/North Africa	MENA	1990 to 2018	All	All	All	All
541	SAARC	37.5	0	0	999	1990-2018	0.0436977358655742	0.0226190010726665	0.0806541535476061	South Asia	SA	1990 to 2018	20-39 years	Male	All	Rural
542	SAARC	37.5	0	1	999	1990-2018	0.054725202054054	-0.0144665037607969	0.171549052118081	South Asia	SA	1990 to 2018	20-39 years	Male	All	Urban
543	SAARC	37.5	0	999	1	1990-2018	0.0295820178527435	-0.00666984820221339	0.101936497364176	South Asia	SA	1990 to 2018	20-39 years	Male	Low	All
544	SAARC	37.5	0	999	2	1990-2018	0.0433803650335859	0.016006199301018	0.0804597287040403	South Asia	SA	1990 to 2018	20-39 years	Male	Medium	All
545	SAARC	37.5	0	999	3	1990-2018	0.225878470865448	0.086871063797479	0.400086588152775	South Asia	SA	1990 to 2018	20-39 years	Male	High	All
546	SAARC	37.5	0	999	999	1990-2018	0.0479772322795387	0.0126205373810812	0.103883414274616	South Asia	SA	1990 to 2018	20-39 years	Male	All	All
547	SAARC	37.5	1	0	999	1990-2018	0.0485302775015431	0.0257107176681136	0.0875180441518472	South Asia	SA	1990 to 2018	20-39 years	Female	All	Rural
548	SAARC	37.5	1	1	999	1990-2018	0.0589709400015766	-0.0153567233291198	0.180029587331029	South Asia	SA	1990 to 2018	20-39 years	Female	All	Urban
549	SAARC	37.5	1	999	1	1990-2018	0.0290684887008334	-0.00933159005528117	0.105798748540174	South Asia	SA	1990 to 2018	20-39 years	Female	Low	All
550	SAARC	37.5	1	999	2	1990-2018	0.0471672641256911	0.0188533072804157	0.0864027558085867	South Asia	SA	1990 to 2018	20-39 years	Female	Medium	All
551	SAARC	37.5	1	999	3	1990-2018	0.276725439092038	0.126856414776133	0.465324507613008	South Asia	SA	1990 to 2018	20-39 years	Female	High	All
552	SAARC	37.5	1	999	999	1990-2018	0.0528300567970802	0.0145162662771285	0.111700551061465	South Asia	SA	1990 to 2018	20-39 years	Female	All	All
553	SAARC	37.5	999	0	1	1990-2018	0.0277427445108024	0.00720694432293347	0.0709570827743637	South Asia	SA	1990 to 2018	20-39 years	All	Low	Rural
554	SAARC	37.5	999	0	2	1990-2018	0.0391511536046666	0.0232014748189898	0.0634678891488218	South Asia	SA	1990 to 2018	20-39 years	All	Medium	Rural
555	SAARC	37.5	999	0	3	1990-2018	0.234634472652977	0.147005704390247	0.372250256258168	South Asia	SA	1990 to 2018	20-39 years	All	High	Rural
556	SAARC	37.5	999	0	999	1990-2018	0.0464639374710552	0.025981095282045	0.0807807400051952	South Asia	SA	1990 to 2018	20-39 years	All	All	Rural
557	SAARC	37.5	999	1	1	1990-2018	0.0314288459961169	-0.0368445684700638	0.169298592687901	South Asia	SA	1990 to 2018	20-39 years	All	Low	Urban
558	SAARC	37.5	999	1	2	1990-2018	0.0572152863934044	0.00577664888528984	0.130283504214507	South Asia	SA	1990 to 2018	20-39 years	All	Medium	Urban
559	SAARC	37.5	999	1	3	1990-2018	0.275553551347898	0.0222687899641852	0.595519547153202	South Asia	SA	1990 to 2018	20-39 years	All	High	Urban
560	SAARC	37.5	999	1	999	1990-2018	0.0580800825375919	-0.00803748603612855	0.163042771580467	South Asia	SA	1990 to 2018	20-39 years	All	All	Urban
561	SAARC	37.5	999	999	1	1990-2018	0.0299613813173741	-0.00440606804315778	0.0965219107280839	South Asia	SA	1990 to 2018	20-39 years	All	Low	All
562	SAARC	37.5	999	999	2	1990-2018	0.0454323022783113	0.019216464641955	0.0808373188867427	South Asia	SA	1990 to 2018	20-39 years	All	Medium	All
563	SAARC	37.5	999	999	3	1990-2018	0.251958012648588	0.120752255592237	0.418046055851097	South Asia	SA	1990 to 2018	20-39 years	All	High	All
564	SAARC	37.5	999	999	999	1990-2018	0.0507941639033444	0.0168746849469115	0.103021246450827	South Asia	SA	1990 to 2018	20-39 years	All	All	All
565	SAARC	57.5	0	0	999	1990-2018	0.0435000874237536	0.0289656115252183	0.0674260623584835	South Asia	SA	1990 to 2018	40-59 years	Male	All	Rural
566	SAARC	57.5	0	1	999	1990-2018	0.0756966851536242	0.0270134354680161	0.158666329652971	South Asia	SA	1990 to 2018	40-59 years	Male	All	Urban
567	SAARC	57.5	0	999	1	1990-2018	0.0236923285744081	0.00207510690328242	0.0679694926299831	South Asia	SA	1990 to 2018	40-59 years	Male	Low	All
568	SAARC	57.5	0	999	2	1990-2018	0.0540865709973665	0.0311094489632043	0.0885941928837621	South Asia	SA	1990 to 2018	40-59 years	Male	Medium	All
569	SAARC	57.5	0	999	3	1990-2018	0.314613421291255	0.19486821969048	0.48828463671531	South Asia	SA	1990 to 2018	40-59 years	Male	High	All
570	SAARC	57.5	0	999	999	1990-2018	0.0543935391711064	0.0300002096566706	0.0935343823730782	South Asia	SA	1990 to 2018	40-59 years	Male	All	All
571	SAARC	57.5	1	0	999	1990-2018	0.0451553867669879	0.0297510162937537	0.0698703682124145	South Asia	SA	1990 to 2018	40-59 years	Female	All	Rural
572	SAARC	57.5	1	1	999	1990-2018	0.0718897121513629	0.0226096619992077	0.15321304689042	South Asia	SA	1990 to 2018	40-59 years	Female	All	Urban
573	SAARC	57.5	1	999	1	1990-2018	0.0209395400123367	-0.000914532724696347	0.0636088817285843	South Asia	SA	1990 to 2018	40-59 years	Female	Low	All
574	SAARC	57.5	1	999	2	1990-2018	0.0540344175634194	0.0307710762586979	0.0884106956222	South Asia	SA	1990 to 2018	40-59 years	Female	Medium	All
575	SAARC	57.5	1	999	3	1990-2018	0.337262654295862	0.208611385289955	0.530496129472802	South Asia	SA	1990 to 2018	40-59 years	Female	High	All
576	SAARC	57.5	1	999	999	1990-2018	0.0545762883987746	0.0294377605415995	0.092359171410496	South Asia	SA	1990 to 2018	40-59 years	Female	All	All
577	SAARC	57.5	999	0	1	1990-2018	0.0196390950575579	0.0075505588530648	0.0453808605985706	South Asia	SA	1990 to 2018	40-59 years	All	Low	Rural
578	SAARC	57.5	999	0	2	1990-2018	0.0415720200855383	0.0273033190368992	0.0618811327500665	South Asia	SA	1990 to 2018	40-59 years	All	Medium	Rural
579	SAARC	57.5	999	0	3	1990-2018	0.26547008935511	0.182465319328338	0.39785237046511	South Asia	SA	1990 to 2018	40-59 years	All	High	Rural
580	SAARC	57.5	999	0	999	1990-2018	0.044561606169556	0.03066291424879	0.0662559043053919	South Asia	SA	1990 to 2018	40-59 years	All	All	Rural
581	SAARC	57.5	999	1	1	1990-2018	0.0273085082864266	-0.0146174307740939	0.105586211110275	South Asia	SA	1990 to 2018	40-59 years	All	Low	Urban
582	SAARC	57.5	999	1	2	1990-2018	0.0789180469534597	0.0376331075781998	0.149720010155448	South Asia	SA	1990 to 2018	40-59 years	All	Medium	Urban
583	SAARC	57.5	999	1	3	1990-2018	0.453456563208681	0.235462314968019	0.769989684859246	South Asia	SA	1990 to 2018	40-59 years	All	High	Urban
584	SAARC	57.5	999	1	999	1990-2018	0.074468421649221	0.0282756922934241	0.148937455617539	South Asia	SA	1990 to 2018	40-59 years	All	All	Urban
585	SAARC	57.5	999	999	1	1990-2018	0.0225570965905659	0.00244658268821613	0.0611867753867581	South Asia	SA	1990 to 2018	40-59 years	All	Low	All
586	SAARC	57.5	999	999	2	1990-2018	0.054205270014971	0.0325075484859288	0.0867221452479766	South Asia	SA	1990 to 2018	40-59 years	All	Medium	All
587	SAARC	57.5	999	999	3	1990-2018	0.326243331111013	0.213574900651708	0.49931966057429	South Asia	SA	1990 to 2018	40-59 years	All	High	All
588	SAARC	57.5	999	999	999	1990-2018	0.0548024841852363	0.0314356424033419	0.0893871344279814	South Asia	SA	1990 to 2018	40-59 years	All	All	All
589	SAARC	62.5	0	0	999	1990-2018	0.0402529531424571	0.0244348974073319	0.0666120681782794	South Asia	SA	1990 to 2018	60+ years	Male	All	Rural
590	SAARC	62.5	0	1	999	1990-2018	0.0696665406045	0.0264308770202396	0.143967558395557	South Asia	SA	1990 to 2018	60+ years	Male	All	Urban
591	SAARC	62.5	0	999	1	1990-2018	0.0164222250078734	0.000323162892873417	0.0479622931362883	South Asia	SA	1990 to 2018	60+ years	Male	Low	All
592	SAARC	62.5	0	999	2	1990-2018	0.0522343286130194	0.0279577927579432	0.0916866290790589	South Asia	SA	1990 to 2018	60+ years	Male	Medium	All
593	SAARC	62.5	0	999	3	1990-2018	0.324402022517236	0.185055350295073	0.554545181477891	South Asia	SA	1990 to 2018	60+ years	Male	High	All
594	SAARC	62.5	0	999	999	1990-2018	0.0500970775395887	0.0263822025652267	0.0881401005623093	South Asia	SA	1990 to 2018	60+ years	Male	All	All
595	SAARC	62.5	1	0	999	1990-2018	0.0464159272135065	0.028195817860984	0.0772255383156068	South Asia	SA	1990 to 2018	60+ years	Female	All	Rural
596	SAARC	62.5	1	1	999	1990-2018	0.0826536573080226	0.0351769450259448	0.162768502282394	South Asia	SA	1990 to 2018	60+ years	Female	All	Urban
597	SAARC	62.5	1	999	1	1990-2018	0.0180157732108177	0.00208218078969756	0.0504356103440589	South Asia	SA	1990 to 2018	60+ years	Female	Low	All
598	SAARC	62.5	1	999	2	1990-2018	0.0587112066403472	0.031894263498068	0.103696650344054	South Asia	SA	1990 to 2018	60+ years	Female	Medium	All
599	SAARC	62.5	1	999	3	1990-2018	0.395702970326894	0.227294906579643	0.678181111055512	South Asia	SA	1990 to 2018	60+ years	Female	High	All
600	SAARC	62.5	1	999	999	1990-2018	0.0588496234697948	0.032151459382515	0.100468750448096	South Asia	SA	1990 to 2018	60+ years	Female	All	All
601	SAARC	62.5	999	0	1	1990-2018	0.0156302395529522	0.00621224782028903	0.0364822041056295	South Asia	SA	1990 to 2018	60+ years	All	Low	Rural
602	SAARC	62.5	999	0	2	1990-2018	0.0419048874969895	0.0248510135562265	0.0698683088513633	South Asia	SA	1990 to 2018	60+ years	All	Medium	Rural
603	SAARC	62.5	999	0	3	1990-2018	0.281073299398709	0.171250214699883	0.464923864775714	South Asia	SA	1990 to 2018	60+ years	All	High	Rural
604	SAARC	62.5	999	0	999	1990-2018	0.0434709053711919	0.0270070336724177	0.070215806414319	South Asia	SA	1990 to 2018	60+ years	All	All	Rural
605	SAARC	62.5	999	1	1	1990-2018	0.0201758932001248	-0.00933591395971653	0.0750221246315746	South Asia	SA	1990 to 2018	60+ years	All	Low	Urban
606	SAARC	62.5	999	1	2	1990-2018	0.0833491138336839	0.0395705574910842	0.160439737752008	South Asia	SA	1990 to 2018	60+ years	All	Medium	Urban
607	SAARC	62.5	999	1	3	1990-2018	0.53319988287073	0.268660492690004	0.969278908764141	South Asia	SA	1990 to 2018	60+ years	All	High	Urban
608	SAARC	62.5	999	1	999	1990-2018	0.0766078626392823	0.0323981020425633	0.150373817523364	South Asia	SA	1990 to 2018	60+ years	All	All	Urban
609	SAARC	62.5	999	999	1	1990-2018	0.017447462558149	0.00242878894611382	0.0463217489882609	South Asia	SA	1990 to 2018	60+ years	All	Low	All
610	SAARC	62.5	999	999	2	1990-2018	0.055626610235831	0.0307519465472977	0.095946141269123	South Asia	SA	1990 to 2018	60+ years	All	Medium	All
611	SAARC	62.5	999	999	3	1990-2018	0.361699756250405	0.211666435977343	0.608620327015061	South Asia	SA	1990 to 2018	60+ years	All	High	All
612	SAARC	62.5	999	999	999	1990-2018	0.0547092059720117	0.0303548647325063	0.0929948845764544	South Asia	SA	1990 to 2018	60+ years	All	All	All
613	SAARC	999	0	0	1	1990-2018	0.0230278974078028	0.00744490210971363	0.0570668041125673	South Asia	SA	1990 to 2018	All	Male	Low	Rural
614	SAARC	999	0	0	2	1990-2018	0.0388555235326832	0.0237212698840549	0.0599250047517089	South Asia	SA	1990 to 2018	All	Male	Medium	Rural
615	SAARC	999	0	0	3	1990-2018	0.235831194779559	0.15263498994535	0.364647169731333	South Asia	SA	1990 to 2018	All	Male	High	Rural
616	SAARC	999	0	0	999	1990-2018	0.0434056948680879	0.0264668845673618	0.0706487097288359	South Asia	SA	1990 to 2018	All	Male	All	Rural
617	SAARC	999	0	1	1	1990-2018	0.0302422165812616	-0.0250269552429534	0.138478140883331	South Asia	SA	1990 to 2018	All	Male	Low	Urban
618	SAARC	999	0	1	2	1990-2018	0.0674168239761218	0.0218185434094519	0.140623674840194	South Asia	SA	1990 to 2018	All	Male	Medium	Urban
619	SAARC	999	0	1	3	1990-2018	0.334130681989396	0.0958952398579911	0.626413063653835	South Asia	SA	1990 to 2018	All	Male	High	Urban
620	SAARC	999	0	1	999	1990-2018	0.0649026116032548	0.00843802667050133	0.15404539094232	South Asia	SA	1990 to 2018	All	Male	All	Urban
621	SAARC	999	0	999	1	1990-2018	0.0261386427937335	-0.000906764813463528	0.0776626888647645	South Asia	SA	1990 to 2018	All	Male	Low	All
622	SAARC	999	0	999	2	1990-2018	0.0485473533897907	0.0245490273975131	0.0821918941856016	South Asia	SA	1990 to 2018	All	Male	Medium	All
623	SAARC	999	0	999	3	1990-2018	0.270522221985476	0.148477641971559	0.42756598414919	South Asia	SA	1990 to 2018	All	Male	High	All
624	SAARC	999	0	999	999	1990-2018	0.0505148255778657	0.0222291925208827	0.0936211083645556	South Asia	SA	1990 to 2018	All	Male	All	All
625	SAARC	999	1	0	1	1990-2018	0.0236709081407644	0.00699111915784391	0.0597394702006778	South Asia	SA	1990 to 2018	All	Female	Low	Rural
626	SAARC	999	1	0	2	1990-2018	0.0423861436852827	0.0266380571601505	0.0666963161509621	South Asia	SA	1990 to 2018	All	Female	Medium	Rural
627	SAARC	999	1	0	3	1990-2018	0.267638124095021	0.174000364395072	0.409836336918577	South Asia	SA	1990 to 2018	All	Female	High	Rural
628	SAARC	999	1	0	999	1990-2018	0.0475501757717565	0.0295319029803161	0.076300306928402	South Asia	SA	1990 to 2018	All	Female	All	Rural
629	SAARC	999	1	1	1	1990-2018	0.0263653434700095	-0.0328440665165462	0.136830545136149	South Asia	SA	1990 to 2018	All	Female	Low	Urban
630	SAARC	999	1	1	2	1990-2018	0.0691332956813964	0.0215070202689969	0.140820044974323	South Asia	SA	1990 to 2018	All	Female	Medium	Urban
631	SAARC	999	1	1	3	1990-2018	0.412590773650927	0.157659030765619	0.728916090997375	South Asia	SA	1990 to 2018	All	Female	High	Urban
632	SAARC	999	1	1	999	1990-2018	0.067578921645371	0.0100889064195536	0.159189325738802	South Asia	SA	1990 to 2018	All	Female	All	Urban
633	SAARC	999	1	999	1	1990-2018	0.0250468187791077	-0.00363195372200092	0.0781844802166423	South Asia	SA	1990 to 2018	All	Female	Low	All
634	SAARC	999	1	999	2	1990-2018	0.051649492231877	0.026791528328074	0.0864571106152806	South Asia	SA	1990 to 2018	All	Female	Medium	All
635	SAARC	999	1	999	3	1990-2018	0.316258425522022	0.181156707184812	0.496264523542073	South Asia	SA	1990 to 2018	All	Female	High	All
636	SAARC	999	1	999	999	1990-2018	0.0544804975680891	0.0244844220936215	0.0995602967800105	South Asia	SA	1990 to 2018	All	Female	All	All
637	SAARC	999	999	0	1	1990-2018	0.0236466825682736	0.0082614234828373	0.0538810988704839	South Asia	SA	1990 to 2018	All	All	Low	Rural
638	SAARC	999	999	0	2	1990-2018	0.0406618486992726	0.0260642157495968	0.0607570743129419	South Asia	SA	1990 to 2018	All	All	Medium	Rural
639	SAARC	999	999	0	3	1990-2018	0.252412476114419	0.169112831646114	0.38102970819929	South Asia	SA	1990 to 2018	All	All	High	Rural
640	SAARC	999	999	0	999	1990-2018	0.0457777175467698	0.0294614993256429	0.0715578522552472	South Asia	SA	1990 to 2018	All	All	All	Rural
641	SAARC	999	999	1	1	1990-2018	0.0294383455179074	-0.0224817733623627	0.126447579272845	South Asia	SA	1990 to 2018	All	All	Low	Urban
642	SAARC	999	999	1	2	1990-2018	0.068978163225427	0.0248635078850834	0.137665648478719	South Asia	SA	1990 to 2018	All	All	Medium	Urban
643	SAARC	999	999	1	3	1990-2018	0.375843230184935	0.146407426615771	0.652980353561145	South Asia	SA	1990 to 2018	All	All	High	Urban
644	SAARC	999	999	1	999	1990-2018	0.067171555873481	0.012668967042104	0.149440991794494	South Asia	SA	1990 to 2018	All	All	All	Urban
645	SAARC	999	999	999	1	1990-2018	0.0261177382543183	9.42208116008734e-05	0.0746525440120452	South Asia	SA	1990 to 2018	All	All	Low	All
646	SAARC	999	999	999	2	1990-2018	0.0500712601237722	0.0274573398245592	0.0823000524918907	South Asia	SA	1990 to 2018	All	All	Medium	All
647	SAARC	999	999	999	3	1990-2018	0.29356505422417	0.175648534810369	0.447132878873746	South Asia	SA	1990 to 2018	All	All	High	All
648	SAARC	999	999	999	999	1990-2018	0.0527668275430597	0.0253583077300834	0.0943168775988661	South Asia	SA	1990 to 2018	All	All	All	All
649	SSA	37.5	0	0	999	1990-2018	3.15106549030161	2.35666309854908	4.18320925623855	Sub-Saharan Africa	SSA	1990 to 2018	20-39 years	Male	All	Rural
650	SSA	37.5	0	1	999	1990-2018	3.56243342813846	2.42160465996452	5.2411747575998	Sub-Saharan Africa	SSA	1990 to 2018	20-39 years	Male	All	Urban
651	SSA	37.5	0	999	1	1990-2018	2.99011896294503	2.16836688823721	4.1823899864	Sub-Saharan Africa	SSA	1990 to 2018	20-39 years	Male	Low	All
652	SSA	37.5	0	999	2	1990-2018	4.14623169033891	2.91192301507492	5.75569221021504	Sub-Saharan Africa	SSA	1990 to 2018	20-39 years	Male	Medium	All
653	SSA	37.5	0	999	3	1990-2018	3.26045983141536	2.07130419463304	4.83103818137355	Sub-Saharan Africa	SSA	1990 to 2018	20-39 years	Male	High	All
654	SSA	37.5	0	999	999	1990-2018	3.31347466818862	2.46472991656316	4.41888660481121	Sub-Saharan Africa	SSA	1990 to 2018	20-39 years	Male	All	All
655	SSA	37.5	1	0	999	1990-2018	3.05319133118663	2.33518400252975	4.06751706381984	Sub-Saharan Africa	SSA	1990 to 2018	20-39 years	Female	All	Rural
656	SSA	37.5	1	1	999	1990-2018	3.45688923130322	2.34464789023865	5.02653431104524	Sub-Saharan Africa	SSA	1990 to 2018	20-39 years	Female	All	Urban
657	SSA	37.5	1	999	1	1990-2018	2.91305268796883	2.12535843304735	4.009706101548	Sub-Saharan Africa	SSA	1990 to 2018	20-39 years	Female	Low	All
658	SSA	37.5	1	999	2	1990-2018	4.04441628254798	2.82838043955707	5.64093470944476	Sub-Saharan Africa	SSA	1990 to 2018	20-39 years	Female	Medium	All
659	SSA	37.5	1	999	3	1990-2018	3.18883048700414	2.0410586515418	4.75199215973968	Sub-Saharan Africa	SSA	1990 to 2018	20-39 years	Female	High	All
660	SSA	37.5	1	999	999	1990-2018	3.22396898986822	2.43402155605367	4.2576124826194	Sub-Saharan Africa	SSA	1990 to 2018	20-39 years	Female	All	All
661	SSA	37.5	999	0	1	1990-2018	2.76436669415002	2.0705606327581	3.70201710806306	Sub-Saharan Africa	SSA	1990 to 2018	20-39 years	All	Low	Rural
662	SSA	37.5	999	0	2	1990-2018	4.01160690677477	2.90891099664445	5.5342665466229	Sub-Saharan Africa	SSA	1990 to 2018	20-39 years	All	Medium	Rural
663	SSA	37.5	999	0	3	1990-2018	3.21052668780444	2.17620884953056	4.64505284346625	Sub-Saharan Africa	SSA	1990 to 2018	20-39 years	All	High	Rural
664	SSA	37.5	999	0	999	1990-2018	3.11955690964747	2.39781892928952	4.01714862614591	Sub-Saharan Africa	SSA	1990 to 2018	20-39 years	All	All	Rural
665	SSA	37.5	999	1	1	1990-2018	3.25437433790685	2.20299753803866	4.87437674234101	Sub-Saharan Africa	SSA	1990 to 2018	20-39 years	All	Low	Urban
666	SSA	37.5	999	1	2	1990-2018	4.19021039615677	2.76156342764042	6.08044438168968	Sub-Saharan Africa	SSA	1990 to 2018	20-39 years	All	Medium	Urban
667	SSA	37.5	999	1	3	1990-2018	3.22883856765218	1.85297084015342	5.05889714313012	Sub-Saharan Africa	SSA	1990 to 2018	20-39 years	All	High	Urban
668	SSA	37.5	999	1	999	1990-2018	3.51865188836333	2.4777529404164	4.94902415322452	Sub-Saharan Africa	SSA	1990 to 2018	20-39 years	All	All	Urban
669	SSA	37.5	999	999	1	1990-2018	2.95965676810531	2.19986088756045	3.9843981075731	Sub-Saharan Africa	SSA	1990 to 2018	20-39 years	All	Low	All
670	SSA	37.5	999	999	2	1990-2018	4.10288680464601	2.97917458323921	5.56236751079532	Sub-Saharan Africa	SSA	1990 to 2018	20-39 years	All	Medium	All
671	SSA	37.5	999	999	3	1990-2018	3.23489902141529	2.16169914588589	4.58920475741383	Sub-Saharan Africa	SSA	1990 to 2018	20-39 years	All	High	All
672	SSA	37.5	999	999	999	1990-2018	3.28174614865698	2.49427037942995	4.26292706025427	Sub-Saharan Africa	SSA	1990 to 2018	20-39 years	All	All	All
673	SSA	57.5	0	0	999	1990-2018	2.6465521171248	1.91906172439952	3.61090983475403	Sub-Saharan Africa	SSA	1990 to 2018	40-59 years	Male	All	Rural
674	SSA	57.5	0	1	999	1990-2018	2.9043348360976	1.86618690301885	4.43916701676645	Sub-Saharan Africa	SSA	1990 to 2018	40-59 years	Male	All	Urban
675	SSA	57.5	0	999	1	1990-2018	2.5369345932101	1.74444073078531	3.65295425124336	Sub-Saharan Africa	SSA	1990 to 2018	40-59 years	Male	Low	All
676	SSA	57.5	0	999	2	1990-2018	3.34908986285438	2.25566860094133	4.95441146877089	Sub-Saharan Africa	SSA	1990 to 2018	40-59 years	Male	Medium	All
677	SSA	57.5	0	999	3	1990-2018	2.57596219683625	1.55013160637774	4.03979757637359	Sub-Saharan Africa	SSA	1990 to 2018	40-59 years	Male	High	All
678	SSA	57.5	0	999	999	1990-2018	2.76670153811131	1.98130671519268	3.82251122352508	Sub-Saharan Africa	SSA	1990 to 2018	40-59 years	Male	All	All
679	SSA	57.5	1	0	999	1990-2018	2.53596975169598	1.84001999697375	3.47067511074686	Sub-Saharan Africa	SSA	1990 to 2018	40-59 years	Female	All	Rural
680	SSA	57.5	1	1	999	1990-2018	2.77376381691201	1.7988293311709	4.26974858389105	Sub-Saharan Africa	SSA	1990 to 2018	40-59 years	Female	All	Urban
681	SSA	57.5	1	999	1	1990-2018	2.41595462941848	1.69322562779654	3.48233711053503	Sub-Saharan Africa	SSA	1990 to 2018	40-59 years	Female	Low	All
682	SSA	57.5	1	999	2	1990-2018	3.21776015265693	2.16414289912712	4.6599155655019	Sub-Saharan Africa	SSA	1990 to 2018	40-59 years	Female	Medium	All
683	SSA	57.5	1	999	3	1990-2018	2.47754420971901	1.50982699021282	3.88348927555586	Sub-Saharan Africa	SSA	1990 to 2018	40-59 years	Female	High	All
684	SSA	57.5	1	999	999	1990-2018	2.63958860516856	1.90016023495674	3.63053539049771	Sub-Saharan Africa	SSA	1990 to 2018	40-59 years	Female	All	All
685	SSA	57.5	999	0	1	1990-2018	2.32873112912929	1.68278739524692	3.19255344810587	Sub-Saharan Africa	SSA	1990 to 2018	40-59 years	All	Low	Rural
686	SSA	57.5	999	0	2	1990-2018	3.29831750469756	2.28801489165261	4.68920595977165	Sub-Saharan Africa	SSA	1990 to 2018	40-59 years	All	Medium	Rural
687	SSA	57.5	999	0	3	1990-2018	2.58156961724228	1.71413120514288	3.93030933874843	Sub-Saharan Africa	SSA	1990 to 2018	40-59 years	All	High	Rural
688	SSA	57.5	999	0	999	1990-2018	2.60137532302261	1.94088265651256	3.46741489104038	Sub-Saharan Africa	SSA	1990 to 2018	40-59 years	All	All	Rural
689	SSA	57.5	999	1	1	1990-2018	2.70514840464345	1.76072056665731	4.23459013454214	Sub-Saharan Africa	SSA	1990 to 2018	40-59 years	All	Low	Urban
690	SSA	57.5	999	1	2	1990-2018	3.254458458547	2.04082716691076	5.09696050229218	Sub-Saharan Africa	SSA	1990 to 2018	40-59 years	All	Medium	Urban
691	SSA	57.5	999	1	3	1990-2018	2.47397570272769	1.33756821065173	4.08600054584944	Sub-Saharan Africa	SSA	1990 to 2018	40-59 years	All	High	Urban
692	SSA	57.5	999	1	999	1990-2018	2.85315638713234	1.9196509281578	4.16623976745835	Sub-Saharan Africa	SSA	1990 to 2018	40-59 years	All	All	Urban
693	SSA	57.5	999	999	1	1990-2018	2.483384499694	1.77934667520768	3.46355902173389	Sub-Saharan Africa	SSA	1990 to 2018	40-59 years	All	Low	All
694	SSA	57.5	999	999	2	1990-2018	3.29594913731481	2.29995806111563	4.67685833225806	Sub-Saharan Africa	SSA	1990 to 2018	40-59 years	All	Medium	All
695	SSA	57.5	999	999	3	1990-2018	2.53764791539931	1.63077144035076	3.82056478624356	Sub-Saharan Africa	SSA	1990 to 2018	40-59 years	All	High	All
696	SSA	57.5	999	999	999	1990-2018	2.70979169664878	1.97502532057041	3.66389263574165	Sub-Saharan Africa	SSA	1990 to 2018	40-59 years	All	All	All
697	SSA	62.5	0	0	999	1990-2018	1.91461550107504	1.2614084831847	2.81104372745146	Sub-Saharan Africa	SSA	1990 to 2018	60+ years	Male	All	Rural
698	SSA	62.5	0	1	999	1990-2018	2.03276455459396	1.22525477462666	3.32033467644736	Sub-Saharan Africa	SSA	1990 to 2018	60+ years	Male	All	Urban
699	SSA	62.5	0	999	1	1990-2018	1.81658023427652	1.18107259732895	2.77401334982914	Sub-Saharan Africa	SSA	1990 to 2018	60+ years	Male	Low	All
700	SSA	62.5	0	999	2	1990-2018	2.38725443364017	1.43816803687211	3.71996023351702	Sub-Saharan Africa	SSA	1990 to 2018	60+ years	Male	Medium	All
701	SSA	62.5	0	999	3	1990-2018	1.79445397096301	1.00291326794702	3.09827328647882	Sub-Saharan Africa	SSA	1990 to 2018	60+ years	Male	High	All
702	SSA	62.5	0	999	999	1990-2018	1.96999367359255	1.29491030542246	2.91941304227131	Sub-Saharan Africa	SSA	1990 to 2018	60+ years	Male	All	All
703	SSA	62.5	1	0	999	1990-2018	1.84728125963213	1.23055134191577	2.72455261678264	Sub-Saharan Africa	SSA	1990 to 2018	60+ years	Female	All	Rural
704	SSA	62.5	1	1	999	1990-2018	1.85128284443975	1.1191393134697	3.02944344281165	Sub-Saharan Africa	SSA	1990 to 2018	60+ years	Female	All	Urban
705	SSA	62.5	1	999	1	1990-2018	1.75595418261694	1.12910924772012	2.63458410525726	Sub-Saharan Africa	SSA	1990 to 2018	60+ years	Female	Low	All
706	SSA	62.5	1	999	2	1990-2018	2.18995403569823	1.34787720273396	3.47721748336695	Sub-Saharan Africa	SSA	1990 to 2018	60+ years	Female	Medium	All
707	SSA	62.5	1	999	3	1990-2018	1.58098377187975	0.873367849471484	2.78076110638605	Sub-Saharan Africa	SSA	1990 to 2018	60+ years	Female	High	All
708	SSA	62.5	1	999	999	1990-2018	1.85807163903116	1.22223824822359	2.76743470195152	Sub-Saharan Africa	SSA	1990 to 2018	60+ years	Female	All	All
709	SSA	62.5	999	0	1	1990-2018	1.71157198679861	1.13011378871413	2.49658638623694	Sub-Saharan Africa	SSA	1990 to 2018	60+ years	All	Low	Rural
710	SSA	62.5	999	0	2	1990-2018	2.3618422778183	1.49990933732598	3.61648172338478	Sub-Saharan Africa	SSA	1990 to 2018	60+ years	All	Medium	Rural
711	SSA	62.5	999	0	3	1990-2018	1.81839324344986	1.12079969420971	2.99038284620362	Sub-Saharan Africa	SSA	1990 to 2018	60+ years	All	High	Rural
712	SSA	62.5	999	0	999	1990-2018	1.88294753555125	1.26553091614363	2.70782519987019	Sub-Saharan Africa	SSA	1990 to 2018	60+ years	All	All	Rural
713	SSA	62.5	999	1	1	1990-2018	1.89386696446366	1.16019423867635	3.04474068927897	Sub-Saharan Africa	SSA	1990 to 2018	60+ years	All	Low	Urban
714	SSA	62.5	999	1	2	1990-2018	2.1619850154099	1.23226412727414	3.59712314760948	Sub-Saharan Africa	SSA	1990 to 2018	60+ years	All	Medium	Urban
715	SSA	62.5	999	1	3	1990-2018	1.51870648110836	0.703824321121085	2.92229326785783	Sub-Saharan Africa	SSA	1990 to 2018	60+ years	All	High	Urban
716	SSA	62.5	999	1	999	1990-2018	1.94150083021163	1.20335574698955	3.05031454293474	Sub-Saharan Africa	SSA	1990 to 2018	60+ years	All	All	Urban
717	SSA	62.5	999	999	1	1990-2018	1.78982667860182	1.1866932492866	2.62817079680058	Sub-Saharan Africa	SSA	1990 to 2018	60+ years	All	Low	All
718	SSA	62.5	999	999	2	1990-2018	2.27867261494542	1.4415566780961	3.49299665527047	Sub-Saharan Africa	SSA	1990 to 2018	60+ years	All	Medium	All
719	SSA	62.5	999	999	3	1990-2018	1.688161817171	0.995433060854528	2.81501844786986	Sub-Saharan Africa	SSA	1990 to 2018	60+ years	All	High	All
720	SSA	62.5	999	999	999	1990-2018	1.91447913667021	1.27636599306642	2.80234447576879	Sub-Saharan Africa	SSA	1990 to 2018	60+ years	All	All	All
721	SSA	999	0	0	1	1990-2018	2.58803469340901	1.9053153935954	3.46391670789303	Sub-Saharan Africa	SSA	1990 to 2018	All	Male	Low	Rural
722	SSA	999	0	0	2	1990-2018	3.72875889203095	2.65534022493908	5.16447347514343	Sub-Saharan Africa	SSA	1990 to 2018	All	Male	Medium	Rural
723	SSA	999	0	0	3	1990-2018	2.94949054603562	1.9642888912354	4.31999234948605	Sub-Saharan Africa	SSA	1990 to 2018	All	Male	High	Rural
724	SSA	999	0	0	999	1990-2018	2.90659089421302	2.19526054009646	3.79329838797031	Sub-Saharan Africa	SSA	1990 to 2018	All	Male	All	Rural
725	SSA	999	0	1	1	1990-2018	3.0434055599418	2.02719433424256	4.65429046298686	Sub-Saharan Africa	SSA	1990 to 2018	All	Male	Low	Urban
726	SSA	999	0	1	2	1990-2018	3.80034991252803	2.411747990273	5.60273317633698	Sub-Saharan Africa	SSA	1990 to 2018	All	Male	Medium	Urban
727	SSA	999	0	1	3	1990-2018	2.88017577490675	1.60932081581591	4.58125954585036	Sub-Saharan Africa	SSA	1990 to 2018	All	Male	High	Urban
728	SSA	999	0	1	999	1990-2018	3.25285330302593	2.22404991462172	4.64405121422681	Sub-Saharan Africa	SSA	1990 to 2018	All	Male	All	Urban
729	SSA	999	0	999	1	1990-2018	2.77283749477984	2.02830711537462	3.77099688919157	Sub-Saharan Africa	SSA	1990 to 2018	All	Male	Low	All
730	SSA	999	0	999	2	1990-2018	3.77751265662219	2.68101063661181	5.14356972724262	Sub-Saharan Africa	SSA	1990 to 2018	All	Male	Medium	All
731	SSA	999	0	999	3	1990-2018	2.93483749894317	1.92805032768162	4.27837825450706	Sub-Saharan Africa	SSA	1990 to 2018	All	Male	High	All
732	SSA	999	0	999	999	1990-2018	3.05040069723763	2.25400168626356	4.01643418835848	Sub-Saharan Africa	SSA	1990 to 2018	All	Male	All	All
733	SSA	999	1	0	1	1990-2018	2.49050020625524	1.86348246723641	3.37496747093607	Sub-Saharan Africa	SSA	1990 to 2018	All	Female	Low	Rural
734	SSA	999	1	0	2	1990-2018	3.58269802590782	2.54608290025296	4.98167069279137	Sub-Saharan Africa	SSA	1990 to 2018	All	Female	Medium	Rural
735	SSA	999	1	0	3	1990-2018	2.83358513789435	1.89760281699232	4.19534844357637	Sub-Saharan Africa	SSA	1990 to 2018	All	Female	High	Rural
736	SSA	999	1	0	999	1990-2018	2.78963360772427	2.14024100195731	3.65806282827102	Sub-Saharan Africa	SSA	1990 to 2018	All	Female	All	Rural
737	SSA	999	1	1	1	1990-2018	2.9081858933317	1.92571174875166	4.37223564775847	Sub-Saharan Africa	SSA	1990 to 2018	All	Female	Low	Urban
738	SSA	999	1	1	2	1990-2018	3.61673306665047	2.3404265304804	5.36565790924613	Sub-Saharan Africa	SSA	1990 to 2018	All	Female	Medium	Urban
739	SSA	999	1	1	3	1990-2018	2.76327326884062	1.54757285284952	4.41823840547645	Sub-Saharan Africa	SSA	1990 to 2018	All	Female	High	Urban
740	SSA	999	1	1	999	1990-2018	3.10040143560837	2.15883321942011	4.40872060488129	Sub-Saharan Africa	SSA	1990 to 2018	All	Female	All	Urban
741	SSA	999	1	999	1	1990-2018	2.65309851036484	1.98076492989915	3.59919212386915	Sub-Saharan Africa	SSA	1990 to 2018	All	Female	Low	All
742	SSA	999	1	999	2	1990-2018	3.6197121243651	2.56598739759906	4.97535557682871	Sub-Saharan Africa	SSA	1990 to 2018	All	Female	Medium	All
743	SSA	999	1	999	3	1990-2018	2.82272256897206	1.85183819135906	4.10790602792476	Sub-Saharan Africa	SSA	1990 to 2018	All	Female	High	All
744	SSA	999	1	999	999	1990-2018	2.91472626521992	2.20286767380818	3.81429516689328	Sub-Saharan Africa	SSA	1990 to 2018	All	Female	All	All
745	SSA	999	999	0	1	1990-2018	2.54474655183384	1.92935433203962	3.33035267456695	Sub-Saharan Africa	SSA	1990 to 2018	All	All	Low	Rural
746	SSA	999	999	0	2	1990-2018	3.66680251924187	2.67713591814115	4.97563271634782	Sub-Saharan Africa	SSA	1990 to 2018	All	All	Medium	Rural
747	SSA	999	999	0	3	1990-2018	2.9016957742301	2.01140540847754	4.10062660949754	Sub-Saharan Africa	SSA	1990 to 2018	All	All	High	Rural
748	SSA	999	999	0	999	1990-2018	2.85721581215804	2.21092136199005	3.64140472722321	Sub-Saharan Africa	SSA	1990 to 2018	All	All	All	Rural
749	SSA	999	999	1	1	1990-2018	2.9792906240716	2.04980312169602	4.32710970276004	Sub-Saharan Africa	SSA	1990 to 2018	All	All	Low	Urban
750	SSA	999	999	1	2	1990-2018	3.7346842707734	2.50421561723956	5.36123526853907	Sub-Saharan Africa	SSA	1990 to 2018	All	All	Medium	Urban
751	SSA	999	999	1	3	1990-2018	2.83761590543621	1.69551584515557	4.31053442048855	Sub-Saharan Africa	SSA	1990 to 2018	All	All	High	Urban
752	SSA	999	999	1	999	1990-2018	3.17845652164265	2.24879088929377	4.41953730564637	Sub-Saharan Africa	SSA	1990 to 2018	All	All	All	Urban
753	SSA	999	999	999	1	1990-2018	2.72145586596989	2.02353634963467	3.62522894946722	Sub-Saharan Africa	SSA	1990 to 2018	All	All	Low	All
754	SSA	999	999	999	2	1990-2018	3.69947937952759	2.68935277491221	4.9711060837669	Sub-Saharan Africa	SSA	1990 to 2018	All	All	Medium	All
755	SSA	999	999	999	3	1990-2018	2.88534777485506	1.94614911669661	4.05596893434319	Sub-Saharan Africa	SSA	1990 to 2018	All	All	High	All
756	SSA	999	999	999	999	1990-2018	2.98901131172459	2.26364494961788	3.88962524839807	Sub-Saharan Africa	SSA	1990 to 2018	All	All	All	All
757	World	37.5	0	0	999	1990-2018	0.735475263441258	0.578529856714633	0.928275688869927	World	World	1990 to 2018	20-39 years	Male	All	Rural
758	World	37.5	0	1	999	1990-2018	0.382639354091567	0.244952919754264	0.565687086256	World	World	1990 to 2018	20-39 years	Male	All	Urban
759	World	37.5	0	999	1	1990-2018	0.774456146370089	0.58762577868252	1.03352135993302	World	World	1990 to 2018	20-39 years	Male	Low	All
760	World	37.5	0	999	2	1990-2018	0.478222375209448	0.337213134389042	0.648448265184468	World	World	1990 to 2018	20-39 years	Male	Medium	All
761	World	37.5	0	999	3	1990-2018	0.150060072201093	0.0386945046274536	0.26772473002755	World	World	1990 to 2018	20-39 years	Male	High	All
762	World	37.5	0	999	999	1990-2018	0.548993969968189	0.419212040957069	0.709303720097335	World	World	1990 to 2018	20-39 years	Male	All	All
763	World	37.5	1	0	999	1990-2018	0.741873202788927	0.591086420652839	0.9350317679965	World	World	1990 to 2018	20-39 years	Female	All	Rural
764	World	37.5	1	1	999	1990-2018	0.37513235521921	0.2344996595467	0.556049273115903	World	World	1990 to 2018	20-39 years	Female	All	Urban
765	World	37.5	1	999	1	1990-2018	0.777831834044762	0.589466590318169	1.02810944075836	World	World	1990 to 2018	20-39 years	Female	Low	All
766	World	37.5	1	999	2	1990-2018	0.47463669592898	0.337112737419549	0.655963603264988	World	World	1990 to 2018	20-39 years	Female	Medium	All
767	World	37.5	1	999	3	1990-2018	0.157024375202681	0.0445894925311544	0.272353679346117	World	World	1990 to 2018	20-39 years	Female	High	All
768	World	37.5	1	999	999	1990-2018	0.548487142734561	0.418835861020581	0.707720340191528	World	World	1990 to 2018	20-39 years	Female	All	All
769	World	37.5	999	0	1	1990-2018	0.906914516278948	0.728939988204794	1.14130910957129	World	World	1990 to 2018	20-39 years	All	Low	Rural
770	World	37.5	999	0	2	1990-2018	0.658205991582512	0.505712091579186	0.867463929446097	World	World	1990 to 2018	20-39 years	All	Medium	Rural
771	World	37.5	999	0	3	1990-2018	0.331613831870393	0.190709381884935	0.484479587006121	World	World	1990 to 2018	20-39 years	All	High	Rural
772	World	37.5	999	0	999	1990-2018	0.738350023100508	0.600401985534234	0.912693888179121	World	World	1990 to 2018	20-39 years	All	All	Rural
773	World	37.5	999	1	1	1990-2018	0.625839314915839	0.423305603182323	0.907728597457738	World	World	1990 to 2018	20-39 years	All	Low	Urban
774	World	37.5	999	1	2	1990-2018	0.322154069410377	0.189334623467501	0.483121511124738	World	World	1990 to 2018	20-39 years	All	Medium	Urban
775	World	37.5	999	1	3	1990-2018	0.0583494075280827	-0.0400076617520797	0.156623115935729	World	World	1990 to 2018	20-39 years	All	High	Urban
776	World	37.5	999	1	999	1990-2018	0.378617650311899	0.253063332996852	0.533762676665972	World	World	1990 to 2018	20-39 years	All	All	Urban
777	World	37.5	999	999	1	1990-2018	0.778755908587423	0.60516036345725	1.00108517964444	World	World	1990 to 2018	20-39 years	All	Low	All
778	World	37.5	999	999	2	1990-2018	0.477728217884694	0.352492335299584	0.635485323365097	World	World	1990 to 2018	20-39 years	All	Medium	All
779	World	37.5	999	999	3	1990-2018	0.153167499640679	0.0614265060944657	0.251121738691311	World	World	1990 to 2018	20-39 years	All	High	All
780	World	37.5	999	999	999	1990-2018	0.549597278307407	0.429814041176653	0.697289007572367	World	World	1990 to 2018	20-39 years	All	All	All
781	World	57.5	0	0	999	1990-2018	0.391668045212184	0.305782131779948	0.50984572357831	World	World	1990 to 2018	40-59 years	Male	All	Rural
782	World	57.5	0	1	999	1990-2018	0.164529408427355	0.0830468125583843	0.265933296125119	World	World	1990 to 2018	40-59 years	Male	All	Urban
783	World	57.5	0	999	1	1990-2018	0.424651493966843	0.30373797087477	0.58013805519279	World	World	1990 to 2018	40-59 years	Male	Low	All
784	World	57.5	0	999	2	1990-2018	0.227045795209942	0.149121135445751	0.333153117404768	World	World	1990 to 2018	40-59 years	Male	Medium	All
785	World	57.5	0	999	3	1990-2018	0.0406203646257879	-0.0212855831513101	0.104204498126767	World	World	1990 to 2018	40-59 years	Male	High	All
786	World	57.5	0	999	999	1990-2018	0.264729223477963	0.189372293157365	0.360298511105186	World	World	1990 to 2018	40-59 years	Male	All	All
787	World	57.5	1	0	999	1990-2018	0.39925486782695	0.309244672490672	0.519148313069117	World	World	1990 to 2018	40-59 years	Female	All	Rural
788	World	57.5	1	1	999	1990-2018	0.160593376224726	0.0817964601473871	0.260185813611353	World	World	1990 to 2018	40-59 years	Female	All	Urban
789	World	57.5	1	999	1	1990-2018	0.423888599619036	0.305133416297317	0.581005714747387	World	World	1990 to 2018	40-59 years	Female	Low	All
790	World	57.5	1	999	2	1990-2018	0.224458722992463	0.146538670177887	0.324501967742471	World	World	1990 to 2018	40-59 years	Female	Medium	All
791	World	57.5	1	999	3	1990-2018	0.0523531357722613	-0.0080206086817806	0.116378510675218	World	World	1990 to 2018	40-59 years	Female	High	All
792	World	57.5	1	999	999	1990-2018	0.265579904231074	0.191544676940695	0.358472188027042	World	World	1990 to 2018	40-59 years	Female	All	All
793	World	57.5	999	0	1	1990-2018	0.523226662377948	0.40829348944302	0.676281662469403	World	World	1990 to 2018	40-59 years	All	Low	Rural
794	World	57.5	999	0	2	1990-2018	0.342276569550235	0.257553526749864	0.45652154884994	World	World	1990 to 2018	40-59 years	All	Medium	Rural
795	World	57.5	999	0	3	1990-2018	0.163159764888304	0.0975909290539177	0.241447884150242	World	World	1990 to 2018	40-59 years	All	High	Rural
796	World	57.5	999	0	999	1990-2018	0.397197159648028	0.314491751801302	0.501128927636117	World	World	1990 to 2018	40-59 years	All	All	Rural
797	World	57.5	999	1	1	1990-2018	0.323142276192848	0.19583079931606	0.487955891525411	World	World	1990 to 2018	40-59 years	All	Low	Urban
798	World	57.5	999	1	2	1990-2018	0.136224642468418	0.0596278416699907	0.227987739844863	World	World	1990 to 2018	40-59 years	All	Medium	Urban
799	World	57.5	999	1	3	1990-2018	-0.0104437562998633	-0.0655636881231258	0.0470172595293819	World	World	1990 to 2018	40-59 years	All	High	Urban
800	World	57.5	999	1	999	1990-2018	0.163313186187858	0.0930557081887927	0.250005341153411	World	World	1990 to 2018	40-59 years	All	All	Urban
801	World	57.5	999	999	1	1990-2018	0.42541913837979	0.313833020941714	0.564993881049415	World	World	1990 to 2018	40-59 years	All	Low	All
802	World	57.5	999	999	2	1990-2018	0.225343849927417	0.156845858793469	0.316519102363117	World	World	1990 to 2018	40-59 years	All	Medium	All
803	World	57.5	999	999	3	1990-2018	0.0464039008109194	-0.00228092892470047	0.0979631421368653	World	World	1990 to 2018	40-59 years	All	High	All
804	World	57.5	999	999	999	1990-2018	0.265789262600216	0.195886941895978	0.350441125990608	World	World	1990 to 2018	40-59 years	All	All	All
805	World	62.5	0	0	999	1990-2018	0.22237050845194	0.164085336313168	0.299186829399956	World	World	1990 to 2018	60+ years	Male	All	Rural
806	World	62.5	0	1	999	1990-2018	0.0623467366791065	0.0154913083131168	0.116316786954393	World	World	1990 to 2018	60+ years	Male	All	Urban
807	World	62.5	0	999	1	1990-2018	0.230595946104071	0.155898378693249	0.329826507850018	World	World	1990 to 2018	60+ years	Male	Low	All
808	World	62.5	0	999	2	1990-2018	0.106518677717146	0.0585406345314423	0.16188421533434	World	World	1990 to 2018	60+ years	Male	Medium	All
809	World	62.5	0	999	3	1990-2018	0.0148953715788937	-0.0209480451815361	0.0504138465853456	World	World	1990 to 2018	60+ years	Male	High	All
810	World	62.5	0	999	999	1990-2018	0.126541608314584	0.0808489845077351	0.181709361990728	World	World	1990 to 2018	60+ years	Male	All	All
811	World	62.5	1	0	999	1990-2018	0.233658156905667	0.174440532991591	0.311787645688938	World	World	1990 to 2018	60+ years	Female	All	Rural
812	World	62.5	1	1	999	1990-2018	0.0693122751483101	0.0264925742782178	0.120621757983498	World	World	1990 to 2018	60+ years	Female	All	Urban
813	World	62.5	1	999	1	1990-2018	0.237408754822562	0.157463571368247	0.342834875510468	World	World	1990 to 2018	60+ years	Female	Low	All
814	World	62.5	1	999	2	1990-2018	0.107688719322501	0.0611903148416573	0.162675585138812	World	World	1990 to 2018	60+ years	Female	Medium	All
815	World	62.5	1	999	3	1990-2018	0.0401689953535092	0.0074329119809227	0.0757156283557569	World	World	1990 to 2018	60+ years	Female	High	All
816	World	62.5	1	999	999	1990-2018	0.133179748706316	0.0886627895968117	0.189443691710978	World	World	1990 to 2018	60+ years	Female	All	All
817	World	62.5	999	0	1	1990-2018	0.319284039141005	0.237787831565726	0.428794666473004	World	World	1990 to 2018	60+ years	All	Low	Rural
818	World	62.5	999	0	2	1990-2018	0.191752718786056	0.137501581964608	0.263056740470629	World	World	1990 to 2018	60+ years	All	Medium	Rural
819	World	62.5	999	0	3	1990-2018	0.105357954369879	0.064772426213844	0.150807180000041	World	World	1990 to 2018	60+ years	All	High	Rural
820	World	62.5	999	0	999	1990-2018	0.22871544116048	0.172485700863919	0.299663815782786	World	World	1990 to 2018	60+ years	All	All	Rural
821	World	62.5	999	1	1	1990-2018	0.156022869130137	0.0814902222576254	0.250716427185042	World	World	1990 to 2018	60+ years	All	Low	Urban
822	World	62.5	999	1	2	1990-2018	0.0534955585890137	0.00926050270472395	0.101543510108107	World	World	1990 to 2018	60+ years	All	Medium	Urban
823	World	62.5	999	1	3	1990-2018	-0.00260138627167375	-0.0323741046803471	0.0279488299128281	World	World	1990 to 2018	60+ years	All	High	Urban
824	World	62.5	999	1	999	1990-2018	0.0664901667849887	0.027933327418873	0.112149737565595	World	World	1990 to 2018	60+ years	All	All	Urban
825	World	62.5	999	999	1	1990-2018	0.235621703182054	0.163361399538548	0.327825386088019	World	World	1990 to 2018	60+ years	All	Low	All
826	World	62.5	999	999	2	1990-2018	0.107114641520448	0.0653943204201694	0.15931951757222	World	World	1990 to 2018	60+ years	All	Medium	All
827	World	62.5	999	999	3	1990-2018	0.02900795467733	0.000981466998459956	0.0583089127868823	World	World	1990 to 2018	60+ years	All	High	All
828	World	62.5	999	999	999	1990-2018	0.130457427044898	0.087999607602002	0.182277217155132	World	World	1990 to 2018	60+ years	All	All	All
829	World	999	0	0	1	1990-2018	0.691328093267347	0.544454433438181	0.871820063286536	World	World	1990 to 2018	All	Male	Low	Rural
830	World	999	0	0	2	1990-2018	0.466756482999633	0.352590908760082	0.61260833042152	World	World	1990 to 2018	All	Male	Medium	Rural
831	World	999	0	0	3	1990-2018	0.223355213184406	0.125973106724146	0.326638530351634	World	World	1990 to 2018	All	Male	High	Rural
832	World	999	0	0	999	1990-2018	0.535736588321145	0.426089677621645	0.663516205185738	World	World	1990 to 2018	All	Male	All	Rural
833	World	999	0	1	1	1990-2018	0.448249209139105	0.292597858682354	0.660688640226964	World	World	1990 to 2018	All	Male	Low	Urban
834	World	999	0	1	2	1990-2018	0.204699007672674	0.109442966457294	0.313858591975551	World	World	1990 to 2018	All	Male	Medium	Urban
835	World	999	0	1	3	1990-2018	0.0109988268555545	-0.0544370362671617	0.0778325983008077	World	World	1990 to 2018	All	Male	High	Urban
836	World	999	0	1	999	1990-2018	0.242776506904327	0.155049293957012	0.352427738383597	World	World	1990 to 2018	All	Male	All	Urban
837	World	999	0	999	1	1990-2018	0.573112876954633	0.436094270737056	0.747443844880722	World	World	1990 to 2018	All	Male	Low	All
838	World	999	0	999	2	1990-2018	0.319831019177504	0.230182957027313	0.427142780560512	World	World	1990 to 2018	All	Male	Medium	All
839	World	999	0	999	3	1990-2018	0.0812998327721915	0.0191588898476555	0.145637620385902	World	World	1990 to 2018	All	Male	High	All
840	World	999	0	999	999	1990-2018	0.374333720592338	0.284251784357447	0.480268419912621	World	World	1990 to 2018	All	Male	All	All
841	World	999	1	0	1	1990-2018	0.686161896584218	0.550050379892129	0.874059398995391	World	World	1990 to 2018	All	Female	Low	Rural
842	World	999	1	0	2	1990-2018	0.461186100242762	0.349114507418265	0.610943250831048	World	World	1990 to 2018	All	Female	Medium	Rural
843	World	999	1	0	3	1990-2018	0.226196559418511	0.130569696355971	0.322324789279199	World	World	1990 to 2018	All	Female	High	Rural
844	World	999	1	0	999	1990-2018	0.531521038272266	0.431879872340004	0.66352780786106	World	World	1990 to 2018	All	Female	All	Rural
845	World	999	1	1	1	1990-2018	0.429200472807641	0.275757589626994	0.633522678194815	World	World	1990 to 2018	All	Female	Low	Urban
846	World	999	1	1	2	1990-2018	0.188177151134373	0.0967604819465536	0.295397239200131	World	World	1990 to 2018	All	Female	Medium	Urban
847	World	999	1	1	3	1990-2018	0.0252440284415545	-0.0378876557609896	0.0876930247254431	World	World	1990 to 2018	All	Female	High	Urban
848	World	999	1	1	999	1990-2018	0.230130915781594	0.146771957557395	0.336096430393139	World	World	1990 to 2018	All	Female	All	Urban
849	World	999	1	999	1	1990-2018	0.564553984446831	0.433181143157004	0.729855873216552	World	World	1990 to 2018	All	Female	Low	All
850	World	999	1	999	2	1990-2018	0.307580325316759	0.221147561891953	0.417784553715141	World	World	1990 to 2018	All	Female	Medium	All
851	World	999	1	999	3	1990-2018	0.090006759349431	0.0308068643780467	0.15082702632309	World	World	1990 to 2018	All	Female	High	All
852	World	999	1	999	999	1990-2018	0.364532170676186	0.280081514586807	0.468732132992173	World	World	1990 to 2018	All	Female	All	All
853	World	999	999	0	1	1990-2018	0.690005287065169	0.55901523762571	0.855999492109839	World	World	1990 to 2018	All	All	Low	Rural
854	World	999	999	0	2	1990-2018	0.46454400724904	0.361214467875429	0.599574261604327	World	World	1990 to 2018	All	All	Medium	Rural
855	World	999	999	0	3	1990-2018	0.223931333196094	0.1465973184307	0.310758540845564	World	World	1990 to 2018	All	All	High	Rural
856	World	999	999	0	999	1990-2018	0.533354307546375	0.436082939849286	0.654725566866004	World	World	1990 to 2018	All	All	All	Rural
857	World	999	999	1	1	1990-2018	0.439839091721	0.302409701217096	0.622034071230379	World	World	1990 to 2018	All	All	Low	Urban
858	World	999	999	1	2	1990-2018	0.196815675545816	0.118579907901629	0.291538562284323	World	World	1990 to 2018	All	All	Medium	Urban
859	World	999	999	1	3	1990-2018	0.0180920798637984	-0.0339662874984637	0.0696921884619484	World	World	1990 to 2018	All	All	High	Urban
860	World	999	999	1	999	1990-2018	0.23663931063023	0.157670359171995	0.334942158085081	World	World	1990 to 2018	All	All	All	Urban
861	World	999	999	999	1	1990-2018	0.569652947431524	0.442051466230605	0.726864323716371	World	World	1990 to 2018	All	All	Low	All
862	World	999	999	999	2	1990-2018	0.314052523616159	0.233331065739925	0.414542633923278	World	World	1990 to 2018	All	All	Medium	All
863	World	999	999	999	3	1990-2018	0.0857222478383177	0.0345977566146909	0.139986933989536	World	World	1990 to 2018	All	All	High	All
864	World	999	999	999	999	1990-2018	0.369180296480042	0.286303909274967	0.467682638609456	World	World	1990 to 2018	All	All	All	All
865	Asia	37.5	0	0	999	2005-2018	0.229892404674096	0.117133466549247	0.393078574797527	Southeast and East Asia	SEEA	2005 to 2018	20-39 years	Male	All	Rural
866	Asia	37.5	0	1	999	2005-2018	0.161539228425669	0.0995740724959044	0.263379884012814	Southeast and East Asia	SEEA	2005 to 2018	20-39 years	Male	All	Urban
867	Asia	37.5	0	999	1	2005-2018	0.294310566927158	0.154064646072756	0.491772834772677	Southeast and East Asia	SEEA	2005 to 2018	20-39 years	Male	Low	All
868	Asia	37.5	0	999	2	2005-2018	0.137018944872147	0.0788309000949569	0.225680800123821	Southeast and East Asia	SEEA	2005 to 2018	20-39 years	Male	Medium	All
869	Asia	37.5	0	999	3	2005-2018	0.106545758501995	0.0625382881283694	0.175968288692711	Southeast and East Asia	SEEA	2005 to 2018	20-39 years	Male	High	All
870	Asia	37.5	0	999	999	2005-2018	0.192009670612375	0.118340592442947	0.307635521498439	Southeast and East Asia	SEEA	2005 to 2018	20-39 years	Male	All	All
871	Asia	37.5	1	0	999	2005-2018	0.224006088567515	0.10659014657447	0.38508515296056	Southeast and East Asia	SEEA	2005 to 2018	20-39 years	Female	All	Rural
872	Asia	37.5	1	1	999	2005-2018	0.155127940173194	0.0940872460184061	0.259429457554765	Southeast and East Asia	SEEA	2005 to 2018	20-39 years	Female	All	Urban
873	Asia	37.5	1	999	1	2005-2018	0.286730077083618	0.147099761877895	0.488627525444351	Southeast and East Asia	SEEA	2005 to 2018	20-39 years	Female	Low	All
874	Asia	37.5	1	999	2	2005-2018	0.1319158591288	0.0716033249474347	0.221921524101037	Southeast and East Asia	SEEA	2005 to 2018	20-39 years	Female	Medium	All
875	Asia	37.5	1	999	3	2005-2018	0.10274873245398	0.0570911679829359	0.177440064096312	Southeast and East Asia	SEEA	2005 to 2018	20-39 years	Female	High	All
876	Asia	37.5	1	999	999	2005-2018	0.185697021296764	0.111286448540483	0.306309800378487	Southeast and East Asia	SEEA	2005 to 2018	20-39 years	Female	All	All
877	Asia	37.5	999	0	1	2005-2018	0.326589681921284	0.148270613248127	0.560396830152298	Southeast and East Asia	SEEA	2005 to 2018	20-39 years	All	Low	Rural
878	Asia	37.5	999	0	2	2005-2018	0.158887077215191	0.0816288834904371	0.269730890782545	Southeast and East Asia	SEEA	2005 to 2018	20-39 years	All	Medium	Rural
879	Asia	37.5	999	0	3	2005-2018	0.144567550607294	0.0827663718001802	0.237975515624256	Southeast and East Asia	SEEA	2005 to 2018	20-39 years	All	High	Rural
880	Asia	37.5	999	0	999	2005-2018	0.226409961851024	0.132609036026818	0.366165994186641	Southeast and East Asia	SEEA	2005 to 2018	20-39 years	All	All	Rural
881	Asia	37.5	999	1	1	2005-2018	0.256842180823244	0.154354092118775	0.417625318960847	Southeast and East Asia	SEEA	2005 to 2018	20-39 years	All	Low	Urban
882	Asia	37.5	999	1	2	2005-2018	0.11498888223956	0.0718482318595286	0.184935767502865	Southeast and East Asia	SEEA	2005 to 2018	20-39 years	All	Medium	Urban
883	Asia	37.5	999	1	3	2005-2018	0.0771481645789637	0.0459917332879226	0.131769787935968	Southeast and East Asia	SEEA	2005 to 2018	20-39 years	All	High	Urban
884	Asia	37.5	999	1	999	2005-2018	0.158941081947006	0.103419162755019	0.256170186636963	Southeast and East Asia	SEEA	2005 to 2018	20-39 years	All	All	Urban
885	Asia	37.5	999	999	1	2005-2018	0.290585650975455	0.169814686347981	0.470809812455726	Southeast and East Asia	SEEA	2005 to 2018	20-39 years	All	Low	All
886	Asia	37.5	999	999	2	2005-2018	0.134361579916967	0.0841280549759306	0.214457682724699	Southeast and East Asia	SEEA	2005 to 2018	20-39 years	All	Medium	All
887	Asia	37.5	999	999	3	2005-2018	0.104585502290556	0.0662081367433222	0.170564105435855	Southeast and East Asia	SEEA	2005 to 2018	20-39 years	All	High	All
888	Asia	37.5	999	999	999	2005-2018	0.18920703869237	0.123192647147992	0.299727744928773	Southeast and East Asia	SEEA	2005 to 2018	20-39 years	All	All	All
889	Asia	57.5	0	0	999	2005-2018	0.0925518954555081	0.0468697306449851	0.162509761764534	Southeast and East Asia	SEEA	2005 to 2018	40-59 years	Male	All	Rural
890	Asia	57.5	0	1	999	2005-2018	0.0630587053045419	0.0374662797559985	0.110568835184963	Southeast and East Asia	SEEA	2005 to 2018	40-59 years	Male	All	Urban
891	Asia	57.5	0	999	1	2005-2018	0.122715030429067	0.0657204216754895	0.213765980097257	Southeast and East Asia	SEEA	2005 to 2018	40-59 years	Male	Low	All
892	Asia	57.5	0	999	2	2005-2018	0.0511318542055181	0.0271878518308119	0.0918808015309565	Southeast and East Asia	SEEA	2005 to 2018	40-59 years	Male	Medium	All
893	Asia	57.5	0	999	3	2005-2018	0.0402616620595028	0.0218845949179635	0.0717817386871093	Southeast and East Asia	SEEA	2005 to 2018	40-59 years	Male	High	All
894	Asia	57.5	0	999	999	2005-2018	0.0756626561299903	0.0443715754693863	0.130707102013225	Southeast and East Asia	SEEA	2005 to 2018	40-59 years	Male	All	All
895	Asia	57.5	1	0	999	2005-2018	0.0926986156474056	0.0443525137266234	0.168459307965649	Southeast and East Asia	SEEA	2005 to 2018	40-59 years	Female	All	Rural
896	Asia	57.5	1	1	999	2005-2018	0.0636694918628887	0.0366327303704018	0.116487137620609	Southeast and East Asia	SEEA	2005 to 2018	40-59 years	Female	All	Urban
897	Asia	57.5	1	999	1	2005-2018	0.122545210674938	0.0620491236874883	0.223393552942815	Southeast and East Asia	SEEA	2005 to 2018	40-59 years	Female	Low	All
898	Asia	57.5	1	999	2	2005-2018	0.0517249270714032	0.0262957623081173	0.0960988887406907	Southeast and East Asia	SEEA	2005 to 2018	40-59 years	Female	Medium	All
899	Asia	57.5	1	999	3	2005-2018	0.0409259131884609	0.02106579043225	0.0766129320380601	Southeast and East Asia	SEEA	2005 to 2018	40-59 years	Female	High	All
900	Asia	57.5	1	999	999	2005-2018	0.0762847350320617	0.0434620581122141	0.137333008192289	Southeast and East Asia	SEEA	2005 to 2018	40-59 years	Female	All	All
901	Asia	57.5	999	0	1	2005-2018	0.139235124500582	0.0669253640616806	0.245427186472342	Southeast and East Asia	SEEA	2005 to 2018	40-59 years	All	Low	Rural
902	Asia	57.5	999	0	2	2005-2018	0.0623780823562016	0.0303569709393696	0.11425235759031	Southeast and East Asia	SEEA	2005 to 2018	40-59 years	All	Medium	Rural
903	Asia	57.5	999	0	3	2005-2018	0.0565515564515109	0.0293928864445244	0.099883787248196	Southeast and East Asia	SEEA	2005 to 2018	40-59 years	All	High	Rural
904	Asia	57.5	999	0	999	2005-2018	0.0926656490218532	0.0514576205323569	0.161676853410685	Southeast and East Asia	SEEA	2005 to 2018	40-59 years	All	All	Rural
905	Asia	57.5	999	1	1	2005-2018	0.107655029111909	0.063712130672952	0.190128671216732	Southeast and East Asia	SEEA	2005 to 2018	40-59 years	All	Low	Urban
906	Asia	57.5	999	1	2	2005-2018	0.0430431755461496	0.0257109211396823	0.0770693566056302	Southeast and East Asia	SEEA	2005 to 2018	40-59 years	All	Medium	Urban
907	Asia	57.5	999	1	3	2005-2018	0.0306270162221922	0.0167158718609671	0.0558250731175315	Southeast and East Asia	SEEA	2005 to 2018	40-59 years	All	High	Urban
908	Asia	57.5	999	1	999	2005-2018	0.0633669789978875	0.0386541424457184	0.112146277420688	Southeast and East Asia	SEEA	2005 to 2018	40-59 years	All	All	Urban
909	Asia	57.5	999	999	1	2005-2018	0.12263619883824	0.0708896720419125	0.212814219367866	Southeast and East Asia	SEEA	2005 to 2018	40-59 years	All	Low	All
910	Asia	57.5	999	999	2	2005-2018	0.0516866878395085	0.0289851628262321	0.0914077062650548	Southeast and East Asia	SEEA	2005 to 2018	40-59 years	All	Medium	All
911	Asia	57.5	999	999	3	2005-2018	0.0406578700414323	0.023006454326201	0.0724417739655823	Southeast and East Asia	SEEA	2005 to 2018	40-59 years	All	High	All
912	Asia	57.5	999	999	999	2005-2018	0.076220995153073	0.0463394144061323	0.132381541302331	Southeast and East Asia	SEEA	2005 to 2018	40-59 years	All	All	All
913	Asia	62.5	0	0	999	2005-2018	0.0610248943761863	0.0346471217586823	0.107018639921427	Southeast and East Asia	SEEA	2005 to 2018	60+ years	Male	All	Rural
914	Asia	62.5	0	1	999	2005-2018	0.0272443422323935	0.0120439082794117	0.0571329529081875	Southeast and East Asia	SEEA	2005 to 2018	60+ years	Male	All	Urban
915	Asia	62.5	0	999	1	2005-2018	0.0786548390231016	0.0442315411014109	0.139945390760178	Southeast and East Asia	SEEA	2005 to 2018	60+ years	Male	Low	All
916	Asia	62.5	0	999	2	2005-2018	0.0270773403687288	0.0134024291559792	0.0518948890505637	Southeast and East Asia	SEEA	2005 to 2018	60+ years	Male	Medium	All
917	Asia	62.5	0	999	3	2005-2018	0.00981145232003415	-0.00116349307922725	0.0287925662338106	Southeast and East Asia	SEEA	2005 to 2018	60+ years	Male	High	All
918	Asia	62.5	0	999	999	2005-2018	0.0409171357809008	0.0222039684742891	0.0763440087098169	Southeast and East Asia	SEEA	2005 to 2018	60+ years	Male	All	All
919	Asia	62.5	1	0	999	2005-2018	0.0623616393883573	0.0335158190715246	0.111569064789442	Southeast and East Asia	SEEA	2005 to 2018	60+ years	Female	All	Rural
920	Asia	62.5	1	1	999	2005-2018	0.0271714947274877	0.0117493735748598	0.0575862805069758	Southeast and East Asia	SEEA	2005 to 2018	60+ years	Female	All	Urban
921	Asia	62.5	1	999	1	2005-2018	0.0802209168372754	0.0437106759398145	0.144825629088993	Southeast and East Asia	SEEA	2005 to 2018	60+ years	Female	Low	All
922	Asia	62.5	1	999	2	2005-2018	0.027343618811322	0.0127384642012375	0.0549929486069262	Southeast and East Asia	SEEA	2005 to 2018	60+ years	Female	Medium	All
923	Asia	62.5	1	999	3	2005-2018	0.0101268035893768	-0.000910827353305298	0.0303802825841749	Southeast and East Asia	SEEA	2005 to 2018	60+ years	Female	High	All
924	Asia	62.5	1	999	999	2005-2018	0.0414630769846673	0.0219030757016735	0.0786561351064093	Southeast and East Asia	SEEA	2005 to 2018	60+ years	Female	All	All
925	Asia	62.5	999	0	1	2005-2018	0.0942530971257996	0.0511183815958931	0.164158582645323	Southeast and East Asia	SEEA	2005 to 2018	60+ years	All	Low	Rural
926	Asia	62.5	999	0	2	2005-2018	0.0436752454881685	0.0249788711235254	0.0770142977098524	Southeast and East Asia	SEEA	2005 to 2018	60+ years	All	Medium	Rural
927	Asia	62.5	999	0	3	2005-2018	0.0354418511651425	0.0196506231018315	0.0644318756215706	Southeast and East Asia	SEEA	2005 to 2018	60+ years	All	High	Rural
928	Asia	62.5	999	0	999	2005-2018	0.0618791599103944	0.0368006705259954	0.106723797432159	Southeast and East Asia	SEEA	2005 to 2018	60+ years	All	All	Rural
929	Asia	62.5	999	1	1	2005-2018	0.0675631554543907	0.0399345349809321	0.121135602840103	Southeast and East Asia	SEEA	2005 to 2018	60+ years	All	Low	Urban
930	Asia	62.5	999	1	2	2005-2018	0.0160497088127899	0.00532676884842306	0.0365476438441896	Southeast and East Asia	SEEA	2005 to 2018	60+ years	All	Medium	Urban
931	Asia	62.5	999	1	3	2005-2018	-0.00311701468254639	-0.0122528868791167	0.010566247860321	Southeast and East Asia	SEEA	2005 to 2018	60+ years	All	High	Urban
932	Asia	62.5	999	1	999	2005-2018	0.0273035247139192	0.0125850139805898	0.0558462238366444	Southeast and East Asia	SEEA	2005 to 2018	60+ years	All	All	Urban
933	Asia	62.5	999	999	1	2005-2018	0.0796575979323307	0.0475157694442613	0.139241768124377	Southeast and East Asia	SEEA	2005 to 2018	60+ years	All	Low	All
934	Asia	62.5	999	999	2	2005-2018	0.0270833358611671	0.0142689491306108	0.0522025405280778	Southeast and East Asia	SEEA	2005 to 2018	60+ years	All	Medium	All
935	Asia	62.5	999	999	3	2005-2018	0.00988298700835367	-0.000442259271959073	0.0290640374008108	Southeast and East Asia	SEEA	2005 to 2018	60+ years	All	High	All
936	Asia	62.5	999	999	999	2005-2018	0.0412929045284298	0.0233064890753287	0.0763029809819016	Southeast and East Asia	SEEA	2005 to 2018	60+ years	All	All	All
937	Asia	999	0	0	1	2005-2018	0.21508780844141	0.100243584597788	0.369770786431246	Southeast and East Asia	SEEA	2005 to 2018	All	Male	Low	Rural
938	Asia	999	0	0	2	2005-2018	0.100176775543332	0.0513438183385484	0.174743056475337	Southeast and East Asia	SEEA	2005 to 2018	All	Male	Medium	Rural
939	Asia	999	0	0	3	2005-2018	0.0897041069153589	0.0502986597865024	0.15284476035444	Southeast and East Asia	SEEA	2005 to 2018	All	Male	High	Rural
940	Asia	999	0	0	999	2005-2018	0.144625990350283	0.0836801209842645	0.241281872204362	Southeast and East Asia	SEEA	2005 to 2018	All	Male	All	Rural
941	Asia	999	0	1	1	2005-2018	0.163976445802058	0.0985783400372081	0.272603020196876	Southeast and East Asia	SEEA	2005 to 2018	All	Male	Low	Urban
942	Asia	999	0	1	2	2005-2018	0.0667280465316855	0.039772774268654	0.112341497848244	Southeast and East Asia	SEEA	2005 to 2018	All	Male	Medium	Urban
943	Asia	999	0	1	3	2005-2018	0.0405789994924407	0.021449648229266	0.0757662789791387	Southeast and East Asia	SEEA	2005 to 2018	All	Male	High	Urban
944	Asia	999	0	1	999	2005-2018	0.0950332502621464	0.0597929499235387	0.159106327894649	Southeast and East Asia	SEEA	2005 to 2018	All	Male	All	Urban
945	Asia	999	0	999	1	2005-2018	0.18781283219079	0.110160123628596	0.30850273882759	Southeast and East Asia	SEEA	2005 to 2018	All	Male	Low	All
946	Asia	999	0	999	2	2005-2018	0.0810518034028754	0.0492029402958206	0.135151600270647	Southeast and East Asia	SEEA	2005 to 2018	All	Male	Medium	All
947	Asia	999	0	999	3	2005-2018	0.0592603648545532	0.0352229069277286	0.101846984370186	Southeast and East Asia	SEEA	2005 to 2018	All	Male	High	All
948	Asia	999	0	999	999	2005-2018	0.116521063132549	0.074570088554625	0.190345118050123	Southeast and East Asia	SEEA	2005 to 2018	All	Male	All	All
949	Asia	999	1	0	1	2005-2018	0.206283194918476	0.0926532546969548	0.364514760692996	Southeast and East Asia	SEEA	2005 to 2018	All	Female	Low	Rural
950	Asia	999	1	0	2	2005-2018	0.0961085443895964	0.0450816439042214	0.170960687182292	Southeast and East Asia	SEEA	2005 to 2018	All	Female	Medium	Rural
951	Asia	999	1	0	3	2005-2018	0.0854843399088085	0.0456622605599827	0.151018754831642	Southeast and East Asia	SEEA	2005 to 2018	All	Female	High	Rural
952	Asia	999	1	0	999	2005-2018	0.139513402559929	0.0777641610052936	0.235789335706867	Southeast and East Asia	SEEA	2005 to 2018	All	Female	All	Rural
953	Asia	999	1	1	1	2005-2018	0.155838696874433	0.0904042693250972	0.267591664478041	Southeast and East Asia	SEEA	2005 to 2018	All	Female	Low	Urban
954	Asia	999	1	1	2	2005-2018	0.0627604278784423	0.0365735864209787	0.108078176363953	Southeast and East Asia	SEEA	2005 to 2018	All	Female	Medium	Urban
955	Asia	999	1	1	3	2005-2018	0.0377547822772764	0.0189671145874256	0.072956565867596	Southeast and East Asia	SEEA	2005 to 2018	All	Female	High	Urban
956	Asia	999	1	1	999	2005-2018	0.0892323781336649	0.0550309581763387	0.15429559262331	Southeast and East Asia	SEEA	2005 to 2018	All	Female	All	Urban
957	Asia	999	1	999	1	2005-2018	0.179289666281232	0.10485512972188	0.303054240035069	Southeast and East Asia	SEEA	2005 to 2018	All	Female	Low	All
958	Asia	999	1	999	2	2005-2018	0.0770030005800786	0.0448936581486839	0.131933170815396	Southeast and East Asia	SEEA	2005 to 2018	All	Female	Medium	All
959	Asia	999	1	999	3	2005-2018	0.0559501363537415	0.031857433181263	0.099772045694898	Southeast and East Asia	SEEA	2005 to 2018	All	Female	High	All
960	Asia	999	1	999	999	2005-2018	0.111126806434124	0.069134493975727	0.187064889800231	Southeast and East Asia	SEEA	2005 to 2018	All	Female	All	All
961	Asia	999	999	0	1	2005-2018	0.210153223317622	0.115347224783766	0.347641766053179	Southeast and East Asia	SEEA	2005 to 2018	All	All	Low	Rural
962	Asia	999	999	0	2	2005-2018	0.0983822065709581	0.0576139273384855	0.164271556441547	Southeast and East Asia	SEEA	2005 to 2018	All	All	Medium	Rural
963	Asia	999	999	0	3	2005-2018	0.0871601033906113	0.0536672157313879	0.145525760121521	Southeast and East Asia	SEEA	2005 to 2018	All	All	High	Rural
964	Asia	999	999	0	999	2005-2018	0.142005328983798	0.0884129262984359	0.229749600501836	Southeast and East Asia	SEEA	2005 to 2018	All	All	All	Rural
965	Asia	999	999	1	1	2005-2018	0.160419074406162	0.101377425151529	0.264582638168798	Southeast and East Asia	SEEA	2005 to 2018	All	All	Low	Urban
966	Asia	999	999	1	2	2005-2018	0.0648173348614835	0.0405781253233177	0.108221863113079	Southeast and East Asia	SEEA	2005 to 2018	All	All	Medium	Urban
967	Asia	999	999	1	3	2005-2018	0.039321155829176	0.0212883425794677	0.0722400322908569	Southeast and East Asia	SEEA	2005 to 2018	All	All	High	Urban
968	Asia	999	999	1	999	2005-2018	0.0923937373951206	0.0596958605812347	0.154400089626267	Southeast and East Asia	SEEA	2005 to 2018	All	All	All	Urban
969	Asia	999	999	999	1	2005-2018	0.183955468903354	0.114862980545214	0.299831738841404	Southeast and East Asia	SEEA	2005 to 2018	All	All	Low	All
970	Asia	999	999	999	2	2005-2018	0.079009704910377	0.0502790010464016	0.12990508341196	Southeast and East Asia	SEEA	2005 to 2018	All	All	Medium	All
971	Asia	999	999	999	3	2005-2018	0.057667754514825	0.0356814459887733	0.0995521259357907	Southeast and East Asia	SEEA	2005 to 2018	All	All	High	All
972	Asia	999	999	999	999	2005-2018	0.113919968860469	0.0750153423129109	0.185695147813833	Southeast and East Asia	SEEA	2005 to 2018	All	All	All	All
973	FSU	37.5	0	0	999	2005-2018	0.370526411116228	0.0334390674198521	0.850650989364077	Centr/Eastern Europe and Centr Asia	CEECA	2005 to 2018	20-39 years	Male	All	Rural
974	FSU	37.5	0	1	999	2005-2018	0.0160705892486817	-0.157893181465236	0.255773481750248	Centr/Eastern Europe and Centr Asia	CEECA	2005 to 2018	20-39 years	Male	All	Urban
975	FSU	37.5	0	999	1	2005-2018	0.133364029021718	-0.137463260088163	0.439005241678399	Centr/Eastern Europe and Centr Asia	CEECA	2005 to 2018	20-39 years	Male	Low	All
976	FSU	37.5	0	999	2	2005-2018	0.267651899793391	0.00932767406930488	0.588989986047077	Centr/Eastern Europe and Centr Asia	CEECA	2005 to 2018	20-39 years	Male	Medium	All
977	FSU	37.5	0	999	3	2005-2018	0.0775093184598871	-0.181124031037516	0.432108392602589	Centr/Eastern Europe and Centr Asia	CEECA	2005 to 2018	20-39 years	Male	High	All
978	FSU	37.5	0	999	999	2005-2018	0.148038854694655	-0.0285755191060189	0.3779374606529	Centr/Eastern Europe and Centr Asia	CEECA	2005 to 2018	20-39 years	Male	All	All
979	FSU	37.5	1	0	999	2005-2018	0.336003808913655	0.0214581756782595	0.770934448577867	Centr/Eastern Europe and Centr Asia	CEECA	2005 to 2018	20-39 years	Female	All	Rural
980	FSU	37.5	1	1	999	2005-2018	0.0100737169816359	-0.164665884047237	0.215562745119099	Centr/Eastern Europe and Centr Asia	CEECA	2005 to 2018	20-39 years	Female	All	Urban
981	FSU	37.5	1	999	1	2005-2018	0.117213618244089	-0.13187491639804	0.417913969128855	Centr/Eastern Europe and Centr Asia	CEECA	2005 to 2018	20-39 years	Female	Low	All
982	FSU	37.5	1	999	2	2005-2018	0.237386807123135	-0.0106758281419944	0.545260311111218	Centr/Eastern Europe and Centr Asia	CEECA	2005 to 2018	20-39 years	Female	Medium	All
983	FSU	37.5	1	999	3	2005-2018	0.0686087789952786	-0.163120725784621	0.376475674297843	Centr/Eastern Europe and Centr Asia	CEECA	2005 to 2018	20-39 years	Female	High	All
984	FSU	37.5	1	999	999	2005-2018	0.130591226639758	-0.032019758185589	0.339171778157753	Centr/Eastern Europe and Centr Asia	CEECA	2005 to 2018	20-39 years	Female	All	All
985	FSU	37.5	999	0	1	2005-2018	0.305748843761968	-0.0323869109545179	0.7270097757945	Centr/Eastern Europe and Centr Asia	CEECA	2005 to 2018	20-39 years	All	Low	Rural
986	FSU	37.5	999	0	2	2005-2018	0.483928065547121	0.132294359197451	0.929295134508399	Centr/Eastern Europe and Centr Asia	CEECA	2005 to 2018	20-39 years	All	Medium	Rural
987	FSU	37.5	999	0	3	2005-2018	0.289139871383083	-0.0661540687823472	0.789295958441968	Centr/Eastern Europe and Centr Asia	CEECA	2005 to 2018	20-39 years	All	High	Rural
988	FSU	37.5	999	0	999	2005-2018	0.359905563811401	0.121871601319565	0.684581732893746	Centr/Eastern Europe and Centr Asia	CEECA	2005 to 2018	20-39 years	All	All	Rural
989	FSU	37.5	999	1	1	2005-2018	0.0266321140240948	-0.18845716390051	0.246817271974479	Centr/Eastern Europe and Centr Asia	CEECA	2005 to 2018	20-39 years	All	Low	Urban
990	FSU	37.5	999	1	2	2005-2018	0.115845380453292	-0.0859939723462448	0.358200939081443	Centr/Eastern Europe and Centr Asia	CEECA	2005 to 2018	20-39 years	All	Medium	Urban
991	FSU	37.5	999	1	3	2005-2018	-0.0444997118031149	-0.235126827408766	0.190238838111549	Centr/Eastern Europe and Centr Asia	CEECA	2005 to 2018	20-39 years	All	High	Urban
992	FSU	37.5	999	1	999	2005-2018	0.0162652249711594	-0.114717018976919	0.181288472161015	Centr/Eastern Europe and Centr Asia	CEECA	2005 to 2018	20-39 years	All	All	Urban
993	FSU	37.5	999	999	1	2005-2018	0.127512376769194	-0.0572211120742452	0.341260144927606	Centr/Eastern Europe and Centr Asia	CEECA	2005 to 2018	20-39 years	All	Low	All
994	FSU	37.5	999	999	2	2005-2018	0.253959493055592	0.0671631124969851	0.48280690670819	Centr/Eastern Europe and Centr Asia	CEECA	2005 to 2018	20-39 years	All	Medium	All
995	FSU	37.5	999	999	3	2005-2018	0.0749441378171189	-0.1040583976835	0.319503656254286	Centr/Eastern Europe and Centr Asia	CEECA	2005 to 2018	20-39 years	All	High	All
996	FSU	37.5	999	999	999	2005-2018	0.142210117671421	0.014178030069695	0.308839917900361	Centr/Eastern Europe and Centr Asia	CEECA	2005 to 2018	20-39 years	All	All	All
997	FSU	57.5	0	0	999	2005-2018	0.199143156307287	0.0594515805890214	0.380045906529784	Centr/Eastern Europe and Centr Asia	CEECA	2005 to 2018	40-59 years	Male	All	Rural
998	FSU	57.5	0	1	999	2005-2018	0.0559521817110556	-0.024403100225033	0.144191326223988	Centr/Eastern Europe and Centr Asia	CEECA	2005 to 2018	40-59 years	Male	All	Urban
999	FSU	57.5	0	999	1	2005-2018	0.112903437330371	-0.00863356765356855	0.247474329897016	Centr/Eastern Europe and Centr Asia	CEECA	2005 to 2018	40-59 years	Male	Low	All
1000	FSU	57.5	0	999	2	2005-2018	0.185073592733596	0.0677776275511988	0.338130420839248	Centr/Eastern Europe and Centr Asia	CEECA	2005 to 2018	40-59 years	Male	Medium	All
1001	FSU	57.5	0	999	3	2005-2018	0.0552464603336653	-0.0458719627044427	0.178854946274057	Centr/Eastern Europe and Centr Asia	CEECA	2005 to 2018	40-59 years	Male	High	All
1002	FSU	57.5	0	999	999	2005-2018	0.107526446357149	0.0331166495541934	0.197381933839371	Centr/Eastern Europe and Centr Asia	CEECA	2005 to 2018	40-59 years	Male	All	All
1003	FSU	57.5	1	0	999	2005-2018	0.175034124007513	0.0505028142769855	0.345610702571262	Centr/Eastern Europe and Centr Asia	CEECA	2005 to 2018	40-59 years	Female	All	Rural
1004	FSU	57.5	1	1	999	2005-2018	0.0451808694709226	-0.0253924253294624	0.129695429752265	Centr/Eastern Europe and Centr Asia	CEECA	2005 to 2018	40-59 years	Female	All	Urban
1005	FSU	57.5	1	999	1	2005-2018	0.0998576644151032	-0.0050831442602554	0.234427814011261	Centr/Eastern Europe and Centr Asia	CEECA	2005 to 2018	40-59 years	Female	Low	All
1006	FSU	57.5	1	999	2	2005-2018	0.167185117380567	0.0476162980521754	0.310652510859231	Centr/Eastern Europe and Centr Asia	CEECA	2005 to 2018	40-59 years	Female	Medium	All
1007	FSU	57.5	1	999	3	2005-2018	0.0440346788679056	-0.0449817685793948	0.153243372833758	Centr/Eastern Europe and Centr Asia	CEECA	2005 to 2018	40-59 years	Female	High	All
1008	FSU	57.5	1	999	999	2005-2018	0.0912745854344343	0.024608467451961	0.176165851748235	Centr/Eastern Europe and Centr Asia	CEECA	2005 to 2018	40-59 years	Female	All	All
1009	FSU	57.5	999	0	1	2005-2018	0.184509832249321	0.0358614689886828	0.3671997562064	Centr/Eastern Europe and Centr Asia	CEECA	2005 to 2018	40-59 years	All	Low	Rural
1010	FSU	57.5	999	0	2	2005-2018	0.282472171622954	0.123543421431684	0.48861048209996	Centr/Eastern Europe and Centr Asia	CEECA	2005 to 2018	40-59 years	All	Medium	Rural
1011	FSU	57.5	999	0	3	2005-2018	0.124651347150521	-0.00838807880076226	0.310213804367084	Centr/Eastern Europe and Centr Asia	CEECA	2005 to 2018	40-59 years	All	High	Rural
1012	FSU	57.5	999	0	999	2005-2018	0.188008078255806	0.0887922673747403	0.324817950036628	Centr/Eastern Europe and Centr Asia	CEECA	2005 to 2018	40-59 years	All	All	Rural
1013	FSU	57.5	999	1	1	2005-2018	0.065408751030223	-0.0294131871935549	0.16702202577955	Centr/Eastern Europe and Centr Asia	CEECA	2005 to 2018	40-59 years	All	Low	Urban
1014	FSU	57.5	999	1	2	2005-2018	0.116969432763252	0.0175452827904568	0.2302944286754	Centr/Eastern Europe and Centr Asia	CEECA	2005 to 2018	40-59 years	All	Medium	Urban
1015	FSU	57.5	999	1	3	2005-2018	0.00821502778053266	-0.066280115998952	0.0924920241813738	Centr/Eastern Europe and Centr Asia	CEECA	2005 to 2018	40-59 years	All	High	Urban
1016	FSU	57.5	999	1	999	2005-2018	0.051069532079654	-0.003984949706839	0.114217232452648	Centr/Eastern Europe and Centr Asia	CEECA	2005 to 2018	40-59 years	All	All	Urban
1017	FSU	57.5	999	999	1	2005-2018	0.107365920567799	0.0258165413231917	0.207121606303716	Centr/Eastern Europe and Centr Asia	CEECA	2005 to 2018	40-59 years	All	Low	All
1018	FSU	57.5	999	999	2	2005-2018	0.177174080408867	0.0834744716316371	0.291607844784272	Centr/Eastern Europe and Centr Asia	CEECA	2005 to 2018	40-59 years	All	Medium	All
1019	FSU	57.5	999	999	3	2005-2018	0.0493857577992387	-0.0192741933375057	0.135783330753082	Centr/Eastern Europe and Centr Asia	CEECA	2005 to 2018	40-59 years	All	High	All
1020	FSU	57.5	999	999	999	2005-2018	0.0991162422412113	0.0453540637841242	0.166977433667594	Centr/Eastern Europe and Centr Asia	CEECA	2005 to 2018	40-59 years	All	All	All
1021	FSU	62.5	0	0	999	2005-2018	0.157173066265898	0.0726303892161867	0.266046924637586	Centr/Eastern Europe and Centr Asia	CEECA	2005 to 2018	60+ years	Male	All	Rural
1022	FSU	62.5	0	1	999	2005-2018	0.0659837766800298	0.0154349575457791	0.129877555311178	Centr/Eastern Europe and Centr Asia	CEECA	2005 to 2018	60+ years	Male	All	Urban
1023	FSU	62.5	0	999	1	2005-2018	0.11546496060506	0.041958593415771	0.215201695072448	Centr/Eastern Europe and Centr Asia	CEECA	2005 to 2018	60+ years	Male	Low	All
1024	FSU	62.5	0	999	2	2005-2018	0.161036630646356	0.0695924257969637	0.281304557732853	Centr/Eastern Europe and Centr Asia	CEECA	2005 to 2018	60+ years	Male	Medium	All
1025	FSU	62.5	0	999	3	2005-2018	0.0497656513807238	-0.00202488002405148	0.117406753898141	Centr/Eastern Europe and Centr Asia	CEECA	2005 to 2018	60+ years	Male	High	All
1026	FSU	62.5	0	999	999	2005-2018	0.097161141266906	0.0481886330637681	0.159577743565117	Centr/Eastern Europe and Centr Asia	CEECA	2005 to 2018	60+ years	Male	All	All
1027	FSU	62.5	1	0	999	2005-2018	0.0781248561528113	0.0207498160904509	0.152527849733492	Centr/Eastern Europe and Centr Asia	CEECA	2005 to 2018	60+ years	Female	All	Rural
1028	FSU	62.5	1	1	999	2005-2018	0.0193826770643455	-0.0164791654860187	0.0624434170111415	Centr/Eastern Europe and Centr Asia	CEECA	2005 to 2018	60+ years	Female	All	Urban
1029	FSU	62.5	1	999	1	2005-2018	0.0522522234677468	0.00123149284811969	0.120216029533845	Centr/Eastern Europe and Centr Asia	CEECA	2005 to 2018	60+ years	Female	Low	All
1030	FSU	62.5	1	999	2	2005-2018	0.0771562810870121	0.016831928645454	0.157962888980413	Centr/Eastern Europe and Centr Asia	CEECA	2005 to 2018	60+ years	Female	Medium	All
1031	FSU	62.5	1	999	3	2005-2018	0.0118139863590183	-0.0268733291438006	0.0569724078000129	Centr/Eastern Europe and Centr Asia	CEECA	2005 to 2018	60+ years	Female	High	All
1032	FSU	62.5	1	999	999	2005-2018	0.039333475884462	0.0058114450655798	0.0798825364732278	Centr/Eastern Europe and Centr Asia	CEECA	2005 to 2018	60+ years	Female	All	All
1033	FSU	62.5	999	0	1	2005-2018	0.120405929844283	0.041172539191554	0.228551674963961	Centr/Eastern Europe and Centr Asia	CEECA	2005 to 2018	60+ years	All	Low	Rural
1034	FSU	62.5	999	0	2	2005-2018	0.173292791364807	0.0803918321415331	0.299230256706327	Centr/Eastern Europe and Centr Asia	CEECA	2005 to 2018	60+ years	All	Medium	Rural
1035	FSU	62.5	999	0	3	2005-2018	0.0621668957599996	0.0021664320889663	0.138586815445684	Centr/Eastern Europe and Centr Asia	CEECA	2005 to 2018	60+ years	All	High	Rural
1036	FSU	62.5	999	0	999	2005-2018	0.109584236577867	0.0555186715792355	0.180797704786724	Centr/Eastern Europe and Centr Asia	CEECA	2005 to 2018	60+ years	All	All	Rural
1037	FSU	62.5	999	1	1	2005-2018	0.0534591713017266	0.00394709288425816	0.118010815729161	Centr/Eastern Europe and Centr Asia	CEECA	2005 to 2018	60+ years	All	Low	Urban
1038	FSU	62.5	999	1	2	2005-2018	0.0768938394409359	0.0159195147792369	0.157941756091804	Centr/Eastern Europe and Centr Asia	CEECA	2005 to 2018	60+ years	All	Medium	Urban
1039	FSU	62.5	999	1	3	2005-2018	0.00864575246569012	-0.0263142301303115	0.0509585399517258	Centr/Eastern Europe and Centr Asia	CEECA	2005 to 2018	60+ years	All	High	Urban
1040	FSU	62.5	999	1	999	2005-2018	0.0372197970102917	0.00647816030175847	0.0762846518327101	Centr/Eastern Europe and Centr Asia	CEECA	2005 to 2018	60+ years	All	All	Urban
1041	FSU	62.5	999	999	1	2005-2018	0.0766294466375278	0.0314704150214507	0.1392714009153	Centr/Eastern Europe and Centr Asia	CEECA	2005 to 2018	60+ years	All	Low	All
1042	FSU	62.5	999	999	2	2005-2018	0.111634161317236	0.052918142595879	0.1871642458989	Centr/Eastern Europe and Centr Asia	CEECA	2005 to 2018	60+ years	All	Medium	All
1043	FSU	62.5	999	999	3	2005-2018	0.0264568032096219	-0.00632470177950996	0.0661089699632742	Centr/Eastern Europe and Centr Asia	CEECA	2005 to 2018	60+ years	All	High	All
1044	FSU	62.5	999	999	999	2005-2018	0.062419904484573	0.0300029370973972	0.101408363647499	Centr/Eastern Europe and Centr Asia	CEECA	2005 to 2018	60+ years	All	All	All
1045	FSU	999	0	0	1	2005-2018	0.244389784089121	0.0195094560383313	0.525509102340468	Centr/Eastern Europe and Centr Asia	CEECA	2005 to 2018	All	Male	Low	Rural
1046	FSU	999	0	0	2	2005-2018	0.368931743295692	0.141536906572862	0.671623018414367	Centr/Eastern Europe and Centr Asia	CEECA	2005 to 2018	All	Male	Medium	Rural
1047	FSU	999	0	0	3	2005-2018	0.199050150169878	-0.0331800049181266	0.535353480348306	Centr/Eastern Europe and Centr Asia	CEECA	2005 to 2018	All	Male	High	Rural
1048	FSU	999	0	0	999	2005-2018	0.266180502755198	0.100762269330382	0.489152386652065	Centr/Eastern Europe and Centr Asia	CEECA	2005 to 2018	All	Male	All	Rural
1049	FSU	999	0	1	1	2005-2018	0.0571960742945375	-0.0788400836154218	0.210129414732799	Centr/Eastern Europe and Centr Asia	CEECA	2005 to 2018	All	Male	Low	Urban
1050	FSU	999	0	1	2	2005-2018	0.124074718372208	-0.00847202946007165	0.289230490050847	Centr/Eastern Europe and Centr Asia	CEECA	2005 to 2018	All	Male	Medium	Urban
1051	FSU	999	0	1	3	2005-2018	-0.0115414532135354	-0.126590880099471	0.153037711651419	Centr/Eastern Europe and Centr Asia	CEECA	2005 to 2018	All	Male	High	Urban
1052	FSU	999	0	1	999	2005-2018	0.0429144620620157	-0.0373726449995305	0.15105550435301	Centr/Eastern Europe and Centr Asia	CEECA	2005 to 2018	All	Male	All	Urban
1053	FSU	999	0	999	1	2005-2018	0.122976291919637	0.00313296480782283	0.268872707234791	Centr/Eastern Europe and Centr Asia	CEECA	2005 to 2018	All	Male	Low	All
1054	FSU	999	0	999	2	2005-2018	0.215140011476209	0.0894925024835819	0.371611210977089	Centr/Eastern Europe and Centr Asia	CEECA	2005 to 2018	All	Male	Medium	All
1055	FSU	999	0	999	3	2005-2018	0.0649041881279565	-0.0560107749552359	0.222338331074899	Centr/Eastern Europe and Centr Asia	CEECA	2005 to 2018	All	Male	High	All
1056	FSU	999	0	999	999	2005-2018	0.122814590009642	0.0365750224992654	0.232444444556519	Centr/Eastern Europe and Centr Asia	CEECA	2005 to 2018	All	Male	All	All
1057	FSU	999	1	0	1	2005-2018	0.190804043046012	0.0124083669790224	0.430231148533952	Centr/Eastern Europe and Centr Asia	CEECA	2005 to 2018	All	Female	Low	Rural
1058	FSU	999	1	0	2	2005-2018	0.297667011981772	0.101777135128156	0.554479689253557	Centr/Eastern Europe and Centr Asia	CEECA	2005 to 2018	All	Female	Medium	Rural
1059	FSU	999	1	0	3	2005-2018	0.151656759335506	-0.0356685522445103	0.410894838682851	Centr/Eastern Europe and Centr Asia	CEECA	2005 to 2018	All	Female	High	Rural
1060	FSU	999	1	0	999	2005-2018	0.209181949005979	0.0801814310954403	0.38847865150397	Centr/Eastern Europe and Centr Asia	CEECA	2005 to 2018	All	Female	All	Rural
1061	FSU	999	1	1	1	2005-2018	0.0388846775057632	-0.0748772796815972	0.158767862101873	Centr/Eastern Europe and Centr Asia	CEECA	2005 to 2018	All	Female	Low	Urban
1062	FSU	999	1	1	2	2005-2018	0.089775506046848	-0.0204930472610348	0.219551538576328	Centr/Eastern Europe and Centr Asia	CEECA	2005 to 2018	All	Female	Medium	Urban
1063	FSU	999	1	1	3	2005-2018	-0.0156938916427745	-0.115646087402854	0.105212615218738	Centr/Eastern Europe and Centr Asia	CEECA	2005 to 2018	All	Female	High	Urban
1064	FSU	999	1	1	999	2005-2018	0.0255523330099458	-0.0418139721446077	0.105563528255495	Centr/Eastern Europe and Centr Asia	CEECA	2005 to 2018	All	Female	All	Urban
1065	FSU	999	1	999	1	2005-2018	0.0913194274213008	-0.00340519093776079	0.214205950787436	Centr/Eastern Europe and Centr Asia	CEECA	2005 to 2018	All	Female	Low	All
1066	FSU	999	1	999	2	2005-2018	0.165860032867121	0.0620653208777895	0.294340031189056	Centr/Eastern Europe and Centr Asia	CEECA	2005 to 2018	All	Female	Medium	All
1067	FSU	999	1	999	3	2005-2018	0.0422618120598145	-0.0478909292082105	0.165435831396118	Centr/Eastern Europe and Centr Asia	CEECA	2005 to 2018	All	Female	High	All
1068	FSU	999	1	999	999	2005-2018	0.0905934654081117	0.0223948848828269	0.179455282384807	Centr/Eastern Europe and Centr Asia	CEECA	2005 to 2018	All	Female	All	All
1069	FSU	999	999	0	1	2005-2018	0.218084448571932	0.0720649742334915	0.40790476451846	Centr/Eastern Europe and Centr Asia	CEECA	2005 to 2018	All	All	Low	Rural
1070	FSU	999	999	0	2	2005-2018	0.336138335997463	0.176376459145924	0.54504436719298	Centr/Eastern Europe and Centr Asia	CEECA	2005 to 2018	All	All	Medium	Rural
1071	FSU	999	999	0	3	2005-2018	0.177189312090975	0.0236737209156317	0.398428309736962	Centr/Eastern Europe and Centr Asia	CEECA	2005 to 2018	All	All	High	Rural
1072	FSU	999	999	0	999	2005-2018	0.237449284452506	0.126552391427115	0.391208194568065	Centr/Eastern Europe and Centr Asia	CEECA	2005 to 2018	All	All	All	Rural
1073	FSU	999	999	1	1	2005-2018	0.0470316852557649	-0.040730932251952	0.144842253091831	Centr/Eastern Europe and Centr Asia	CEECA	2005 to 2018	All	All	Low	Urban
1074	FSU	999	999	1	2	2005-2018	0.106451258272907	0.0169874578430112	0.214336947516768	Centr/Eastern Europe and Centr Asia	CEECA	2005 to 2018	All	All	Medium	Urban
1075	FSU	999	999	1	3	2005-2018	-0.0126528606262187	-0.090151442636044	0.0872370056251456	Centr/Eastern Europe and Centr Asia	CEECA	2005 to 2018	All	All	High	Urban
1076	FSU	999	999	1	999	2005-2018	0.0350231278058164	-0.0223974314068279	0.106880414782503	Centr/Eastern Europe and Centr Asia	CEECA	2005 to 2018	All	All	All	Urban
1077	FSU	999	999	999	1	2005-2018	0.107110210075929	0.0256378737925575	0.206829695522944	Centr/Eastern Europe and Centr Asia	CEECA	2005 to 2018	All	All	Low	All
1078	FSU	999	999	999	2	2005-2018	0.190341109453083	0.10103508366217	0.29896523399103	Centr/Eastern Europe and Centr Asia	CEECA	2005 to 2018	All	All	Medium	All
1079	FSU	999	999	999	3	2005-2018	0.053942471693246	-0.0212975455266742	0.158750628142803	Centr/Eastern Europe and Centr Asia	CEECA	2005 to 2018	All	All	High	All
1080	FSU	999	999	999	999	2005-2018	0.106300832445467	0.0450928766323169	0.182467988250036	Centr/Eastern Europe and Centr Asia	CEECA	2005 to 2018	All	All	All	All
1081	HIC	37.5	0	0	999	2005-2018	-1.8440813748878	-1.99407172749888	-1.71222949491288	High-Income Countries	HIC	2005 to 2018	20-39 years	Male	All	Rural
1082	HIC	37.5	0	1	999	2005-2018	-1.93009812604881	-2.10493852709305	-1.7696763405838	High-Income Countries	HIC	2005 to 2018	20-39 years	Male	All	Urban
1083	HIC	37.5	0	999	1	2005-2018	-0.848740013427617	-0.94499560215473	-0.761722239363327	High-Income Countries	HIC	2005 to 2018	20-39 years	Male	Low	All
1084	HIC	37.5	0	999	2	2005-2018	-1.14054226796876	-1.25728896078034	-1.03634083852657	High-Income Countries	HIC	2005 to 2018	20-39 years	Male	Medium	All
1085	HIC	37.5	0	999	3	2005-2018	-2.61853721842983	-2.84053221389079	-2.41420783616266	High-Income Countries	HIC	2005 to 2018	20-39 years	Male	High	All
1086	HIC	37.5	0	999	999	2005-2018	-1.9123377040574	-2.07595890561815	-1.76463644831258	High-Income Countries	HIC	2005 to 2018	20-39 years	Male	All	All
1087	HIC	37.5	1	0	999	2005-2018	-1.53164341968763	-1.65420255303532	-1.41675090098133	High-Income Countries	HIC	2005 to 2018	20-39 years	Female	All	Rural
1088	HIC	37.5	1	1	999	2005-2018	-1.60056609249892	-1.74634516713555	-1.46602469534051	High-Income Countries	HIC	2005 to 2018	20-39 years	Female	All	Urban
1089	HIC	37.5	1	999	1	2005-2018	-0.699984965472891	-0.778868633338387	-0.627099364049266	High-Income Countries	HIC	2005 to 2018	20-39 years	Female	Low	All
1090	HIC	37.5	1	999	2	2005-2018	-0.943944176946427	-1.03919954227136	-0.856971303966456	High-Income Countries	HIC	2005 to 2018	20-39 years	Female	Medium	All
1091	HIC	37.5	1	999	3	2005-2018	-2.1770622484098	-2.36304430094117	-2.00327797986764	High-Income Countries	HIC	2005 to 2018	20-39 years	Female	High	All
1092	HIC	37.5	1	999	999	2005-2018	-1.58721565234492	-1.72129346609014	-1.45962226949913	High-Income Countries	HIC	2005 to 2018	20-39 years	Female	All	All
1093	HIC	37.5	999	0	1	2005-2018	-0.715789009433653	-0.787182940714774	-0.651161891760891	High-Income Countries	HIC	2005 to 2018	20-39 years	All	Low	Rural
1094	HIC	37.5	999	0	2	2005-2018	-0.971434250377782	-1.05464001695531	-0.894704780970766	High-Income Countries	HIC	2005 to 2018	20-39 years	All	Medium	Rural
1095	HIC	37.5	999	0	3	2005-2018	-2.41015707003744	-2.59168792588421	-2.23603068573279	High-Income Countries	HIC	2005 to 2018	20-39 years	All	High	Rural
1096	HIC	37.5	999	0	999	2005-2018	-1.69030594818966	-1.81323909423569	-1.57562770443787	High-Income Countries	HIC	2005 to 2018	20-39 years	All	All	Rural
1097	HIC	37.5	999	1	1	2005-2018	-0.79037004235477	-0.881777608455028	-0.711224156171399	High-Income Countries	HIC	2005 to 2018	20-39 years	All	Low	Urban
1098	HIC	37.5	999	1	2	2005-2018	-1.0624172053876	-1.17157994222969	-0.963631219903371	High-Income Countries	HIC	2005 to 2018	20-39 years	All	Medium	Urban
1099	HIC	37.5	999	1	3	2005-2018	-2.39916133720083	-2.60332609220975	-2.20931413265616	High-Income Countries	HIC	2005 to 2018	20-39 years	All	High	Urban
1100	HIC	37.5	999	1	999	2005-2018	-1.76828715561574	-1.91797961566642	-1.63011499451877	High-Income Countries	HIC	2005 to 2018	20-39 years	All	All	Urban
1101	HIC	37.5	999	999	1	2005-2018	-0.774376814426064	-0.859288336607032	-0.701540886085605	High-Income Countries	HIC	2005 to 2018	20-39 years	All	Low	All
1102	HIC	37.5	999	999	2	2005-2018	-1.0436018159261	-1.14405455142683	-0.951576590668726	High-Income Countries	HIC	2005 to 2018	20-39 years	All	Medium	All
1103	HIC	37.5	999	999	3	2005-2018	-2.40147648106128	-2.59144414878407	-2.22339288040156	High-Income Countries	HIC	2005 to 2018	20-39 years	All	High	All
1104	HIC	37.5	999	999	999	2005-2018	-1.75197393535906	-1.89031426323801	-1.62546656119652	High-Income Countries	HIC	2005 to 2018	20-39 years	All	All	All
1105	HIC	57.5	0	0	999	2005-2018	-1.06629443235181	-1.15315279942342	-0.988966370936919	High-Income Countries	HIC	2005 to 2018	40-59 years	Male	All	Rural
1106	HIC	57.5	0	1	999	2005-2018	-1.13694517705177	-1.24095157452205	-1.04157486863058	High-Income Countries	HIC	2005 to 2018	40-59 years	Male	All	Urban
1107	HIC	57.5	0	999	1	2005-2018	-0.4835686169275	-0.537666302570012	-0.434697220620052	High-Income Countries	HIC	2005 to 2018	40-59 years	Male	Low	All
1108	HIC	57.5	0	999	2	2005-2018	-0.673683482840488	-0.740974118147931	-0.613307186082593	High-Income Countries	HIC	2005 to 2018	40-59 years	Male	Medium	All
1109	HIC	57.5	0	999	3	2005-2018	-1.58542588140334	-1.72259917832565	-1.4602266758537	High-Income Countries	HIC	2005 to 2018	40-59 years	Male	High	All
1110	HIC	57.5	0	999	999	2005-2018	-1.12320590183951	-1.21933335178267	-1.03584478391772	High-Income Countries	HIC	2005 to 2018	40-59 years	Male	All	All
1111	HIC	57.5	1	0	999	2005-2018	-0.872700458908306	-0.942158562181931	-0.80733595988073	High-Income Countries	HIC	2005 to 2018	40-59 years	Female	All	Rural
1112	HIC	57.5	1	1	999	2005-2018	-0.932060260296488	-1.016293110153	-0.853762342317855	High-Income Countries	HIC	2005 to 2018	40-59 years	Female	All	Urban
1113	HIC	57.5	1	999	1	2005-2018	-0.393277145306048	-0.437323260430262	-0.353295879217342	High-Income Countries	HIC	2005 to 2018	40-59 years	Female	Low	All
1114	HIC	57.5	1	999	2	2005-2018	-0.549448934166706	-0.602422712051927	-0.500500889579206	High-Income Countries	HIC	2005 to 2018	40-59 years	Female	Medium	All
1115	HIC	57.5	1	999	3	2005-2018	-1.30200425499211	-1.41547470858156	-1.19574994779621	High-Income Countries	HIC	2005 to 2018	40-59 years	Female	High	All
1116	HIC	57.5	1	999	999	2005-2018	-0.920435541393827	-0.998161209153706	-0.847893424981629	High-Income Countries	HIC	2005 to 2018	40-59 years	Female	All	All
1117	HIC	57.5	999	0	1	2005-2018	-0.40536965691771	-0.446128711779911	-0.369424282714677	High-Income Countries	HIC	2005 to 2018	40-59 years	All	Low	Rural
1118	HIC	57.5	999	0	2	2005-2018	-0.562250513748661	-0.609781509119448	-0.518566938231371	High-Income Countries	HIC	2005 to 2018	40-59 years	All	Medium	Rural
1119	HIC	57.5	999	0	3	2005-2018	-1.4305528434771	-1.54121796646873	-1.32759429279432	High-Income Countries	HIC	2005 to 2018	40-59 years	All	High	Rural
1120	HIC	57.5	999	0	999	2005-2018	-0.969403866884194	-1.04131628699806	-0.903484809818686	High-Income Countries	HIC	2005 to 2018	40-59 years	All	All	Rural
1121	HIC	57.5	999	1	1	2005-2018	-0.44697609178998	-0.498392936850839	-0.402233352122831	High-Income Countries	HIC	2005 to 2018	40-59 years	All	Low	Urban
1122	HIC	57.5	999	1	2	2005-2018	-0.624876319293512	-0.687306888809645	-0.569634066083907	High-Income Countries	HIC	2005 to 2018	40-59 years	All	Medium	Urban
1123	HIC	57.5	999	1	3	2005-2018	-1.4470110314392	-1.57326793309974	-1.33083219669631	High-Income Countries	HIC	2005 to 2018	40-59 years	All	High	Urban
1124	HIC	57.5	999	1	999	2005-2018	-1.03404205130231	-1.12317754739872	-0.953064032935782	High-Income Countries	HIC	2005 to 2018	40-59 years	All	All	Urban
1125	HIC	57.5	999	999	1	2005-2018	-0.438302101416871	-0.485361624940008	-0.396569857228021	High-Income Countries	HIC	2005 to 2018	40-59 years	All	Low	All
1126	HIC	57.5	999	999	2	2005-2018	-0.611196418887629	-0.668965370857456	-0.560241277035371	High-Income Countries	HIC	2005 to 2018	40-59 years	All	Medium	All
1127	HIC	57.5	999	999	3	2005-2018	-1.44405990937778	-1.56103613665333	-1.33474269851652	High-Income Countries	HIC	2005 to 2018	40-59 years	All	High	All
1128	HIC	57.5	999	999	999	2005-2018	-1.02088731797637	-1.10189682005422	-0.946447776559057	High-Income Countries	HIC	2005 to 2018	40-59 years	All	All	All
1129	HIC	62.5	0	0	999	2005-2018	-0.555452437401702	-0.603150728941581	-0.512104973942484	High-Income Countries	HIC	2005 to 2018	60+ years	Male	All	Rural
1130	HIC	62.5	0	1	999	2005-2018	-0.590393814104161	-0.645754337439565	-0.53802671354929	High-Income Countries	HIC	2005 to 2018	60+ years	Male	All	Urban
1131	HIC	62.5	0	999	1	2005-2018	-0.248259216325386	-0.277611937292453	-0.221709762323119	High-Income Countries	HIC	2005 to 2018	60+ years	Male	Low	All
1132	HIC	62.5	0	999	2	2005-2018	-0.344684360910735	-0.38035477319939	-0.312381487596009	High-Income Countries	HIC	2005 to 2018	60+ years	Male	Medium	All
1133	HIC	62.5	0	999	3	2005-2018	-0.832167604210548	-0.908575615326302	-0.761958016902851	High-Income Countries	HIC	2005 to 2018	60+ years	Male	High	All
1134	HIC	62.5	0	999	999	2005-2018	-0.583149367667649	-0.635040970911649	-0.534903572285641	High-Income Countries	HIC	2005 to 2018	60+ years	Male	All	All
1135	HIC	62.5	1	0	999	2005-2018	-0.421870254832556	-0.459643745166234	-0.386260828917349	High-Income Countries	HIC	2005 to 2018	60+ years	Female	All	Rural
1136	HIC	62.5	1	1	999	2005-2018	-0.451411892067883	-0.496144326841536	-0.408660377306331	High-Income Countries	HIC	2005 to 2018	60+ years	Female	All	Urban
1137	HIC	62.5	1	999	1	2005-2018	-0.176064630525974	-0.197269978898741	-0.156007240041168	High-Income Countries	HIC	2005 to 2018	60+ years	Female	Low	All
1138	HIC	62.5	1	999	2	2005-2018	-0.252479624464822	-0.279323530395346	-0.227230864995578	High-Income Countries	HIC	2005 to 2018	60+ years	Female	Medium	All
1139	HIC	62.5	1	999	3	2005-2018	-0.649402183415444	-0.710932483304206	-0.590178411876323	High-Income Countries	HIC	2005 to 2018	60+ years	Female	High	All
1140	HIC	62.5	1	999	999	2005-2018	-0.445514653694367	-0.487516497945859	-0.405293761511403	High-Income Countries	HIC	2005 to 2018	60+ years	Female	All	All
1141	HIC	62.5	999	0	1	2005-2018	-0.194516102447004	-0.214716660102758	-0.175659838518833	High-Income Countries	HIC	2005 to 2018	60+ years	All	Low	Rural
1142	HIC	62.5	999	0	2	2005-2018	-0.272520697855742	-0.298296784503477	-0.248691032887139	High-Income Countries	HIC	2005 to 2018	60+ years	All	Medium	Rural
1143	HIC	62.5	999	0	3	2005-2018	-0.726078971515004	-0.78782019733052	-0.668940177793036	High-Income Countries	HIC	2005 to 2018	60+ years	All	High	Rural
1144	HIC	62.5	999	0	999	2005-2018	-0.482518836457133	-0.522323044895508	-0.445081879279673	High-Income Countries	HIC	2005 to 2018	60+ years	All	All	Rural
1145	HIC	62.5	999	1	1	2005-2018	-0.212360940360093	-0.237304357935405	-0.18978335700434	High-Income Countries	HIC	2005 to 2018	60+ years	All	Low	Urban
1146	HIC	62.5	999	1	2	2005-2018	-0.30022392268203	-0.331979510655133	-0.270661837251185	High-Income Countries	HIC	2005 to 2018	60+ years	All	Medium	Urban
1147	HIC	62.5	999	1	3	2005-2018	-0.734622557263101	-0.80199050612727	-0.668986760966617	High-Income Countries	HIC	2005 to 2018	60+ years	All	High	Urban
1148	HIC	62.5	999	1	999	2005-2018	-0.514616825456601	-0.561295250791226	-0.469920358414807	High-Income Countries	HIC	2005 to 2018	60+ years	All	All	Urban
1149	HIC	62.5	999	999	1	2005-2018	-0.20851537567187	-0.231750992056825	-0.187501032023321	High-Income Countries	HIC	2005 to 2018	60+ years	All	Low	All
1150	HIC	62.5	999	999	2	2005-2018	-0.29444515270961	-0.323816146128783	-0.266950958874558	High-Income Countries	HIC	2005 to 2018	60+ years	All	Medium	All
1151	HIC	62.5	999	999	3	2005-2018	-0.733217288561391	-0.796782889436859	-0.671556672112823	High-Income Countries	HIC	2005 to 2018	60+ years	All	High	All
1152	HIC	62.5	999	999	999	2005-2018	-0.508181589423391	-0.551392128980996	-0.466621408683859	High-Income Countries	HIC	2005 to 2018	60+ years	All	All	All
1153	HIC	999	0	0	1	2005-2018	-0.491735091543613	-0.543983505168427	-0.445895964374407	High-Income Countries	HIC	2005 to 2018	All	Male	Low	Rural
1154	HIC	999	0	0	2	2005-2018	-0.674431849359044	-0.736495773097024	-0.62055435982125	High-Income Countries	HIC	2005 to 2018	All	Male	Medium	Rural
1155	HIC	999	0	0	3	2005-2018	-1.73466502445144	-1.87464929874406	-1.60803462003454	High-Income Countries	HIC	2005 to 2018	All	Male	High	Rural
1156	HIC	999	0	0	999	2005-2018	-1.18248120530801	-1.27605654973432	-1.09948837595521	High-Income Countries	HIC	2005 to 2018	All	Male	All	Rural
1157	HIC	999	0	1	1	2005-2018	-0.543953097104133	-0.607546679646214	-0.486842408704524	High-Income Countries	HIC	2005 to 2018	All	Male	Low	Urban
1158	HIC	999	0	1	2	2005-2018	-0.746422581860206	-0.82449276863379	-0.676179040720641	High-Income Countries	HIC	2005 to 2018	All	Male	Medium	Urban
1159	HIC	999	0	1	3	2005-2018	-1.74413137501421	-1.89829319618956	-1.60286451547451	High-Income Countries	HIC	2005 to 2018	All	Male	High	Urban
1160	HIC	999	0	1	999	2005-2018	-1.25356210191373	-1.36586780520994	-1.1513771346553	High-Income Countries	HIC	2005 to 2018	All	Male	All	Urban
1161	HIC	999	0	999	1	2005-2018	-0.533106366413798	-0.592402449384347	-0.479120460997177	High-Income Countries	HIC	2005 to 2018	All	Male	Low	All
1162	HIC	999	0	999	2	2005-2018	-0.731454720672149	-0.803668988561706	-0.665891663278093	High-Income Countries	HIC	2005 to 2018	All	Male	Medium	All
1163	HIC	999	0	999	3	2005-2018	-1.7428587621165	-1.88675095493532	-1.60787295970357	High-Income Countries	HIC	2005 to 2018	All	Male	High	All
1164	HIC	999	0	999	999	2005-2018	-1.23982708265751	-1.34223507093827	-1.1445786363145	High-Income Countries	HIC	2005 to 2018	All	Male	All	All
1165	HIC	999	1	0	1	2005-2018	-0.379119807535141	-0.418051492647984	-0.342719145696356	High-Income Countries	HIC	2005 to 2018	All	Female	Low	Rural
1166	HIC	999	1	0	2	2005-2018	-0.524262120597234	-0.571146233720306	-0.481503965010698	High-Income Countries	HIC	2005 to 2018	All	Female	Medium	Rural
1167	HIC	999	1	0	3	2005-2018	-1.37549038955022	-1.48472821412704	-1.27086019607874	High-Income Countries	HIC	2005 to 2018	All	Female	High	Rural
1168	HIC	999	1	0	999	2005-2018	-0.929508291459718	-1.00128149136288	-0.861689751298936	High-Income Countries	HIC	2005 to 2018	All	Female	All	Rural
1169	HIC	999	1	1	1	2005-2018	-0.420067667766883	-0.46951085225879	-0.375852257446858	High-Income Countries	HIC	2005 to 2018	All	Female	Low	Urban
1170	HIC	999	1	1	2	2005-2018	-0.581892135801927	-0.642277615428456	-0.526807174720222	High-Income Countries	HIC	2005 to 2018	All	Female	Medium	Urban
1171	HIC	999	1	1	3	2005-2018	-1.3852359333696	-1.50675105942243	-1.26714551003183	High-Income Countries	HIC	2005 to 2018	All	Female	High	Urban
1172	HIC	999	1	1	999	2005-2018	-0.98860793926321	-1.0764150956567	-0.908052552566008	High-Income Countries	HIC	2005 to 2018	All	Female	All	Urban
1173	HIC	999	1	999	1	2005-2018	-0.411512895259121	-0.457230615262798	-0.370419771342809	High-Income Countries	HIC	2005 to 2018	All	Female	Low	All
1174	HIC	999	1	999	2	2005-2018	-0.570184497600036	-0.625679158031552	-0.518239024176891	High-Income Countries	HIC	2005 to 2018	All	Female	Medium	All
1175	HIC	999	1	999	3	2005-2018	-1.38328935580253	-1.49882706450433	-1.27300256134369	High-Income Countries	HIC	2005 to 2018	All	Female	High	All
1176	HIC	999	1	999	999	2005-2018	-0.976973057662395	-1.05712246401623	-0.901485482014903	High-Income Countries	HIC	2005 to 2018	All	Female	All	All
1177	HIC	999	999	0	1	2005-2018	-0.433713178274335	-0.476277297088093	-0.395509183451233	High-Income Countries	HIC	2005 to 2018	All	All	Low	Rural
1178	HIC	999	999	0	2	2005-2018	-0.597139850600125	-0.648401960428395	-0.551504864190589	High-Income Countries	HIC	2005 to 2018	All	All	Medium	Rural
1179	HIC	999	999	0	3	2005-2018	-1.55032789955084	-1.66533063121175	-1.44283400043126	High-Income Countries	HIC	2005 to 2018	All	All	High	Rural
1180	HIC	999	999	0	999	2005-2018	-1.05269929625126	-1.12686843163792	-0.983454229198557	High-Income Countries	HIC	2005 to 2018	All	All	All	Rural
1181	HIC	999	999	1	1	2005-2018	-0.480136048240823	-0.535096126811887	-0.432555524048367	High-Income Countries	HIC	2005 to 2018	All	All	Low	Urban
1182	HIC	999	999	1	2	2005-2018	-0.662384496227661	-0.727469015736044	-0.602516433432649	High-Income Countries	HIC	2005 to 2018	All	All	Medium	Urban
1183	HIC	999	999	1	3	2005-2018	-1.56151465910144	-1.6919910704122	-1.43935755069477	High-Income Countries	HIC	2005 to 2018	All	All	High	Urban
1184	HIC	999	999	1	999	2005-2018	-1.11814271517814	-1.21210729812004	-1.03205785797906	High-Income Countries	HIC	2005 to 2018	All	All	All	Urban
1185	HIC	999	999	999	1	2005-2018	-0.470225564998536	-0.520716142445585	-0.426904502908548	High-Income Countries	HIC	2005 to 2018	All	All	Low	All
1186	HIC	999	999	999	2	2005-2018	-0.648531304503448	-0.708988968347226	-0.593097534030597	High-Income Countries	HIC	2005 to 2018	All	All	Medium	All
1187	HIC	999	999	999	3	2005-2018	-1.55920165941462	-1.68102681134927	-1.44447712202926	High-Income Countries	HIC	2005 to 2018	All	All	High	All
1188	HIC	999	999	999	999	2005-2018	-1.10514292694472	-1.19052402501106	-1.02725117027519	High-Income Countries	HIC	2005 to 2018	All	All	All	All
1189	LAC	37.5	0	0	999	2005-2018	1.24806340541056	0.78016802269298	1.73420276812915	Latin Amer/Caribbean	LAC	2005 to 2018	20-39 years	Male	All	Rural
1190	LAC	37.5	0	1	999	2005-2018	0.847486280216286	0.431177122749323	1.2304551442689	Latin Amer/Caribbean	LAC	2005 to 2018	20-39 years	Male	All	Urban
1191	LAC	37.5	0	999	1	2005-2018	0.736987139647742	0.161719851586436	1.22840306784996	Latin Amer/Caribbean	LAC	2005 to 2018	20-39 years	Male	Low	All
1192	LAC	37.5	0	999	2	2005-2018	1.12676319497251	0.662695646528746	1.59013991271877	Latin Amer/Caribbean	LAC	2005 to 2018	20-39 years	Male	Medium	All
1193	LAC	37.5	0	999	3	2005-2018	1.0143823920253	0.402200074975115	1.60149774410417	Latin Amer/Caribbean	LAC	2005 to 2018	20-39 years	Male	High	All
1194	LAC	37.5	0	999	999	2005-2018	0.930334639746343	0.568557877380258	1.26916396122987	Latin Amer/Caribbean	LAC	2005 to 2018	20-39 years	Male	All	All
1195	LAC	37.5	1	0	999	2005-2018	1.16079630784712	0.726473694634665	1.61813332091682	Latin Amer/Caribbean	LAC	2005 to 2018	20-39 years	Female	All	Rural
1196	LAC	37.5	1	1	999	2005-2018	0.790230831460831	0.384617802210108	1.16094514720315	Latin Amer/Caribbean	LAC	2005 to 2018	20-39 years	Female	All	Urban
1197	LAC	37.5	1	999	1	2005-2018	0.671046522171669	0.124474746219705	1.17169770612972	Latin Amer/Caribbean	LAC	2005 to 2018	20-39 years	Female	Low	All
1198	LAC	37.5	1	999	2	2005-2018	1.04771579625096	0.601154855339399	1.49898020520428	Latin Amer/Caribbean	LAC	2005 to 2018	20-39 years	Female	Medium	All
1199	LAC	37.5	1	999	3	2005-2018	0.952854016189165	0.359201897970317	1.5225841269362	Latin Amer/Caribbean	LAC	2005 to 2018	20-39 years	Female	High	All
1200	LAC	37.5	1	999	999	2005-2018	0.863817407547742	0.515489985999456	1.19573822533278	Latin Amer/Caribbean	LAC	2005 to 2018	20-39 years	Female	All	All
1201	LAC	37.5	999	0	1	2005-2018	0.964884196231726	0.545164151551077	1.44471611918578	Latin Amer/Caribbean	LAC	2005 to 2018	20-39 years	All	Low	Rural
1202	LAC	37.5	999	0	2	2005-2018	1.41536572385254	0.864929790327294	2.00885230245878	Latin Amer/Caribbean	LAC	2005 to 2018	20-39 years	All	Medium	Rural
1203	LAC	37.5	999	0	3	2005-2018	1.35152359704778	0.727988848682069	2.04643031798305	Latin Amer/Caribbean	LAC	2005 to 2018	20-39 years	All	High	Rural
1204	LAC	37.5	999	0	999	2005-2018	1.20271590864337	0.862096924035609	1.57556836710442	Latin Amer/Caribbean	LAC	2005 to 2018	20-39 years	All	All	Rural
1205	LAC	37.5	999	1	1	2005-2018	0.627523727806064	0.162332020325826	1.07817915711739	Latin Amer/Caribbean	LAC	2005 to 2018	20-39 years	All	Low	Urban
1206	LAC	37.5	999	1	2	2005-2018	1.00182050729342	0.62098737490429	1.39276352795841	Latin Amer/Caribbean	LAC	2005 to 2018	20-39 years	All	Medium	Urban
1207	LAC	37.5	999	1	3	2005-2018	0.885419276292036	0.38804919082478	1.35286490114348	Latin Amer/Caribbean	LAC	2005 to 2018	20-39 years	All	High	Urban
1208	LAC	37.5	999	1	999	2005-2018	0.815324562244601	0.509597384753347	1.1027996724787	Latin Amer/Caribbean	LAC	2005 to 2018	20-39 years	All	All	Urban
1209	LAC	37.5	999	999	1	2005-2018	0.696335860894681	0.304178199140022	1.07798183290033	Latin Amer/Caribbean	LAC	2005 to 2018	20-39 years	All	Low	All
1210	LAC	37.5	999	999	2	2005-2018	1.08689257574154	0.729175128496335	1.44129711022362	Latin Amer/Caribbean	LAC	2005 to 2018	20-39 years	All	Medium	All
1211	LAC	37.5	999	999	3	2005-2018	0.981081192610113	0.545123204406609	1.38873525667771	Latin Amer/Caribbean	LAC	2005 to 2018	20-39 years	All	High	All
1212	LAC	37.5	999	999	999	2005-2018	0.895304824924282	0.621431912368169	1.15496163995206	Latin Amer/Caribbean	LAC	2005 to 2018	20-39 years	All	All	All
1213	LAC	57.5	0	0	999	2005-2018	0.793916968177855	0.449997490842379	1.18142927179837	Latin Amer/Caribbean	LAC	2005 to 2018	40-59 years	Male	All	Rural
1214	LAC	57.5	0	1	999	2005-2018	0.496769308570036	0.168635583060021	0.81448004376156	Latin Amer/Caribbean	LAC	2005 to 2018	40-59 years	Male	All	Urban
1215	LAC	57.5	0	999	1	2005-2018	0.431553214945464	-0.0422215538606496	0.826631553394286	Latin Amer/Caribbean	LAC	2005 to 2018	40-59 years	Male	Low	All
1216	LAC	57.5	0	999	2	2005-2018	0.673572761893218	0.268889450957305	1.08375463052085	Latin Amer/Caribbean	LAC	2005 to 2018	40-59 years	Male	Medium	All
1217	LAC	57.5	0	999	3	2005-2018	0.604227175465798	0.0962005157082278	1.12683870084815	Latin Amer/Caribbean	LAC	2005 to 2018	40-59 years	Male	High	All
1218	LAC	57.5	0	999	999	2005-2018	0.553094399682972	0.271131227504923	0.841032075534468	Latin Amer/Caribbean	LAC	2005 to 2018	40-59 years	Male	All	All
1219	LAC	57.5	1	0	999	2005-2018	0.750196012485427	0.408065247810234	1.10775939210145	Latin Amer/Caribbean	LAC	2005 to 2018	40-59 years	Female	All	Rural
1220	LAC	57.5	1	1	999	2005-2018	0.480650139015895	0.158679609375522	0.80728403815729	Latin Amer/Caribbean	LAC	2005 to 2018	40-59 years	Female	All	Urban
1221	LAC	57.5	1	999	1	2005-2018	0.425820432422	-0.0117819790453646	0.804359671684004	Latin Amer/Caribbean	LAC	2005 to 2018	40-59 years	Female	Low	All
1222	LAC	57.5	1	999	2	2005-2018	0.644733812947819	0.271269740572103	1.04267434126984	Latin Amer/Caribbean	LAC	2005 to 2018	40-59 years	Female	Medium	All
1223	LAC	57.5	1	999	3	2005-2018	0.583397768780242	0.0787580474380915	1.07064403712759	Latin Amer/Caribbean	LAC	2005 to 2018	40-59 years	Female	High	All
1224	LAC	57.5	1	999	999	2005-2018	0.531421387339597	0.255780497914208	0.824289129890117	Latin Amer/Caribbean	LAC	2005 to 2018	40-59 years	Female	All	All
1225	LAC	57.5	999	0	1	2005-2018	0.633050473102915	0.307210434072109	0.98927762879323	Latin Amer/Caribbean	LAC	2005 to 2018	40-59 years	All	Low	Rural
1226	LAC	57.5	999	0	2	2005-2018	0.88816827829323	0.457954236597754	1.35588120391078	Latin Amer/Caribbean	LAC	2005 to 2018	40-59 years	All	Medium	Rural
1227	LAC	57.5	999	0	3	2005-2018	0.859988664569927	0.354478702645952	1.46285106650378	Latin Amer/Caribbean	LAC	2005 to 2018	40-59 years	All	High	Rural
1228	LAC	57.5	999	0	999	2005-2018	0.770732886155089	0.513776575939702	1.07019253727729	Latin Amer/Caribbean	LAC	2005 to 2018	40-59 years	All	All	Rural
1229	LAC	57.5	999	1	1	2005-2018	0.36934718946015	-0.00900291489166173	0.724356240753436	Latin Amer/Caribbean	LAC	2005 to 2018	40-59 years	All	Low	Urban
1230	LAC	57.5	999	1	2	2005-2018	0.611161909699859	0.270217427638051	0.944766254470657	Latin Amer/Caribbean	LAC	2005 to 2018	40-59 years	All	Medium	Urban
1231	LAC	57.5	999	1	3	2005-2018	0.528606403563016	0.078356964359877	0.943247208971085	Latin Amer/Caribbean	LAC	2005 to 2018	40-59 years	All	High	Urban
1232	LAC	57.5	999	1	999	2005-2018	0.489218740329516	0.241083885394244	0.740809489047137	Latin Amer/Caribbean	LAC	2005 to 2018	40-59 years	All	All	Urban
1233	LAC	57.5	999	999	1	2005-2018	0.423109707104661	0.107851395581408	0.724112521529194	Latin Amer/Caribbean	LAC	2005 to 2018	40-59 years	All	Low	All
1234	LAC	57.5	999	999	2	2005-2018	0.663403174830601	0.363180601649116	0.969312164793036	Latin Amer/Caribbean	LAC	2005 to 2018	40-59 years	All	Medium	All
1235	LAC	57.5	999	999	3	2005-2018	0.594552989248032	0.215233854401758	0.956842555838137	Latin Amer/Caribbean	LAC	2005 to 2018	40-59 years	All	High	All
1236	LAC	57.5	999	999	999	2005-2018	0.544040480706512	0.328480751965005	0.771947959077149	Latin Amer/Caribbean	LAC	2005 to 2018	40-59 years	All	All	All
1237	LAC	62.5	0	0	999	2005-2018	0.61018809221221	0.363067136186717	0.921529465417452	Latin Amer/Caribbean	LAC	2005 to 2018	60+ years	Male	All	Rural
1238	LAC	62.5	0	1	999	2005-2018	0.409864418943028	0.170108240858121	0.647690484130597	Latin Amer/Caribbean	LAC	2005 to 2018	60+ years	Male	All	Urban
1239	LAC	62.5	0	999	1	2005-2018	0.366303336018023	0.053675117606596	0.641600369683956	Latin Amer/Caribbean	LAC	2005 to 2018	60+ years	Male	Low	All
1240	LAC	62.5	0	999	2	2005-2018	0.529336853257044	0.228971852418957	0.862643704290565	Latin Amer/Caribbean	LAC	2005 to 2018	60+ years	Male	Medium	All
1241	LAC	62.5	0	999	3	2005-2018	0.474552570293194	0.104137988553248	0.854823638861964	Latin Amer/Caribbean	LAC	2005 to 2018	60+ years	Male	High	All
1242	LAC	62.5	0	999	999	2005-2018	0.447657754936085	0.241091998463934	0.667738167924887	Latin Amer/Caribbean	LAC	2005 to 2018	60+ years	Male	All	All
1243	LAC	62.5	1	0	999	2005-2018	0.57013864107296	0.339879013858452	0.839615569132238	Latin Amer/Caribbean	LAC	2005 to 2018	60+ years	Female	All	Rural
1244	LAC	62.5	1	1	999	2005-2018	0.384884451182593	0.160832358656091	0.619341392868431	Latin Amer/Caribbean	LAC	2005 to 2018	60+ years	Female	All	Urban
1245	LAC	62.5	1	999	1	2005-2018	0.341287433910585	0.0370285484988886	0.610809527630758	Latin Amer/Caribbean	LAC	2005 to 2018	60+ years	Female	Low	All
1246	LAC	62.5	1	999	2	2005-2018	0.493438128214472	0.221255552764704	0.791863766433028	Latin Amer/Caribbean	LAC	2005 to 2018	60+ years	Female	Medium	All
1247	LAC	62.5	1	999	3	2005-2018	0.443443776989585	0.0957231332082794	0.804146225885073	Latin Amer/Caribbean	LAC	2005 to 2018	60+ years	Female	High	All
1248	LAC	62.5	1	999	999	2005-2018	0.418840880240661	0.225383118578734	0.637162444838911	Latin Amer/Caribbean	LAC	2005 to 2018	60+ years	Female	All	All
1249	LAC	62.5	999	0	1	2005-2018	0.489839804613685	0.267935998552091	0.750486321769347	Latin Amer/Caribbean	LAC	2005 to 2018	60+ years	All	Low	Rural
1250	LAC	62.5	999	0	2	2005-2018	0.671479074693944	0.380856522963374	1.03092876668708	Latin Amer/Caribbean	LAC	2005 to 2018	60+ years	All	Medium	Rural
1251	LAC	62.5	999	0	3	2005-2018	0.641882519203766	0.27659588119757	1.10123446736135	Latin Amer/Caribbean	LAC	2005 to 2018	60+ years	All	High	Rural
1252	LAC	62.5	999	0	999	2005-2018	0.589914256243742	0.401177494665975	0.811166926314819	Latin Amer/Caribbean	LAC	2005 to 2018	60+ years	All	All	Rural
1253	LAC	62.5	999	1	1	2005-2018	0.318441716831579	0.0411267980679036	0.561228965860246	Latin Amer/Caribbean	LAC	2005 to 2018	60+ years	All	Low	Urban
1254	LAC	62.5	999	1	2	2005-2018	0.47446551491177	0.240182740162743	0.727285105411214	Latin Amer/Caribbean	LAC	2005 to 2018	60+ years	All	Medium	Urban
1255	LAC	62.5	999	1	3	2005-2018	0.412020697806742	0.11995831470872	0.721763682658137	Latin Amer/Caribbean	LAC	2005 to 2018	60+ years	All	High	Urban
1256	LAC	62.5	999	1	999	2005-2018	0.394954008653341	0.216376377663847	0.582487039513314	Latin Amer/Caribbean	LAC	2005 to 2018	60+ years	All	All	Urban
1257	LAC	62.5	999	999	1	2005-2018	0.351445669029791	0.118928069691735	0.566277155553806	Latin Amer/Caribbean	LAC	2005 to 2018	60+ years	All	Low	All
1258	LAC	62.5	999	999	2	2005-2018	0.509567165939448	0.297900581809358	0.750558574379036	Latin Amer/Caribbean	LAC	2005 to 2018	60+ years	All	Medium	All
1259	LAC	62.5	999	999	3	2005-2018	0.45392797873277	0.201181748145539	0.733922127369661	Latin Amer/Caribbean	LAC	2005 to 2018	60+ years	All	High	All
1260	LAC	62.5	999	999	999	2005-2018	0.432299516128811	0.274392455030767	0.60582081797696	Latin Amer/Caribbean	LAC	2005 to 2018	60+ years	All	All	All
1261	LAC	999	0	0	1	2005-2018	0.810470156118831	0.440185670735089	1.20658627918803	Latin Amer/Caribbean	LAC	2005 to 2018	All	Male	Low	Rural
1262	LAC	999	0	0	2	2005-2018	1.15418292559043	0.706569973504702	1.66941012596782	Latin Amer/Caribbean	LAC	2005 to 2018	All	Male	Medium	Rural
1263	LAC	999	0	0	3	2005-2018	1.10232577565812	0.584905014254512	1.69964197644496	Latin Amer/Caribbean	LAC	2005 to 2018	All	Male	High	Rural
1264	LAC	999	0	0	999	2005-2018	0.994914123614419	0.699998834449246	1.32150832679115	Latin Amer/Caribbean	LAC	2005 to 2018	All	Male	All	Rural
1265	LAC	999	0	1	1	2005-2018	0.504179362819452	0.0882489444961496	0.872788356823629	Latin Amer/Caribbean	LAC	2005 to 2018	All	Male	Low	Urban
1266	LAC	999	0	1	2	2005-2018	0.800624919307403	0.457258432674391	1.13946060136525	Latin Amer/Caribbean	LAC	2005 to 2018	All	Male	Medium	Urban
1267	LAC	999	0	1	3	2005-2018	0.700067942375093	0.266681458380346	1.11441695891087	Latin Amer/Caribbean	LAC	2005 to 2018	All	Male	High	Urban
1268	LAC	999	0	1	999	2005-2018	0.649164857735327	0.389639620095988	0.914118811722242	Latin Amer/Caribbean	LAC	2005 to 2018	All	Male	All	Urban
1269	LAC	999	0	999	1	2005-2018	0.56761438621352	0.227585930470145	0.888152232094698	Latin Amer/Caribbean	LAC	2005 to 2018	All	Male	Low	All
1270	LAC	999	0	999	2	2005-2018	0.866695051192617	0.55808095019723	1.18746478531392	Latin Amer/Caribbean	LAC	2005 to 2018	All	Male	Medium	All
1271	LAC	999	0	999	3	2005-2018	0.779368149060432	0.399655888022262	1.14517132811476	Latin Amer/Caribbean	LAC	2005 to 2018	All	Male	High	All
1272	LAC	999	0	999	999	2005-2018	0.718286627773129	0.485989639809976	0.954813199743573	Latin Amer/Caribbean	LAC	2005 to 2018	All	Male	All	All
1273	LAC	999	1	0	1	2005-2018	0.743615204320524	0.404185997914423	1.11753354524026	Latin Amer/Caribbean	LAC	2005 to 2018	All	Female	Low	Rural
1274	LAC	999	1	0	2	2005-2018	1.05823850235954	0.633891092185254	1.53599942426124	Latin Amer/Caribbean	LAC	2005 to 2018	All	Female	Medium	Rural
1275	LAC	999	1	0	3	2005-2018	1.02203284989546	0.520678162786835	1.57806115848288	Latin Amer/Caribbean	LAC	2005 to 2018	All	Female	High	Rural
1276	LAC	999	1	0	999	2005-2018	0.911220699902077	0.640337220237661	1.20791261642404	Latin Amer/Caribbean	LAC	2005 to 2018	All	Female	All	Rural
1277	LAC	999	1	1	1	2005-2018	0.465107089215069	0.0717792916124629	0.822619066868452	Latin Amer/Caribbean	LAC	2005 to 2018	All	Female	Low	Urban
1278	LAC	999	1	1	2	2005-2018	0.737738788800165	0.429124267524214	1.06074529946635	Latin Amer/Caribbean	LAC	2005 to 2018	All	Female	Medium	Urban
1279	LAC	999	1	1	3	2005-2018	0.648429031450431	0.252020875771916	1.03951231973201	Latin Amer/Caribbean	LAC	2005 to 2018	All	Female	High	Urban
1280	LAC	999	1	1	999	2005-2018	0.600502239618948	0.353436684706979	0.851816602999976	Latin Amer/Caribbean	LAC	2005 to 2018	All	Female	All	Urban
1281	LAC	999	1	999	1	2005-2018	0.521208653784125	0.191285761704109	0.829166163937419	Latin Amer/Caribbean	LAC	2005 to 2018	All	Female	Low	All
1282	LAC	999	1	999	2	2005-2018	0.800456624981097	0.517321495296073	1.10293115259042	Latin Amer/Caribbean	LAC	2005 to 2018	All	Female	Medium	All
1283	LAC	999	1	999	3	2005-2018	0.721809355181956	0.38177345695886	1.07873205128338	Latin Amer/Caribbean	LAC	2005 to 2018	All	Female	High	All
1284	LAC	999	1	999	999	2005-2018	0.661607499264294	0.438870959654319	0.894500277736532	Latin Amer/Caribbean	LAC	2005 to 2018	All	Female	All	All
1285	LAC	999	999	0	1	2005-2018	0.77739664650529	0.511173967068323	1.06764363203098	Latin Amer/Caribbean	LAC	2005 to 2018	All	All	Low	Rural
1286	LAC	999	999	0	2	2005-2018	1.10228398564765	0.765187536253056	1.4860482739341	Latin Amer/Caribbean	LAC	2005 to 2018	All	All	Medium	Rural
1287	LAC	999	999	0	3	2005-2018	1.06414271667176	0.677713968633677	1.49322799451651	Latin Amer/Caribbean	LAC	2005 to 2018	All	All	High	Rural
1288	LAC	999	999	0	999	2005-2018	0.950090893181992	0.72637382003304	1.20951090545189	Latin Amer/Caribbean	LAC	2005 to 2018	All	All	All	Rural
1289	LAC	999	999	1	1	2005-2018	0.477210828275435	0.188542697610748	0.750860827425573	Latin Amer/Caribbean	LAC	2005 to 2018	All	All	Low	Urban
1290	LAC	999	999	1	2	2005-2018	0.768036014757165	0.514706549168931	1.02766011021615	Latin Amer/Caribbean	LAC	2005 to 2018	All	All	Medium	Urban
1291	LAC	999	999	1	3	2005-2018	0.671520397680758	0.3690440400263	0.963331438506101	Latin Amer/Caribbean	LAC	2005 to 2018	All	All	High	Urban
1292	LAC	999	999	1	999	2005-2018	0.625186928615121	0.421081952237883	0.828120194916335	Latin Amer/Caribbean	LAC	2005 to 2018	All	All	All	Urban
1293	LAC	999	999	999	1	2005-2018	0.539259677612702	0.293411647725894	0.781445877747456	Latin Amer/Caribbean	LAC	2005 to 2018	All	All	Low	All
1294	LAC	999	999	999	2	2005-2018	0.833886695106907	0.595716835341048	1.07380193743033	Latin Amer/Caribbean	LAC	2005 to 2018	All	All	Medium	All
1295	LAC	999	999	999	3	2005-2018	0.751832135081125	0.488449061742266	1.0111374327438	Latin Amer/Caribbean	LAC	2005 to 2018	All	All	High	All
1296	LAC	999	999	999	999	2005-2018	0.689196698388343	0.506514012762093	0.879066222765992	Latin Amer/Caribbean	LAC	2005 to 2018	All	All	All	All
1297	MENA	37.5	0	0	999	2005-2018	-0.083494344955875	-0.315444789555744	0.137282751312181	Mid. East/North Africa	MENA	2005 to 2018	20-39 years	Male	All	Rural
1298	MENA	37.5	0	1	999	2005-2018	-0.267687328933034	-0.695229033198121	0.166795392153248	Mid. East/North Africa	MENA	2005 to 2018	20-39 years	Male	All	Urban
1299	MENA	37.5	0	999	1	2005-2018	-0.222797637788518	-0.637463810516835	0.201465673658773	Mid. East/North Africa	MENA	2005 to 2018	20-39 years	Male	Low	All
1300	MENA	37.5	0	999	2	2005-2018	-0.0773737448155565	-0.689218851397778	0.539530632001815	Mid. East/North Africa	MENA	2005 to 2018	20-39 years	Male	Medium	All
1301	MENA	37.5	0	999	3	2005-2018	-0.344034324938754	-0.825946764862512	0.110498036904567	Mid. East/North Africa	MENA	2005 to 2018	20-39 years	Male	High	All
1302	MENA	37.5	0	999	999	2005-2018	-0.208080835148968	-0.512046475403307	0.0897343171263677	Mid. East/North Africa	MENA	2005 to 2018	20-39 years	Male	All	All
1303	MENA	37.5	1	0	999	2005-2018	-0.0272444540880807	-0.218977829010239	0.173068249864807	Mid. East/North Africa	MENA	2005 to 2018	20-39 years	Female	All	Rural
1304	MENA	37.5	1	1	999	2005-2018	-0.136612129233026	-0.501822382362585	0.216125945267983	Mid. East/North Africa	MENA	2005 to 2018	20-39 years	Female	All	Urban
1305	MENA	37.5	1	999	1	2005-2018	-0.1146816002523	-0.464289280548815	0.236534265515694	Mid. East/North Africa	MENA	2005 to 2018	20-39 years	Female	Low	All
1306	MENA	37.5	1	999	2	2005-2018	0.0157272755779437	-0.544127399242827	0.52349382658571	Mid. East/North Africa	MENA	2005 to 2018	20-39 years	Female	Medium	All
1307	MENA	37.5	1	999	3	2005-2018	-0.182732003992816	-0.640362652379871	0.22645860035671	Mid. East/North Africa	MENA	2005 to 2018	20-39 years	Female	High	All
1308	MENA	37.5	1	999	999	2005-2018	-0.0987530896486411	-0.34826045230306	0.144711963622041	Mid. East/North Africa	MENA	2005 to 2018	20-39 years	Female	All	All
1309	MENA	37.5	999	0	1	2005-2018	-0.0956569302893323	-0.306117310118254	0.111365132542566	Mid. East/North Africa	MENA	2005 to 2018	20-39 years	All	Low	Rural
1310	MENA	37.5	999	0	2	2005-2018	0.0572237006917968	-0.266528858376519	0.376687987304992	Mid. East/North Africa	MENA	2005 to 2018	20-39 years	All	Medium	Rural
1311	MENA	37.5	999	0	3	2005-2018	-0.0849754215767117	-0.355111118073504	0.16772025662747	Mid. East/North Africa	MENA	2005 to 2018	20-39 years	All	High	Rural
1312	MENA	37.5	999	0	999	2005-2018	-0.0556551248765238	-0.214070050390932	0.0968226592893947	Mid. East/North Africa	MENA	2005 to 2018	20-39 years	All	All	Rural
1313	MENA	37.5	999	1	1	2005-2018	-0.21376722409398	-0.626140470315145	0.200201349512088	Mid. East/North Africa	MENA	2005 to 2018	20-39 years	All	Low	Urban
1314	MENA	37.5	999	1	2	2005-2018	-0.0795695493408766	-0.658164362294016	0.482546585045649	Mid. East/North Africa	MENA	2005 to 2018	20-39 years	All	Medium	Urban
1315	MENA	37.5	999	1	3	2005-2018	-0.348200371140266	-0.791036877417266	0.0919196037506851	Mid. East/North Africa	MENA	2005 to 2018	20-39 years	All	High	Urban
1316	MENA	37.5	999	1	999	2005-2018	-0.208589783383865	-0.492326617170371	0.0667381758460685	Mid. East/North Africa	MENA	2005 to 2018	20-39 years	All	All	Urban
1317	MENA	37.5	999	999	1	2005-2018	-0.171172315234629	-0.443596151486016	0.108031940480345	Mid. East/North Africa	MENA	2005 to 2018	20-39 years	All	Low	All
1318	MENA	37.5	999	999	2	2005-2018	-0.0371005416062726	-0.439722743399488	0.362713672690179	Mid. East/North Africa	MENA	2005 to 2018	20-39 years	All	Medium	All
1319	MENA	37.5	999	999	3	2005-2018	-0.27077172776229	-0.604703727260988	0.045795140396773	Mid. East/North Africa	MENA	2005 to 2018	20-39 years	All	High	All
1320	MENA	37.5	999	999	999	2005-2018	-0.156689058584018	-0.356139933971419	0.0380259681757689	Mid. East/North Africa	MENA	2005 to 2018	20-39 years	All	All	All
1321	MENA	57.5	0	0	999	2005-2018	0.0930614053166427	-0.116771776714701	0.304673031097179	Mid. East/North Africa	MENA	2005 to 2018	40-59 years	Male	All	Rural
1322	MENA	57.5	0	1	999	2005-2018	-0.0472113457591629	-0.444958299233552	0.3374885295516	Mid. East/North Africa	MENA	2005 to 2018	40-59 years	Male	All	Urban
1323	MENA	57.5	0	999	1	2005-2018	-0.00976768421314121	-0.421062484167859	0.378176155182785	Mid. East/North Africa	MENA	2005 to 2018	40-59 years	Male	Low	All
1324	MENA	57.5	0	999	2	2005-2018	0.0842588851946371	-0.488855359709508	0.649837134576758	Mid. East/North Africa	MENA	2005 to 2018	40-59 years	Male	Medium	All
1325	MENA	57.5	0	999	3	2005-2018	-0.105873799034662	-0.558043706887206	0.337166804368133	Mid. East/North Africa	MENA	2005 to 2018	40-59 years	Male	High	All
1326	MENA	57.5	0	999	999	2005-2018	-0.00163926403984711	-0.284986276946427	0.270043400008036	Mid. East/North Africa	MENA	2005 to 2018	40-59 years	Male	All	All
1327	MENA	57.5	1	0	999	2005-2018	0.123385474347681	-0.0264882991801843	0.280812879738711	Mid. East/North Africa	MENA	2005 to 2018	40-59 years	Female	All	Rural
1328	MENA	57.5	1	1	999	2005-2018	0.053220495232746	-0.182142058544664	0.305790589618303	Mid. East/North Africa	MENA	2005 to 2018	40-59 years	Female	All	Urban
1329	MENA	57.5	1	999	1	2005-2018	0.0676272957371012	-0.179093233621487	0.322178515594359	Mid. East/North Africa	MENA	2005 to 2018	40-59 years	Female	Low	All
1330	MENA	57.5	1	999	2	2005-2018	0.150285431715972	-0.18466163456714	0.498054934290948	Mid. East/North Africa	MENA	2005 to 2018	40-59 years	Female	Medium	All
1331	MENA	57.5	1	999	3	2005-2018	0.0156611814391078	-0.24612534290867	0.275786835526675	Mid. East/North Africa	MENA	2005 to 2018	40-59 years	Female	High	All
1332	MENA	57.5	1	999	999	2005-2018	0.0784279781935887	-0.0863343956055109	0.253523641141025	Mid. East/North Africa	MENA	2005 to 2018	40-59 years	Female	All	All
1333	MENA	57.5	999	0	1	2005-2018	0.0903176289897193	-0.0985341787744802	0.27960885279613	Mid. East/North Africa	MENA	2005 to 2018	40-59 years	All	Low	Rural
1334	MENA	57.5	999	0	2	2005-2018	0.175974558695659	-0.0910397658099992	0.45209668351656	Mid. East/North Africa	MENA	2005 to 2018	40-59 years	All	Medium	Rural
1335	MENA	57.5	999	0	3	2005-2018	0.0677563860970613	-0.155239192769133	0.29391497615275	Mid. East/North Africa	MENA	2005 to 2018	40-59 years	All	High	Rural
1336	MENA	57.5	999	0	999	2005-2018	0.109620648352617	-0.0238674432790162	0.240802137343928	Mid. East/North Africa	MENA	2005 to 2018	40-59 years	All	All	Rural
1337	MENA	57.5	999	1	1	2005-2018	-0.00627470387348794	-0.366907925184098	0.347505343496788	Mid. East/North Africa	MENA	2005 to 2018	40-59 years	All	Low	Urban
1338	MENA	57.5	999	1	2	2005-2018	0.0903224578852298	-0.389420245664498	0.566278043969613	Mid. East/North Africa	MENA	2005 to 2018	40-59 years	All	Medium	Urban
1339	MENA	57.5	999	1	3	2005-2018	-0.0967186157339823	-0.44833539240419	0.264061340808461	Mid. East/North Africa	MENA	2005 to 2018	40-59 years	All	High	Urban
1340	MENA	57.5	999	1	999	2005-2018	0.000144856419383139	-0.247708318519717	0.243240885464973	Mid. East/North Africa	MENA	2005 to 2018	40-59 years	All	All	Urban
1341	MENA	57.5	999	999	1	2005-2018	0.0270252157516676	-0.221192062139302	0.263966350425552	Mid. East/North Africa	MENA	2005 to 2018	40-59 years	All	Low	All
1342	MENA	57.5	999	999	2	2005-2018	0.115097930879327	-0.224568573980092	0.456206291086593	Mid. East/North Africa	MENA	2005 to 2018	40-59 years	All	Medium	All
1343	MENA	57.5	999	999	3	2005-2018	-0.0516807615109073	-0.323451120028868	0.213991809918437	Mid. East/North Africa	MENA	2005 to 2018	40-59 years	All	High	All
1344	MENA	57.5	999	999	999	2005-2018	0.0352985906069012	-0.134516010853968	0.203593018196094	Mid. East/North Africa	MENA	2005 to 2018	40-59 years	All	All	All
1345	MENA	62.5	0	0	999	2005-2018	0.152560422300167	0.0350358049397485	0.297305753842483	Mid. East/North Africa	MENA	2005 to 2018	60+ years	Male	All	Rural
1346	MENA	62.5	0	1	999	2005-2018	0.13132586822215	-0.0501624975388685	0.32392696663478	Mid. East/North Africa	MENA	2005 to 2018	60+ years	Male	All	Urban
1347	MENA	62.5	0	999	1	2005-2018	0.120782388038248	-0.0676991443827956	0.327490703582419	Mid. East/North Africa	MENA	2005 to 2018	60+ years	Male	Low	All
1348	MENA	62.5	0	999	2	2005-2018	0.205225176571882	-0.0370715974248246	0.479306311381234	Mid. East/North Africa	MENA	2005 to 2018	60+ years	Male	Medium	All
1349	MENA	62.5	0	999	3	2005-2018	0.0899821846156343	-0.103527890418164	0.286141991915022	Mid. East/North Africa	MENA	2005 to 2018	60+ years	Male	High	All
1350	MENA	62.5	0	999	999	2005-2018	0.138018359774599	0.0116816186347716	0.277729129999035	Mid. East/North Africa	MENA	2005 to 2018	60+ years	Male	All	All
1351	MENA	62.5	1	0	999	2005-2018	0.163669741816106	0.0524764133715052	0.28765742525666	Mid. East/North Africa	MENA	2005 to 2018	60+ years	Female	All	Rural
1352	MENA	62.5	1	1	999	2005-2018	0.163476674371315	0.0324961744462627	0.317694675293752	Mid. East/North Africa	MENA	2005 to 2018	60+ years	Female	All	Urban
1353	MENA	62.5	1	999	1	2005-2018	0.139320463340413	-0.00902437444511726	0.316964705655375	Mid. East/North Africa	MENA	2005 to 2018	60+ years	Female	Low	All
1354	MENA	62.5	1	999	2	2005-2018	0.229201966149268	0.0520538373514359	0.437672095131081	Mid. East/North Africa	MENA	2005 to 2018	60+ years	Female	Medium	All
1355	MENA	62.5	1	999	3	2005-2018	0.125205086334551	-0.0100924633293208	0.274317136916791	Mid. East/North Africa	MENA	2005 to 2018	60+ years	Female	High	All
1356	MENA	62.5	1	999	999	2005-2018	0.16263602898656	0.0639050242654496	0.281589585293305	Mid. East/North Africa	MENA	2005 to 2018	60+ years	Female	All	All
1357	MENA	62.5	999	0	1	2005-2018	0.129823472152189	0.0130402445055936	0.275821171507521	Mid. East/North Africa	MENA	2005 to 2018	60+ years	All	Low	Rural
1358	MENA	62.5	999	0	2	2005-2018	0.226290223673565	0.0771625714216391	0.405858068221573	Mid. East/North Africa	MENA	2005 to 2018	60+ years	All	Medium	Rural
1359	MENA	62.5	999	0	3	2005-2018	0.136006302711666	0.0287144638603427	0.265142183105395	Mid. East/North Africa	MENA	2005 to 2018	60+ years	All	High	Rural
1360	MENA	62.5	999	0	999	2005-2018	0.158093500110409	0.077256076510898	0.258880667629493	Mid. East/North Africa	MENA	2005 to 2018	60+ years	All	All	Rural
1361	MENA	62.5	999	1	1	2005-2018	0.130495955601957	-0.0434817873137935	0.32515031999281	Mid. East/North Africa	MENA	2005 to 2018	60+ years	All	Low	Urban
1362	MENA	62.5	999	1	2	2005-2018	0.215424574101286	0.00952711034913754	0.443361108392645	Mid. East/North Africa	MENA	2005 to 2018	60+ years	All	Medium	Urban
1363	MENA	62.5	999	1	3	2005-2018	0.0951717526680165	-0.0569163641602399	0.259408193485784	Mid. East/North Africa	MENA	2005 to 2018	60+ years	All	High	Urban
1364	MENA	62.5	999	1	999	2005-2018	0.149163530693113	0.0331220528518127	0.27079230667572	Mid. East/North Africa	MENA	2005 to 2018	60+ years	All	All	Urban
1365	MENA	62.5	999	999	1	2005-2018	0.130575457685635	0.00804764742730923	0.269356396712586	Mid. East/North Africa	MENA	2005 to 2018	60+ years	All	Low	All
1366	MENA	62.5	999	999	2	2005-2018	0.219221511494852	0.0659645874457129	0.390895961753474	Mid. East/North Africa	MENA	2005 to 2018	60+ years	All	Medium	All
1367	MENA	62.5	999	999	3	2005-2018	0.107394686908035	-0.00162922379459877	0.232748158457751	Mid. East/North Africa	MENA	2005 to 2018	60+ years	All	High	All
1368	MENA	62.5	999	999	999	2005-2018	0.151314430501959	0.0689461566875173	0.244041342707802	Mid. East/North Africa	MENA	2005 to 2018	60+ years	All	All	All
1369	MENA	999	0	0	1	2005-2018	-0.0240460229934917	-0.221283292684136	0.17753489526261	Mid. East/North Africa	MENA	2005 to 2018	All	Male	Low	Rural
1370	MENA	999	0	0	2	2005-2018	0.100574343458919	-0.207679790263279	0.402493827117979	Mid. East/North Africa	MENA	2005 to 2018	All	Male	Medium	Rural
1371	MENA	999	0	0	3	2005-2018	-0.0417986351171294	-0.293242074317059	0.201754356243567	Mid. East/North Africa	MENA	2005 to 2018	All	Male	High	Rural
1372	MENA	999	0	0	999	2005-2018	0.00503281505518794	-0.146321398254605	0.151890460053025	Mid. East/North Africa	MENA	2005 to 2018	All	Male	All	Rural
1373	MENA	999	0	1	1	2005-2018	-0.153540108460178	-0.53639851428796	0.227070211495362	Mid. East/North Africa	MENA	2005 to 2018	All	Male	Low	Urban
1374	MENA	999	0	1	2	2005-2018	-0.0270937011624015	-0.551565734112895	0.519116805796044	Mid. East/North Africa	MENA	2005 to 2018	All	Male	Medium	Urban
1375	MENA	999	0	1	3	2005-2018	-0.271236540243756	-0.697855141087286	0.11458345390679	Mid. East/North Africa	MENA	2005 to 2018	All	Male	High	Urban
1376	MENA	999	0	1	999	2005-2018	-0.141331841553946	-0.417018455230077	0.114780492862157	Mid. East/North Africa	MENA	2005 to 2018	All	Male	All	Urban
1377	MENA	999	0	999	1	2005-2018	-0.108490495830274	-0.378771440710701	0.155184443335468	Mid. East/North Africa	MENA	2005 to 2018	All	Male	Low	All
1378	MENA	999	0	999	2	2005-2018	0.0115776039372339	-0.368874061222126	0.404575137798129	Mid. East/North Africa	MENA	2005 to 2018	All	Male	Medium	All
1379	MENA	999	0	999	3	2005-2018	-0.205944824889633	-0.524460875671169	0.0689373668811996	Mid. East/North Africa	MENA	2005 to 2018	All	Male	High	All
1380	MENA	999	0	999	999	2005-2018	-0.0959136595728387	-0.296699220754032	0.0935294538051028	Mid. East/North Africa	MENA	2005 to 2018	All	Male	All	All
1381	MENA	999	1	0	1	2005-2018	0.0139603809511677	-0.147791455490838	0.181815889006625	Mid. East/North Africa	MENA	2005 to 2018	All	Female	Low	Rural
1382	MENA	999	1	0	2	2005-2018	0.140893870331713	-0.0974935311949976	0.383781812748566	Mid. East/North Africa	MENA	2005 to 2018	All	Female	Medium	Rural
1383	MENA	999	1	0	3	2005-2018	0.0326292172723689	-0.164080334545553	0.22933804341193	Mid. East/North Africa	MENA	2005 to 2018	All	Female	High	Rural
1384	MENA	999	1	0	999	2005-2018	0.0477106805478569	-0.0683413439871734	0.173574886792205	Mid. East/North Africa	MENA	2005 to 2018	All	Female	All	Rural
1385	MENA	999	1	1	1	2005-2018	-0.0382493190135848	-0.353383550047858	0.273362307520189	Mid. East/North Africa	MENA	2005 to 2018	All	Female	Low	Urban
1386	MENA	999	1	1	2	2005-2018	0.0702077490910649	-0.354169012969626	0.469604576487528	Mid. East/North Africa	MENA	2005 to 2018	All	Female	Medium	Urban
1387	MENA	999	1	1	3	2005-2018	-0.118181757117516	-0.460781864000407	0.195964989307666	Mid. East/North Africa	MENA	2005 to 2018	All	Female	High	Urban
1388	MENA	999	1	1	999	2005-2018	-0.0277957084031151	-0.236584348285923	0.175277370624691	Mid. East/North Africa	MENA	2005 to 2018	All	Female	All	Urban
1389	MENA	999	1	999	1	2005-2018	-0.0184860073148991	-0.233929817070463	0.183447017402239	Mid. East/North Africa	MENA	2005 to 2018	All	Female	Low	All
1390	MENA	999	1	999	2	2005-2018	0.0917479370796649	-0.215034354276505	0.385594907114077	Mid. East/North Africa	MENA	2005 to 2018	All	Female	Medium	All
1391	MENA	999	1	999	3	2005-2018	-0.0717577127249698	-0.3230217203687	0.159301289957854	Mid. East/North Africa	MENA	2005 to 2018	All	Female	High	All
1392	MENA	999	1	999	999	2005-2018	-0.0011726478319843	-0.14960107903571	0.144678671108445	Mid. East/North Africa	MENA	2005 to 2018	All	Female	All	All
1393	MENA	999	999	0	1	2005-2018	-0.00533515841950016	-0.13803289776401	0.128535968869609	Mid. East/North Africa	MENA	2005 to 2018	All	All	Low	Rural
1394	MENA	999	999	0	2	2005-2018	0.120707617329589	-0.0751983429415996	0.315343545018804	Mid. East/North Africa	MENA	2005 to 2018	All	All	Medium	Rural
1395	MENA	999	999	0	3	2005-2018	-0.00403766542027823	-0.165487757256594	0.152733184934047	Mid. East/North Africa	MENA	2005 to 2018	All	All	High	Rural
1396	MENA	999	999	0	999	2005-2018	0.0265058203023869	-0.0721089121766456	0.12657737994189	Mid. East/North Africa	MENA	2005 to 2018	All	All	All	Rural
1397	MENA	999	999	1	1	2005-2018	-0.100214933671379	-0.352634539562866	0.149447202707605	Mid. East/North Africa	MENA	2005 to 2018	All	All	Low	Urban
1398	MENA	999	999	1	2	2005-2018	0.0192500063724135	-0.324183936771047	0.367010558621839	Mid. East/North Africa	MENA	2005 to 2018	All	All	Medium	Urban
1399	MENA	999	999	1	3	2005-2018	-0.202653819428827	-0.48239749685502	0.0503495213729117	Mid. East/North Africa	MENA	2005 to 2018	All	All	High	Urban
1400	MENA	999	999	1	999	2005-2018	-0.0863765874932823	-0.26374101224064	0.0817738018416819	Mid. East/North Africa	MENA	2005 to 2018	All	All	All	Urban
1401	MENA	999	999	999	1	2005-2018	-0.0656391186621653	-0.237565078604781	0.099490031723279	Mid. East/North Africa	MENA	2005 to 2018	All	All	Low	All
1402	MENA	999	999	999	2	2005-2018	0.0503870071602964	-0.196431222523672	0.296425258827416	Mid. East/North Africa	MENA	2005 to 2018	All	All	Medium	All
1403	MENA	999	999	999	3	2005-2018	-0.145246655844232	-0.344430467977756	0.0424360223095298	Mid. East/North Africa	MENA	2005 to 2018	All	All	High	All
1404	MENA	999	999	999	999	2005-2018	-0.0498871591293875	-0.178614096977917	0.0739617502924359	Mid. East/North Africa	MENA	2005 to 2018	All	All	All	All
1405	SAARC	37.5	0	0	999	2005-2018	-0.000617220614219145	-0.018092791879581	0.0267828661781984	South Asia	SA	2005 to 2018	20-39 years	Male	All	Rural
1406	SAARC	37.5	0	1	999	2005-2018	-0.0355589093328254	-0.101865950100205	0.0516210876983355	South Asia	SA	2005 to 2018	20-39 years	Male	All	Urban
1407	SAARC	37.5	0	999	1	2005-2018	0.00151031786157902	-0.0324575233331337	0.0599646635456141	South Asia	SA	2005 to 2018	20-39 years	Male	Low	All
1408	SAARC	37.5	0	999	2	2005-2018	-0.00693031300950625	-0.0292654630709907	0.0184953713160561	South Asia	SA	2005 to 2018	20-39 years	Male	Medium	All
1409	SAARC	37.5	0	999	3	2005-2018	-0.159944280276526	-0.276794695636172	-0.0538939423051887	South Asia	SA	2005 to 2018	20-39 years	Male	High	All
1410	SAARC	37.5	0	999	999	2005-2018	-0.0118201446673922	-0.0399389090522959	0.0274734027764871	South Asia	SA	2005 to 2018	20-39 years	Male	All	All
1411	SAARC	37.5	1	0	999	2005-2018	-0.00288746804220846	-0.021326883951879	0.0283534955556548	South Asia	SA	2005 to 2018	20-39 years	Female	All	Rural
1412	SAARC	37.5	1	1	999	2005-2018	-0.0464417595654464	-0.117029181467264	0.0410793443715266	South Asia	SA	2005 to 2018	20-39 years	Female	All	Urban
1413	SAARC	37.5	1	999	1	2005-2018	-0.00124967554594917	-0.0382111506107225	0.055912320437504	South Asia	SA	2005 to 2018	20-39 years	Female	Low	All
1414	SAARC	37.5	1	999	2	2005-2018	-0.0145257757184143	-0.039339419802231	0.0109875012658232	South Asia	SA	2005 to 2018	20-39 years	Female	Medium	All
1415	SAARC	37.5	1	999	3	2005-2018	-0.165105465861775	-0.285977392924071	-0.056592674362927	South Asia	SA	2005 to 2018	20-39 years	Female	High	All
1416	SAARC	37.5	1	999	999	2005-2018	-0.0170041534990434	-0.0481544585533125	0.0239294855926949	South Asia	SA	2005 to 2018	20-39 years	Female	All	All
1417	SAARC	37.5	999	0	1	2005-2018	0.00722585084304153	-0.0106380239324896	0.0402646342678834	South Asia	SA	2005 to 2018	20-39 years	All	Low	Rural
1418	SAARC	37.5	999	0	2	2005-2018	-0.00287028609166109	-0.0143009423507496	0.0124702843307118	South Asia	SA	2005 to 2018	20-39 years	All	Medium	Rural
1419	SAARC	37.5	999	0	3	2005-2018	-0.0723285698048956	-0.137760854817833	-0.00776114253250153	South Asia	SA	2005 to 2018	20-39 years	All	High	Rural
1420	SAARC	37.5	999	0	999	2005-2018	-0.00130651802292969	-0.0161228668075075	0.0234781149459944	South Asia	SA	2005 to 2018	20-39 years	All	All	Rural
1421	SAARC	37.5	999	1	1	2005-2018	-0.0144745474833426	-0.082894570797752	0.0896039885764883	South Asia	SA	2005 to 2018	20-39 years	All	Low	Urban
1422	SAARC	37.5	999	1	2	2005-2018	-0.0260920294656354	-0.0725752417170399	0.0187965102103935	South Asia	SA	2005 to 2018	20-39 years	All	Medium	Urban
1423	SAARC	37.5	999	1	3	2005-2018	-0.351293647948942	-0.585352249023077	-0.141143324549466	South Asia	SA	2005 to 2018	20-39 years	All	High	Urban
1424	SAARC	37.5	999	1	999	2005-2018	-0.0403152133727748	-0.0987503885369278	0.0313600963092082	South Asia	SA	2005 to 2018	20-39 years	All	All	Urban
1425	SAARC	37.5	999	999	1	2005-2018	0.000483724316051012	-0.0288134221229563	0.0478440559391698	South Asia	SA	2005 to 2018	20-39 years	All	Low	All
1426	SAARC	37.5	999	999	2	2005-2018	-0.0102460173422165	-0.0311468354012765	0.0115597437345375	South Asia	SA	2005 to 2018	20-39 years	All	Medium	All
1427	SAARC	37.5	999	999	3	2005-2018	-0.161490725596423	-0.267913381102092	-0.0670124066534028	South Asia	SA	2005 to 2018	20-39 years	All	High	All
1428	SAARC	37.5	999	999	999	2005-2018	-0.0140220062285173	-0.0406082698991024	0.0204828994419518	South Asia	SA	2005 to 2018	20-39 years	All	All	All
1429	SAARC	57.5	0	0	999	2005-2018	-0.00280171147397581	-0.013785191861051	0.0137914409438351	South Asia	SA	2005 to 2018	40-59 years	Male	All	Rural
1430	SAARC	57.5	0	1	999	2005-2018	-0.025845390941616	-0.0756835609608823	0.0232953438386385	South Asia	SA	2005 to 2018	40-59 years	Male	All	Urban
1431	SAARC	57.5	0	999	1	2005-2018	-0.000138450822055851	-0.021860907304442	0.0328389829783456	South Asia	SA	2005 to 2018	40-59 years	Male	Low	All
1432	SAARC	57.5	0	999	2	2005-2018	-0.00473564865856956	-0.0205661886707843	0.0124921458779982	South Asia	SA	2005 to 2018	40-59 years	Male	Medium	All
1433	SAARC	57.5	0	999	3	2005-2018	-0.132207746925621	-0.231356861583923	-0.0663484654702794	South Asia	SA	2005 to 2018	40-59 years	Male	High	All
1434	SAARC	57.5	0	999	999	2005-2018	-0.0101973326244295	-0.0316515452991336	0.0135904725428213	South Asia	SA	2005 to 2018	40-59 years	Male	All	All
1435	SAARC	57.5	1	0	999	2005-2018	-0.0046939241594902	-0.0163610607507044	0.0119566068935623	South Asia	SA	2005 to 2018	40-59 years	Female	All	Rural
1436	SAARC	57.5	1	1	999	2005-2018	-0.0359012492333533	-0.0905560716804645	0.0133938860435538	South Asia	SA	2005 to 2018	40-59 years	Female	All	Urban
1437	SAARC	57.5	1	999	1	2005-2018	-0.00368661634905631	-0.0271892759280829	0.0291906943497484	South Asia	SA	2005 to 2018	40-59 years	Female	Low	All
1438	SAARC	57.5	1	999	2	2005-2018	-0.0101329359512387	-0.0280990086825071	0.0056157044214077	South Asia	SA	2005 to 2018	40-59 years	Female	Medium	All
1439	SAARC	57.5	1	999	3	2005-2018	-0.140156753863566	-0.250638473686303	-0.0691641540330504	South Asia	SA	2005 to 2018	40-59 years	Female	High	All
1440	SAARC	57.5	1	999	999	2005-2018	-0.0147666714846494	-0.0378198113246841	0.00872546989730701	South Asia	SA	2005 to 2018	40-59 years	Female	All	All
1441	SAARC	57.5	999	0	1	2005-2018	0.00326605655526598	-0.00738120367738222	0.0224276376260929	South Asia	SA	2005 to 2018	40-59 years	All	Low	Rural
1442	SAARC	57.5	999	0	2	2005-2018	-0.00305267423832748	-0.0111029896778395	0.00638380219020883	South Asia	SA	2005 to 2018	40-59 years	All	Medium	Rural
1443	SAARC	57.5	999	0	3	2005-2018	-0.0671709365910161	-0.117938524574879	-0.0281727922746974	South Asia	SA	2005 to 2018	40-59 years	All	High	Rural
1444	SAARC	57.5	999	0	999	2005-2018	-0.00355750694325365	-0.0132909087155829	0.00986512738946855	South Asia	SA	2005 to 2018	40-59 years	All	All	Rural
1445	SAARC	57.5	999	1	1	2005-2018	-0.0118732037880072	-0.0606619690870919	0.0448974231198903	South Asia	SA	2005 to 2018	40-59 years	All	Low	Urban
1446	SAARC	57.5	999	1	2	2005-2018	-0.0161724673124424	-0.0503167863805113	0.0149297668611905	South Asia	SA	2005 to 2018	40-59 years	All	Medium	Urban
1447	SAARC	57.5	999	1	3	2005-2018	-0.283843350683389	-0.506229914884927	-0.145449785960047	South Asia	SA	2005 to 2018	40-59 years	All	High	Urban
1448	SAARC	57.5	999	1	999	2005-2018	-0.0305371018953748	-0.0783093078396012	0.0113386340847666	South Asia	SA	2005 to 2018	40-59 years	All	All	Urban
1449	SAARC	57.5	999	999	1	2005-2018	-0.00136011450127251	-0.021584197126131	0.0250045977151315	South Asia	SA	2005 to 2018	40-59 years	All	Low	All
1450	SAARC	57.5	999	999	2	2005-2018	-0.00722547650718028	-0.0221645879686642	0.00690358743531052	South Asia	SA	2005 to 2018	40-59 years	All	Medium	All
1451	SAARC	57.5	999	999	3	2005-2018	-0.136180506305208	-0.234419866361178	-0.075230374349231	South Asia	SA	2005 to 2018	40-59 years	All	High	All
1452	SAARC	57.5	999	999	999	2005-2018	-0.0123140304394413	-0.0327585095267317	0.00784958960043734	South Asia	SA	2005 to 2018	40-59 years	All	All	All
1453	SAARC	62.5	0	0	999	2005-2018	-0.00230812114556385	-0.0107320589187306	0.00936392981869637	South Asia	SA	2005 to 2018	60+ years	Male	All	Rural
1454	SAARC	62.5	0	1	999	2005-2018	-0.0182969091437562	-0.0555512763153238	0.0163221194999621	South Asia	SA	2005 to 2018	60+ years	Male	All	Urban
1455	SAARC	62.5	0	999	1	2005-2018	0.000162684279854214	-0.0154876173313229	0.0210338831714619	South Asia	SA	2005 to 2018	60+ years	Male	Low	All
1456	SAARC	62.5	0	999	2	2005-2018	-0.00194428691618791	-0.0149455174187342	0.0123887084284009	South Asia	SA	2005 to 2018	60+ years	Male	Medium	All
1457	SAARC	62.5	0	999	3	2005-2018	-0.105765015700393	-0.196031258192382	-0.0523380815737661	South Asia	SA	2005 to 2018	60+ years	Male	High	All
1458	SAARC	62.5	0	999	999	2005-2018	-0.00732583820591012	-0.0234310654002544	0.00913229192995214	South Asia	SA	2005 to 2018	60+ years	Male	All	All
1459	SAARC	62.5	1	0	999	2005-2018	-0.00482785570052472	-0.0135068918892835	0.00670867709458948	South Asia	SA	2005 to 2018	60+ years	Female	All	Rural
1460	SAARC	62.5	1	1	999	2005-2018	-0.0256523893334173	-0.0637073582306552	0.00586282816438585	South Asia	SA	2005 to 2018	60+ years	Female	All	Urban
1461	SAARC	62.5	1	999	1	2005-2018	-0.0017403242825901	-0.016867800161882	0.018861456680056	South Asia	SA	2005 to 2018	60+ years	Female	Low	All
1462	SAARC	62.5	1	999	2	2005-2018	-0.00765085437127883	-0.021067031093142	0.00381555106489703	South Asia	SA	2005 to 2018	60+ years	Female	Medium	All
1463	SAARC	62.5	1	999	3	2005-2018	-0.120142340864416	-0.209229720600162	-0.0642248793610315	South Asia	SA	2005 to 2018	60+ years	Female	High	All
1464	SAARC	62.5	1	999	999	2005-2018	-0.0114406451329117	-0.0277206680877022	0.00397212249803908	South Asia	SA	2005 to 2018	60+ years	Female	All	All
1465	SAARC	62.5	999	0	1	2005-2018	0.00229245079135964	-0.00505033897738214	0.0158802399881107	South Asia	SA	2005 to 2018	60+ years	All	Low	Rural
1466	SAARC	62.5	999	0	2	2005-2018	-0.00255233632669313	-0.00921977798370133	0.00456334880914173	South Asia	SA	2005 to 2018	60+ years	All	Medium	Rural
1467	SAARC	62.5	999	0	3	2005-2018	-0.0595522032298363	-0.106968554627983	-0.0289992119193473	South Asia	SA	2005 to 2018	60+ years	All	High	Rural
1468	SAARC	62.5	999	0	999	2005-2018	-0.00350506218181818	-0.0111939651567829	0.00605833493890012	South Asia	SA	2005 to 2018	60+ years	All	All	Rural
1469	SAARC	62.5	999	1	1	2005-2018	-0.00735033329883544	-0.0391548038347314	0.0292661538283721	South Asia	SA	2005 to 2018	60+ years	All	Low	Urban
1470	SAARC	62.5	999	1	2	2005-2018	-0.00919119167072448	-0.0353128576257266	0.0133030354311687	South Asia	SA	2005 to 2018	60+ years	All	Medium	Urban
1471	SAARC	62.5	999	1	3	2005-2018	-0.228055980583346	-0.426069791390802	-0.116838871528524	South Asia	SA	2005 to 2018	60+ years	All	High	Urban
1472	SAARC	62.5	999	1	999	2005-2018	-0.0217049610925565	-0.0564206170382306	0.00524164249782694	South Asia	SA	2005 to 2018	60+ years	All	All	Urban
1473	SAARC	62.5	999	999	1	2005-2018	-0.000617247428283258	-0.0143798123850967	0.0168387413038655	South Asia	SA	2005 to 2018	60+ years	All	Low	All
1474	SAARC	62.5	999	999	2	2005-2018	-0.00478118163057782	-0.0165118652445733	0.00640808985269597	South Asia	SA	2005 to 2018	60+ years	All	Medium	All
1475	SAARC	62.5	999	999	3	2005-2018	-0.112854137760412	-0.198062090779742	-0.062064953437773	South Asia	SA	2005 to 2018	60+ years	All	High	All
1476	SAARC	62.5	999	999	999	2005-2018	-0.00933952597686754	-0.0243079969672922	0.00414606094169686	South Asia	SA	2005 to 2018	60+ years	All	All	All
1477	SAARC	999	0	0	1	2005-2018	0.00594547593025665	-0.00823191630957689	0.0316826739474377	South Asia	SA	2005 to 2018	All	Male	Low	Rural
1478	SAARC	999	0	0	2	2005-2018	-0.0014573168717724	-0.0104276448818087	0.00982493325144524	South Asia	SA	2005 to 2018	All	Male	Medium	Rural
1479	SAARC	999	0	0	3	2005-2018	-0.0670031911722532	-0.123770295883839	-0.0144971605374695	South Asia	SA	2005 to 2018	All	Male	High	Rural
1480	SAARC	999	0	0	999	2005-2018	-0.00137698482036613	-0.0136314360547966	0.0169578314597529	South Asia	SA	2005 to 2018	All	Male	All	Rural
1481	SAARC	999	0	1	1	2005-2018	-0.00965704117623939	-0.0666539778288391	0.0726782460234512	South Asia	SA	2005 to 2018	All	Male	Low	Urban
1482	SAARC	999	0	1	2	2005-2018	-0.014094278909176	-0.0529820878253726	0.0288330064641386	South Asia	SA	2005 to 2018	All	Male	Medium	Urban
1483	SAARC	999	0	1	3	2005-2018	-0.304301387784823	-0.531383109331577	-0.136961213659948	South Asia	SA	2005 to 2018	All	Male	High	Urban
1484	SAARC	999	0	1	999	2005-2018	-0.0293545868148723	-0.0802450877884536	0.0302108658283377	South Asia	SA	2005 to 2018	All	Male	All	Urban
1485	SAARC	999	0	999	1	2005-2018	0.00127451570266214	-0.0237333487273231	0.0382998642066799	South Asia	SA	2005 to 2018	All	Male	Low	All
1486	SAARC	999	0	999	2	2005-2018	-0.00539339718179274	-0.0233092682816778	0.0142515859656603	South Asia	SA	2005 to 2018	All	Male	Medium	All
1487	SAARC	999	0	999	3	2005-2018	-0.143368048098156	-0.239941379314078	-0.0705047648101407	South Asia	SA	2005 to 2018	All	Male	High	All
1488	SAARC	999	0	999	999	2005-2018	-0.0103617182039014	-0.0328815638627535	0.0172873018609567	South Asia	SA	2005 to 2018	All	Male	All	All
1489	SAARC	999	1	0	1	2005-2018	0.0045776247310421	-0.010247016214558	0.0322969458680979	South Asia	SA	2005 to 2018	All	Female	Low	Rural
1490	SAARC	999	1	0	2	2005-2018	-0.00434431381413823	-0.014556909435141	0.00903804747449314	South Asia	SA	2005 to 2018	All	Female	Medium	Rural
1491	SAARC	999	1	0	3	2005-2018	-0.071749741921344	-0.131624519083798	-0.0136122570617648	South Asia	SA	2005 to 2018	All	Female	High	Rural
1492	SAARC	999	1	0	999	2005-2018	-0.00357094388475718	-0.0165556768105209	0.0165481949390348	South Asia	SA	2005 to 2018	All	Female	All	Rural
1493	SAARC	999	1	1	1	2005-2018	-0.0160806871799508	-0.0775805424073387	0.0632955438246488	South Asia	SA	2005 to 2018	All	Female	Low	Urban
1494	SAARC	999	1	1	2	2005-2018	-0.0274005069761444	-0.0707827163702581	0.00873187550942657	South Asia	SA	2005 to 2018	All	Female	Medium	Urban
1495	SAARC	999	1	1	3	2005-2018	-0.320443166830811	-0.546661559726081	-0.147381477950417	South Asia	SA	2005 to 2018	All	Female	High	Urban
1496	SAARC	999	1	1	999	2005-2018	-0.0392907671893781	-0.0955134089542226	0.0169663097976905	South Asia	SA	2005 to 2018	All	Female	All	Urban
1497	SAARC	999	1	999	1	2005-2018	-0.00159581441170825	-0.0277615136597362	0.0357706426307361	South Asia	SA	2005 to 2018	All	Female	Low	All
1498	SAARC	999	1	999	2	2005-2018	-0.0117854530932928	-0.0312134689832179	0.00562403066181258	South Asia	SA	2005 to 2018	All	Female	Medium	All
1499	SAARC	999	1	999	3	2005-2018	-0.150452689013981	-0.245309116569014	-0.0730929210468315	South Asia	SA	2005 to 2018	All	Female	High	All
1500	SAARC	999	1	999	999	2005-2018	-0.0151337480493712	-0.0392902031416293	0.0132475265602377	South Asia	SA	2005 to 2018	All	Female	All	All
1501	SAARC	999	999	0	1	2005-2018	0.00549501471379113	-0.00665502797472036	0.0271914998075363	South Asia	SA	2005 to 2018	All	All	Low	Rural
1502	SAARC	999	999	0	2	2005-2018	-0.00277386805191915	-0.0110252890504974	0.0075303585903531	South Asia	SA	2005 to 2018	All	All	Medium	Rural
1503	SAARC	999	999	0	3	2005-2018	-0.0688859376843073	-0.120935300984105	-0.0242424825451725	South Asia	SA	2005 to 2018	All	All	High	Rural
1504	SAARC	999	999	0	999	2005-2018	-0.00219587217436041	-0.0136235077059137	0.0148039759749747	South Asia	SA	2005 to 2018	All	All	All	Rural
1505	SAARC	999	999	1	1	2005-2018	-0.0124364891986844	-0.0628951751037811	0.0549230622346669	South Asia	SA	2005 to 2018	All	All	Low	Urban
1506	SAARC	999	999	1	2	2005-2018	-0.0202675997540794	-0.0580671719827762	0.0130919586719855	South Asia	SA	2005 to 2018	All	All	Medium	Urban
1507	SAARC	999	999	1	3	2005-2018	-0.311858710131797	-0.510673346140343	-0.162737201664098	South Asia	SA	2005 to 2018	All	All	High	Urban
1508	SAARC	999	999	1	999	2005-2018	-0.033851761173547	-0.082163953837198	0.0151156215465283	South Asia	SA	2005 to 2018	All	All	All	Urban
1509	SAARC	999	999	999	1	2005-2018	3.25979399134998e-05	-0.0217322024591373	0.0322400118039478	South Asia	SA	2005 to 2018	All	All	Low	All
1510	SAARC	999	999	999	2	2005-2018	-0.00834932119892786	-0.0252778594799766	0.00784949637414468	South Asia	SA	2005 to 2018	All	All	Medium	All
1511	SAARC	999	999	999	3	2005-2018	-0.146915581209985	-0.23681859104532	-0.0797955030147181	South Asia	SA	2005 to 2018	All	All	High	All
1512	SAARC	999	999	999	999	2005-2018	-0.0126582828831248	-0.0339922463657923	0.012214262921158	South Asia	SA	2005 to 2018	All	All	All	All
1513	SSA	37.5	0	0	999	2005-2018	1.99773742537706	1.36962020561445	2.7939675756666	Sub-Saharan Africa	SSA	2005 to 2018	20-39 years	Male	All	Rural
1514	SSA	37.5	0	1	999	2005-2018	2.19993972569398	1.11575448472989	3.49151029432511	Sub-Saharan Africa	SSA	2005 to 2018	20-39 years	Male	All	Urban
1515	SSA	37.5	0	999	1	2005-2018	1.78894134603092	1.07120962999404	2.68767692575047	Sub-Saharan Africa	SSA	2005 to 2018	20-39 years	Male	Low	All
1516	SSA	37.5	0	999	2	2005-2018	2.71788402454446	1.64653986209532	3.9612813986994	Sub-Saharan Africa	SSA	2005 to 2018	20-39 years	Male	Medium	All
1517	SSA	37.5	0	999	3	2005-2018	2.52821927950681	1.42269443345399	3.73804220394097	Sub-Saharan Africa	SSA	2005 to 2018	20-39 years	Male	High	All
1518	SSA	37.5	0	999	999	2005-2018	2.07950934157383	1.48414099778913	2.81659665725583	Sub-Saharan Africa	SSA	2005 to 2018	20-39 years	Male	All	All
1519	SSA	37.5	1	0	999	2005-2018	1.97171550607504	1.36890133291999	2.72680446739084	Sub-Saharan Africa	SSA	2005 to 2018	20-39 years	Female	All	Rural
1520	SSA	37.5	1	1	999	2005-2018	2.1697552103601	1.12098376276264	3.39487296238537	Sub-Saharan Africa	SSA	2005 to 2018	20-39 years	Female	All	Urban
1521	SSA	37.5	1	999	1	2005-2018	1.77589934603854	1.05640394485812	2.65707088188409	Sub-Saharan Africa	SSA	2005 to 2018	20-39 years	Female	Low	All
1522	SSA	37.5	1	999	2	2005-2018	2.65411035409899	1.61771889601697	3.87420607684403	Sub-Saharan Africa	SSA	2005 to 2018	20-39 years	Female	Medium	All
1523	SSA	37.5	1	999	3	2005-2018	2.46143317188142	1.39587982159402	3.70860658437289	Sub-Saharan Africa	SSA	2005 to 2018	20-39 years	Female	High	All
1524	SSA	37.5	1	999	999	2005-2018	2.05498822102048	1.46311005749606	2.74746527815976	Sub-Saharan Africa	SSA	2005 to 2018	20-39 years	Female	All	All
1525	SSA	37.5	999	0	1	2005-2018	1.76009819074168	1.2047858604856	2.45578679750115	Sub-Saharan Africa	SSA	2005 to 2018	20-39 years	All	Low	Rural
1526	SSA	37.5	999	0	2	2005-2018	2.52937665084184	1.67710858385735	3.64095283781094	Sub-Saharan Africa	SSA	2005 to 2018	20-39 years	All	Medium	Rural
1527	SSA	37.5	999	0	3	2005-2018	2.28486065740008	1.37807718842486	3.3611174910077	Sub-Saharan Africa	SSA	2005 to 2018	20-39 years	All	High	Rural
1528	SSA	37.5	999	0	999	2005-2018	1.99280447322542	1.49830452953034	2.59599266003031	Sub-Saharan Africa	SSA	2005 to 2018	20-39 years	All	All	Rural
1529	SSA	37.5	999	1	1	2005-2018	1.83306597822483	0.805275997790504	3.03038416672941	Sub-Saharan Africa	SSA	2005 to 2018	20-39 years	All	Low	Urban
1530	SSA	37.5	999	1	2	2005-2018	2.91030351392542	1.60409669774169	4.33100845328323	Sub-Saharan Africa	SSA	2005 to 2018	20-39 years	All	Medium	Urban
1531	SSA	37.5	999	1	3	2005-2018	2.75144497297899	1.42936766184393	4.25008450328875	Sub-Saharan Africa	SSA	2005 to 2018	20-39 years	All	High	Urban
1532	SSA	37.5	999	1	999	2005-2018	2.19192303718713	1.4002812373209	3.12926295533662	Sub-Saharan Africa	SSA	2005 to 2018	20-39 years	All	All	Urban
1533	SSA	37.5	999	999	1	2005-2018	1.79269732382575	1.25283183346454	2.46844718585462	Sub-Saharan Africa	SSA	2005 to 2018	20-39 years	All	Low	All
1534	SSA	37.5	999	999	2	2005-2018	2.69010661180785	1.91839354363419	3.63443038991769	Sub-Saharan Africa	SSA	2005 to 2018	20-39 years	All	Medium	All
1535	SSA	37.5	999	999	3	2005-2018	2.49735985401895	1.69649744004693	3.43787952138184	Sub-Saharan Africa	SSA	2005 to 2018	20-39 years	All	High	All
1536	SSA	37.5	999	999	999	2005-2018	2.07441083691508	1.60144869237256	2.63841980639626	Sub-Saharan Africa	SSA	2005 to 2018	20-39 years	All	All	All
1537	SSA	57.5	0	0	999	2005-2018	1.72752495777143	1.15446279651614	2.44237988100417	Sub-Saharan Africa	SSA	2005 to 2018	40-59 years	Male	All	Rural
1538	SSA	57.5	0	1	999	2005-2018	1.92772890126937	0.987477415431714	3.07728261260976	Sub-Saharan Africa	SSA	2005 to 2018	40-59 years	Male	All	Urban
1539	SSA	57.5	0	999	1	2005-2018	1.55533770918304	0.891368068677903	2.38228344996452	Sub-Saharan Africa	SSA	2005 to 2018	40-59 years	Male	Low	All
1540	SSA	57.5	0	999	2	2005-2018	2.34494771025232	1.4312938343629	3.56156436461535	Sub-Saharan Africa	SSA	2005 to 2018	40-59 years	Male	Medium	All
1541	SSA	57.5	0	999	3	2005-2018	2.23242613122405	1.25804495747173	3.45306682425213	Sub-Saharan Africa	SSA	2005 to 2018	40-59 years	Male	High	All
1542	SSA	57.5	0	999	999	2005-2018	1.81247901124109	1.26181753889448	2.52351958578977	Sub-Saharan Africa	SSA	2005 to 2018	40-59 years	Male	All	All
1543	SSA	57.5	1	0	999	2005-2018	1.68988874569383	1.14545323883618	2.41497023544823	Sub-Saharan Africa	SSA	2005 to 2018	40-59 years	Female	All	Rural
1544	SSA	57.5	1	1	999	2005-2018	1.87742435590713	0.985163489076105	3.05373358297906	Sub-Saharan Africa	SSA	2005 to 2018	40-59 years	Female	All	Urban
1545	SSA	57.5	1	999	1	2005-2018	1.53872630463833	0.8805499688855	2.36695601201582	Sub-Saharan Africa	SSA	2005 to 2018	40-59 years	Female	Low	All
1546	SSA	57.5	1	999	2	2005-2018	2.27718524590993	1.37705312327393	3.37616646848577	Sub-Saharan Africa	SSA	2005 to 2018	40-59 years	Female	Medium	All
1547	SSA	57.5	1	999	3	2005-2018	2.1592242728516	1.28593616418456	3.28998303013979	Sub-Saharan Africa	SSA	2005 to 2018	40-59 years	Female	High	All
1548	SSA	57.5	1	999	999	2005-2018	1.77741691859652	1.23495550432594	2.44261134083241	Sub-Saharan Africa	SSA	2005 to 2018	40-59 years	Female	All	All
1549	SSA	57.5	999	0	1	2005-2018	1.51842129916454	1.03043561665786	2.19868787386398	Sub-Saharan Africa	SSA	2005 to 2018	40-59 years	All	Low	Rural
1550	SSA	57.5	999	0	2	2005-2018	2.16774836108496	1.41544520808764	3.21338193111776	Sub-Saharan Africa	SSA	2005 to 2018	40-59 years	All	Medium	Rural
1551	SSA	57.5	999	0	3	2005-2018	1.98328843792614	1.22173967107337	3.0168708090812	Sub-Saharan Africa	SSA	2005 to 2018	40-59 years	All	High	Rural
1552	SSA	57.5	999	0	999	2005-2018	1.71701487925481	1.26772020264156	2.30501327726729	Sub-Saharan Africa	SSA	2005 to 2018	40-59 years	All	All	Rural
1553	SSA	57.5	999	1	1	2005-2018	1.58041947568353	0.678538464445169	2.76494535700595	Sub-Saharan Africa	SSA	2005 to 2018	40-59 years	All	Low	Urban
1554	SSA	57.5	999	1	2	2005-2018	2.49293177597531	1.38282586935251	3.88835196270113	Sub-Saharan Africa	SSA	2005 to 2018	40-59 years	All	Medium	Urban
1555	SSA	57.5	999	1	3	2005-2018	2.46634230718433	1.32559939533079	3.78539731574172	Sub-Saharan Africa	SSA	2005 to 2018	40-59 years	All	High	Urban
1556	SSA	57.5	999	1	999	2005-2018	1.9060094732326	1.21282019253088	2.81764761752641	Sub-Saharan Africa	SSA	2005 to 2018	40-59 years	All	All	Urban
1557	SSA	57.5	999	999	1	2005-2018	1.54732761422026	1.03235468220117	2.21668922188067	Sub-Saharan Africa	SSA	2005 to 2018	40-59 years	All	Low	All
1558	SSA	57.5	999	999	2	2005-2018	2.3043222726872	1.62565090792819	3.21258577647483	Sub-Saharan Africa	SSA	2005 to 2018	40-59 years	All	Medium	All
1559	SSA	57.5	999	999	3	2005-2018	2.20835395834142	1.4846915607049	3.13762838673352	Sub-Saharan Africa	SSA	2005 to 2018	40-59 years	All	High	All
1560	SSA	57.5	999	999	999	2005-2018	1.80202871977927	1.34898058786414	2.3537754942647	Sub-Saharan Africa	SSA	2005 to 2018	40-59 years	All	All	All
1561	SSA	62.5	0	0	999	2005-2018	1.3039387055344	0.821606345687984	1.95149698631123	Sub-Saharan Africa	SSA	2005 to 2018	60+ years	Male	All	Rural
1562	SSA	62.5	0	1	999	2005-2018	1.46774906266144	0.710502260357871	2.44421935689477	Sub-Saharan Africa	SSA	2005 to 2018	60+ years	Male	All	Urban
1563	SSA	62.5	0	999	1	2005-2018	1.16659879625517	0.655251570074105	1.89819672284624	Sub-Saharan Africa	SSA	2005 to 2018	60+ years	Male	Low	All
1564	SSA	62.5	0	999	2	2005-2018	1.78069895221073	1.04355400139571	2.78748212955468	Sub-Saharan Africa	SSA	2005 to 2018	60+ years	Male	Medium	All
1565	SSA	62.5	0	999	3	2005-2018	1.75498307081249	0.980522476773702	2.85702691596012	Sub-Saharan Africa	SSA	2005 to 2018	60+ years	Male	High	All
1566	SSA	62.5	0	999	999	2005-2018	1.37358900494963	0.880284362159855	2.01620995795522	Sub-Saharan Africa	SSA	2005 to 2018	60+ years	Male	All	All
1567	SSA	62.5	1	0	999	2005-2018	1.31834612114723	0.867313551864246	1.96228566272705	Sub-Saharan Africa	SSA	2005 to 2018	60+ years	Female	All	Rural
1568	SSA	62.5	1	1	999	2005-2018	1.45233248260535	0.796236547506089	2.34682774759032	Sub-Saharan Africa	SSA	2005 to 2018	60+ years	Female	All	Urban
1569	SSA	62.5	1	999	1	2005-2018	1.19020979371127	0.692349789723907	1.8673984130378	Sub-Saharan Africa	SSA	2005 to 2018	60+ years	Female	Low	All
1570	SSA	62.5	1	999	2	2005-2018	1.74582306202398	1.0655385043379	2.69165365478642	Sub-Saharan Africa	SSA	2005 to 2018	60+ years	Female	Medium	All
1571	SSA	62.5	1	999	3	2005-2018	1.71936521973167	1.0350812747625	2.70291036346472	Sub-Saharan Africa	SSA	2005 to 2018	60+ years	Female	High	All
1572	SSA	62.5	1	999	999	2005-2018	1.37903228338998	0.923677580560794	1.99666766308358	Sub-Saharan Africa	SSA	2005 to 2018	60+ years	Female	All	All
1573	SSA	62.5	999	0	1	2005-2018	1.16925658199802	0.731692501373597	1.73975282617904	Sub-Saharan Africa	SSA	2005 to 2018	60+ years	All	Low	Rural
1574	SSA	62.5	999	0	2	2005-2018	1.64582115135334	1.02872458590283	2.51820321697929	Sub-Saharan Africa	SSA	2005 to 2018	60+ years	All	Medium	Rural
1575	SSA	62.5	999	0	3	2005-2018	1.54715483537389	0.921730510464653	2.44531458310424	Sub-Saharan Africa	SSA	2005 to 2018	60+ years	All	High	Rural
1576	SSA	62.5	999	0	999	2005-2018	1.32255814961054	0.897392287134399	1.85166212050283	Sub-Saharan Africa	SSA	2005 to 2018	60+ years	All	All	Rural
1577	SSA	62.5	999	1	1	2005-2018	1.19489531361124	0.547137012344262	2.07009475562214	Sub-Saharan Africa	SSA	2005 to 2018	60+ years	All	Low	Urban
1578	SSA	62.5	999	1	2	2005-2018	1.91546824222837	1.08100000327754	3.09257174310386	Sub-Saharan Africa	SSA	2005 to 2018	60+ years	All	Medium	Urban
1579	SSA	62.5	999	1	3	2005-2018	1.95771682116715	1.08177081510968	3.17050332662953	Sub-Saharan Africa	SSA	2005 to 2018	60+ years	All	High	Urban
1580	SSA	62.5	999	1	999	2005-2018	1.46728432121663	0.892634399887121	2.22218158910401	Sub-Saharan Africa	SSA	2005 to 2018	60+ years	All	All	Urban
1581	SSA	62.5	999	999	1	2005-2018	1.18764062557066	0.758699570442802	1.76044707592514	Sub-Saharan Africa	SSA	2005 to 2018	60+ years	All	Low	All
1582	SSA	62.5	999	999	2	2005-2018	1.77042120705079	1.16771245428837	2.56658094064036	Sub-Saharan Africa	SSA	2005 to 2018	60+ years	All	Medium	All
1583	SSA	62.5	999	999	3	2005-2018	1.74459362294589	1.12194387027107	2.62338410241029	Sub-Saharan Africa	SSA	2005 to 2018	60+ years	All	High	All
1584	SSA	62.5	999	999	999	2005-2018	1.38404701751809	0.953612616701331	1.91559919740487	Sub-Saharan Africa	SSA	2005 to 2018	60+ years	All	All	All
1585	SSA	999	0	0	1	2005-2018	1.64507659440592	1.11597741193115	2.34399966964204	Sub-Saharan Africa	SSA	2005 to 2018	All	Male	Low	Rural
1586	SSA	999	0	0	2	2005-2018	2.37318384382389	1.52767968879629	3.48719296346456	Sub-Saharan Africa	SSA	2005 to 2018	All	Male	Medium	Rural
1587	SSA	999	0	0	3	2005-2018	2.15057314710278	1.29788166416456	3.17716064042325	Sub-Saharan Africa	SSA	2005 to 2018	All	Male	High	Rural
1588	SSA	999	0	0	999	2005-2018	1.86467230109942	1.38853304393259	2.46366598001952	Sub-Saharan Africa	SSA	2005 to 2018	All	Male	All	Rural
1589	SSA	999	0	1	1	2005-2018	1.71742269061382	0.686532750441867	2.91714133536113	Sub-Saharan Africa	SSA	2005 to 2018	All	Male	Low	Urban
1590	SSA	999	0	1	2	2005-2018	2.73246522709594	1.52897797728066	4.19321768630161	Sub-Saharan Africa	SSA	2005 to 2018	All	Male	Medium	Urban
1591	SSA	999	0	1	3	2005-2018	2.64654436411178	1.38971954712493	4.06246933709988	Sub-Saharan Africa	SSA	2005 to 2018	All	Male	High	Urban
1592	SSA	999	0	1	999	2005-2018	2.06579493127151	1.30067326934467	2.98693509897758	Sub-Saharan Africa	SSA	2005 to 2018	All	Male	All	Urban
1593	SSA	999	0	999	1	2005-2018	1.67507330457933	1.12341028083227	2.34446283648094	Sub-Saharan Africa	SSA	2005 to 2018	All	Male	Low	All
1594	SSA	999	0	999	2	2005-2018	2.53056896479538	1.76541890353355	3.44094854876953	Sub-Saharan Africa	SSA	2005 to 2018	All	Male	Medium	All
1595	SSA	999	0	999	3	2005-2018	2.37608233934661	1.57154378705132	3.28844775457112	Sub-Saharan Africa	SSA	2005 to 2018	All	Male	High	All
1596	SSA	999	0	999	999	2005-2018	1.94821931578008	1.47305446455809	2.51581874770296	Sub-Saharan Africa	SSA	2005 to 2018	All	Male	All	All
1597	SSA	999	1	0	1	2005-2018	1.61833617738124	1.09758584619128	2.29488429541044	Sub-Saharan Africa	SSA	2005 to 2018	All	Female	Low	Rural
1598	SSA	999	1	0	2	2005-2018	2.31309022829462	1.48181074665938	3.39101519188721	Sub-Saharan Africa	SSA	2005 to 2018	All	Female	Medium	Rural
1599	SSA	999	1	0	3	2005-2018	2.08496244759061	1.28528825435203	3.13334212615678	Sub-Saharan Africa	SSA	2005 to 2018	All	Female	High	Rural
1600	SSA	999	1	0	999	2005-2018	1.82638002017329	1.36358346544672	2.4111455093388	Sub-Saharan Africa	SSA	2005 to 2018	All	Female	All	Rural
1601	SSA	999	1	1	1	2005-2018	1.68615387291271	0.765274534604875	2.8609951627531	Sub-Saharan Africa	SSA	2005 to 2018	All	Female	Low	Urban
1602	SSA	999	1	1	2	2005-2018	2.64550504027847	1.42548893001764	3.97592254362536	Sub-Saharan Africa	SSA	2005 to 2018	All	Female	Medium	Urban
1603	SSA	999	1	1	3	2005-2018	2.53161172758697	1.35776670660231	3.89601787841289	Sub-Saharan Africa	SSA	2005 to 2018	All	Female	High	Urban
1604	SSA	999	1	1	999	2005-2018	2.01747902992036	1.30229404287714	2.90150615867318	Sub-Saharan Africa	SSA	2005 to 2018	All	Female	All	Urban
1605	SSA	999	1	999	1	2005-2018	1.65409530961799	1.13217614617875	2.31374908005211	Sub-Saharan Africa	SSA	2005 to 2018	All	Female	Low	All
1606	SSA	999	1	999	2	2005-2018	2.45375305339137	1.71146158748763	3.32919621706782	Sub-Saharan Africa	SSA	2005 to 2018	All	Female	Medium	All
1607	SSA	999	1	999	3	2005-2018	2.29765881107532	1.53573828493128	3.18527231745127	Sub-Saharan Africa	SSA	2005 to 2018	All	Female	High	All
1608	SSA	999	1	999	999	2005-2018	1.90791805728695	1.44958233121816	2.46207041102664	Sub-Saharan Africa	SSA	2005 to 2018	All	Female	All	All
1609	SSA	999	999	0	1	2005-2018	1.63826758866989	1.21494275361552	2.17310386518655	Sub-Saharan Africa	SSA	2005 to 2018	All	All	Low	Rural
1610	SSA	999	999	0	2	2005-2018	2.34941566187302	1.69088954263483	3.20138137117368	Sub-Saharan Africa	SSA	2005 to 2018	All	All	Medium	Rural
1611	SSA	999	999	0	3	2005-2018	2.12324366538708	1.47117634322871	2.92524090504025	Sub-Saharan Africa	SSA	2005 to 2018	All	All	High	Rural
1612	SSA	999	999	0	999	2005-2018	1.84975327432202	1.45176429961792	2.3321846378336	Sub-Saharan Africa	SSA	2005 to 2018	All	All	All	Rural
1613	SSA	999	999	1	1	2005-2018	1.70667815508743	1.00066240875909	2.60300351844001	Sub-Saharan Africa	SSA	2005 to 2018	All	All	Low	Urban
1614	SSA	999	999	1	2	2005-2018	2.68931283556074	1.79076986704734	3.75905495204565	Sub-Saharan Africa	SSA	2005 to 2018	All	All	Medium	Urban
1615	SSA	999	999	1	3	2005-2018	2.59523203668881	1.69215302530204	3.66334137087877	Sub-Saharan Africa	SSA	2005 to 2018	All	All	High	Urban
1616	SSA	999	999	1	999	2005-2018	2.04951009732829	1.46001331136462	2.75021866974992	Sub-Saharan Africa	SSA	2005 to 2018	All	All	All	Urban
1617	SSA	999	999	999	1	2005-2018	1.67297964993644	1.2406815111904	2.19856987732275	Sub-Saharan Africa	SSA	2005 to 2018	All	All	Low	All
1618	SSA	999	999	999	2	2005-2018	2.50351971870617	1.90524015305321	3.21089462128188	Sub-Saharan Africa	SSA	2005 to 2018	All	All	Medium	All
1619	SSA	999	999	999	3	2005-2018	2.33901108824133	1.71755724987302	3.04995318950589	Sub-Saharan Africa	SSA	2005 to 2018	All	All	High	All
1620	SSA	999	999	999	999	2005-2018	1.93380116100039	1.53448945381098	2.37453123221714	Sub-Saharan Africa	SSA	2005 to 2018	All	All	All	All
1621	World	37.5	0	0	999	2005-2018	0.39570024282914	0.27992068478793	0.538925591675766	World	World	2005 to 2018	20-39 years	Male	All	Rural
1622	World	37.5	0	1	999	2005-2018	0.0747797213649129	-0.0519859161097589	0.22095122890178	World	World	2005 to 2018	20-39 years	Male	All	Urban
1623	World	37.5	0	999	1	2005-2018	0.455188552782931	0.292631731083088	0.648683281364129	World	World	2005 to 2018	20-39 years	Male	Low	All
1624	World	37.5	0	999	2	2005-2018	0.315093476204458	0.195981065225508	0.443980180828214	World	World	2005 to 2018	20-39 years	Male	Medium	All
1625	World	37.5	0	999	3	2005-2018	-0.433199067237367	-0.534910472348097	-0.326187812489401	World	World	2005 to 2018	20-39 years	Male	High	All
1626	World	37.5	0	999	999	2005-2018	0.227326778554778	0.132289818534364	0.336995414979115	World	World	2005 to 2018	20-39 years	Male	All	All
1627	World	37.5	1	0	999	2005-2018	0.417482833380931	0.297731257446002	0.560413950828431	World	World	2005 to 2018	20-39 years	Female	All	Rural
1628	World	37.5	1	1	999	2005-2018	0.131498159530034	0.00369241322691588	0.276023899701187	World	World	2005 to 2018	20-39 years	Female	All	Urban
1629	World	37.5	1	999	1	2005-2018	0.476417332791157	0.307144291760322	0.664685973689036	World	World	2005 to 2018	20-39 years	Female	Low	All
1630	World	37.5	1	999	2	2005-2018	0.336263770160754	0.207527504210395	0.469650497969859	World	World	2005 to 2018	20-39 years	Female	Medium	All
1631	World	37.5	1	999	3	2005-2018	-0.322243051015332	-0.418546211898798	-0.219567274688078	World	World	2005 to 2018	20-39 years	Female	High	All
1632	World	37.5	1	999	999	2005-2018	0.266090843400333	0.172811907353872	0.374635117395681	World	World	2005 to 2018	20-39 years	Female	All	All
1633	World	37.5	999	0	1	2005-2018	0.520053565523657	0.378182405685653	0.69048052897044	World	World	2005 to 2018	20-39 years	All	Low	Rural
1634	World	37.5	999	0	2	2005-2018	0.41322233330794	0.291927721968474	0.558613201826077	World	World	2005 to 2018	20-39 years	All	Medium	Rural
1635	World	37.5	999	0	3	2005-2018	-0.0017405375041816	-0.101216923042255	0.113111925246989	World	World	2005 to 2018	20-39 years	All	High	Rural
1636	World	37.5	999	0	999	2005-2018	0.407838154769319	0.313042974573329	0.522882925661633	World	World	2005 to 2018	20-39 years	All	All	Rural
1637	World	37.5	999	1	1	2005-2018	0.403347476949218	0.207403045804883	0.618317150860548	World	World	2005 to 2018	20-39 years	All	Low	Urban
1638	World	37.5	999	1	2	2005-2018	0.247953341058486	0.125741489018805	0.377478952582456	World	World	2005 to 2018	20-39 years	All	Medium	Urban
1639	World	37.5	999	1	3	2005-2018	-0.581901357045597	-0.679507614762105	-0.480803273085948	World	World	2005 to 2018	20-39 years	All	High	Urban
1640	World	37.5	999	1	999	2005-2018	0.103478709533021	0.00953253093797907	0.210190778652596	World	World	2005 to 2018	20-39 years	All	All	Urban
1641	World	37.5	999	999	1	2005-2018	0.465789758410484	0.339265205032815	0.615747412347593	World	World	2005 to 2018	20-39 years	All	Low	All
1642	World	37.5	999	999	2	2005-2018	0.325851517471544	0.232358507292029	0.426348401719194	World	World	2005 to 2018	20-39 years	All	Medium	All
1643	World	37.5	999	999	3	2005-2018	-0.379077144359177	-0.454388065898633	-0.295549560307692	World	World	2005 to 2018	20-39 years	All	High	All
1644	World	37.5	999	999	999	2005-2018	0.246747509748095	0.170535543365525	0.331114756377852	World	World	2005 to 2018	20-39 years	All	All	All
1645	World	57.5	0	0	999	2005-2018	0.201091469399108	0.13371743610406	0.285709369244114	World	World	2005 to 2018	40-59 years	Male	All	Rural
1646	World	57.5	0	1	999	2005-2018	-0.0176873326627885	-0.0930848772953512	0.0652745288867855	World	World	2005 to 2018	40-59 years	Male	All	Urban
1647	World	57.5	0	999	1	2005-2018	0.264202920275659	0.160968949269168	0.386665234002152	World	World	2005 to 2018	40-59 years	Male	Low	All
1648	World	57.5	0	999	2	2005-2018	0.134572019774056	0.0655117050278246	0.217581739861998	World	World	2005 to 2018	40-59 years	Male	Medium	All
1649	World	57.5	0	999	3	2005-2018	-0.338409144628212	-0.400441507184078	-0.273635470218507	World	World	2005 to 2018	40-59 years	Male	High	All
1650	World	57.5	0	999	999	2005-2018	0.0781038235401262	0.0234658419822846	0.142743822450527	World	World	2005 to 2018	40-59 years	Male	All	All
1651	World	57.5	1	0	999	2005-2018	0.219287069843045	0.151453257096488	0.307332294379994	World	World	2005 to 2018	40-59 years	Female	All	Rural
1652	World	57.5	1	1	999	2005-2018	0.028388232783441	-0.0445456239129613	0.110797369215048	World	World	2005 to 2018	40-59 years	Female	All	Urban
1653	World	57.5	1	999	1	2005-2018	0.281636749977509	0.181220040006955	0.407339678431883	World	World	2005 to 2018	40-59 years	Female	Low	All
1654	World	57.5	1	999	2	2005-2018	0.156940117631611	0.0913012080436004	0.236347646067031	World	World	2005 to 2018	40-59 years	Female	Medium	All
1655	World	57.5	1	999	3	2005-2018	-0.253011547838533	-0.308885294092575	-0.193424137827769	World	World	2005 to 2018	40-59 years	Female	High	All
1656	World	57.5	1	999	999	2005-2018	0.112536066844177	0.0571384998163972	0.175575627944798	World	World	2005 to 2018	40-59 years	Female	All	All
1657	World	57.5	999	0	1	2005-2018	0.315857594228853	0.23022469572264	0.428878630976891	World	World	2005 to 2018	40-59 years	All	Low	Rural
1658	World	57.5	999	0	2	2005-2018	0.210287526382599	0.146384916007527	0.295108973890563	World	World	2005 to 2018	40-59 years	All	Medium	Rural
1659	World	57.5	999	0	3	2005-2018	-0.0751051317368173	-0.125376532618629	-0.0174245857289762	World	World	2005 to 2018	40-59 years	All	High	Rural
1660	World	57.5	999	0	999	2005-2018	0.210716298984748	0.15613331325391	0.282082493089757	World	World	2005 to 2018	40-59 years	All	All	Rural
1661	World	57.5	999	1	1	2005-2018	0.228162452601935	0.114881830481641	0.366668790703975	World	World	2005 to 2018	40-59 years	All	Low	Urban
1662	World	57.5	999	1	2	2005-2018	0.0958153534727165	0.0267884209884483	0.172782752345774	World	World	2005 to 2018	40-59 years	All	Medium	Urban
1663	World	57.5	999	1	3	2005-2018	-0.403804492619835	-0.467073513596496	-0.342284611138875	World	World	2005 to 2018	40-59 years	All	High	Urban
1664	World	57.5	999	1	999	2005-2018	0.00489876150125504	-0.0510469193156024	0.070165878400077	World	World	2005 to 2018	40-59 years	All	All	Urban
1665	World	57.5	999	999	1	2005-2018	0.27362947696992	0.193223658215018	0.370158015970165	World	World	2005 to 2018	40-59 years	All	Low	All
1666	World	57.5	999	999	2	2005-2018	0.145942590251769	0.0937256602528722	0.209456579284116	World	World	2005 to 2018	40-59 years	All	Medium	All
1667	World	57.5	999	999	3	2005-2018	-0.295476964563132	-0.342661147055582	-0.246257273863808	World	World	2005 to 2018	40-59 years	All	High	All
1668	World	57.5	999	999	999	2005-2018	0.0956646789658875	0.0496552839428387	0.148925948530727	World	World	2005 to 2018	40-59 years	All	All	All
1669	World	62.5	0	0	999	2005-2018	0.106198209919271	0.0643236578240056	0.158560956479233	World	World	2005 to 2018	60+ years	Male	All	Rural
1670	World	62.5	0	1	999	2005-2018	-0.0436470793504996	-0.0835848876929512	-0.000513746069751577	World	World	2005 to 2018	60+ years	Male	All	Urban
1671	World	62.5	0	999	1	2005-2018	0.16997794186685	0.107530727721784	0.245735886921738	World	World	2005 to 2018	60+ years	Male	Low	All
1672	World	62.5	0	999	2	2005-2018	0.0637675562991109	0.0249495411357763	0.109710617277695	World	World	2005 to 2018	60+ years	Male	Medium	All
1673	World	62.5	0	999	3	2005-2018	-0.249055438847119	-0.287569071649183	-0.212326466915635	World	World	2005 to 2018	60+ years	Male	High	All
1674	World	62.5	0	999	999	2005-2018	0.0160332004679183	-0.0176919810029627	0.0556435569406375	World	World	2005 to 2018	60+ years	Male	All	All
1675	World	62.5	1	0	999	2005-2018	0.121071543006428	0.0789740806203681	0.176074180184983	World	World	2005 to 2018	60+ years	Female	All	Rural
1676	World	62.5	1	1	999	2005-2018	-0.0101249190708792	-0.0477454753146952	0.0316362565649123	World	World	2005 to 2018	60+ years	Female	All	Urban
1677	World	62.5	1	999	1	2005-2018	0.18399742990664	0.121022308054783	0.263317792276639	World	World	2005 to 2018	60+ years	Female	Low	All
1678	World	62.5	1	999	2	2005-2018	0.0783708986399512	0.0412616810037827	0.123954596974103	World	World	2005 to 2018	60+ years	Female	Medium	All
1679	World	62.5	1	999	3	2005-2018	-0.179848656602746	-0.210555011146849	-0.145341704010796	World	World	2005 to 2018	60+ years	Female	High	All
1680	World	62.5	1	999	999	2005-2018	0.0410498691883395	0.00894886583261234	0.0799479771064012	World	World	2005 to 2018	60+ years	Female	All	All
1681	World	62.5	999	0	1	2005-2018	0.20585241202392	0.146544931004487	0.28076765562432	World	World	2005 to 2018	60+ years	All	Low	Rural
1682	World	62.5	999	0	2	2005-2018	0.120939688268964	0.0821389795481935	0.170892817551929	World	World	2005 to 2018	60+ years	All	Medium	Rural
1683	World	62.5	999	0	3	2005-2018	-0.0858490291716202	-0.115917252184671	-0.0523903425546177	World	World	2005 to 2018	60+ years	All	High	Rural
1684	World	62.5	999	0	999	2005-2018	0.114423234554419	0.0770706184163206	0.160424084469661	World	World	2005 to 2018	60+ years	All	All	Rural
1685	World	62.5	999	1	1	2005-2018	0.151054910425533	0.0820613758293383	0.230023678473734	World	World	2005 to 2018	60+ years	All	Low	Urban
1686	World	62.5	999	1	2	2005-2018	0.0409816257532371	0.00458627462071689	0.0819794964653	World	World	2005 to 2018	60+ years	All	Medium	Urban
1687	World	62.5	999	1	3	2005-2018	-0.262357696351031	-0.297086305017344	-0.226805051040531	World	World	2005 to 2018	60+ years	All	High	Urban
1688	World	62.5	999	1	999	2005-2018	-0.0258355976237526	-0.0568703478554448	0.00943687110629036	World	World	2005 to 2018	60+ years	All	All	Urban
1689	World	62.5	999	999	1	2005-2018	0.177595844577673	0.125124817049957	0.240428808030652	World	World	2005 to 2018	60+ years	All	Low	All
1690	World	62.5	999	999	2	2005-2018	0.0720242234637794	0.0407215451596395	0.109543097726376	World	World	2005 to 2018	60+ years	All	Medium	All
1691	World	62.5	999	999	3	2005-2018	-0.210860394203163	-0.239617266257791	-0.18114695523592	World	World	2005 to 2018	60+ years	All	High	All
1692	World	62.5	999	999	999	2005-2018	0.0296745552469725	0.000842372825317524	0.0641176816816528	World	World	2005 to 2018	60+ years	All	All	All
1693	World	999	0	0	1	2005-2018	0.399301518463562	0.289213758700996	0.534671853535766	World	World	2005 to 2018	All	Male	Low	Rural
1694	World	999	0	0	2	2005-2018	0.285869901026938	0.199237553701329	0.394419735861833	World	World	2005 to 2018	All	Male	Medium	Rural
1695	World	999	0	0	3	2005-2018	-0.0693446662781927	-0.140912162518825	0.0127259541207027	World	World	2005 to 2018	All	Male	High	Rural
1696	World	999	0	0	999	2005-2018	0.282150501177158	0.212606228968803	0.369173446472959	World	World	2005 to 2018	All	Male	All	Rural
1697	World	999	0	1	1	2005-2018	0.28984727717019	0.141234056929479	0.454455065060706	World	World	2005 to 2018	All	Male	Low	Urban
1698	World	999	0	1	2	2005-2018	0.137860774626298	0.0528097529098113	0.229586292119772	World	World	2005 to 2018	All	Male	Medium	Urban
1699	World	999	0	1	3	2005-2018	-0.501394074948048	-0.575948213498952	-0.425459307516625	World	World	2005 to 2018	All	Male	High	Urban
1700	World	999	0	1	999	2005-2018	0.0195847462141513	-0.0499976579839992	0.0983960723619847	World	World	2005 to 2018	All	Male	All	Urban
1701	World	999	0	999	1	2005-2018	0.347710585523375	0.245887277648373	0.465840418444831	World	World	2005 to 2018	All	Male	Low	All
1702	World	999	0	999	2	2005-2018	0.204017416162171	0.136604522439958	0.277026131865427	World	World	2005 to 2018	All	Male	Medium	All
1703	World	999	0	999	3	2005-2018	-0.359055315010705	-0.417964288150254	-0.297900105856121	World	World	2005 to 2018	All	Male	High	All
1704	World	999	0	999	999	2005-2018	0.136862762744692	0.0806258788311823	0.2011857770855	World	World	2005 to 2018	All	Male	All	All
1705	World	999	1	0	1	2005-2018	0.407524969170565	0.297017443826958	0.546890574267331	World	World	2005 to 2018	All	Female	Low	Rural
1706	World	999	1	0	2	2005-2018	0.293671317606333	0.204810470215783	0.402228827815269	World	World	2005 to 2018	All	Female	Medium	Rural
1707	World	999	1	0	3	2005-2018	-0.0227195975035851	-0.0872249915218613	0.0550721640157214	World	World	2005 to 2018	All	Female	High	Rural
1708	World	999	1	0	999	2005-2018	0.295448022417615	0.225727932458874	0.38137518184616	World	World	2005 to 2018	All	Female	All	Rural
1709	World	999	1	1	1	2005-2018	0.309315585688405	0.165043296732934	0.468901335682722	World	World	2005 to 2018	All	Female	Low	Urban
1710	World	999	1	1	2	2005-2018	0.158339126819294	0.0740306052344895	0.241859834689175	World	World	2005 to 2018	All	Female	Medium	Urban
1711	World	999	1	1	3	2005-2018	-0.376981141564746	-0.43967759816377	-0.310788604036745	World	World	2005 to 2018	All	Female	High	Urban
1712	World	999	1	1	999	2005-2018	0.0629112882750911	-0.0039645407902179	0.138461353228513	World	World	2005 to 2018	All	Female	All	Urban
1713	World	999	1	999	1	2005-2018	0.360324008288901	0.260005152291335	0.473384481770677	World	World	2005 to 2018	All	Female	Low	All
1714	World	999	1	999	2	2005-2018	0.217177423457928	0.150762229574726	0.289329581680674	World	World	2005 to 2018	All	Female	Medium	All
1715	World	999	1	999	3	2005-2018	-0.260812677253964	-0.311371618454233	-0.206604126454353	World	World	2005 to 2018	All	Female	High	All
1716	World	999	1	999	999	2005-2018	0.166260688828727	0.111320786672459	0.229365108722123	World	World	2005 to 2018	All	Female	All	All
1717	World	999	999	0	1	2005-2018	0.404927401710294	0.314406269175431	0.516194873888113	World	World	2005 to 2018	All	All	Low	Rural
1718	World	999	999	0	2	2005-2018	0.290329430678356	0.220253642224636	0.375353260527152	World	World	2005 to 2018	All	All	Medium	Rural
1719	World	999	999	0	3	2005-2018	-0.0449448458453113	-0.0978317091914202	0.0147774485227097	World	World	2005 to 2018	All	All	High	Rural
1720	World	999	999	0	999	2005-2018	0.289756122243734	0.229910645362947	0.362016115971058	World	World	2005 to 2018	All	All	All	Rural
1721	World	999	999	1	1	2005-2018	0.300164956341964	0.190064444924827	0.421682067334008	World	World	2005 to 2018	All	All	Low	Urban
1722	World	999	999	1	2	2005-2018	0.14840896947879	0.083139492974	0.217278618504789	World	World	2005 to 2018	All	All	Medium	Urban
1723	World	999	999	1	3	2005-2018	-0.437867518654718	-0.493672523087746	-0.379975414612779	World	World	2005 to 2018	All	All	High	Urban
1724	World	999	999	1	999	2005-2018	0.0413632271857198	-0.011094291852673	0.102361744230265	World	World	2005 to 2018	All	All	All	Urban
1725	World	999	999	999	1	2005-2018	0.353974897892203	0.272805854829693	0.448578306069617	World	World	2005 to 2018	All	All	Low	All
1726	World	999	999	999	2	2005-2018	0.21120798962385	0.15612907405459	0.270431858600455	World	World	2005 to 2018	All	All	Medium	All
1727	World	999	999	999	3	2005-2018	-0.309166367138308	-0.353748453316554	-0.261536807063565	World	World	2005 to 2018	All	All	High	All
1728	World	999	999	999	999	2005-2018	0.152018797466879	0.105448346066916	0.206106849521081	World	World	2005 to 2018	All	All	All	All
1729	Asia	37.5	0	0	999	1990-2005	0.247143595116572	0.164674474402554	0.38004191562434	Southeast and East Asia	SEEA	1990 to 2005	20-39 years	Male	All	Rural
1730	Asia	37.5	0	1	999	1990-2005	0.0506057813852387	0.00097381976142321	0.131596623134162	Southeast and East Asia	SEEA	1990 to 2005	20-39 years	Male	All	Urban
1731	Asia	37.5	0	999	1	1990-2005	0.29795606965144	0.201378502653447	0.459118043666972	Southeast and East Asia	SEEA	1990 to 2005	20-39 years	Male	Low	All
1732	Asia	37.5	0	999	2	1990-2005	0.0814095652572536	0.0315904135616706	0.155714358906875	Southeast and East Asia	SEEA	1990 to 2005	20-39 years	Male	Medium	All
1733	Asia	37.5	0	999	3	1990-2005	-0.0423124156078565	-0.0862023608271956	0.0153593921883439	Southeast and East Asia	SEEA	1990 to 2005	20-39 years	Male	High	All
1734	Asia	37.5	0	999	999	1990-2005	0.139046229938406	0.0791630009197811	0.236105629075433	Southeast and East Asia	SEEA	1990 to 2005	20-39 years	Male	All	All
1735	Asia	37.5	1	0	999	1990-2005	0.238985928888648	0.153997533279957	0.368573822120611	Southeast and East Asia	SEEA	1990 to 2005	20-39 years	Female	All	Rural
1736	Asia	37.5	1	1	999	1990-2005	0.0491548782922355	-0.0015909530855143	0.135548220554305	Southeast and East Asia	SEEA	1990 to 2005	20-39 years	Female	All	Urban
1737	Asia	37.5	1	999	1	1990-2005	0.289350002329826	0.189269024946927	0.448347742681758	Southeast and East Asia	SEEA	1990 to 2005	20-39 years	Female	Low	All
1738	Asia	37.5	1	999	2	1990-2005	0.0786382191325077	0.027253452004231	0.154300351556215	Southeast and East Asia	SEEA	1990 to 2005	20-39 years	Female	Medium	All
1739	Asia	37.5	1	999	3	1990-2005	-0.0446761907412625	-0.0874811749216004	0.0165228396553827	Southeast and East Asia	SEEA	1990 to 2005	20-39 years	Female	High	All
1740	Asia	37.5	1	999	999	1990-2005	0.135004155477732	0.0741656615597911	0.233201342389133	Southeast and East Asia	SEEA	1990 to 2005	20-39 years	Female	All	All
1741	Asia	37.5	999	0	1	1990-2005	0.404484667629915	0.29049980839705	0.592679250135968	Southeast and East Asia	SEEA	1990 to 2005	20-39 years	All	Low	Rural
1742	Asia	37.5	999	0	2	1990-2005	0.173633953918281	0.110689113862565	0.26330175511048	Southeast and East Asia	SEEA	1990 to 2005	20-39 years	All	Medium	Rural
1743	Asia	37.5	999	0	3	1990-2005	0.0312201756887238	-0.0190611922567964	0.106625291573189	Southeast and East Asia	SEEA	1990 to 2005	20-39 years	All	High	Rural
1744	Asia	37.5	999	0	999	1990-2005	0.244265674902425	0.170051914881184	0.358133731259223	Southeast and East Asia	SEEA	1990 to 2005	20-39 years	All	All	Rural
1745	Asia	37.5	999	1	1	1990-2005	0.190002068109481	0.115222918090038	0.321601858830481	Southeast and East Asia	SEEA	1990 to 2005	20-39 years	All	Low	Urban
1746	Asia	37.5	999	1	2	1990-2005	0.0045372626411677	-0.0349687177369577	0.0641630210542883	Southeast and East Asia	SEEA	1990 to 2005	20-39 years	All	Medium	Urban
1747	Asia	37.5	999	1	3	1990-2005	-0.0940681515144621	-0.133279052353626	-0.0467809418484649	Southeast and East Asia	SEEA	1990 to 2005	20-39 years	All	High	Urban
1748	Asia	37.5	999	1	999	1990-2005	0.0497022505515476	0.00279618875908201	0.129821255844348	Southeast and East Asia	SEEA	1990 to 2005	20-39 years	All	All	Urban
1749	Asia	37.5	999	999	1	1990-2005	0.293648266580715	0.207648584585436	0.437808815911968	Southeast and East Asia	SEEA	1990 to 2005	20-39 years	All	Low	All
1750	Asia	37.5	999	999	2	1990-2005	0.0801562991104823	0.0340119794290442	0.148630924475561	Southeast and East Asia	SEEA	1990 to 2005	20-39 years	All	Medium	All
1751	Asia	37.5	999	999	3	1990-2005	-0.0431844599848036	-0.0840480464998379	0.0125907206530353	Southeast and East Asia	SEEA	1990 to 2005	20-39 years	All	High	All
1752	Asia	37.5	999	999	999	1990-2005	0.137178765157855	0.0820607161200685	0.228425257939738	Southeast and East Asia	SEEA	1990 to 2005	20-39 years	All	All	All
1753	Asia	57.5	0	0	999	1990-2005	0.102548377467042	0.0651732477064589	0.163796159093258	Southeast and East Asia	SEEA	1990 to 2005	40-59 years	Male	All	Rural
1754	Asia	57.5	0	1	999	1990-2005	0.02149516150063	-0.00234508229279801	0.0635674214170867	Southeast and East Asia	SEEA	1990 to 2005	40-59 years	Male	All	Urban
1755	Asia	57.5	0	999	1	1990-2005	0.126918089062267	0.0820889410554339	0.206196450719462	Southeast and East Asia	SEEA	1990 to 2005	40-59 years	Male	Low	All
1756	Asia	57.5	0	999	2	1990-2005	0.0324969769382281	0.0110139224891841	0.0699359146427839	Southeast and East Asia	SEEA	1990 to 2005	40-59 years	Male	Medium	All
1757	Asia	57.5	0	999	3	1990-2005	-0.0186391658209694	-0.0384096488202239	0.0102389719558123	Southeast and East Asia	SEEA	1990 to 2005	40-59 years	Male	High	All
1758	Asia	57.5	0	999	999	1990-2005	0.0568430040121435	0.0286127299137228	0.106709247274333	Southeast and East Asia	SEEA	1990 to 2005	40-59 years	Male	All	All
1759	Asia	57.5	1	0	999	1990-2005	0.104921545371025	0.0662248913566653	0.172905542385243	Southeast and East Asia	SEEA	1990 to 2005	40-59 years	Female	All	Rural
1760	Asia	57.5	1	1	999	1990-2005	0.0248434091266742	-0.000592407086754698	0.0711888766045258	Southeast and East Asia	SEEA	1990 to 2005	40-59 years	Female	All	Urban
1761	Asia	57.5	1	999	1	1990-2005	0.129939718391453	0.0819335801535206	0.21507320619331	Southeast and East Asia	SEEA	1990 to 2005	40-59 years	Female	Low	All
1762	Asia	57.5	1	999	2	1990-2005	0.0353179984656018	0.0122042451535562	0.075343828494579	Southeast and East Asia	SEEA	1990 to 2005	40-59 years	Female	Medium	All
1763	Asia	57.5	1	999	3	1990-2005	-0.0151355268026926	-0.0354388999802047	0.0172539165230844	Southeast and East Asia	SEEA	1990 to 2005	40-59 years	Female	High	All
1764	Asia	57.5	1	999	999	1990-2005	0.0598424078313306	0.03007701162948	0.114417802848804	Southeast and East Asia	SEEA	1990 to 2005	40-59 years	Female	All	All
1765	Asia	57.5	999	0	1	1990-2005	0.172648291669916	0.116981127354736	0.265720758837727	Southeast and East Asia	SEEA	1990 to 2005	40-59 years	All	Low	Rural
1766	Asia	57.5	999	0	2	1990-2005	0.074348381719929	0.047550493247652	0.120394160043924	Southeast and East Asia	SEEA	1990 to 2005	40-59 years	All	Medium	Rural
1767	Asia	57.5	999	0	3	1990-2005	0.0227352708090771	-0.00062466950916604	0.061984585805804	Southeast and East Asia	SEEA	1990 to 2005	40-59 years	All	High	Rural
1768	Asia	57.5	999	0	999	1990-2005	0.103997053920533	0.068658118564754	0.165353308523384	Southeast and East Asia	SEEA	1990 to 2005	40-59 years	All	All	Rural
1769	Asia	57.5	999	1	1	1990-2005	0.0906962409284875	0.0527894046814101	0.161063727233367	Southeast and East Asia	SEEA	1990 to 2005	40-59 years	All	Low	Urban
1770	Asia	57.5	999	1	2	1990-2005	0.00292988779402456	-0.0153921076510308	0.0329556912125988	Southeast and East Asia	SEEA	1990 to 2005	40-59 years	All	Medium	Urban
1771	Asia	57.5	999	1	3	1990-2005	-0.0420961728687556	-0.0606841946276815	-0.0175996120032594	Southeast and East Asia	SEEA	1990 to 2005	40-59 years	All	High	Urban
1772	Asia	57.5	999	1	999	1990-2005	0.0230615482346107	-0.000313340665298216	0.0660569641926423	Southeast and East Asia	SEEA	1990 to 2005	40-59 years	All	All	Urban
1773	Asia	57.5	999	999	1	1990-2005	0.128960349791446	0.0852096279426052	0.206887454822835	Southeast and East Asia	SEEA	1990 to 2005	40-59 years	All	Low	All
1774	Asia	57.5	999	999	2	1990-2005	0.0338447688529972	0.0132462190415984	0.0707595320242685	Southeast and East Asia	SEEA	1990 to 2005	40-59 years	All	Medium	All
1775	Asia	57.5	999	999	3	1990-2005	-0.0170114116719355	-0.0362052993271295	0.0127437853349371	Southeast and East Asia	SEEA	1990 to 2005	40-59 years	All	High	All
1776	Asia	57.5	999	999	999	1990-2005	0.0585634878788339	0.030767021662541	0.108835442569119	Southeast and East Asia	SEEA	1990 to 2005	40-59 years	All	All	All
1777	Asia	62.5	0	0	999	1990-2005	0.0460145987661065	0.0244844284679801	0.085498199403652	Southeast and East Asia	SEEA	1990 to 2005	60+ years	Male	All	Rural
1778	Asia	62.5	0	1	999	1990-2005	-0.00706499692361129	-0.021769533044917	0.0165737792074983	Southeast and East Asia	SEEA	1990 to 2005	60+ years	Male	All	Urban
1779	Asia	62.5	0	999	1	1990-2005	0.0624958309543137	0.0353477073384644	0.113237221966018	Southeast and East Asia	SEEA	1990 to 2005	60+ years	Male	Low	All
1780	Asia	62.5	0	999	2	1990-2005	0.000242109016726593	-0.0126471188566265	0.0214972541949623	Southeast and East Asia	SEEA	1990 to 2005	60+ years	Male	Medium	All
1781	Asia	62.5	0	999	3	1990-2005	-0.0301100040930176	-0.0440903985441685	-0.013426330519925	Southeast and East Asia	SEEA	1990 to 2005	60+ years	Male	High	All
1782	Asia	62.5	0	999	999	1990-2005	0.0144163448865992	-0.00195103926516268	0.0438368561154226	Southeast and East Asia	SEEA	1990 to 2005	60+ years	Male	All	All
1783	Asia	62.5	1	0	999	1990-2005	0.0503712386595436	0.0285687926549233	0.0918504560690661	Southeast and East Asia	SEEA	1990 to 2005	60+ years	Female	All	Rural
1784	Asia	62.5	1	1	999	1990-2005	-0.0051514758525929	-0.0203174312865305	0.0212092449769754	Southeast and East Asia	SEEA	1990 to 2005	60+ years	Female	All	Urban
1785	Asia	62.5	1	999	1	1990-2005	0.0666387116240371	0.039324732801116	0.120729813683047	Southeast and East Asia	SEEA	1990 to 2005	60+ years	Female	Low	All
1786	Asia	62.5	1	999	2	1990-2005	0.00313481895556856	-0.00980206162376492	0.025897328909134	Southeast and East Asia	SEEA	1990 to 2005	60+ years	Female	Medium	All
1787	Asia	62.5	1	999	3	1990-2005	-0.0289746454672316	-0.0428139636713052	-0.0114907898538044	Southeast and East Asia	SEEA	1990 to 2005	60+ years	Female	High	All
1788	Asia	62.5	1	999	999	1990-2005	0.0173392898474109	0.000653786087635468	0.0490598004111069	Southeast and East Asia	SEEA	1990 to 2005	60+ years	Female	All	All
1789	Asia	62.5	999	0	1	1990-2005	0.0906398304368939	0.0589760430519452	0.150438066733768	Southeast and East Asia	SEEA	1990 to 2005	60+ years	All	Low	Rural
1790	Asia	62.5	999	0	2	1990-2005	0.0303650342745976	0.0145280261051321	0.0584677066559169	Southeast and East Asia	SEEA	1990 to 2005	60+ years	All	Medium	Rural
1791	Asia	62.5	999	0	3	1990-2005	0.00241166024255344	-0.0111440587755804	0.0261371286010895	Southeast and East Asia	SEEA	1990 to 2005	60+ years	All	High	Rural
1792	Asia	62.5	999	0	999	1990-2005	0.0482028166192561	0.0277617635556908	0.0861502265144012	Southeast and East Asia	SEEA	1990 to 2005	60+ years	All	All	Rural
1793	Asia	62.5	999	1	1	1990-2005	0.0429350630059919	0.0202327255321053	0.0880498278977206	Southeast and East Asia	SEEA	1990 to 2005	60+ years	All	Low	Urban
1794	Asia	62.5	999	1	2	1990-2005	-0.0175405846601139	-0.0294240622101652	-0.000119004431209851	Southeast and East Asia	SEEA	1990 to 2005	60+ years	All	Medium	Urban
1795	Asia	62.5	999	1	3	1990-2005	-0.0461996397332964	-0.0603548927919831	-0.0310011803998897	Southeast and East Asia	SEEA	1990 to 2005	60+ years	All	High	Urban
1796	Asia	62.5	999	1	999	1990-2005	-0.00609171158831145	-0.0205312369213455	0.0182354769834297	Southeast and East Asia	SEEA	1990 to 2005	60+ years	All	All	Urban
1797	Asia	62.5	999	999	1	1990-2005	0.0645433123430016	0.0389986664136419	0.114861350742331	Southeast and East Asia	SEEA	1990 to 2005	60+ years	All	Low	All
1798	Asia	62.5	999	999	2	1990-2005	0.00165900260838206	-0.0106288617863961	0.0226406837928042	Southeast and East Asia	SEEA	1990 to 2005	60+ years	All	Medium	All
1799	Asia	62.5	999	999	3	1990-2005	-0.0295054662711785	-0.0424962945369452	-0.0127771683938414	Southeast and East Asia	SEEA	1990 to 2005	60+ years	All	High	All
1800	Asia	62.5	999	999	999	1990-2005	0.0159297124283077	-0.000214537678358849	0.0457575368346556	Southeast and East Asia	SEEA	1990 to 2005	60+ years	All	All	All
1801	Asia	999	0	0	1	1990-2005	0.260209140329877	0.181757890126648	0.396065117956753	Southeast and East Asia	SEEA	1990 to 2005	All	Male	Low	Rural
1802	Asia	999	0	0	2	1990-2005	0.108075378619358	0.0671285824457895	0.171957383373249	Southeast and East Asia	SEEA	1990 to 2005	All	Male	Medium	Rural
1803	Asia	999	0	0	3	1990-2005	0.0232053400257974	-0.0101613657619345	0.0748810732411157	Southeast and East Asia	SEEA	1990 to 2005	All	Male	High	Rural
1804	Asia	999	0	0	999	1990-2005	0.153505343041396	0.105524367295098	0.236683026492122	Southeast and East Asia	SEEA	1990 to 2005	All	Male	All	Rural
1805	Asia	999	0	1	1	1990-2005	0.12307842841165	0.0733360991159246	0.213616883818789	Southeast and East Asia	SEEA	1990 to 2005	All	Male	Low	Urban
1806	Asia	999	0	1	2	1990-2005	-0.00160602554708895	-0.027431953712781	0.0371071180917721	Southeast and East Asia	SEEA	1990 to 2005	All	Male	Medium	Urban
1807	Asia	999	0	1	3	1990-2005	-0.0640930037823561	-0.0917545384388815	-0.0325889563134777	Southeast and East Asia	SEEA	1990 to 2005	All	Male	High	Urban
1808	Asia	999	0	1	999	1990-2005	0.0272798505397687	-0.00443780851208387	0.0801684473038105	Southeast and East Asia	SEEA	1990 to 2005	All	Male	All	Urban
1809	Asia	999	0	999	1	1990-2005	0.18758661137463	0.128251981019724	0.291395218032094	Southeast and East Asia	SEEA	1990 to 2005	All	Male	Low	All
1810	Asia	999	0	999	2	1990-2005	0.0459571766169419	0.0158472036881987	0.092665388849125	Southeast and East Asia	SEEA	1990 to 2005	All	Male	Medium	All
1811	Asia	999	0	999	3	1990-2005	-0.0302671361880577	-0.0576820092816774	0.00633522083905048	Southeast and East Asia	SEEA	1990 to 2005	All	Male	High	All
1812	Asia	999	0	999	999	1990-2005	0.0823083140277746	0.0452450595980419	0.144602085702515	Southeast and East Asia	SEEA	1990 to 2005	All	Male	All	All
1813	Asia	999	1	0	1	1990-2005	0.250033979467527	0.169674252667413	0.377736381034488	Southeast and East Asia	SEEA	1990 to 2005	All	Female	Low	Rural
1814	Asia	999	1	0	2	1990-2005	0.104065148276698	0.0638270623102746	0.166210729758282	Southeast and East Asia	SEEA	1990 to 2005	All	Female	Medium	Rural
1815	Asia	999	1	0	3	1990-2005	0.0206790542576032	-0.0114989273555936	0.0731698454107891	Southeast and East Asia	SEEA	1990 to 2005	All	Female	High	Rural
1816	Asia	999	1	0	999	1990-2005	0.147492216589416	0.0974529614999669	0.229391608156239	Southeast and East Asia	SEEA	1990 to 2005	All	Female	All	Rural
1817	Asia	999	1	1	1	1990-2005	0.119311481802058	0.0686793996799262	0.212920641696253	Southeast and East Asia	SEEA	1990 to 2005	All	Female	Low	Urban
1818	Asia	999	1	1	2	1990-2005	-0.000638400938714097	-0.0261009698587039	0.0396501902555151	Southeast and East Asia	SEEA	1990 to 2005	All	Female	Medium	Urban
1819	Asia	999	1	1	3	1990-2005	-0.0604765591595262	-0.0858406868585653	-0.0293291881570669	Southeast and East Asia	SEEA	1990 to 2005	All	Female	High	Urban
1820	Asia	999	1	1	999	1990-2005	0.0268574720769744	-0.00437106637767423	0.0831157755635274	Southeast and East Asia	SEEA	1990 to 2005	All	Female	All	Urban
1821	Asia	999	1	999	1	1990-2005	0.181378459527214	0.120716677047308	0.281733651571893	Southeast and East Asia	SEEA	1990 to 2005	All	Female	Low	All
1822	Asia	999	1	999	2	1990-2005	0.0447516964344907	0.014580007649499	0.092498706039398	Southeast and East Asia	SEEA	1990 to 2005	All	Female	Medium	All
1823	Asia	999	1	999	3	1990-2005	-0.0294319249649828	-0.0555238327102516	0.00863590720938843	Southeast and East Asia	SEEA	1990 to 2005	All	Female	High	All
1824	Asia	999	1	999	999	1990-2005	0.0793058487750617	0.0418402269580585	0.143565805798609	Southeast and East Asia	SEEA	1990 to 2005	All	Female	All	All
1825	Asia	999	999	0	1	1990-2005	0.255824758679577	0.184414197715175	0.37186089441591	Southeast and East Asia	SEEA	1990 to 2005	All	All	Low	Rural
1826	Asia	999	999	0	2	1990-2005	0.106370191573613	0.0692922546831101	0.163162325526983	Southeast and East Asia	SEEA	1990 to 2005	All	All	Medium	Rural
1827	Asia	999	999	0	3	1990-2005	0.0221994228598498	-0.00859306850637649	0.0707027893270859	Southeast and East Asia	SEEA	1990 to 2005	All	All	High	Rural
1828	Asia	999	999	0	999	1990-2005	0.150817997662551	0.105711275266725	0.225273052647775	Southeast and East Asia	SEEA	1990 to 2005	All	All	All	Rural
1829	Asia	999	999	1	1	1990-2005	0.120921909209425	0.073868777479071	0.210085053116471	Southeast and East Asia	SEEA	1990 to 2005	All	All	Low	Urban
1830	Asia	999	999	1	2	1990-2005	-0.00112603720011915	-0.0255521390971867	0.036964118466332	Southeast and East Asia	SEEA	1990 to 2005	All	All	Medium	Urban
1831	Asia	999	999	1	3	1990-2005	-0.0622958085971786	-0.0868560092708395	-0.0328090067533553	Southeast and East Asia	SEEA	1990 to 2005	All	All	High	Urban
1832	Asia	999	999	1	999	1990-2005	0.0267136746674508	-0.0028053086933604	0.0798921607840822	Southeast and East Asia	SEEA	1990 to 2005	All	All	All	Urban
1833	Asia	999	999	999	1	1990-2005	0.183609541638117	0.129387995261141	0.281140006021264	Southeast and East Asia	SEEA	1990 to 2005	All	All	Low	All
1834	Asia	999	999	999	2	1990-2005	0.044967596941098	0.0175186647095149	0.0900859055392915	Southeast and East Asia	SEEA	1990 to 2005	All	All	Medium	All
1835	Asia	999	999	999	3	1990-2005	-0.0298418039029263	-0.0552255705502754	0.00557114251692625	Southeast and East Asia	SEEA	1990 to 2005	All	All	High	All
1836	Asia	999	999	999	999	1990-2005	0.0806421646712343	0.0454672681787698	0.141361617452783	Southeast and East Asia	SEEA	1990 to 2005	All	All	All	All
1837	FSU	37.5	0	0	999	1990-2005	-0.0945376473606391	-0.727731581271484	0.368287731652577	Centr/Eastern Europe and Centr Asia	CEECA	1990 to 2005	20-39 years	Male	All	Rural
1838	FSU	37.5	0	1	999	1990-2005	0.538709222701379	0.160639975540317	0.858372814956786	Centr/Eastern Europe and Centr Asia	CEECA	1990 to 2005	20-39 years	Male	All	Urban
1839	FSU	37.5	0	999	1	1990-2005	0.479697149856875	0.0533839797454488	0.901838878333363	Centr/Eastern Europe and Centr Asia	CEECA	1990 to 2005	20-39 years	Male	Low	All
1840	FSU	37.5	0	999	2	1990-2005	0.19635466606453	-0.287820337632686	0.562891729155811	Centr/Eastern Europe and Centr Asia	CEECA	1990 to 2005	20-39 years	Male	Medium	All
1841	FSU	37.5	0	999	3	1990-2005	0.341365872836085	-0.172576146080382	0.730876157383423	Centr/Eastern Europe and Centr Asia	CEECA	1990 to 2005	20-39 years	Male	High	All
1842	FSU	37.5	0	999	999	1990-2005	0.305728941124702	-0.0458384536894133	0.604259280391548	Centr/Eastern Europe and Centr Asia	CEECA	1990 to 2005	20-39 years	Male	All	All
1843	FSU	37.5	1	0	999	1990-2005	-0.115456427314591	-0.751000477033794	0.31327733328174	Centr/Eastern Europe and Centr Asia	CEECA	1990 to 2005	20-39 years	Female	All	Rural
1844	FSU	37.5	1	1	999	1990-2005	0.46899375286371	0.093983258092023	0.767006486814802	Centr/Eastern Europe and Centr Asia	CEECA	1990 to 2005	20-39 years	Female	All	Urban
1845	FSU	37.5	1	999	1	1990-2005	0.413845671631923	-0.0100730613322512	0.818933820229883	Centr/Eastern Europe and Centr Asia	CEECA	1990 to 2005	20-39 years	Female	Low	All
1846	FSU	37.5	1	999	2	1990-2005	0.145130797264433	-0.308050987903165	0.474241025189335	Centr/Eastern Europe and Centr Asia	CEECA	1990 to 2005	20-39 years	Female	Medium	All
1847	FSU	37.5	1	999	3	1990-2005	0.291409721160063	-0.219808499633299	0.650121070086242	Centr/Eastern Europe and Centr Asia	CEECA	1990 to 2005	20-39 years	Female	High	All
1848	FSU	37.5	1	999	999	1990-2005	0.252613710347895	-0.0974417249257782	0.52598580397323	Centr/Eastern Europe and Centr Asia	CEECA	1990 to 2005	20-39 years	Female	All	All
1849	FSU	37.5	999	0	1	1990-2005	0.100370059481294	-0.475414683606669	0.563529533859464	Centr/Eastern Europe and Centr Asia	CEECA	1990 to 2005	20-39 years	All	Low	Rural
1850	FSU	37.5	999	0	2	1990-2005	-0.16684920994796	-0.760889084934109	0.273651587390516	Centr/Eastern Europe and Centr Asia	CEECA	1990 to 2005	20-39 years	All	Medium	Rural
1851	FSU	37.5	999	0	3	1990-2005	-0.106855251801118	-0.789072412382782	0.370484899973604	Centr/Eastern Europe and Centr Asia	CEECA	1990 to 2005	20-39 years	All	High	Rural
1852	FSU	37.5	999	0	999	1990-2005	-0.109025922967683	-0.563363775874065	0.238975275604177	Centr/Eastern Europe and Centr Asia	CEECA	1990 to 2005	20-39 years	All	All	Rural
1853	FSU	37.5	999	1	1	1990-2005	0.642779589864609	0.295071953811025	1.02074930980339	Centr/Eastern Europe and Centr Asia	CEECA	1990 to 2005	20-39 years	All	Low	Urban
1854	FSU	37.5	999	1	2	1990-2005	0.366466383047314	-0.00210693181879482	0.672713275462266	Centr/Eastern Europe and Centr Asia	CEECA	1990 to 2005	20-39 years	All	Medium	Urban
1855	FSU	37.5	999	1	3	1990-2005	0.550086479628044	0.138924239009999	0.861801120588669	Centr/Eastern Europe and Centr Asia	CEECA	1990 to 2005	20-39 years	All	High	Urban
1856	FSU	37.5	999	1	999	1990-2005	0.501393806937073	0.219257795179325	0.751099024606839	Centr/Eastern Europe and Centr Asia	CEECA	1990 to 2005	20-39 years	All	All	Urban
1857	FSU	37.5	999	999	1	1990-2005	0.445896194552121	0.118365828246496	0.782983224873569	Centr/Eastern Europe and Centr Asia	CEECA	1990 to 2005	20-39 years	All	Low	All
1858	FSU	37.5	999	999	2	1990-2005	0.167304708535675	-0.188735938306198	0.450311824506302	Centr/Eastern Europe and Centr Asia	CEECA	1990 to 2005	20-39 years	All	Medium	All
1859	FSU	37.5	999	999	3	1990-2005	0.30974877780005	-0.0623615806874625	0.602663304368181	Centr/Eastern Europe and Centr Asia	CEECA	1990 to 2005	20-39 years	All	High	All
1860	FSU	37.5	999	999	999	1990-2005	0.276301537820865	-0.00728160282305173	0.517552543200452	Centr/Eastern Europe and Centr Asia	CEECA	1990 to 2005	20-39 years	All	All	All
1861	FSU	57.5	0	0	999	1990-2005	0.0979665922454722	-0.153426701215556	0.280567554068392	Centr/Eastern Europe and Centr Asia	CEECA	1990 to 2005	40-59 years	Male	All	Rural
1862	FSU	57.5	0	1	999	1990-2005	0.340031061340891	0.187315266084899	0.488672044506952	Centr/Eastern Europe and Centr Asia	CEECA	1990 to 2005	40-59 years	Male	All	Urban
1863	FSU	57.5	0	999	1	1990-2005	0.324075771088913	0.150996678294427	0.525958039653387	Centr/Eastern Europe and Centr Asia	CEECA	1990 to 2005	40-59 years	Male	Low	All
1864	FSU	57.5	0	999	2	1990-2005	0.187571628171681	0.0031526360967	0.33858428804879	Centr/Eastern Europe and Centr Asia	CEECA	1990 to 2005	40-59 years	Male	Medium	All
1865	FSU	57.5	0	999	3	1990-2005	0.280958669598047	0.0812078856581992	0.449889712653121	Centr/Eastern Europe and Centr Asia	CEECA	1990 to 2005	40-59 years	Male	High	All
1866	FSU	57.5	0	999	999	1990-2005	0.253984041992466	0.106962080903974	0.386024040384938	Centr/Eastern Europe and Centr Asia	CEECA	1990 to 2005	40-59 years	Male	All	All
1867	FSU	57.5	1	0	999	1990-2005	0.0926055124863145	-0.127388530810146	0.269837636122903	Centr/Eastern Europe and Centr Asia	CEECA	1990 to 2005	40-59 years	Female	All	Rural
1868	FSU	57.5	1	1	999	1990-2005	0.314171709274051	0.172108814489518	0.455793607396448	Centr/Eastern Europe and Centr Asia	CEECA	1990 to 2005	40-59 years	Female	All	Urban
1869	FSU	57.5	1	999	1	1990-2005	0.300438451895948	0.143445215755704	0.486542552350278	Centr/Eastern Europe and Centr Asia	CEECA	1990 to 2005	40-59 years	Female	Low	All
1870	FSU	57.5	1	999	2	1990-2005	0.17677078366434	0.00106573331659774	0.326813530771542	Centr/Eastern Europe and Centr Asia	CEECA	1990 to 2005	40-59 years	Female	Medium	All
1871	FSU	57.5	1	999	3	1990-2005	0.260093781747338	0.0782371387788238	0.418996939703605	Centr/Eastern Europe and Centr Asia	CEECA	1990 to 2005	40-59 years	Female	High	All
1872	FSU	57.5	1	999	999	1990-2005	0.236908080010795	0.106431236564933	0.364745982104304	Centr/Eastern Europe and Centr Asia	CEECA	1990 to 2005	40-59 years	Female	All	All
1873	FSU	57.5	999	0	1	1990-2005	0.185616333861333	-0.0272870752979	0.376661233813542	Centr/Eastern Europe and Centr Asia	CEECA	1990 to 2005	40-59 years	All	Low	Rural
1874	FSU	57.5	999	0	2	1990-2005	0.0538752336050762	-0.172774553030486	0.228708416390762	Centr/Eastern Europe and Centr Asia	CEECA	1990 to 2005	40-59 years	All	Medium	Rural
1875	FSU	57.5	999	0	3	1990-2005	0.1012219153757	-0.153538686617849	0.304713979211035	Centr/Eastern Europe and Centr Asia	CEECA	1990 to 2005	40-59 years	All	High	Rural
1876	FSU	57.5	999	0	999	1990-2005	0.0948127184007968	-0.0861365636035125	0.237150891753075	Centr/Eastern Europe and Centr Asia	CEECA	1990 to 2005	40-59 years	All	All	Rural
1877	FSU	57.5	999	1	1	1990-2005	0.381445902990614	0.232110938337821	0.570916450495976	Centr/Eastern Europe and Centr Asia	CEECA	1990 to 2005	40-59 years	All	Low	Urban
1878	FSU	57.5	999	1	2	1990-2005	0.253975704949636	0.116821393845657	0.38604280508194	Centr/Eastern Europe and Centr Asia	CEECA	1990 to 2005	40-59 years	All	Medium	Urban
1879	FSU	57.5	999	1	3	1990-2005	0.356147971784867	0.206584326114729	0.506243651523371	Centr/Eastern Europe and Centr Asia	CEECA	1990 to 2005	40-59 years	All	High	Urban
1880	FSU	57.5	999	1	999	1990-2005	0.326552156566663	0.20998367813658	0.44782848105773	Centr/Eastern Europe and Centr Asia	CEECA	1990 to 2005	40-59 years	All	All	Urban
1881	FSU	57.5	999	999	1	1990-2005	0.3111693839075	0.175984325601507	0.473958073961569	Centr/Eastern Europe and Centr Asia	CEECA	1990 to 2005	40-59 years	All	Low	All
1882	FSU	57.5	999	999	2	1990-2005	0.180606984284904	0.0490943388419528	0.300483562423401	Centr/Eastern Europe and Centr Asia	CEECA	1990 to 2005	40-59 years	All	Medium	All
1883	FSU	57.5	999	999	3	1990-2005	0.269301792540025	0.123051929675152	0.405259754648173	Centr/Eastern Europe and Centr Asia	CEECA	1990 to 2005	40-59 years	All	High	All
1884	FSU	57.5	999	999	999	1990-2005	0.244119491965438	0.132305918682694	0.354727465584696	Centr/Eastern Europe and Centr Asia	CEECA	1990 to 2005	40-59 years	All	All	All
1885	FSU	62.5	0	0	999	1990-2005	0.150938217895432	0.0344885344980563	0.249526595433654	Centr/Eastern Europe and Centr Asia	CEECA	1990 to 2005	60+ years	Male	All	Rural
1886	FSU	62.5	0	1	999	1990-2005	0.260655886636227	0.173075329592441	0.365263449467326	Centr/Eastern Europe and Centr Asia	CEECA	1990 to 2005	60+ years	Male	All	Urban
1887	FSU	62.5	0	999	1	1990-2005	0.252102998680205	0.158221349842127	0.374878003436396	Centr/Eastern Europe and Centr Asia	CEECA	1990 to 2005	60+ years	Male	Low	All
1888	FSU	62.5	0	999	2	1990-2005	0.17628778003258	0.0883844856535214	0.271895276602302	Centr/Eastern Europe and Centr Asia	CEECA	1990 to 2005	60+ years	Male	Medium	All
1889	FSU	62.5	0	999	3	1990-2005	0.244652652400523	0.138570667060843	0.36136561536492	Centr/Eastern Europe and Centr Asia	CEECA	1990 to 2005	60+ years	Male	High	All
1890	FSU	62.5	0	999	999	1990-2005	0.2214127933653	0.140629603012206	0.314849356840915	Centr/Eastern Europe and Centr Asia	CEECA	1990 to 2005	60+ years	Male	All	All
1891	FSU	62.5	1	0	999	1990-2005	0.173969555574725	0.084314694424277	0.267454396204456	Centr/Eastern Europe and Centr Asia	CEECA	1990 to 2005	60+ years	Female	All	Rural
1892	FSU	62.5	1	1	999	1990-2005	0.263282151091763	0.183680467796781	0.367592058851899	Centr/Eastern Europe and Centr Asia	CEECA	1990 to 2005	60+ years	Female	All	Urban
1893	FSU	62.5	1	999	1	1990-2005	0.259501319594242	0.168402698848825	0.385917745293727	Centr/Eastern Europe and Centr Asia	CEECA	1990 to 2005	60+ years	Female	Low	All
1894	FSU	62.5	1	999	2	1990-2005	0.18693031546838	0.113618545049392	0.279896554072089	Centr/Eastern Europe and Centr Asia	CEECA	1990 to 2005	60+ years	Female	Medium	All
1895	FSU	62.5	1	999	3	1990-2005	0.254289349081003	0.164111838527568	0.367633841454374	Centr/Eastern Europe and Centr Asia	CEECA	1990 to 2005	60+ years	Female	High	All
1896	FSU	62.5	1	999	999	1990-2005	0.233100347571632	0.15863214531883	0.328457991553252	Centr/Eastern Europe and Centr Asia	CEECA	1990 to 2005	60+ years	Female	All	All
1897	FSU	62.5	999	0	1	1990-2005	0.200360898986401	0.100991950652223	0.312857434688133	Centr/Eastern Europe and Centr Asia	CEECA	1990 to 2005	60+ years	All	Low	Rural
1898	FSU	62.5	999	0	2	1990-2005	0.131427651756447	0.0439404286712419	0.215933177500599	Centr/Eastern Europe and Centr Asia	CEECA	1990 to 2005	60+ years	All	Medium	Rural
1899	FSU	62.5	999	0	3	1990-2005	0.17848985423496	0.0661519830309407	0.283757272062825	Centr/Eastern Europe and Centr Asia	CEECA	1990 to 2005	60+ years	All	High	Rural
1900	FSU	62.5	999	0	999	1990-2005	0.1633611653785	0.083541285823106	0.2455490980035	Centr/Eastern Europe and Centr Asia	CEECA	1990 to 2005	60+ years	All	All	Rural
1901	FSU	62.5	999	1	1	1990-2005	0.286353078679405	0.192587447582162	0.415281194687367	Centr/Eastern Europe and Centr Asia	CEECA	1990 to 2005	60+ years	All	Low	Urban
1902	FSU	62.5	999	1	2	1990-2005	0.210688785942912	0.138137065606155	0.304565234592348	Centr/Eastern Europe and Centr Asia	CEECA	1990 to 2005	60+ years	All	Medium	Urban
1903	FSU	62.5	999	1	3	1990-2005	0.287490096542728	0.2006359760233	0.396858530030087	Centr/Eastern Europe and Centr Asia	CEECA	1990 to 2005	60+ years	All	High	Urban
1904	FSU	62.5	999	1	999	1990-2005	0.262171914736038	0.190043479598864	0.359609224173379	Centr/Eastern Europe and Centr Asia	CEECA	1990 to 2005	60+ years	All	All	Urban
1905	FSU	62.5	999	999	1	1990-2005	0.257066166398354	0.172345928316876	0.370990563087053	Centr/Eastern Europe and Centr Asia	CEECA	1990 to 2005	60+ years	All	Low	All
1906	FSU	62.5	999	999	2	1990-2005	0.182306382038485	0.116345389846043	0.266887222438433	Centr/Eastern Europe and Centr Asia	CEECA	1990 to 2005	60+ years	All	Medium	All
1907	FSU	62.5	999	999	3	1990-2005	0.25091390785392	0.167680120082122	0.350726140933981	Centr/Eastern Europe and Centr Asia	CEECA	1990 to 2005	60+ years	All	High	All
1908	FSU	62.5	999	999	999	1990-2005	0.229121836108419	0.161100847236737	0.315090995712358	Centr/Eastern Europe and Centr Asia	CEECA	1990 to 2005	60+ years	All	All	All
1909	FSU	999	0	0	1	1990-2005	0.165285482623519	-0.210985767278784	0.457658488765863	Centr/Eastern Europe and Centr Asia	CEECA	1990 to 2005	All	Male	Low	Rural
1910	FSU	999	0	0	2	1990-2005	-0.0144577909995454	-0.41657623999425	0.256373575012296	Centr/Eastern Europe and Centr Asia	CEECA	1990 to 2005	All	Male	Medium	Rural
1911	FSU	999	0	0	3	1990-2005	0.0301515045518002	-0.458433325283694	0.357477478615074	Centr/Eastern Europe and Centr Asia	CEECA	1990 to 2005	All	Male	High	Rural
1912	FSU	999	0	0	999	1990-2005	0.0222954877793448	-0.287313372089276	0.255884854976954	Centr/Eastern Europe and Centr Asia	CEECA	1990 to 2005	All	Male	All	Rural
1913	FSU	999	0	1	1	1990-2005	0.491181870843657	0.256296874053976	0.765992737935367	Centr/Eastern Europe and Centr Asia	CEECA	1990 to 2005	All	Male	Low	Urban
1914	FSU	999	0	1	2	1990-2005	0.309210546385404	0.0612722903849573	0.506876843610359	Centr/Eastern Europe and Centr Asia	CEECA	1990 to 2005	All	Male	Medium	Urban
1915	FSU	999	0	1	3	1990-2005	0.445416343603464	0.177060834043847	0.677340572744673	Centr/Eastern Europe and Centr Asia	CEECA	1990 to 2005	All	Male	High	Urban
1916	FSU	999	0	1	999	1990-2005	0.404272559025742	0.213374668899514	0.585578961607069	Centr/Eastern Europe and Centr Asia	CEECA	1990 to 2005	All	Male	All	Urban
1917	FSU	999	0	999	1	1990-2005	0.372740180933648	0.158518319446465	0.609845812458738	Centr/Eastern Europe and Centr Asia	CEECA	1990 to 2005	All	Male	Low	All
1918	FSU	999	0	999	2	1990-2005	0.185661931381465	-0.0476582772859992	0.372406044917462	Centr/Eastern Europe and Centr Asia	CEECA	1990 to 2005	All	Male	Medium	All
1919	FSU	999	0	999	3	1990-2005	0.295932216088384	0.0405543380822375	0.512221859038399	Centr/Eastern Europe and Centr Asia	CEECA	1990 to 2005	All	Male	High	All
1920	FSU	999	0	999	999	1990-2005	0.26686746120686	0.0829067611940012	0.440271566685109	Centr/Eastern Europe and Centr Asia	CEECA	1990 to 2005	All	Male	All	All
1921	FSU	999	1	0	1	1990-2005	0.152581485105569	-0.170746040358637	0.409256418065173	Centr/Eastern Europe and Centr Asia	CEECA	1990 to 2005	All	Female	Low	Rural
1922	FSU	999	1	0	2	1990-2005	-0.00271047782490186	-0.342318288917457	0.23626348117753	Centr/Eastern Europe and Centr Asia	CEECA	1990 to 2005	All	Female	Medium	Rural
1923	FSU	999	1	0	3	1990-2005	0.0445945928133536	-0.342540408081839	0.313759394847944	Centr/Eastern Europe and Centr Asia	CEECA	1990 to 2005	All	Female	High	Rural
1924	FSU	999	1	0	999	1990-2005	0.0378395973778444	-0.228942275491858	0.232085636199906	Centr/Eastern Europe and Centr Asia	CEECA	1990 to 2005	All	Female	All	Rural
1925	FSU	999	1	1	1	1990-2005	0.425323401076863	0.223455554928262	0.65132033792504	Centr/Eastern Europe and Centr Asia	CEECA	1990 to 2005	All	Female	Low	Urban
1926	FSU	999	1	1	2	1990-2005	0.268249092134382	0.0733627266154827	0.446008969892315	Centr/Eastern Europe and Centr Asia	CEECA	1990 to 2005	All	Female	Medium	Urban
1927	FSU	999	1	1	3	1990-2005	0.386844738965049	0.163955889980194	0.578554543975157	Centr/Eastern Europe and Centr Asia	CEECA	1990 to 2005	All	Female	High	Urban
1928	FSU	999	1	1	999	1990-2005	0.35165409016893	0.182363099082506	0.505362953176444	Centr/Eastern Europe and Centr Asia	CEECA	1990 to 2005	All	Female	All	Urban
1929	FSU	999	1	999	1	1990-2005	0.327391950339266	0.140933231179349	0.529902235435653	Centr/Eastern Europe and Centr Asia	CEECA	1990 to 2005	All	Female	Low	All
1930	FSU	999	1	999	2	1990-2005	0.16739886808128	-0.02146177092235	0.324608773591748	Centr/Eastern Europe and Centr Asia	CEECA	1990 to 2005	All	Female	Medium	All
1931	FSU	999	1	999	3	1990-2005	0.269754538173515	0.0475051349400452	0.448671662346218	Centr/Eastern Europe and Centr Asia	CEECA	1990 to 2005	All	Female	High	All
1932	FSU	999	1	999	999	1990-2005	0.241679120008242	0.07975339780965	0.384852384577719	Centr/Eastern Europe and Centr Asia	CEECA	1990 to 2005	All	Female	All	All
1933	FSU	999	999	0	1	1990-2005	0.151044439083126	-0.0976729703836774	0.371499353615675	Centr/Eastern Europe and Centr Asia	CEECA	1990 to 2005	All	All	Low	Rural
1934	FSU	999	999	0	2	1990-2005	-0.0148992087516406	-0.283167873646071	0.187396505239608	Centr/Eastern Europe and Centr Asia	CEECA	1990 to 2005	All	All	Medium	Rural
1935	FSU	999	999	0	3	1990-2005	0.0338118639349962	-0.283697164321133	0.265823770030227	Centr/Eastern Europe and Centr Asia	CEECA	1990 to 2005	All	All	High	Rural
1936	FSU	999	999	0	999	1990-2005	0.0283899161368545	-0.189466328040886	0.203258838317544	Centr/Eastern Europe and Centr Asia	CEECA	1990 to 2005	All	All	All	Rural
1937	FSU	999	999	1	1	1990-2005	0.455637180013806	0.278234663480367	0.669618373339367	Centr/Eastern Europe and Centr Asia	CEECA	1990 to 2005	All	All	Low	Urban
1938	FSU	999	999	1	2	1990-2005	0.283711491073277	0.115771987607998	0.440507600460798	Centr/Eastern Europe and Centr Asia	CEECA	1990 to 2005	All	All	Medium	Urban
1939	FSU	999	999	1	3	1990-2005	0.413479616806161	0.222831666285128	0.578631575532512	Centr/Eastern Europe and Centr Asia	CEECA	1990 to 2005	All	All	High	Urban
1940	FSU	999	999	1	999	1990-2005	0.375155208106797	0.230337795805392	0.517926150027835	Centr/Eastern Europe and Centr Asia	CEECA	1990 to 2005	All	All	All	Urban
1941	FSU	999	999	999	1	1990-2005	0.348566718143529	0.180803097240013	0.536778878965339	Centr/Eastern Europe and Centr Asia	CEECA	1990 to 2005	All	All	Low	All
1942	FSU	999	999	999	2	1990-2005	0.174105131728305	0.0124781637365823	0.314645010244395	Centr/Eastern Europe and Centr Asia	CEECA	1990 to 2005	All	All	Medium	All
1943	FSU	999	999	999	3	1990-2005	0.27864218930089	0.0948187710709677	0.439475970406375	Centr/Eastern Europe and Centr Asia	CEECA	1990 to 2005	All	All	High	All
1944	FSU	999	999	999	999	1990-2005	0.252895903942822	0.109691683929114	0.388719148133117	Centr/Eastern Europe and Centr Asia	CEECA	1990 to 2005	All	All	All	All
1945	HIC	37.5	0	0	999	1990-2005	1.76222424842577	1.61839522087736	1.92009430048494	High-Income Countries	HIC	1990 to 2005	20-39 years	Male	All	Rural
1946	HIC	37.5	0	1	999	1990-2005	1.78977691501431	1.63211233273076	1.95989231752127	High-Income Countries	HIC	1990 to 2005	20-39 years	Male	All	Urban
1947	HIC	37.5	0	999	1	1990-2005	1.28150262551681	1.13239905758902	1.43820984761567	High-Income Countries	HIC	1990 to 2005	20-39 years	Male	Low	All
1948	HIC	37.5	0	999	2	1990-2005	1.25140093221556	1.12331660885282	1.38929638262042	High-Income Countries	HIC	1990 to 2005	20-39 years	Male	Medium	All
1949	HIC	37.5	0	999	3	1990-2005	2.22509447512073	2.04511168618743	2.42263059697045	High-Income Countries	HIC	1990 to 2005	20-39 years	Male	High	All
1950	HIC	37.5	0	999	999	1990-2005	1.78350918103008	1.63614848334942	1.94757784897251	High-Income Countries	HIC	1990 to 2005	20-39 years	Male	All	All
1951	HIC	37.5	1	0	999	1990-2005	1.46060014364375	1.33827346307544	1.58406285747447	High-Income Countries	HIC	1990 to 2005	20-39 years	Female	All	Rural
1952	HIC	37.5	1	1	999	1990-2005	1.48572609904385	1.35378456541065	1.62661227428456	High-Income Countries	HIC	1990 to 2005	20-39 years	Female	All	Urban
1953	HIC	37.5	1	999	1	1990-2005	1.05186581350323	0.935566806027044	1.17434373605718	High-Income Countries	HIC	1990 to 2005	20-39 years	Female	Low	All
1954	HIC	37.5	1	999	2	1990-2005	1.02395587411625	0.924074381964028	1.13335066114664	High-Income Countries	HIC	1990 to 2005	20-39 years	Female	Medium	All
1955	HIC	37.5	1	999	3	1990-2005	1.85881624408671	1.70299131388377	2.02016947002842	High-Income Countries	HIC	1990 to 2005	20-39 years	Female	High	All
1956	HIC	37.5	1	999	999	1990-2005	1.48094175774948	1.35626601557498	1.61100354371868	High-Income Countries	HIC	1990 to 2005	20-39 years	Female	All	All
1957	HIC	37.5	999	0	1	1990-2005	1.13694817358752	1.01069104468569	1.27228142737975	High-Income Countries	HIC	1990 to 2005	20-39 years	All	Low	Rural
1958	HIC	37.5	999	0	2	1990-2005	1.09838397406969	0.989920135050436	1.2115383715095	High-Income Countries	HIC	1990 to 2005	20-39 years	All	Medium	Rural
1959	HIC	37.5	999	0	3	1990-2005	2.0787133903807	1.92118610827894	2.24285523305183	High-Income Countries	HIC	1990 to 2005	20-39 years	All	High	Rural
1960	HIC	37.5	999	0	999	1990-2005	1.61261343135395	1.48762311178178	1.74539534461039	High-Income Countries	HIC	1990 to 2005	20-39 years	All	All	Rural
1961	HIC	37.5	999	1	1	1990-2005	1.17581712581416	1.04447249621942	1.3159738892622	High-Income Countries	HIC	1990 to 2005	20-39 years	All	Low	Urban
1962	HIC	37.5	999	1	2	1990-2005	1.14901735244614	1.03512576549915	1.27693901141093	High-Income Countries	HIC	1990 to 2005	20-39 years	All	Medium	Urban
1963	HIC	37.5	999	1	3	1990-2005	2.03745471393312	1.87070704327347	2.21750150840089	High-Income Countries	HIC	1990 to 2005	20-39 years	All	High	Urban
1964	HIC	37.5	999	1	999	1990-2005	1.63974542252847	1.50622155040512	1.78911853375433	High-Income Countries	HIC	1990 to 2005	20-39 years	All	All	Urban
1965	HIC	37.5	999	999	1	1990-2005	1.16855414457971	1.04049212695829	1.30107608631132	High-Income Countries	HIC	1990 to 2005	20-39 years	All	Low	All
1966	HIC	37.5	999	999	2	1990-2005	1.13910636945869	1.02930452073456	1.25952693055779	High-Income Countries	HIC	1990 to 2005	20-39 years	All	Medium	All
1967	HIC	37.5	999	999	3	1990-2005	2.04579619987301	1.88702505405826	2.21367238046362	High-Income Countries	HIC	1990 to 2005	20-39 years	All	High	All
1968	HIC	37.5	999	999	999	1990-2005	1.63467773244221	1.50757435750668	1.77239312290792	High-Income Countries	HIC	1990 to 2005	20-39 years	All	All	All
1969	HIC	57.5	0	0	999	1990-2005	0.976435482681637	0.893187078388157	1.06874012700866	High-Income Countries	HIC	1990 to 2005	40-59 years	Male	All	Rural
1970	HIC	57.5	0	1	999	1990-2005	0.998280324799738	0.907882602898802	1.09764784738502	High-Income Countries	HIC	1990 to 2005	40-59 years	Male	All	Urban
1971	HIC	57.5	0	999	1	1990-2005	0.750273151632855	0.661435975957194	0.841848797520992	High-Income Countries	HIC	1990 to 2005	40-59 years	Male	Low	All
1972	HIC	57.5	0	999	2	1990-2005	0.712073207868282	0.637546394770593	0.792491095668952	High-Income Countries	HIC	1990 to 2005	40-59 years	Male	Medium	All
1973	HIC	57.5	0	999	3	1990-2005	1.24987467366481	1.14045636840258	1.3633256523941	High-Income Countries	HIC	1990 to 2005	40-59 years	Male	High	All
1974	HIC	57.5	0	999	999	1990-2005	0.994202381199379	0.907663605671641	1.08790535850753	High-Income Countries	HIC	1990 to 2005	40-59 years	Male	All	All
1975	HIC	57.5	1	0	999	1990-2005	0.798996893817754	0.730014546738565	0.870991504780149	High-Income Countries	HIC	1990 to 2005	40-59 years	Female	All	Rural
1976	HIC	57.5	1	1	999	1990-2005	0.81929926027871	0.745053473459327	0.899423812214798	High-Income Countries	HIC	1990 to 2005	40-59 years	Female	All	Urban
1977	HIC	57.5	1	999	1	1990-2005	0.613898742547746	0.543517920992403	0.686212822395464	High-Income Countries	HIC	1990 to 2005	40-59 years	Female	Low	All
1978	HIC	57.5	1	999	2	1990-2005	0.577538800121839	0.51989082244854	0.639973283180577	High-Income Countries	HIC	1990 to 2005	40-59 years	Female	Medium	All
1979	HIC	57.5	1	999	3	1990-2005	1.02942686352094	0.941203950024314	1.12634066621557	High-Income Countries	HIC	1990 to 2005	40-59 years	Female	High	All
1980	HIC	57.5	1	999	999	1990-2005	0.815182168005585	0.744599995891536	0.89088402891271	High-Income Countries	HIC	1990 to 2005	40-59 years	Female	All	All
1981	HIC	57.5	999	0	1	1990-2005	0.66851864953921	0.591141181506274	0.75017858866754	High-Income Countries	HIC	1990 to 2005	40-59 years	All	Low	Rural
1982	HIC	57.5	999	0	2	1990-2005	0.623035432448625	0.560475991262436	0.692554220173415	High-Income Countries	HIC	1990 to 2005	40-59 years	All	Medium	Rural
1983	HIC	57.5	999	0	3	1990-2005	1.1493523182187	1.05795420056736	1.24486848544662	High-Income Countries	HIC	1990 to 2005	40-59 years	All	High	Rural
1984	HIC	57.5	999	0	999	1990-2005	0.887073719463343	0.813382597217383	0.964726673641984	High-Income Countries	HIC	1990 to 2005	40-59 years	All	All	Rural
1985	HIC	57.5	999	1	1	1990-2005	0.685605058366234	0.607056895036653	0.767688776889609	High-Income Countries	HIC	1990 to 2005	40-59 years	All	Low	Urban
1986	HIC	57.5	999	1	2	1990-2005	0.649927630163649	0.583700112601383	0.722944697507068	High-Income Countries	HIC	1990 to 2005	40-59 years	All	Medium	Urban
1987	HIC	57.5	999	1	3	1990-2005	1.13682048456999	1.03909449511969	1.24243334567296	High-Income Countries	HIC	1990 to 2005	40-59 years	All	High	Urban
1988	HIC	57.5	999	1	999	1990-2005	0.908845540086863	0.83028623683725	0.994333098189044	High-Income Countries	HIC	1990 to 2005	40-59 years	All	All	Urban
1989	HIC	57.5	999	999	1	1990-2005	0.681925920459577	0.605800356936794	0.761884610873125	High-Income Countries	HIC	1990 to 2005	40-59 years	All	Low	All
1990	HIC	57.5	999	999	2	1990-2005	0.644396777321077	0.581564968224085	0.714329245693153	High-Income Countries	HIC	1990 to 2005	40-59 years	All	Medium	All
1991	HIC	57.5	999	999	3	1990-2005	1.13992782629575	1.04618763407778	1.23949101176543	High-Income Countries	HIC	1990 to 2005	40-59 years	All	High	All
1992	HIC	57.5	999	999	999	1990-2005	0.905189437692383	0.830970833161992	0.984032819425331	High-Income Countries	HIC	1990 to 2005	40-59 years	All	All	All
1993	HIC	62.5	0	0	999	1990-2005	0.530460911624439	0.480512434341198	0.583309714276907	High-Income Countries	HIC	1990 to 2005	60+ years	Male	All	Rural
1994	HIC	62.5	0	1	999	1990-2005	0.544108607742786	0.489847250232936	0.600481590131391	High-Income Countries	HIC	1990 to 2005	60+ years	Male	All	Urban
1995	HIC	62.5	0	999	1	1990-2005	0.390823467145015	0.341034459971289	0.442128797342516	High-Income Countries	HIC	1990 to 2005	60+ years	Male	Low	All
1996	HIC	62.5	0	999	2	1990-2005	0.373776755338371	0.329588466323762	0.419212978137129	High-Income Countries	HIC	1990 to 2005	60+ years	Male	Medium	All
1997	HIC	62.5	0	999	3	1990-2005	0.697340455818665	0.634427682503423	0.765212924208052	High-Income Countries	HIC	1990 to 2005	60+ years	Male	High	All
1998	HIC	62.5	0	999	999	1990-2005	0.541450786704065	0.489353678726371	0.596076702934512	High-Income Countries	HIC	1990 to 2005	60+ years	Male	All	All
1999	HIC	62.5	1	0	999	1990-2005	0.421752147929867	0.381015497343778	0.462341877270601	High-Income Countries	HIC	1990 to 2005	60+ years	Female	All	Rural
[truncated: 593 more rows]
