# Supplementary material for: Sugar-sweetened beverage intakes among adults between 1990 and 2018 in 185 countries
Source: Nat Commun. 2023 Oct 3;14:5957. doi: 10.1038/s41467-023-41269-8 (PMC10614169; doi:10.1038/s41467-023-41269-8)
Supplement: Supplementary file 8 — Source Data [file 41467_2023_41269_MOESM8_ESM.zip › SourceData/SourceDataFile4_SSBs.AbsoluteDiff.ByUrbanRural.ByGlobeRegion.AllCombos.ServingsPerWeek.AgeCat.1990.2005.2018.csv]

	age	female	educ	year	mean	lowerci_95	upperci_95	region	superregion2	sex	education_level	age_cat
1	37.5	0	999	1990	-0.723587124287996	-1.28547721591628	-0.232936686724396	Centr/ East Eur & Centr Asia	FSU	Male	All	20-39
2	37.5	0	999	1990	-0.700193843808008	-1.58478200179968	0.0654201987103577	Midd East/ North Africa	MENA	Male	All	20-39
3	37.5	0	999	1990	-0.0471845541607097	-0.416401647614008	0.333113975144582	High- Income Countr	HIC	Male	All	20-39
4	37.5	0	999	1990	0.806969396157677	0.68329015399106	0.942336055670939	Southeast and East Asia	Asia	Male	All	20-39
5	37.5	0	999	1990	1.17305069684807	0.0829994013925819	2.29939366198446	Latin Amer/ Caribb	LAC	Male	All	20-39
6	37.5	0	999	1990	1.33295730775993	0.759697719995746	2.28305021547951	South Asia	SAARC	Male	All	20-39
7	37.5	0	999	1990	2.60569869394826	2.40711546433532	2.82684762722221	World	World	Male	All	20-39
8	37.5	0	999	1990	3.36730359878235	2.2053806587195	4.82760091060452	Sub- Saharan Africa	SSA	Male	All	20-39
9	37.5	0	999	2005	-0.738215363787492	-1.85336438776079	0.248197009765082	Midd East/ North Africa	MENA	Male	All	20-39
10	37.5	0	999	2005	-0.18002435197744	-0.760862136173782	0.354875807534221	Centr/ East Eur & Centr Asia	FSU	Male	All	20-39
11	37.5	0	999	2005	0.173150165825762	-0.285089144972586	0.639066688547177	High- Income Countr	HIC	Male	All	20-39
12	37.5	0	999	2005	0.334000051541272	0.211269260108473	0.452900645848101	Southeast and East Asia	Asia	Male	All	20-39
13	37.5	0	999	2005	0.751429524107286	-0.244993383588804	1.7241471600424	Latin Amer/ Caribb	LAC	Male	All	20-39
14	37.5	0	999	2005	1.70986595045064	0.982979623671226	2.8857554635068	South Asia	SAARC	Male	All	20-39
15	37.5	0	999	2005	2.31506726961714	2.07865587451897	2.57880401428846	World	World	Male	All	20-39
16	37.5	0	999	2005	3.10639695084442	1.62161686835996	5.14079321812238	Sub- Saharan Africa	SSA	Male	All	20-39
17	37.5	0	999	2018	-0.983548065068383	-2.33480999101591	0.0799015557132218	Midd East/ North Africa	MENA	Male	All	20-39
18	37.5	0	999	2018	-0.490417690122347	-1.18574396437942	0.121673614572118	Centr/ East Eur & Centr Asia	FSU	Male	All	20-39
19	37.5	0	999	2018	0.00389698284217712	-0.376448928484478	0.39285205673584	High- Income Countr	HIC	Male	All	20-39
20	37.5	0	999	2018	0.0216001543380902	-0.141868847180618	0.157917093262849	Southeast and East Asia	Asia	Male	All	20-39
21	37.5	0	999	2018	0.349937456104179	-0.756228981241065	1.39576690438496	Latin Amer/ Caribb	LAC	Male	All	20-39
22	37.5	0	999	2018	1.4442213697904	0.804900597384556	2.49211479137239	South Asia	SAARC	Male	All	20-39
23	37.5	0	999	2018	1.85709651468427	1.56650514358537	2.16959601959693	World	World	Male	All	20-39
24	37.5	0	999	2018	2.98354345161134	1.2319458411783	5.27967303512423	Sub- Saharan Africa	SSA	Male	All	20-39
25	37.5	1	999	1990	-0.825756134026927	-1.74310554719931	-0.0634315970010016	Midd East/ North Africa	MENA	Female	All	20-39
26	37.5	1	999	1990	-0.672578961448931	-1.22736545559925	-0.206423926784921	Centr/ East Eur & Centr Asia	FSU	Female	All	20-39
27	37.5	1	999	1990	-0.0330159670307981	-0.340106675167224	0.277938795047475	High- Income Countr	HIC	Female	All	20-39
28	37.5	1	999	1990	0.717980459649379	0.601376429444641	0.836884698540246	Southeast and East Asia	Asia	Female	All	20-39
29	37.5	1	999	1990	1.01036617416395	-0.0259149560744363	2.0448542277845	Latin Amer/ Caribb	LAC	Female	All	20-39
30	37.5	1	999	1990	1.27210839843651	0.719708376618722	2.2032452910341	South Asia	SAARC	Female	All	20-39
31	37.5	1	999	1990	2.31207383708846	2.12625643104974	2.51893233404796	World	World	Female	All	20-39
32	37.5	1	999	1990	3.18887051781289	2.07955056516239	4.52835980407351	Sub- Saharan Africa	SSA	Female	All	20-39
33	37.5	1	999	2005	-1.01458274810722	-2.10121959087966	-0.0806849505799327	Midd East/ North Africa	MENA	Female	All	20-39
34	37.5	1	999	2005	-0.175464942607165	-0.695878878937419	0.328500248541484	Centr/ East Eur & Centr Asia	FSU	Female	All	20-39
35	37.5	1	999	2005	0.151988489008789	-0.228250409521535	0.531188293839891	High- Income Countr	HIC	Female	All	20-39
36	37.5	1	999	2005	0.265154099231236	0.143405030889788	0.377602203070132	Southeast and East Asia	Asia	Female	All	20-39
37	37.5	1	999	2005	0.598153237280786	-0.330175039678263	1.50897679053354	Latin Amer/ Caribb	LAC	Female	All	20-39
38	37.5	1	999	2005	1.63884606229402	0.935791080646919	2.79787490586488	South Asia	SAARC	Female	All	20-39
39	37.5	1	999	2005	2.03119988133632	1.80828894154585	2.28073435530264	World	World	Female	All	20-39
40	37.5	1	999	2005	2.94841902206872	1.47198659044845	4.89198932745206	Sub- Saharan Africa	SSA	Female	All	20-39
41	37.5	1	999	2018	-1.25192262842527	-2.60141779251814	-0.175190504121092	Midd East/ North Africa	MENA	Female	All	20-39
42	37.5	1	999	2018	-0.45170046538096	-1.07282891436893	0.105778106247261	Centr/ East Eur & Centr Asia	FSU	Female	All	20-39
43	37.5	1	999	2018	-0.0347564642388702	-0.201729893467301	0.102682199351909	Southeast and East Asia	Asia	Female	All	20-39
44	37.5	1	999	2018	0.0234783020005345	-0.290548490574579	0.338603568072824	High- Income Countr	HIC	Female	All	20-39
45	37.5	1	999	2018	0.196557486485556	-0.806540406548786	1.20024652345193	Latin Amer/ Caribb	LAC	Female	All	20-39
46	37.5	1	999	2018	1.38617739534509	0.772976483935173	2.4500142166046	South Asia	SAARC	Female	All	20-39
47	37.5	1	999	2018	1.63053315989715	1.34331707208667	1.9278556453913	World	World	Female	All	20-39
48	37.5	1	999	2018	2.84812862889806	1.18345720584886	4.98263279405887	Sub- Saharan Africa	SSA	Female	All	20-39
49	37.5	999	1	1990	-1.06237122963579	-2.20903119728199	-0.18271227844419	Midd East/ North Africa	MENA	All	Low	20-39
50	37.5	999	1	1990	-0.681455886793867	-1.24005713235861	-0.235287972443378	Centr/ East Eur & Centr Asia	FSU	All	Low	20-39
51	37.5	999	1	1990	0.0105000925738572	-0.306199221257369	0.332898669471743	High- Income Countr	HIC	All	Low	20-39
52	37.5	999	1	1990	0.291529807117088	0.225008334304348	0.360973333063739	Southeast and East Asia	Asia	All	Low	20-39
53	37.5	999	1	1990	1.03072801827927	0.556332981211629	1.92546057895238	South Asia	SAARC	All	Low	20-39
54	37.5	999	1	1990	1.50252936620396	0.495317845567508	2.55816218451089	Latin Amer/ Caribb	LAC	All	Low	20-39
55	37.5	999	1	1990	2.08026055672551	1.19681959520185	3.2275076383618	Sub- Saharan Africa	SSA	All	Low	20-39
56	37.5	999	1	1990	2.31578591365639	2.06297645318581	2.60996502358594	World	World	All	Low	20-39
57	37.5	999	1	2005	-1.47142887718386	-3.10906978597527	-0.180574113005865	Midd East/ North Africa	MENA	All	Low	20-39
58	37.5	999	1	2005	-0.343302469687159	-0.896282812015689	0.184596691223672	Centr/ East Eur & Centr Asia	FSU	All	Low	20-39
59	37.5	999	1	2005	-0.0525986470893073	-0.229805762170278	0.0783370173550371	Southeast and East Asia	Asia	All	Low	20-39
60	37.5	999	1	2005	0.254801460814293	-0.107335590623668	0.63027984981631	High- Income Countr	HIC	All	Low	20-39
61	37.5	999	1	2005	0.762991953447726	-0.203769976616651	1.66829348486954	Latin Amer/ Caribb	LAC	All	Low	20-39
62	37.5	999	1	2005	1.10301818468098	0.593412426202661	2.05808185295513	South Asia	SAARC	All	Low	20-39
63	37.5	999	1	2005	1.81507765763142	1.50342978390144	2.19523454402729	World	World	All	Low	20-39
64	37.5	999	1	2005	1.98762839306071	0.80504404093946	3.78232710130993	Sub- Saharan Africa	SSA	All	Low	20-39
65	37.5	999	1	2018	-1.61379165546496	-3.37207294274635	-0.263889284478234	Midd East/ North Africa	MENA	All	Low	20-39
66	37.5	999	1	2018	-0.464204194255206	-1.10464542508081	0.109345877375719	Centr/ East Eur & Centr Asia	FSU	All	Low	20-39
67	37.5	999	1	2018	-0.2239310265241	-0.440769814071093	-0.0687183330606936	Southeast and East Asia	Asia	All	Low	20-39
68	37.5	999	1	2018	0.0738344527964496	-0.280396321938445	0.43452802006048	High- Income Countr	HIC	All	Low	20-39
69	37.5	999	1	2018	0.321986326550127	-0.657233873013468	1.30849058172517	Latin Amer/ Caribb	LAC	All	Low	20-39
70	37.5	999	1	2018	1.14822076561844	0.610207399627948	2.15713691999482	South Asia	SAARC	All	Low	20-39
71	37.5	999	1	2018	1.62435509857146	1.27226575999447	2.01637931981859	World	World	All	Low	20-39
72	37.5	999	1	2018	2.10085526947033	0.620733478513887	4.11290733370266	Sub- Saharan Africa	SSA	All	Low	20-39
73	37.5	999	2	1990	-0.652638667552069	-1.22120038506122	-0.144401247126161	Centr/ East Eur & Centr Asia	FSU	All	Medium	20-39
74	37.5	999	2	1990	-0.468614264295444	-1.24124245520755	0.2724045085246	Midd East/ North Africa	MENA	All	Medium	20-39
75	37.5	999	2	1990	0.0807068986326552	-0.25598054693134	0.422070261745177	High- Income Countr	HIC	All	Medium	20-39
76	37.5	999	2	1990	0.802753679191657	0.67431511917671	0.934513687780012	Southeast and East Asia	Asia	All	Medium	20-39
77	37.5	999	2	1990	0.801533750728161	-0.345169420754317	1.94973193610733	Latin Amer/ Caribb	LAC	All	Medium	20-39
78	37.5	999	2	1990	1.13932381011708	0.623494826419851	1.97723820559419	South Asia	SAARC	All	Medium	20-39
79	37.5	999	2	1990	2.61642467944795	2.41066998944749	2.84304860766869	World	World	All	Medium	20-39
80	37.5	999	2	1990	4.92285833475948	3.25596691950427	6.93365318857968	Sub- Saharan Africa	SSA	All	Medium	20-39
81	37.5	999	2	2005	-0.643871628686718	-1.55886515336056	0.26764522582606	Midd East/ North Africa	MENA	All	Medium	20-39
82	37.5	999	2	2005	-0.217445542696163	-0.775343280606182	0.308153123101195	Centr/ East Eur & Centr Asia	FSU	All	Medium	20-39
83	37.5	999	2	2005	0.171141073153392	0.0750656728189689	0.263105409581282	Southeast and East Asia	Asia	All	Medium	20-39
84	37.5	999	2	2005	0.33681104283201	-0.0663478872409851	0.746315430454835	High- Income Countr	HIC	All	Medium	20-39
85	37.5	999	2	2005	0.573140632269343	-0.408060581002532	1.56814182119328	Latin Amer/ Caribb	LAC	All	Medium	20-39
86	37.5	999	2	2005	1.78737940391216	0.979850988147024	3.15665489615831	South Asia	SAARC	All	Medium	20-39
87	37.5	999	2	2005	2.07272049746965	1.81262107579886	2.36121093979118	World	World	All	Medium	20-39
88	37.5	999	2	2005	3.72892543602013	1.8303654906084	6.2448695415448	Sub- Saharan Africa	SSA	All	Medium	20-39
89	37.5	999	2	2018	-0.53066900340798	-1.22642631372831	0.0724288382586617	Centr/ East Eur & Centr Asia	FSU	All	Medium	20-39
90	37.5	999	2	2018	-0.471462258524165	-1.38656304871762	0.407059683275758	Midd East/ North Africa	MENA	All	Medium	20-39
91	37.5	999	2	2018	0.0351971291548681	-0.104783235090778	0.157162696385673	Southeast and East Asia	Asia	All	Medium	20-39
92	37.5	999	2	2018	0.10095774954856	-1.06687241558031	1.23651681290459	Latin Amer/ Caribb	LAC	All	Medium	20-39
93	37.5	999	2	2018	0.180849466549133	-0.179256832945385	0.546329568483452	High- Income Countr	HIC	All	Medium	20-39
94	37.5	999	2	2018	1.23171908422073	0.661867952161254	2.16366806718396	South Asia	SAARC	All	Medium	20-39
95	37.5	999	2	2018	1.90569216238966	1.60890845197054	2.21995863603049	World	World	All	Medium	20-39
96	37.5	999	2	2018	4.09222682112875	1.71063657129905	6.76829777282593	Sub- Saharan Africa	SSA	All	Medium	20-39
97	37.5	999	3	1990	-0.710952269388891	-1.29556595771853	-0.230467187361713	Centr/ East Eur & Centr Asia	FSU	All	High	20-39
98	37.5	999	3	1990	-0.208429489989988	-0.829407793216085	0.384264793259554	Midd East/ North Africa	MENA	All	High	20-39
99	37.5	999	3	1990	-0.146568507336463	-0.494224225958629	0.204253877318113	High- Income Countr	HIC	All	High	20-39
100	37.5	999	3	1990	0.553343516987427	-0.701583732713556	1.75820361651976	Latin Amer/ Caribb	LAC	All	High	20-39
101	37.5	999	3	1990	1.20609377363884	1.03699057793412	1.38970540534095	Southeast and East Asia	Asia	All	High	20-39
102	37.5	999	3	1990	1.88990314583872	1.6940416560855	2.09823016736129	World	World	All	High	20-39
103	37.5	999	3	1990	4.59641605050061	2.66017131290862	7.96570029830952	South Asia	SAARC	All	High	20-39
104	37.5	999	3	1990	5.63141140972125	3.61585396366415	8.11166780885686	Sub- Saharan Africa	SSA	All	High	20-39
105	37.5	999	3	2005	-0.229669269093067	-0.977012527953698	0.475429588440403	Midd East/ North Africa	MENA	All	High	20-39
106	37.5	999	3	2005	-0.153547107412012	-0.679453897720903	0.352843305044403	Centr/ East Eur & Centr Asia	FSU	All	High	20-39
107	37.5	999	3	2005	0.0505843687628129	-0.382237200333539	0.484939497362573	High- Income Countr	HIC	All	High	20-39
108	37.5	999	3	2005	0.622067403666665	-0.410630944935774	1.62383738968199	Latin Amer/ Caribb	LAC	All	High	20-39
109	37.5	999	3	2005	0.630615164978859	0.489880294332254	0.77565956656994	Southeast and East Asia	Asia	All	High	20-39
110	37.5	999	3	2005	2.31116939139121	2.09607883981447	2.55330851221214	World	World	All	High	20-39
111	37.5	999	3	2005	2.32648837914323	1.3299200061	4.01123303375257	South Asia	SAARC	All	High	20-39
112	37.5	999	3	2005	4.40818662699665	2.32945519171211	6.96584678909718	Sub- Saharan Africa	SSA	All	High	20-39
113	37.5	999	3	2018	-0.421691053829609	-1.11145107908108	0.157140107987434	Centr/ East Eur & Centr Asia	FSU	All	High	20-39
114	37.5	999	3	2018	-0.139230426582965	-0.85033528532752	0.541997758760802	Midd East/ North Africa	MENA	All	High	20-39
115	37.5	999	3	2018	-0.0966228407781738	-0.434534833356141	0.245296226988769	High- Income Countr	HIC	All	High	20-39
116	37.5	999	3	2018	0.292797283551514	-0.956693958748524	1.43731430314454	Latin Amer/ Caribb	LAC	All	High	20-39
117	37.5	999	3	2018	0.283724228657844	0.132593658517839	0.428731952931915	Southeast and East Asia	Asia	All	High	20-39
118	37.5	999	3	2018	1.31260036241956	1.06144107403657	1.56738602771275	World	World	All	High	20-39
119	37.5	999	3	2018	4.54491549698621	2.14851564091258	7.51030549257339	Sub- Saharan Africa	SSA	All	High	20-39
120	37.5	999	3	2018	4.71943984967972	2.64915389934545	8.46314714264343	South Asia	SAARC	All	High	20-39
121	37.5	999	999	1990	-0.759373791998246	-1.63806866747298	-0.0208929734220063	Midd East/ North Africa	MENA	All	All	20-39
122	37.5	999	999	1990	-0.704191813462432	-1.1860582252762	-0.247428372082308	Centr/ East Eur & Centr Asia	FSU	All	All	20-39
123	37.5	999	999	1990	-0.0391050578258621	-0.376758893497426	0.30470768908115	High- Income Countr	HIC	All	All	20-39
124	37.5	999	999	1990	0.76319641075004	0.652161260259976	0.877550123099843	Southeast and East Asia	Asia	All	All	20-39
125	37.5	999	999	1990	1.09892193394073	0.0742203224155093	2.1254098983499	Latin Amer/ Caribb	LAC	All	All	20-39
126	37.5	999	999	1990	1.3057505194149	0.753398191452004	2.22283447755379	South Asia	SAARC	All	All	20-39
127	37.5	999	999	1990	2.4603555433684	2.28378057988758	2.66089339603627	World	World	All	All	20-39
128	37.5	999	999	1990	3.2824083783559	2.17786425480408	4.63508042376222	Sub- Saharan Africa	SSA	All	All	20-39
129	37.5	999	999	2005	-0.868831010908835	-1.91250840237273	0.0434044468127149	Midd East/ North Africa	MENA	All	All	20-39
130	37.5	999	999	2005	-0.180080121325421	-0.705565211683722	0.315595347611181	Centr/ East Eur & Centr Asia	FSU	All	All	20-39
131	37.5	999	999	2005	0.162589801353028	-0.258398518836516	0.58526946455552	High- Income Countr	HIC	All	All	20-39
132	37.5	999	999	2005	0.301111725668306	0.186473726880793	0.403573228838206	Southeast and East Asia	Asia	All	All	20-39
133	37.5	999	999	2005	0.668443429540182	-0.257159347118588	1.5689113939423	Latin Amer/ Caribb	LAC	All	All	20-39
134	37.5	999	999	2005	1.68167944478561	0.972667710499996	2.79545089073176	South Asia	SAARC	All	All	20-39
135	37.5	999	999	2005	2.17389487468088	1.96301253280198	2.41285782792554	World	World	All	All	20-39
136	37.5	999	999	2005	3.02521243867252	1.62107242204328	4.93040161983532	Sub- Saharan Africa	SSA	All	All	20-39
137	37.5	999	999	2018	-1.11749848383803	-2.42231112776055	-0.0786017948395065	Midd East/ North Africa	MENA	All	All	20-39
138	37.5	999	999	2018	-0.475081299235585	-1.06423728646448	0.0641664088939004	Centr/ East Eur & Centr Asia	FSU	All	All	20-39
139	37.5	999	999	2018	-0.00699679576866714	-0.15394054866111	0.1167266998646	Southeast and East Asia	Asia	All	All	20-39
140	37.5	999	999	2018	0.0132984815283733	-0.333146141297607	0.364572655723923	High- Income Countr	HIC	All	All	20-39
141	37.5	999	999	2018	0.266996495105136	-0.738569058066903	1.2615925697549	Latin Amer/ Caribb	LAC	All	All	20-39
142	37.5	999	999	2018	1.41919625041395	0.794052932063851	2.44777436954233	South Asia	SAARC	All	All	20-39
143	37.5	999	999	2018	1.74712802056931	1.48087620127486	2.03123931772789	World	World	All	All	20-39
144	37.5	999	999	2018	2.9272658562992	1.31098071742107	4.97328941543355	Sub- Saharan Africa	SSA	All	All	20-39
145	57.5	0	999	1990	-0.323679528225691	-0.824054305421117	0.0819409251723238	Midd East/ North Africa	MENA	Male	All	40-59
146	57.5	0	999	1990	-0.298097828624747	-0.54014836818348	-0.0774447934780561	Centr/ East Eur & Centr Asia	FSU	Male	All	40-59
147	57.5	0	999	1990	-0.00907705870644137	-0.22641667664336	0.216458607237091	High- Income Countr	HIC	Male	All	40-59
148	57.5	0	999	1990	0.518845188815101	0.43906552876571	0.611977133635302	Southeast and East Asia	Asia	Male	All	40-59
149	57.5	0	999	1990	0.70895448475229	-0.0715763650669145	1.49339270842431	Latin Amer/ Caribb	LAC	Male	All	40-59
150	57.5	0	999	1990	1.04326545195032	0.556301183060169	1.92121233110853	South Asia	SAARC	Male	All	40-59
151	57.5	0	999	1990	1.57399846756573	1.44996824654388	1.71723852488846	World	World	Male	All	40-59
152	57.5	0	999	1990	2.75950303347322	1.78770165151092	4.0438519088569	Sub- Saharan Africa	SSA	Male	All	40-59
153	57.5	0	999	2005	-0.325323769550445	-0.99271864165202	0.215296993086258	Midd East/ North Africa	MENA	Male	All	40-59
154	57.5	0	999	2005	-0.112607680593902	-0.388301993999172	0.156063529881752	Centr/ East Eur & Centr Asia	FSU	Male	All	40-59
155	57.5	0	999	2005	0.091805827205398	-0.188137775852198	0.381101563787603	High- Income Countr	HIC	Male	All	40-59
156	57.5	0	999	2005	0.215939668168625	0.155090980392281	0.272378639411894	Southeast and East Asia	Asia	Male	All	40-59
157	57.5	0	999	2005	0.486611552068206	-0.205341078074003	1.18375160254418	Latin Amer/ Caribb	LAC	Male	All	40-59
158	57.5	0	999	2005	1.20590261172634	0.664263984110629	2.17195723042165	South Asia	SAARC	Male	All	40-59
159	57.5	0	999	2005	1.48576646974886	1.33860420533148	1.65281704558154	World	World	Male	All	40-59
160	57.5	0	999	2005	2.57876241271649	1.26759572080894	4.32373549777883	Sub- Saharan Africa	SSA	Male	All	40-59
161	57.5	0	999	2018	-0.287972303159032	-1.01640812742517	0.336169746921675	Midd East/ North Africa	MENA	Male	All	40-59
162	57.5	0	999	2018	-0.24921865460379	-0.558994639104089	0.0536594831964859	Centr/ East Eur & Centr Asia	FSU	Male	All	40-59
163	57.5	0	999	2018	0.0319491279822578	-0.188570465445508	0.258158073829518	High- Income Countr	HIC	Male	All	40-59
164	57.5	0	999	2018	0.065475852530196	-0.00587394226668645	0.12609385721651	Southeast and East Asia	Asia	Male	All	40-59
165	57.5	0	999	2018	0.16106429795232	-0.630193516892645	0.918756732533936	Latin Amer/ Caribb	LAC	Male	All	40-59
166	57.5	0	999	2018	0.981529677521557	0.515365727478444	1.82000758982318	South Asia	SAARC	Male	All	40-59
167	57.5	0	999	2018	1.08505655476111	0.922189852108193	1.26101088692734	World	World	Male	All	40-59
168	57.5	0	999	2018	2.53353570998703	1.07060230039498	4.54362953108182	Sub- Saharan Africa	SSA	Male	All	40-59
169	57.5	1	999	1990	-0.460373088605423	-1.00431237729137	-0.022972539077095	Midd East/ North Africa	MENA	Female	All	40-59
170	57.5	1	999	1990	-0.270441081567717	-0.484301456226794	-0.069291864694702	Centr/ East Eur & Centr Asia	FSU	Female	All	40-59
171	57.5	1	999	1990	-0.00119863881408858	-0.184830900687804	0.183932962641941	High- Income Countr	HIC	Female	All	40-59
172	57.5	1	999	1990	0.457602726962363	0.384038498041113	0.536124211697597	Southeast and East Asia	Asia	Female	All	40-59
173	57.5	1	999	1990	0.596292342123794	-0.14499834604137	1.33599002411794	Latin Amer/ Caribb	LAC	Female	All	40-59
174	57.5	1	999	1990	0.927295849923774	0.499333461631391	1.72551794055151	South Asia	SAARC	Female	All	40-59
175	57.5	1	999	1990	1.35648154204741	1.24219897511342	1.48838232773355	World	World	Female	All	40-59
176	57.5	1	999	1990	2.58263322734665	1.68394600918631	3.74399939575607	Sub- Saharan Africa	SSA	Female	All	40-59
177	57.5	1	999	2005	-0.566318126072512	-1.25761786304165	-0.0508124024480258	Midd East/ North Africa	MENA	Female	All	40-59
178	57.5	1	999	2005	-0.106195731401708	-0.357767240824556	0.141319567053317	Centr/ East Eur & Centr Asia	FSU	Female	All	40-59
179	57.5	1	999	2005	0.0855433205480427	-0.146686211920397	0.318315337629006	High- Income Countr	HIC	Female	All	40-59
180	57.5	1	999	2005	0.171284994598592	0.110827700250638	0.225835356983689	Southeast and East Asia	Asia	Female	All	40-59
181	57.5	1	999	2005	0.369098455433764	-0.295218401300759	1.02346118966517	Latin Amer/ Caribb	LAC	Female	All	40-59
182	57.5	1	999	2005	1.14360146126767	0.626236345880311	2.08611701300873	South Asia	SAARC	Female	All	40-59
183	57.5	1	999	2005	1.27593046762776	1.14144452972818	1.42780032725112	World	World	Female	All	40-59
184	57.5	1	999	2005	2.45604107148812	1.25376443564389	4.1029629021825	Sub- Saharan Africa	SSA	Female	All	40-59
185	57.5	1	999	2018	-0.515514126882125	-1.21922552500687	0.0474513022928395	Midd East/ North Africa	MENA	Female	All	40-59
186	57.5	1	999	2018	-0.22267471691648	-0.515328307140093	0.0496711030529851	Centr/ East Eur & Centr Asia	FSU	Female	All	40-59
187	57.5	1	999	2018	0.0312993705721375	-0.0429693849390359	0.0887978796561113	Southeast and East Asia	Asia	Female	All	40-59
188	57.5	1	999	2018	0.0410745560792194	-0.140418192382458	0.224866787283722	High- Income Countr	HIC	Female	All	40-59
189	57.5	1	999	2018	0.0815725467844113	-0.646474386020081	0.789775776715581	Latin Amer/ Caribb	LAC	Female	All	40-59
190	57.5	1	999	2018	0.943964957724919	0.777441533622286	1.10785323259108	World	World	Female	All	40-59
191	57.5	1	999	2018	0.919427648972161	0.489305487716383	1.70096458710565	South Asia	SAARC	Female	All	40-59
192	57.5	1	999	2018	2.42192747917284	0.991089220049585	4.3243151992448	Sub- Saharan Africa	SSA	Female	All	40-59
193	57.5	999	1	1990	-0.578119211383254	-1.21706115128995	-0.089943458208948	Midd East/ North Africa	MENA	All	Low	40-59
194	57.5	999	1	1990	-0.294568687366394	-0.520099245335198	-0.0927325816227972	Centr/ East Eur & Centr Asia	FSU	All	Low	40-59
195	57.5	999	1	1990	0.0152458674163872	-0.170423359434386	0.206222029945548	High- Income Countr	HIC	All	Low	40-59
196	57.5	999	1	1990	0.173256890019782	0.140156956168335	0.209611982381253	Southeast and East Asia	Asia	All	Low	40-59
197	57.5	999	1	1990	0.78093362115129	0.395475268265195	1.53784464330329	South Asia	SAARC	All	Low	40-59
198	57.5	999	1	1990	0.974885569959875	0.263587915223749	1.73861725842013	Latin Amer/ Caribb	LAC	All	Low	40-59
199	57.5	999	1	1990	1.52367483533565	1.3455960186321	1.73639811122968	World	World	All	Low	40-59
200	57.5	999	1	1990	1.66364163336081	0.967065943974238	2.64898559576644	Sub- Saharan Africa	SSA	All	Low	40-59
201	57.5	999	1	2005	-0.726282399253024	-1.73992927231033	-0.0386767474255617	Midd East/ North Africa	MENA	All	Low	40-59
202	57.5	999	1	2005	-0.198965231946254	-0.468270317417085	0.0709448430601871	Centr/ East Eur & Centr Asia	FSU	All	Low	40-59
203	57.5	999	1	2005	-0.00173989728068849	-0.0721241643842431	0.0533671287684948	Southeast and East Asia	Asia	All	Low	40-59
204	57.5	999	1	2005	0.159719996849748	-0.0625501374363597	0.389135128247693	High- Income Countr	HIC	All	Low	40-59
205	57.5	999	1	2005	0.473544220052891	-0.167032686415363	1.15152638431873	Latin Amer/ Caribb	LAC	All	Low	40-59
206	57.5	999	1	2005	0.757914633116956	0.385596601987502	1.48255534081358	South Asia	SAARC	All	Low	40-59
207	57.5	999	1	2005	1.21081628608135	0.994270375621476	1.46109578726371	World	World	All	Low	40-59
208	57.5	999	1	2005	1.63640219779977	0.663871812169133	3.17098584165158	Sub- Saharan Africa	SSA	All	Low	40-59
209	57.5	999	1	2018	-0.602748220460214	-1.5186497596286	0.0743220460378899	Midd East/ North Africa	MENA	All	Low	40-59
210	57.5	999	1	2018	-0.251837200302464	-0.568265864232681	0.049367380720652	Centr/ East Eur & Centr Asia	FSU	All	Low	40-59
211	57.5	999	1	2018	-0.0751071703420189	-0.159180642678298	-0.012408602429913	Southeast and East Asia	Asia	All	Low	40-59
212	57.5	999	1	2018	0.0501233345124637	-0.155728714747554	0.260624608545563	High- Income Countr	HIC	All	Low	40-59
213	57.5	999	1	2018	0.157800989869292	-0.541146176505835	0.82298170461621	Latin Amer/ Caribb	LAC	All	Low	40-59
214	57.5	999	1	2018	0.748634306207528	0.377764451050047	1.4641453946265	South Asia	SAARC	All	Low	40-59
215	57.5	999	1	2018	0.999765106620875	0.793752695161903	1.23050271074	World	World	All	Low	40-59
216	57.5	999	1	2018	1.72386595965142	0.564379127339403	3.46258362891703	Sub- Saharan Africa	SSA	All	Low	40-59
217	57.5	999	2	1990	-0.271209159849208	-0.518980012726573	-0.0390791676996641	Centr/ East Eur & Centr Asia	FSU	All	Medium	40-59
218	57.5	999	2	1990	-0.234848012096155	-0.684693752888379	0.166490761039053	Midd East/ North Africa	MENA	All	Medium	40-59
219	57.5	999	2	1990	0.062716274641379	-0.133889646390302	0.264767442531675	High- Income Countr	HIC	All	Medium	40-59
220	57.5	999	2	1990	0.431556204156621	-0.393362267866604	1.24853935465473	Latin Amer/ Caribb	LAC	All	Medium	40-59
221	57.5	999	2	1990	0.511705031297145	0.433534679057069	0.597854590344347	Southeast and East Asia	Asia	All	Medium	40-59
222	57.5	999	2	1990	0.852695244632758	0.44579984917546	1.59634574515831	South Asia	SAARC	All	Medium	40-59
223	57.5	999	2	1990	1.55113521328189	1.42010992685327	1.70071590431648	World	World	All	Medium	40-59
224	57.5	999	2	1990	4.05238718055569	2.67808493259785	5.80962977740222	Sub- Saharan Africa	SSA	All	Medium	40-59
225	57.5	999	2	2005	-0.343063371159222	-0.915173931288415	0.166481789166542	Midd East/ North Africa	MENA	All	Medium	40-59
226	57.5	999	2	2005	-0.13102512290268	-0.401118832308921	0.139394807765292	Centr/ East Eur & Centr Asia	FSU	All	Medium	40-59
227	57.5	999	2	2005	0.119202192920519	0.0726596309880327	0.162155302610073	Southeast and East Asia	Asia	All	Medium	40-59
228	57.5	999	2	2005	0.20149662339076	-0.0458443973422222	0.453864430620855	High- Income Countr	HIC	All	Medium	40-59
229	57.5	999	2	2005	0.360284083725859	-0.335554314191901	1.06816580093119	Latin Amer/ Caribb	LAC	All	Medium	40-59
230	57.5	999	2	2005	1.2542562176388	0.651994030585492	2.37022004815648	South Asia	SAARC	All	Medium	40-59
231	57.5	999	2	2005	1.34091747935029	1.18974846886682	1.52025466020856	World	World	All	Medium	40-59
232	57.5	999	2	2005	3.0948463278026	1.50740006517358	5.16666360596004	Sub- Saharan Africa	SSA	All	Medium	40-59
233	57.5	999	2	2018	-0.280998999278506	-0.602391784973871	0.0375705154903962	Centr/ East Eur & Centr Asia	FSU	All	Medium	40-59
234	57.5	999	2	2018	-0.161602932209645	-0.752119412484012	0.448949058692847	Midd East/ North Africa	MENA	All	Medium	40-59
235	57.5	999	2	2018	0.026323659356496	-0.794495116110637	0.822438185991464	Latin Amer/ Caribb	LAC	All	Medium	40-59
236	57.5	999	2	2018	0.0699387173397738	0.00810822552659702	0.123555429825574	Southeast and East Asia	Asia	All	Medium	40-59
237	57.5	999	2	2018	0.130672826016052	-0.0755008373069314	0.340514331318933	High- Income Countr	HIC	All	Medium	40-59
238	57.5	999	2	2018	0.842825354339109	0.428102158618617	1.58674128653805	South Asia	SAARC	All	Medium	40-59
239	57.5	999	2	2018	1.09865552514727	0.931928449085568	1.27352191551521	World	World	All	Medium	40-59
240	57.5	999	2	2018	3.4434184266055	1.48069570374221	5.88956944075911	Sub- Saharan Africa	SSA	All	Medium	40-59
241	57.5	999	3	1990	-0.280791226501102	-0.516896939559141	-0.0794168342690298	Centr/ East Eur & Centr Asia	FSU	All	High	40-59
242	57.5	999	3	1990	-0.0708026592037117	-0.278285715493711	0.138010443235997	High- Income Countr	HIC	All	High	40-59
243	57.5	999	3	1990	-0.0550659296617657	-0.409852539873532	0.277332359197742	Midd East/ North Africa	MENA	All	High	40-59
244	57.5	999	3	1990	0.212427472441287	-0.705366018309685	1.0851702170395	Latin Amer/ Caribb	LAC	All	High	40-59
245	57.5	999	3	1990	0.701537443753302	0.600912272470524	0.815617745813786	Southeast and East Asia	Asia	All	High	40-59
246	57.5	999	3	1990	0.986260465915274	0.875240107894944	1.10593475254287	World	World	All	High	40-59
247	57.5	999	3	1990	3.49254901306885	1.90942220673953	6.60211915233448	South Asia	SAARC	All	High	40-59
248	57.5	999	3	1990	4.75489589034069	3.07943958006194	6.94086773753617	Sub- Saharan Africa	SSA	All	High	40-59
249	57.5	999	3	2005	-0.111610589353773	-0.538324284408798	0.297222453047166	Midd East/ North Africa	MENA	All	High	40-59
250	57.5	999	3	2005	-0.0961238634490327	-0.352410683314708	0.153503687458679	Centr/ East Eur & Centr Asia	FSU	All	High	40-59
251	57.5	999	3	2005	0.0205749042742142	-0.241701223216018	0.286488670296637	High- Income Countr	HIC	All	High	40-59
252	57.5	999	3	2005	0.360726640385354	0.289742735501867	0.433544756842246	Southeast and East Asia	Asia	All	High	40-59
253	57.5	999	3	2005	0.402789911961472	-0.339131984067844	1.1461218630226	Latin Amer/ Caribb	LAC	All	High	40-59
254	57.5	999	3	2005	1.36189443783564	1.23319697606529	1.50576046229057	World	World	All	High	40-59
255	57.5	999	3	2005	1.67154595491761	0.901196061353972	3.04292041211427	South Asia	SAARC	All	High	40-59
256	57.5	999	3	2005	3.63399236414927	1.85351063518804	5.94417197673516	Sub- Saharan Africa	SSA	All	High	40-59
257	57.5	999	3	2018	-0.196847033195315	-0.500227171581129	0.0823785098062202	Centr/ East Eur & Centr Asia	FSU	All	High	40-59
258	57.5	999	3	2018	-0.0272995421177359	-0.223485392657628	0.171424861795167	High- Income Countr	HIC	All	High	40-59
259	57.5	999	3	2018	0.0246019384405815	-0.420067043016819	0.494290860088964	Midd East/ North Africa	MENA	All	High	40-59
260	57.5	999	3	2018	0.160848290312656	-0.764203011171702	0.984163616292577	Latin Amer/ Caribb	LAC	All	High	40-59
261	57.5	999	3	2018	0.206347700879178	0.135770408362027	0.272666371568698	Southeast and East Asia	Asia	All	High	40-59
262	57.5	999	3	2018	0.751069845922911	0.619208563914423	0.883374104802835	World	World	All	High	40-59
263	57.5	999	3	2018	3.32224573049235	1.76476926272112	6.28160188537536	South Asia	SAARC	All	High	40-59
264	57.5	999	3	2018	3.92216601080154	1.81494242551707	6.48376613091016	Sub- Saharan Africa	SSA	All	High	40-59
265	57.5	999	999	1990	-0.395665289179248	-0.898908071547778	0.0215529842875586	Midd East/ North Africa	MENA	All	All	40-59
266	57.5	999	999	1990	-0.285639979654881	-0.499520968313286	-0.0836135606082581	Centr/ East Eur & Centr Asia	FSU	All	All	40-59
267	57.5	999	999	1990	-0.00472925434565722	-0.204790724276643	0.199619305160135	High- Income Countr	HIC	All	All	40-59
268	57.5	999	999	1990	0.489619957388815	0.422331089923246	0.56441885350371	Southeast and East Asia	Asia	All	All	40-59
269	57.5	999	999	1990	0.646930288969012	-0.0506621081096984	1.37226346835665	Latin Amer/ Caribb	LAC	All	All	40-59
270	57.5	999	999	1990	0.984749199492238	0.536408322569117	1.80690059570465	South Asia	SAARC	All	All	40-59
271	57.5	999	999	1990	1.46539676417428	1.35047351072975	1.59582383028669	World	World	All	All	40-59
272	57.5	999	999	1990	2.66882164125428	1.76497335424232	3.82995536862356	Sub- Saharan Africa	SSA	All	All	40-59
273	57.5	999	999	2005	-0.442033829148794	-1.10166585321777	0.0545825692215657	Midd East/ North Africa	MENA	All	All	40-59
274	57.5	999	999	2005	-0.110387455076525	-0.36062180193442	0.138523167660387	Centr/ East Eur & Centr Asia	FSU	All	All	40-59
275	57.5	999	999	2005	0.0891683449637577	-0.166305466428978	0.349868520720371	High- Income Countr	HIC	All	All	40-59
276	57.5	999	999	2005	0.193784513953754	0.136848000887026	0.244394540323587	Southeast and East Asia	Asia	All	All	40-59
277	57.5	999	999	2005	0.42818197370419	-0.215001916908842	1.06502733583669	Latin Amer/ Caribb	LAC	All	All	40-59
278	57.5	999	999	2005	1.17835910504859	0.647066986057314	2.11261676693053	South Asia	SAARC	All	All	40-59
279	57.5	999	999	2005	1.38114233444586	1.24854948527851	1.52878497221674	World	World	All	All	40-59
280	57.5	999	999	2005	2.53264680436664	1.35636266251836	4.09516233820839	Sub- Saharan Africa	SSA	All	All	40-59
281	57.5	999	999	2018	-0.399388146445962	-1.07967303830469	0.152187918635459	Midd East/ North Africa	MENA	All	All	40-59
282	57.5	999	999	2018	-0.238602108897771	-0.522046649558206	0.0424653857389052	Centr/ East Eur & Centr Asia	FSU	All	All	40-59
283	57.5	999	999	2018	0.0367177940034698	-0.163396952166427	0.240667520130339	High- Income Countr	HIC	All	All	40-59
284	57.5	999	999	2018	0.0485885679696081	-0.0179805147312077	0.103485943345137	Southeast and East Asia	Asia	All	All	40-59
285	57.5	999	999	2018	0.121368140605152	-0.606946311493335	0.824083269936714	Latin Amer/ Caribb	LAC	All	All	40-59
286	57.5	999	999	2018	0.951113930800129	0.498128912809528	1.74001209523835	South Asia	SAARC	All	All	40-59
287	57.5	999	999	2018	1.01474874953771	0.864025723059028	1.17311505348434	World	World	All	All	40-59
288	57.5	999	999	2018	2.48929224891733	1.13063973425756	4.29076989848899	Sub- Saharan Africa	SSA	All	All	40-59
289	62.5	0	999	1990	-0.250257189759725	-0.688277323213564	0.113600204174764	Midd East/ North Africa	MENA	Male	All	60+
290	62.5	0	999	1990	-0.207253887144806	-0.385170378132625	-0.0483200275672387	Centr/ East Eur & Centr Asia	FSU	Male	All	60+
291	62.5	0	999	1990	-0.00435943728245274	-0.130713683111854	0.124932969545589	High- Income Countr	HIC	Male	All	60+
292	62.5	0	999	1990	0.340862137078476	0.288937586758562	0.401565137501804	Southeast and East Asia	Asia	Male	All	60+
293	62.5	0	999	1990	0.459293314392923	-0.144590644850601	1.0395189164364	Latin Amer/ Caribb	LAC	Male	All	60+
294	62.5	0	999	1990	0.88475334000475	0.469437275437488	1.68637383295942	South Asia	SAARC	Male	All	60+
295	62.5	0	999	1990	0.991336216209528	0.900331192564907	1.0934131509122	World	World	Male	All	60+
296	62.5	0	999	1990	2.10064619949548	1.27369220020793	3.25080075123879	Sub- Saharan Africa	SSA	Male	All	60+
297	62.5	0	999	2005	-0.417065755428863	-0.98588028356896	0.02001630480365	Midd East/ North Africa	MENA	Male	All	60+
298	62.5	0	999	2005	-0.0996389880093774	-0.28387452013225	0.0843526843421895	Centr/ East Eur & Centr Asia	FSU	Male	All	60+
299	62.5	0	999	2005	0.0688456141131754	-0.0806991924987887	0.223397548616452	High- Income Countr	HIC	Male	All	60+
300	62.5	0	999	2005	0.211721128916109	0.163839052503588	0.262839120397883	Southeast and East Asia	Asia	Male	All	60+
301	62.5	0	999	2005	0.377615545292929	-0.132250809819198	0.885841297290149	Latin Amer/ Caribb	LAC	Male	All	60+
302	62.5	0	999	2005	0.914339012054613	0.808213286721762	1.02941678705159	World	World	Male	All	60+
303	62.5	0	999	2005	1.04540283941319	0.554583646947597	1.96401242816157	South Asia	SAARC	Male	All	60+
304	62.5	0	999	2005	1.83533618126995	0.871716895337669	3.28434612908567	Sub- Saharan Africa	SSA	Male	All	60+
305	62.5	0	999	2018	-0.350109432551455	-0.947738677369573	0.106877694628102	Midd East/ North Africa	MENA	Male	All	60+
306	62.5	0	999	2018	-0.180630684390255	-0.396151238487999	0.0291358951980223	Centr/ East Eur & Centr Asia	FSU	Male	All	60+
307	62.5	0	999	2018	0.0217682389043762	-0.1043484960454	0.152517044327655	High- Income Countr	HIC	Male	All	60+
308	62.5	0	999	2018	0.105837564281673	0.0537693679130246	0.151375145260565	Southeast and East Asia	Asia	Male	All	60+
309	62.5	0	999	2018	0.123162999175365	-0.458649305359782	0.674060696170343	Latin Amer/ Caribb	LAC	Male	All	60+
310	62.5	0	999	2018	0.68387654102077	0.573131909519008	0.795224663538056	World	World	Male	All	60+
311	62.5	0	999	2018	0.745213099487202	0.386024676561494	1.42333325249349	South Asia	SAARC	Male	All	60+
312	62.5	0	999	2018	1.83151617726322	0.738980485764306	3.4186695636396	Sub- Saharan Africa	SSA	Male	All	60+
313	62.5	1	999	1990	-0.347084501847956	-0.827283448552992	0.0455138063740774	Midd East/ North Africa	MENA	Female	All	60+
314	62.5	1	999	1990	-0.17892285257994	-0.327173457272473	-0.049181841679977	Centr/ East Eur & Centr Asia	FSU	Female	All	60+
315	62.5	1	999	1990	-0.000892520081475814	-0.100998596357949	0.101133084989838	High- Income Countr	HIC	Female	All	60+
316	62.5	1	999	1990	0.304733171339751	0.25390436687321	0.360690083293671	Southeast and East Asia	Asia	Female	All	60+
317	62.5	1	999	1990	0.314056287507855	-0.219891215187661	0.868759027127976	Latin Amer/ Caribb	LAC	Female	All	60+
318	62.5	1	999	1990	0.724363208014907	0.649961527227097	0.803426604671262	World	World	Female	All	60+
319	62.5	1	999	1990	0.743133590232165	0.372425932774787	1.41523930763268	South Asia	SAARC	Female	All	60+
320	62.5	1	999	1990	1.96405898495431	1.24112947231744	3.04615320799849	Sub- Saharan Africa	SSA	Female	All	60+
321	62.5	1	999	2005	-0.505213355617411	-1.09398502612798	-0.0743306456469798	Midd East/ North Africa	MENA	Female	All	60+
322	62.5	1	999	2005	-0.0932709506297443	-0.257049917991791	0.0681188728786335	Centr/ East Eur & Centr Asia	FSU	Female	All	60+
323	62.5	1	999	2005	0.0642947084213637	-0.0550401088561008	0.185718103894331	High- Income Countr	HIC	Female	All	60+
324	62.5	1	999	2005	0.177636872088142	0.129534419663842	0.224599471141354	Southeast and East Asia	Asia	Female	All	60+
325	62.5	1	999	2005	0.252254430123161	-0.216944971978365	0.711380941602851	Latin Amer/ Caribb	LAC	Female	All	60+
326	62.5	1	999	2005	0.713268248200645	0.619251759577593	0.811253555379734	World	World	Female	All	60+
327	62.5	1	999	2005	0.906099657556742	0.463015929169698	1.69392326577566	South Asia	SAARC	Female	All	60+
328	62.5	1	999	2005	1.73931886081931	0.871218456222319	3.06191514098819	Sub- Saharan Africa	SSA	Female	All	60+
329	62.5	1	999	2018	-0.489346369883101	-1.0966214491219	-0.022164902669303	Midd East/ North Africa	MENA	Female	All	60+
330	62.5	1	999	2018	-0.143587425759949	-0.3211235000339	0.0280178526943798	Centr/ East Eur & Centr Asia	FSU	Female	All	60+
331	62.5	1	999	2018	0.0353795755424996	-0.49612987738077	0.531872923041048	Latin Amer/ Caribb	LAC	Female	All	60+
332	62.5	1	999	2018	0.0308054932717155	-0.0712083814903794	0.134516145851401	High- Income Countr	HIC	Female	All	60+
333	62.5	1	999	2018	0.0733478717581355	0.0194580927205061	0.116426281626757	Southeast and East Asia	Asia	Female	All	60+
334	62.5	1	999	2018	0.534226395330621	0.427891929461984	0.63646280356729	World	World	Female	All	60+
335	62.5	1	999	2018	0.681059789900194	0.337758512495504	1.29580280500882	South Asia	SAARC	Female	All	60+
336	62.5	1	999	2018	1.72824534775367	0.721627909100516	3.21436277009586	Sub- Saharan Africa	SSA	Female	All	60+
337	62.5	999	1	1990	-0.476353173102351	-1.03284626648367	-0.0551496618820601	Midd East/ North Africa	MENA	All	Low	60+
338	62.5	999	1	1990	-0.204385433358212	-0.362209273977879	-0.0658296288351613	Centr/ East Eur & Centr Asia	FSU	All	Low	60+
339	62.5	999	1	1990	0.00863780965943222	-0.0942642762634839	0.116269804302217	High- Income Countr	HIC	All	Low	60+
340	62.5	999	1	1990	0.111877457204029	0.090462783026825	0.134660148594025	Southeast and East Asia	Asia	All	Low	60+
341	62.5	999	1	1990	0.650733058489161	0.147894032889158	1.18606955206459	Latin Amer/ Caribb	LAC	All	Low	60+
342	62.5	999	1	1990	0.645552874554786	0.314136169412635	1.28597271228605	South Asia	SAARC	All	Low	60+
343	62.5	999	1	1990	1.02905763994389	0.91026692543396	1.17514091155768	World	World	All	Low	60+
344	62.5	999	1	1990	1.23699824130169	0.717118567634411	2.07450101237969	Sub- Saharan Africa	SSA	All	Low	60+
345	62.5	999	1	2005	-0.714264748542617	-1.57429422779428	-0.139972004218864	Midd East/ North Africa	MENA	All	Low	60+
346	62.5	999	1	2005	-0.168315003392208	-0.357971242269909	0.0163109794730513	Centr/ East Eur & Centr Asia	FSU	All	Low	60+
347	62.5	999	1	2005	0.0176910138770751	-0.0215033766546304	0.0490240492548351	Southeast and East Asia	Asia	All	Low	60+
348	62.5	999	1	2005	0.0856020767638274	-0.0315768875089248	0.204228707335182	High- Income Countr	HIC	All	Low	60+
349	62.5	999	1	2005	0.358322871662917	-0.123120184981128	0.828204196329258	Latin Amer/ Caribb	LAC	All	Low	60+
350	62.5	999	1	2005	0.624773575652593	0.30370415573334	1.25568009030005	South Asia	SAARC	All	Low	60+
351	62.5	999	1	2005	0.866489010619274	0.720194355866105	1.05021728498942	World	World	All	Low	60+
352	62.5	999	1	2005	1.14728802420621	0.431211812171923	2.31661570994556	Sub- Saharan Africa	SSA	All	Low	60+
353	62.5	999	1	2018	-0.585508115555427	-1.35228239383803	-0.0360299283903927	Midd East/ North Africa	MENA	All	Low	60+
354	62.5	999	1	2018	-0.183929103748692	-0.391655897933628	0.0158751474496529	Centr/ East Eur & Centr Asia	FSU	All	Low	60+
355	62.5	999	1	2018	-0.0279304078901087	-0.0808857860922125	0.00818738607653927	Southeast and East Asia	Asia	All	Low	60+
356	62.5	999	1	2018	0.0326970950725464	-0.081567785602754	0.149488723806527	High- Income Countr	HIC	All	Low	60+
357	62.5	999	1	2018	0.105154412605164	-0.395392628731411	0.578952847622028	Latin Amer/ Caribb	LAC	All	Low	60+
358	62.5	999	1	2018	0.546629302998363	0.263593873049695	1.09475023029712	South Asia	SAARC	All	Low	60+
359	62.5	999	1	2018	0.689631211971589	0.54920334399029	0.835036996773657	World	World	All	Low	60+
360	62.5	999	1	2018	1.19955611799683	0.337014700767195	2.50980898853221	Sub- Saharan Africa	SSA	All	Low	60+
361	62.5	999	2	1990	-0.185479425588018	-0.351007313626596	-0.0336492083461661	Centr/ East Eur & Centr Asia	FSU	All	Medium	60+
362	62.5	999	2	1990	-0.165358882641764	-0.567301191679835	0.200760289761347	Midd East/ North Africa	MENA	All	Medium	60+
363	62.5	999	2	1990	0.0364758973668913	-0.073269419901319	0.148737016167084	High- Income Countr	HIC	All	Medium	60+
364	62.5	999	2	1990	0.214843630066992	-0.424601345048843	0.837101947256641	Latin Amer/ Caribb	LAC	All	Medium	60+
365	62.5	999	2	1990	0.332632903630925	0.281339088232263	0.387927663262782	Southeast and East Asia	Asia	All	Medium	60+
366	62.5	999	2	1990	0.697802829713044	0.356352900448344	1.33523371419932	South Asia	SAARC	All	Medium	60+
367	62.5	999	2	1990	0.892947814084202	0.806544884825411	0.985830690858972	World	World	All	Medium	60+
368	62.5	999	2	1990	3.0529544923156	1.91319049739229	4.67765027692468	Sub- Saharan Africa	SSA	All	Medium	60+
369	62.5	999	2	2005	-0.381072843149095	-0.884571530453931	0.0249506513954975	Midd East/ North Africa	MENA	All	Medium	60+
370	62.5	999	2	2005	-0.113033529475111	-0.290580611594807	0.065255578712521	Centr/ East Eur & Centr Asia	FSU	All	Medium	60+
371	62.5	999	2	2005	0.113535680882877	-0.0145072793607881	0.244188397386237	High- Income Countr	HIC	All	Medium	60+
372	62.5	999	2	2005	0.130839627725709	0.0974858686231153	0.164304654432504	Southeast and East Asia	Asia	All	Medium	60+
373	62.5	999	2	2005	0.258181607810762	-0.261595592329867	0.763034310820899	Latin Amer/ Caribb	LAC	All	Medium	60+
374	62.5	999	2	2005	0.844315858207786	0.733909022702673	0.966815939864085	World	World	All	Medium	60+
375	62.5	999	2	2005	1.03392749668449	0.517792578286726	2.00116191326428	South Asia	SAARC	All	Medium	60+
376	62.5	999	2	2005	2.17905711343304	1.02624228005888	3.92276419056048	Sub- Saharan Africa	SSA	All	Medium	60+
377	62.5	999	2	2018	-0.243055576926566	-0.709760243345254	0.175574524121534	Midd East/ North Africa	MENA	All	Medium	60+
378	62.5	999	2	2018	-0.193593847992619	-0.414617356920573	0.0154729683230961	Centr/ East Eur & Centr Asia	FSU	All	Medium	60+
379	62.5	999	2	2018	0.00309496922235658	-0.610219596533383	0.551838047986758	Latin Amer/ Caribb	LAC	All	Medium	60+
380	62.5	999	2	2018	0.0794628580273569	-0.035320635189669	0.196935548243223	High- Income Countr	HIC	All	Medium	60+
381	62.5	999	2	2018	0.105211244541561	0.0609812670120113	0.144682382450725	Southeast and East Asia	Asia	All	Medium	60+
382	62.5	999	2	2018	0.65882204308329	0.551053934620734	0.764389579575839	World	World	All	Medium	60+
383	62.5	999	2	2018	0.636267821357024	0.316709895095237	1.21552257190364	South Asia	SAARC	All	Medium	60+
384	62.5	999	2	2018	2.43254928477105	1.04235510856905	4.38573179026996	Sub- Saharan Africa	SSA	All	Medium	60+
385	62.5	999	3	1990	-0.186187794253521	-0.348526329802858	-0.0489187328246246	Centr/ East Eur & Centr Asia	FSU	All	High	60+
386	62.5	999	3	1990	-0.038840376348574	-0.152391381706839	0.0771258906442673	High- Income Countr	HIC	All	High	60+
387	62.5	999	3	1990	0.0181939173630785	-0.309338437896798	0.313170216791681	Midd East/ North Africa	MENA	All	High	60+
388	62.5	999	3	1990	0.0345995488202479	-0.685337131785972	0.711527209578641	Latin Amer/ Caribb	LAC	All	High	60+
389	62.5	999	3	1990	0.449782678520653	0.385132207173713	0.52435359363029	Southeast and East Asia	Asia	All	High	60+
390	62.5	999	3	1990	0.47302092040094	0.39690556063115	0.549152675297415	World	World	All	High	60+
391	62.5	999	3	1990	2.881324538602	1.49385574241945	5.65131977113706	South Asia	SAARC	All	High	60+
392	62.5	999	3	1990	3.66494601328192	2.23282221095493	5.66430152711206	Sub- Saharan Africa	SSA	All	High	60+
393	62.5	999	3	2005	-0.173901286032237	-0.552545906995923	0.150079623850434	Midd East/ North Africa	MENA	All	High	60+
394	62.5	999	3	2005	-0.0844571322457302	-0.253186947100342	0.0815573759726798	Centr/ East Eur & Centr Asia	FSU	All	High	60+
395	62.5	999	3	2005	0.0344309093110175	-0.101644488506443	0.173689048437986	High- Income Countr	HIC	All	High	60+
396	62.5	999	3	2005	0.27276125328351	-0.266395069748719	0.795641689234734	Latin Amer/ Caribb	LAC	All	High	60+
397	62.5	999	3	2005	0.304339542421525	0.247982303885755	0.36624776778096	Southeast and East Asia	Asia	All	High	60+
398	62.5	999	3	2005	0.680277638736117	0.596187297459234	0.767188051472976	World	World	All	High	60+
399	62.5	999	3	2005	1.38111129312862	0.728520757395669	2.65469041258553	South Asia	SAARC	All	High	60+
400	62.5	999	3	2005	2.53708385519088	1.2860486813335	4.43398107343181	Sub- Saharan Africa	SSA	All	High	60+
401	62.5	999	3	2018	-0.126688669477886	-0.31815545379286	0.0512710154054911	Centr/ East Eur & Centr Asia	FSU	All	High	60+
402	62.5	999	3	2018	-0.0786249929022504	-0.443517756829706	0.256140004833244	Midd East/ North Africa	MENA	All	High	60+
403	62.5	999	3	2018	-0.0107413040208858	-0.12155104093271	0.102699361350281	High- Income Countr	HIC	All	High	60+
404	62.5	999	3	2018	0.0845780190040766	-0.591017855711314	0.700140702369625	Latin Amer/ Caribb	LAC	All	High	60+
405	62.5	999	3	2018	0.20353582788585	0.148580728825962	0.259193433985517	Southeast and East Asia	Asia	All	High	60+
406	62.5	999	3	2018	0.347937100741512	0.261605687499277	0.431022980333335	World	World	All	High	60+
407	62.5	999	3	2018	2.61722037606288	1.33120415163361	5.09430678644577	South Asia	SAARC	All	High	60+
408	62.5	999	3	2018	2.84424294298704	1.25402825595558	5.02572189062246	Sub- Saharan Africa	SSA	All	High	60+
409	62.5	999	999	1990	-0.30293688275517	-0.759163028672423	0.0685791650394802	Midd East/ North Africa	MENA	All	All	60+
410	62.5	999	999	1990	-0.192123220033034	-0.343625639664926	-0.0558843672712262	Centr/ East Eur & Centr Asia	FSU	All	All	60+
411	62.5	999	999	1990	-0.00194381510765827	-0.112875808009185	0.111020439270124	High- Income Countr	HIC	All	All	60+
412	62.5	999	999	1990	0.321504259948004	0.277233323837045	0.37079623283603	Southeast and East Asia	Asia	All	All	60+
413	62.5	999	999	1990	0.377818957746139	-0.149153399805673	0.919808947333181	Latin Amer/ Caribb	LAC	All	All	60+
414	62.5	999	999	1990	0.83770235876223	0.760564674660786	0.921171093630149	World	World	All	All	60+
415	62.5	999	999	1990	0.816767232703137	0.429861298476383	1.53529655488365	South Asia	SAARC	All	All	60+
416	62.5	999	999	1990	2.02602329565646	1.27718400761616	3.10253142656713	Sub- Saharan Africa	SSA	All	All	60+
417	62.5	999	999	2005	-0.464419560429157	-1.031155966088	-0.0408327684879754	Midd East/ North Africa	MENA	All	All	60+
418	62.5	999	999	2005	-0.097546138529196	-0.266644249529517	0.0724734851064564	Centr/ East Eur & Centr Asia	FSU	All	All	60+
419	62.5	999	999	2005	0.06662481975325	-0.0655207946536911	0.202410134510591	High- Income Countr	HIC	All	All	60+
420	62.5	999	999	2005	0.193655128584502	0.151216342393406	0.236051440609624	Southeast and East Asia	Asia	All	All	60+
421	62.5	999	999	2005	0.304440308281163	-0.16439297477725	0.760110189530992	Latin Amer/ Caribb	LAC	All	All	60+
422	62.5	999	999	2005	0.801784970074165	0.707841718760367	0.901866178476762	World	World	All	All	60+
423	62.5	999	999	2005	0.974469277153867	0.518522478528746	1.81183001026603	South Asia	SAARC	All	All	60+
424	62.5	999	999	2005	1.7902183450529	0.92735900533744	3.08963887326528	Sub- Saharan Africa	SSA	All	All	60+
425	62.5	999	999	2018	-0.425400682588407	-1.01006914649219	0.0206605220745702	Midd East/ North Africa	MENA	All	All	60+
426	62.5	999	999	2018	-0.161590839331887	-0.346602253192256	0.020146832084082	Centr/ East Eur & Centr Asia	FSU	All	All	60+
427	62.5	999	999	2018	0.0273357668386266	-0.0851557595514117	0.142659889287458	High- Income Countr	HIC	All	All	60+
428	62.5	999	999	2018	0.0688142589016552	-0.456423374951274	0.556984938891528	Latin Amer/ Caribb	LAC	All	All	60+
429	62.5	999	999	2018	0.0884711010950714	0.0388410593630025	0.129199117579893	Southeast and East Asia	Asia	All	All	60+
430	62.5	999	999	2018	0.602099689265996	0.500945167424875	0.701539097664847	World	World	All	All	60+
431	62.5	999	999	2018	0.711280684587754	0.368876286932543	1.33831602443322	South Asia	SAARC	All	All	60+
432	62.5	999	999	2018	1.77155585883517	0.779831916388198	3.1731468571742	Sub- Saharan Africa	SSA	All	All	60+
433	999	0	1	1990	-0.763414812813004	-1.70628584954141	-0.0537727600016601	Midd East/ North Africa	MENA	Male	Low	All
434	999	0	1	1990	-0.497055613653722	-0.911154840733355	-0.174211680817933	Centr/ East Eur & Centr Asia	FSU	Male	Low	All
435	999	0	1	1990	0.00667542333673536	-0.241488650284578	0.263728992482575	High- Income Countr	HIC	Male	Low	All
436	999	0	1	1990	0.239283554417867	0.185103835541648	0.296877169622705	Southeast and East Asia	Asia	Male	Low	All
437	999	0	1	1990	0.94377820460754	0.494755478744	1.79444304719993	South Asia	SAARC	Male	Low	All
438	999	0	1	1990	1.30617999421666	0.424163498481823	2.26590737846023	Latin Amer/ Caribb	LAC	Male	Low	All
439	999	0	1	1990	1.92721347414317	1.12583866983576	3.02704640275784	Sub- Saharan Africa	SSA	Male	Low	All
440	999	0	1	1990	1.9821502502718	1.75708179183657	2.24249334841335	World	World	Male	Low	All
441	999	0	1	2005	-1.01117430747533	-2.40048311481033	0.0407616697786331	Midd East/ North Africa	MENA	Male	Low	All
442	999	0	1	2005	-0.274051484736785	-0.671961920427548	0.124663682324391	Centr/ East Eur & Centr Asia	FSU	Male	Low	All
443	999	0	1	2005	-0.0258463523492492	-0.158461296097775	0.0727869493875532	Southeast and East Asia	Asia	Male	Low	All
444	999	0	1	2005	0.185814617341359	-0.0840868055804238	0.472605816139391	High- Income Countr	HIC	Male	Low	All
445	999	0	1	2005	0.636735575740153	-0.208218197460966	1.43699601662886	Latin Amer/ Caribb	LAC	Male	Low	All
446	999	0	1	2005	0.960424237410572	0.50320396373404	1.82988545384242	South Asia	SAARC	Male	Low	All
447	999	0	1	2005	1.53993590706771	1.2756321839003	1.86821924743615	World	World	Male	Low	All
448	999	0	1	2005	1.86174239329094	0.756693214470419	3.59447036142558	Sub- Saharan Africa	SSA	Male	Low	All
449	999	0	1	2018	-1.07137858711501	-2.47578703628726	-0.0489717393507395	Midd East/ North Africa	MENA	Male	Low	All
450	999	0	1	2018	-0.361968910449398	-0.82640770200852	0.040591214039969	Centr/ East Eur & Centr Asia	FSU	Male	Low	All
451	999	0	1	2018	-0.137198881857844	-0.274197916922097	-0.0389152398560488	Southeast and East Asia	Asia	Male	Low	All
452	999	0	1	2018	0.0630034188678262	-0.185687962587617	0.320927656600244	High- Income Countr	HIC	Male	Low	All
453	999	0	1	2018	0.206489127799485	-0.644380018796101	1.02317193063802	Latin Amer/ Caribb	LAC	Male	Low	All
454	999	0	1	2018	0.956913693945294	0.495247200555786	1.82426331127152	South Asia	SAARC	Male	Low	All
455	999	0	1	2018	1.26429664668998	1.0005969973889	1.56654304627369	World	World	Male	Low	All
456	999	0	1	2018	1.95352552698597	0.566760196799645	3.87682679003881	Sub- Saharan Africa	SSA	Male	Low	All
457	999	0	2	1990	-0.481204725038472	-0.898780838122823	-0.105467610206932	Centr/ East Eur & Centr Asia	FSU	Male	Medium	All
458	999	0	2	1990	-0.304060005254109	-0.956086166796903	0.328657633961205	Midd East/ North Africa	MENA	Male	Medium	All
459	999	0	2	1990	0.0633217023728847	-0.200703058582494	0.334509207321155	High- Income Countr	HIC	Male	Medium	All
460	999	0	2	1990	0.641942445793464	-0.405980786199238	1.66939780775758	Latin Amer/ Caribb	LAC	Male	Medium	All
461	999	0	2	1990	0.666411906458851	0.556672007798367	0.789331746831948	Southeast and East Asia	Asia	Male	Medium	All
462	999	0	2	1990	1.05728234152038	0.572454729897145	1.88362649410517	South Asia	SAARC	Male	Medium	All
463	999	0	2	1990	2.10037701085031	1.9258364586892	2.29605037482058	World	World	Male	Medium	All
464	999	0	2	1990	4.61915125283698	3.04957979579477	6.5869759228073	Sub- Saharan Africa	SSA	Male	Medium	All
465	999	0	2	2005	-0.404003630698347	-1.18886154006517	0.365382859935436	Midd East/ North Africa	MENA	Male	Medium	All
466	999	0	2	2005	-0.198162888131868	-0.606540152059899	0.190399736000206	Centr/ East Eur & Centr Asia	FSU	Male	Medium	All
467	999	0	2	2005	0.153061220423336	0.078740621051871	0.221186670748889	Southeast and East Asia	Asia	Male	Medium	All
468	999	0	2	2005	0.250573270327569	-0.0508282160811798	0.563666948969185	High- Income Countr	HIC	Male	Medium	All
469	999	0	2	2005	0.499515324355786	-0.346379632452173	1.33590496919866	Latin Amer/ Caribb	LAC	Male	Medium	All
470	999	0	2	2005	1.57054248053648	0.845499025633008	2.83581096059538	South Asia	SAARC	Male	Medium	All
471	999	0	2	2005	1.69267871078202	1.48545066715681	1.92264224962345	World	World	Male	Medium	All
472	999	0	2	2005	3.49208903513424	1.67749165345993	5.81290763614661	Sub- Saharan Africa	SSA	Male	Medium	All
473	999	0	2	2018	-0.412035043618129	-0.895826842189064	0.0208402460952076	Centr/ East Eur & Centr Asia	FSU	Male	Medium	All
474	999	0	2	2018	-0.252635355392663	-1.00108448019042	0.482699608752012	Midd East/ North Africa	MENA	Male	Medium	All
475	999	0	2	2018	0.0616455284249823	-0.924578363309649	1.01297163012635	Latin Amer/ Caribb	LAC	Male	Medium	All
476	999	0	2	2018	0.0637743276293968	-0.0277140529511373	0.144481565931769	Southeast and East Asia	Asia	Male	Medium	All
477	999	0	2	2018	0.149006319840833	-0.101930374271352	0.411144779383722	High- Income Countr	HIC	Male	Medium	All
478	999	0	2	2018	1.06399969164763	0.567771033420613	1.90907940384098	South Asia	SAARC	Male	Medium	All
479	999	0	2	2018	1.38587177883027	1.16623041393432	1.61585565416722	World	World	Male	Medium	All
480	999	0	2	2018	3.83895631136312	1.61739167357694	6.39842022228214	Sub- Saharan Africa	SSA	Male	Medium	All
481	999	0	3	1990	-0.517930862630887	-0.953726138198964	-0.155982140223726	Centr/ East Eur & Centr Asia	FSU	Male	High	All
482	999	0	3	1990	-0.104739272112859	-0.381332380705785	0.179041544588627	High- Income Countr	HIC	Male	High	All
483	999	0	3	1990	-0.0894302555200222	-0.61897873369052	0.424732190448508	Midd East/ North Africa	MENA	Male	High	All
484	999	0	3	1990	0.396983982174966	-0.727706670404145	1.47603562251213	Latin Amer/ Caribb	LAC	Male	High	All
485	999	0	3	1990	0.966587909411843	0.816587584054931	1.13817210892809	Southeast and East Asia	Asia	Male	High	All
486	999	0	3	1990	1.44009409009377	1.28434085988818	1.60814092563542	World	World	Male	High	All
487	999	0	3	1990	4.12698354956109	2.37123629637006	7.37486485464742	South Asia	SAARC	Male	High	All
488	999	0	3	1990	5.31777737462782	3.39577772297859	7.71377304323577	Sub- Saharan Africa	SSA	Male	High	All
489	999	0	3	2005	-0.147444235942292	-0.534812093828758	0.212785634260916	Centr/ East Eur & Centr Asia	FSU	Male	High	All
490	999	0	3	2005	-0.0685615093733246	-0.681375883534819	0.535952494756379	Midd East/ North Africa	MENA	Male	High	All
491	999	0	3	2005	0.043924790716046	-0.284828177285236	0.376304289390623	High- Income Countr	HIC	Male	High	All
492	999	0	3	2005	0.500688129255395	0.387045133666989	0.620628487323415	Southeast and East Asia	Asia	Male	High	All
493	999	0	3	2005	0.545136209849113	-0.343089044734942	1.4348668884727	Latin Amer/ Caribb	LAC	Male	High	All
494	999	0	3	2005	1.76936753934564	1.59653558000416	1.95920629121769	World	World	Male	High	All
495	999	0	3	2005	2.05650890278695	1.17752356379279	3.59902064647005	South Asia	SAARC	Male	High	All
496	999	0	3	2005	4.09492161079258	2.10083363344197	6.59808484096109	Sub- Saharan Africa	SSA	Male	High	All
497	999	0	3	2018	-0.330520716321764	-0.83312322502827	0.0747108491167218	Centr/ East Eur & Centr Asia	FSU	Male	High	All
498	999	0	3	2018	-0.043517428753073	-0.288846141176531	0.204604063189635	High- Income Countr	HIC	Male	High	All
499	999	0	3	2018	0.0106929007635626	-0.581150153257278	0.590699000278948	Midd East/ North Africa	MENA	Male	High	All
500	999	0	3	2018	0.228440293328102	-0.860435982005863	1.20876794793988	Latin Amer/ Caribb	LAC	Male	High	All
501	999	0	3	2018	0.244882215497551	0.13674482862493	0.348527435745827	Southeast and East Asia	Asia	Male	High	All
502	999	0	3	2018	0.909252641101645	0.734293696765476	1.0861912313773	World	World	Male	High	All
503	999	0	3	2018	3.99811611313484	2.23779514271072	7.26628828444286	South Asia	SAARC	Male	High	All
504	999	0	3	2018	4.28773211136843	1.96464682808856	7.14945557750339	Sub- Saharan Africa	SSA	Male	High	All
505	999	0	999	1990	-0.531669214560778	-1.2572265187352	0.0702917669806403	Midd East/ North Africa	MENA	Male	All	All
506	999	0	999	1990	-0.51256596637998	-0.875792568529222	-0.181614941836025	Centr/ East Eur & Centr Asia	FSU	Male	All	All
507	999	0	999	1990	-0.0210095374589735	-0.286374421781033	0.253590932360373	High- Income Countr	HIC	Male	All	All
508	999	0	999	1990	0.639089454207274	0.542970017788972	0.747044874004048	Southeast and East Asia	Asia	Male	All	All
509	999	0	999	1990	0.917861474398073	0.00232499885814741	1.8264589951563	Latin Amer/ Caribb	LAC	Male	All	All
510	999	0	999	1990	1.19762014878386	0.676429774048153	2.08088447367785	South Asia	SAARC	Male	All	All
511	999	0	999	1990	1.99598986381712	1.84512663933868	2.17015233969249	World	World	Male	All	All
512	999	0	999	1990	3.06678234662471	2.0369152727111	4.37054506894976	Sub- Saharan Africa	SSA	Male	All	All
513	999	0	999	2005	-0.568458952412875	-1.46514256103035	0.203950892473798	Midd East/ North Africa	MENA	Male	All	All
514	999	0	999	2005	-0.168132437650203	-0.548528214511911	0.193710905252899	Centr/ East Eur & Centr Asia	FSU	Male	All	All
515	999	0	999	2005	0.126902937887306	-0.189985262128185	0.452608987831234	High- Income Countr	HIC	Male	All	All
516	999	0	999	2005	0.256262462906855	0.168388616918528	0.337920932644327	Southeast and East Asia	Asia	Male	All	All
517	999	0	999	2005	0.578582287885972	-0.231939827144864	1.35477683727015	Latin Amer/ Caribb	LAC	Male	All	All
518	999	0	999	2005	1.47539706695892	0.844952636037609	2.51363706337115	South Asia	SAARC	Male	All	All
519	999	0	999	2005	1.7561610930227	1.58367498553597	1.95023932743721	World	World	Male	All	All
520	999	0	999	2005	2.8459418404757	1.52804667734149	4.58599797567444	Sub- Saharan Africa	SSA	Male	All	All
521	999	0	999	2018	-0.702127735692843	-1.73967771415714	0.0939759119566847	Midd East/ North Africa	MENA	Male	All	All
522	999	0	999	2018	-0.367930698123296	-0.796613255345746	0.0250399007832444	Centr/ East Eur & Centr Asia	FSU	Male	All	All
523	999	0	999	2018	0.0315879121912431	-0.0701921713202746	0.11616955787762	Southeast and East Asia	Asia	Male	All	All
524	999	0	999	2018	0.0386656266538105	-0.209646892240724	0.29306496632675	High- Income Countr	HIC	Male	All	All
525	999	0	999	2018	0.175877987585676	-0.69174474138621	1.02392316655542	Latin Amer/ Caribb	LAC	Male	All	All
526	999	0	999	2018	1.19993485546927	0.664785391294758	2.10687291887765	South Asia	SAARC	Male	All	All
527	999	0	999	2018	1.28306418890311	1.08782312328551	1.49370291647197	World	World	Male	All	All
528	999	0	999	2018	2.74585514491736	1.23354743361483	4.72854667205613	Sub- Saharan Africa	SSA	Male	All	All
529	999	1	1	1990	-0.908364102428847	-1.87111883412925	-0.183389302989067	Midd East/ North Africa	MENA	Female	Low	All
530	999	1	1	1990	-0.44706229544148	-0.799876955708536	-0.165454463891106	Centr/ East Eur & Centr Asia	FSU	Female	Low	All
531	999	1	1	1990	0.0238492433670383	-0.172608646962525	0.219295414213209	High- Income Countr	HIC	Female	Low	All
532	999	1	1	1990	0.219755545147633	0.167737125013422	0.2729074067115	Southeast and East Asia	Asia	Female	Low	All
533	999	1	1	1990	0.878743160765617	0.459059962055964	1.67054765738324	South Asia	SAARC	Female	Low	All
534	999	1	1	1990	1.13671367529581	0.299951980880035	2.01829617231779	Latin Amer/ Caribb	LAC	Female	Low	All
535	999	1	1	1990	1.78605543982921	1.57497978104613	2.02398081350084	World	World	Female	Low	All
536	999	1	1	1990	1.79965148083835	1.04292960988898	2.77988810690722	Sub- Saharan Africa	SSA	Female	Low	All
537	999	1	1	2005	-1.28450009329111	-2.67388594525802	-0.230688681341322	Midd East/ North Africa	MENA	Female	Low	All
538	999	1	1	2005	-0.276816087285727	-0.619868235034431	0.0607788744430798	Centr/ East Eur & Centr Asia	FSU	Female	Low	All
539	999	1	1	2005	-0.0358173156242788	-0.164445532678081	0.0595765183007097	Southeast and East Asia	Asia	Female	Low	All
540	999	1	1	2005	0.173064183307496	-0.0488444783922706	0.396042341655468	High- Income Countr	HIC	Female	Low	All
541	999	1	1	2005	0.495775152213673	-0.275634790082126	1.24115334818391	Latin Amer/ Caribb	LAC	Female	Low	All
542	999	1	1	2005	0.909210901835214	0.471873009810427	1.72883035469454	South Asia	SAARC	Female	Low	All
543	999	1	1	2005	1.40087111382757	1.14311077814713	1.70770992632012	World	World	Female	Low	All
544	999	1	1	2005	1.74169517412377	0.688715790598556	3.35619268802916	Sub- Saharan Africa	SSA	Female	Low	All
545	999	1	1	2018	-1.29074619963844	-2.65904374066026	-0.283445306863338	Midd East/ North Africa	MENA	Female	Low	All
546	999	1	1	2018	-0.335634732280738	-0.722346549320347	0.0157761603575107	Centr/ East Eur & Centr Asia	FSU	Female	Low	All
547	999	1	1	2018	-0.142534636155324	-0.278655642327672	-0.0475932448717645	Southeast and East Asia	Asia	Female	Low	All
548	999	1	1	2018	0.0733158837008814	-0.125880378314735	0.274934283763505	High- Income Countr	HIC	Female	Low	All
549	999	1	1	2018	0.0916351373162726	-0.65597464954696	0.861106949759839	Latin Amer/ Caribb	LAC	Female	Low	All
550	999	1	1	2018	0.907631862525988	0.472429580015081	1.72428164953655	South Asia	SAARC	Female	Low	All
551	999	1	1	2018	1.12592234844385	0.866667049933472	1.4095730293776	World	World	Female	Low	All
552	999	1	1	2018	1.85610663592867	0.537651501992758	3.66933943428883	Sub- Saharan Africa	SSA	Female	Low	All
553	999	1	2	1990	-0.428638645353919	-0.78575381531956	-0.107014398404842	Centr/ East Eur & Centr Asia	FSU	Female	Medium	All
554	999	1	2	1990	-0.408005339940976	-1.05809693880458	0.180009790708329	Midd East/ North Africa	MENA	Female	Medium	All
555	999	1	2	1990	0.0716419903224802	-0.138641463889113	0.279756989666485	High- Income Countr	HIC	Female	Medium	All
556	999	1	2	1990	0.476175912263298	-0.461456271122964	1.42065541321058	Latin Amer/ Caribb	LAC	Female	Medium	All
557	999	1	2	1990	0.579025457793637	0.475582413243931	0.687523909938452	Southeast and East Asia	Asia	Female	Medium	All
558	999	1	2	1990	0.941300685287193	0.504646092073286	1.67604260723419	South Asia	SAARC	Female	Medium	All
559	999	1	2	1990	1.76215444072696	1.61312467585429	1.92999018321778	World	World	Female	Medium	All
560	999	1	2	1990	4.30383369751758	2.8606202213356	6.12223534160911	Sub- Saharan Africa	SSA	Female	Medium	All
561	999	1	2	2005	-0.625267702390992	-1.39821658631452	0.0659332741102956	Midd East/ North Africa	MENA	Female	Medium	All
562	999	1	2	2005	-0.193641581324302	-0.535732941848387	0.137886707552196	Centr/ East Eur & Centr Asia	FSU	Female	Medium	All
563	999	1	2	2005	0.119869076205687	0.0477320265734065	0.186775300380375	Southeast and East Asia	Asia	Female	Medium	All
564	999	1	2	2005	0.223012124892826	-0.0204142286423525	0.46664182436846	High- Income Countr	HIC	Female	Medium	All
565	999	1	2	2005	0.343881022892241	-0.432958213179189	1.12167519331593	Latin Amer/ Caribb	LAC	Female	Medium	All
566	999	1	2	2005	1.45632044255165	1.26409695407218	1.66318791343123	World	World	Female	Medium	All
567	999	1	2	2005	1.48165005786633	0.791678464527024	2.67346936544649	South Asia	SAARC	Female	Medium	All
568	999	1	2	2005	3.31965659273679	1.58248352444647	5.51482891586161	Sub- Saharan Africa	SSA	Female	Medium	All
569	999	1	2	2018	-0.475241777427504	-1.18505633798134	0.21536527431881	Midd East/ North Africa	MENA	Female	Medium	All
570	999	1	2	2018	-0.364904499132576	-0.770719319167915	0.00233530913413651	Centr/ East Eur & Centr Asia	FSU	Female	Medium	All
571	999	1	2	2018	-0.0659112233678673	-0.94465578276052	0.815502330605597	Latin Amer/ Caribb	LAC	Female	Medium	All
572	999	1	2	2018	0.0175029039625831	-0.0753665740024681	0.0953860858278181	Southeast and East Asia	Asia	Female	Medium	All
573	999	1	2	2018	0.157469732413536	-0.0476194883202105	0.360586684141791	High- Income Countr	HIC	Female	Medium	All
574	999	1	2	2018	0.962998196972887	0.501740137222419	1.73181634613077	South Asia	SAARC	Female	Medium	All
575	999	1	2	2018	1.15988567198164	0.953591567707891	1.37451270372461	World	World	Female	Medium	All
576	999	1	2	2018	3.55858696910755	1.53167590809783	5.94295508591935	Sub- Saharan Africa	SSA	Female	Medium	All
577	999	1	3	1990	-0.445185574513444	-0.835496593040226	-0.151224136066047	Centr/ East Eur & Centr Asia	FSU	Female	High	All
578	999	1	3	1990	-0.172084471104621	-0.684496889009	0.303225614298044	Midd East/ North Africa	MENA	Female	High	All
579	999	1	3	1990	-0.0833846054081673	-0.303622108695749	0.13393856274845	High- Income Countr	HIC	Female	High	All
580	999	1	3	1990	0.232546149568405	-0.781267252176286	1.24425219887344	Latin Amer/ Caribb	LAC	Female	High	All
581	999	1	3	1990	0.801311462252319	0.664626682549012	0.950632798463169	Southeast and East Asia	Asia	Female	High	All
582	999	1	3	1990	1.05462034834702	0.915878455444234	1.19760136713292	World	World	Female	High	All
583	999	1	3	1990	3.99921117146824	2.20461945667483	7.28395611677698	South Asia	SAARC	Female	High	All
584	999	1	3	1990	4.97003209589145	3.19457783526396	7.25162556512117	Sub- Saharan Africa	SSA	Female	High	All
585	999	1	3	2005	-0.294331279906054	-0.897412935390843	0.250071763592068	Midd East/ North Africa	MENA	Female	High	All
586	999	1	3	2005	-0.147361621363194	-0.47373033124752	0.163101916043824	Centr/ East Eur & Centr Asia	FSU	Female	High	All
587	999	1	3	2005	0.0454629722947577	-0.214408791786252	0.305620613663419	High- Income Countr	HIC	Female	High	All
588	999	1	3	2005	0.381565167058744	-0.435634540948718	1.19031222079573	Latin Amer/ Caribb	LAC	Female	High	All
589	999	1	3	2005	0.385389018088019	0.277828698950961	0.486978577486633	Southeast and East Asia	Asia	Female	High	All
590	999	1	3	2005	1.39319405093342	1.24679873790258	1.55595744277462	World	World	Female	High	All
591	999	1	3	2005	1.93987682327967	1.07764891747178	3.45192735212894	South Asia	SAARC	Female	High	All
592	999	1	3	2005	3.82657840285931	1.99324642214855	6.10856660394169	Sub- Saharan Africa	SSA	Female	High	All
593	999	1	3	2018	-0.290844499053958	-0.683605117362048	0.057097315168752	Centr/ East Eur & Centr Asia	FSU	Female	High	All
594	999	1	3	2018	-0.190074874396595	-0.737936229085028	0.338987408201746	Midd East/ North Africa	MENA	Female	High	All
595	999	1	3	2018	-0.0238134156187316	-0.218919017895365	0.173385999521371	High- Income Countr	HIC	Female	High	All
596	999	1	3	2018	0.0628347517859339	-0.936221006691202	0.965510657537589	Latin Amer/ Caribb	LAC	Female	High	All
597	999	1	3	2018	0.147932470747188	0.0458926636199218	0.241788708697015	Southeast and East Asia	Asia	Female	High	All
598	999	1	3	2018	0.663052182248613	0.496009464761653	0.824501053561915	World	World	Female	High	All
599	999	1	3	2018	4.038380200365	1.83101865623109	6.66914592432718	Sub- Saharan Africa	SSA	Female	High	All
600	999	1	3	2018	3.94427347230617	2.15012341485967	7.34480865619532	South Asia	SAARC	Female	High	All
601	999	1	999	1990	-0.650025343065649	-1.40490869012756	-0.0399430783165563	Midd East/ North Africa	MENA	Female	All	All
602	999	1	999	1990	-0.44943089802354	-0.761596405986766	-0.163732197913938	Centr/ East Eur & Centr Asia	FSU	Female	All	All
603	999	1	999	1990	-0.00821110151524177	-0.218806639049846	0.204505487763406	High- Income Countr	HIC	Female	All	All
604	999	1	999	1990	0.553839441135589	0.460841811586347	0.646564381388452	Southeast and East Asia	Asia	Female	All	All
605	999	1	999	1990	0.739826540025436	-0.102450338581182	1.57417547816968	Latin Amer/ Caribb	LAC	Female	All	All
606	999	1	999	1990	1.10665142033481	0.621871341743121	1.94084750601635	South Asia	SAARC	Female	All	All
607	999	1	999	1990	1.65495770407597	1.51921373682737	1.80611926634365	World	World	Female	All	All
608	999	1	999	1990	2.86600951748	1.90604653382256	4.0328827322773	Sub- Saharan Africa	SSA	Female	All	All
609	999	1	999	2005	-0.807211445864714	-1.69664572047321	-0.0781305881214786	Midd East/ North Africa	MENA	Female	All	All
610	999	1	999	2005	-0.16698231205636	-0.481703810650758	0.144491547095512	Centr/ East Eur & Centr Asia	FSU	Female	All	All
611	999	1	999	2005	0.116000311517831	-0.135760184304083	0.366894373348395	High- Income Countr	HIC	Female	All	All
612	999	1	999	2005	0.197404769068215	0.111437396300955	0.274715696908426	Southeast and East Asia	Asia	Female	All	All
613	999	1	999	2005	0.421194027329266	-0.314395220464245	1.14323021894042	Latin Amer/ Caribb	LAC	Female	All	All
614	999	1	999	2005	1.38846540816493	0.792806429042589	2.38485741151764	South Asia	SAARC	Female	All	All
615	999	1	999	2005	1.46133208584562	1.30550518339431	1.63824243715104	World	World	Female	All	All
616	999	1	999	2005	2.679749496936	1.42164531584516	4.33665791118911	Sub- Saharan Africa	SSA	Female	All	All
617	999	1	999	2018	-0.925574101257835	-1.94128982953972	-0.124863817909808	Midd East/ North Africa	MENA	Female	All	All
618	999	1	999	2018	-0.326908768864413	-0.675897452054101	0.00365774622837262	Centr/ East Eur & Centr Asia	FSU	Female	All	All
619	999	1	999	2018	-0.0104097646093678	-0.108865188868654	0.0700483746223891	Southeast and East Asia	Asia	Female	All	All
620	999	1	999	2018	0.0511359051082569	-0.73839208450656	0.82373359680994	Latin Amer/ Caribb	LAC	Female	All	All
621	999	1	999	2018	0.0524262678906698	-0.144387837922623	0.251005887544119	High- Income Countr	HIC	Female	All	All
622	999	1	999	2018	1.06041937560088	0.869797837895504	1.25580100427395	World	World	Female	All	All
623	999	1	999	2018	1.12838310467915	0.623313523982742	1.9987793391647	South Asia	SAARC	Female	All	All
624	999	1	999	2018	2.60426637329822	1.16691727855273	4.40539343555605	Sub- Saharan Africa	SSA	Female	All	All
625	999	999	1	1990	-0.841806943221774	-1.7742513975616	-0.138437106009968	Midd East/ North Africa	MENA	All	Low	All
626	999	999	1	1990	-0.47605224620969	-0.816099302380677	-0.187836408665571	Centr/ East Eur & Centr Asia	FSU	All	Low	All
627	999	999	1	1990	0.0152801747128145	-0.202855989778492	0.239597619576324	High- Income Countr	HIC	All	Low	All
628	999	999	1	1990	0.229741861565986	0.179357215976643	0.28163387249958	Southeast and East Asia	Asia	All	Low	All
629	999	999	1	1990	0.913588837573	0.484930647708452	1.7191173105425	South Asia	SAARC	All	Low	All
630	999	999	1	1990	1.22030558949366	0.411792923397242	2.07374716728537	Latin Amer/ Caribb	LAC	All	Low	All
631	999	999	1	1990	1.88274096048269	1.68037037715788	2.11759289630788	World	World	All	Low	All
632	999	999	1	1990	1.86943553582926	1.10177899746324	2.870921338003	Sub- Saharan Africa	SSA	All	Low	All
633	999	999	1	2005	-1.14572443884542	-2.48169284282518	-0.130798891578426	Midd East/ North Africa	MENA	All	Low	All
634	999	999	1	2005	-0.278521879803984	-0.639804265854077	0.0816937194744258	Centr/ East Eur & Centr Asia	FSU	All	Low	All
635	999	999	1	2005	-0.0317337097470129	-0.13587393024129	0.0503272635185722	Southeast and East Asia	Asia	All	Low	All
636	999	999	1	2005	0.17994155640801	-0.0629230975969988	0.43261644956721	High- Income Countr	HIC	All	Low	All
637	999	999	1	2005	0.565758292501754	-0.1898394546847	1.29313414780159	Latin Amer/ Caribb	LAC	All	Low	All
638	999	999	1	2005	0.937388736862895	0.498514899493431	1.75730616161089	South Asia	SAARC	All	Low	All
639	999	999	1	2005	1.4726244943278	1.23083598380199	1.76832303893146	World	World	All	Low	All
640	999	999	1	2005	1.81398840022133	0.80010693793227	3.37243294723442	Sub- Saharan Africa	SSA	All	Low	All
641	999	999	1	2018	-1.18375594412016	-2.52078493858692	-0.178432303965302	Midd East/ North Africa	MENA	All	Low	All
642	999	999	1	2018	-0.353177389435406	-0.731883633077528	0.0147314338416408	Centr/ East Eur & Centr Asia	FSU	All	Low	All
643	999	999	1	2018	-0.141690478874388	-0.255318295548885	-0.0568000570276532	Southeast and East Asia	Asia	All	Low	All
644	999	999	1	2018	0.0687786442231032	-0.153581723135946	0.296835471818439	High- Income Countr	HIC	All	Low	All
645	999	999	1	2018	0.149588697022145	-0.618613756640387	0.899406348793044	Latin Amer/ Caribb	LAC	All	Low	All
646	999	999	1	2018	0.937834462349911	0.490851177552895	1.75756620486945	South Asia	SAARC	All	Low	All
647	999	999	1	2018	1.19614086021821	0.950834620354347	1.4663059751819	World	World	All	Low	All
648	999	999	1	2018	1.90140917054402	0.648112438706891	3.63997015853931	Sub- Saharan Africa	SSA	All	Low	All
649	999	999	2	1990	-0.455168550634931	-0.801338831039476	-0.124658187056279	Centr/ East Eur & Centr Asia	FSU	All	Medium	All
650	999	999	2	1990	-0.350985990703236	-0.970025905940754	0.226366745034688	Midd East/ North Africa	MENA	All	Medium	All
651	999	999	2	1990	0.0673616651461811	-0.164742350468973	0.304030144364872	High- Income Countr	HIC	All	Medium	All
652	999	999	2	1990	0.556574916941044	-0.382655427188948	1.49047578372861	Latin Amer/ Caribb	LAC	All	Medium	All
653	999	999	2	1990	0.624140341061561	0.523342609937339	0.727041351315843	Southeast and East Asia	Asia	All	Medium	All
654	999	999	2	1990	1.00029880363569	0.543201265414407	1.76511712644841	South Asia	SAARC	All	Medium	All
655	999	999	2	1990	1.92668434556376	1.77595801548338	2.09552541035343	World	World	All	Medium	All
656	999	999	2	1990	4.45865197206262	2.99369563795704	6.24304382506024	Sub- Saharan Africa	SSA	All	Medium	All
657	999	999	2	2005	-0.51224921815248	-1.236602571674	0.176341653731353	Midd East/ North Africa	MENA	All	Medium	All
658	999	999	2	2005	-0.198898671052538	-0.557625223072202	0.144448523102764	Centr/ East Eur & Centr Asia	FSU	All	Medium	All
659	999	999	2	2005	0.136159802969778	0.0685812360468431	0.19885256502139	Southeast and East Asia	Asia	All	Medium	All
660	999	999	2	2005	0.236763344619022	-0.0340361193853977	0.51542856064419	High- Income Countr	HIC	All	Medium	All
661	999	999	2	2005	0.420255698354923	-0.349206314638842	1.19351930541922	Latin Amer/ Caribb	LAC	All	Medium	All
662	999	999	2	2005	1.57363328886106	1.38681832855774	1.77739432662519	World	World	All	Medium	All
663	999	999	2	2005	1.52856096099661	0.829712051529544	2.7307238903434	South Asia	SAARC	All	Medium	All
664	999	999	2	2005	3.40559906347488	1.75720697496908	5.50222445790633	Sub- Saharan Africa	SSA	All	Medium	All
665	999	999	2	2018	-0.393627337371982	-0.787958171621492	-0.0163476804068254	Centr/ East Eur & Centr Asia	FSU	All	Medium	All
666	999	999	2	2018	-0.350724657503979	-1.04781394633172	0.286485932075785	Midd East/ North Africa	MENA	All	Medium	All
667	999	999	2	2018	-0.0040668445664119	-0.889147953398032	0.880480380139609	Latin Amer/ Caribb	LAC	All	Medium	All
668	999	999	2	2018	0.0402760555638169	-0.0434941336038762	0.115262813024846	Southeast and East Asia	Asia	All	Medium	All
669	999	999	2	2018	0.153923275587813	-0.072233579180727	0.381808903572999	High- Income Countr	HIC	All	Medium	All
670	999	999	2	2018	1.01497643768827	0.541327992587532	1.80401844279635	South Asia	SAARC	All	Medium	All
671	999	999	2	2018	1.27090873599943	1.07088813536008	1.47653873714592	World	World	All	Medium	All
672	999	999	2	2018	3.69872817628133	1.68569875842761	6.0903427724775	Sub- Saharan Africa	SSA	All	Medium	All
673	999	999	3	1990	-0.485679371881593	-0.835320570588895	-0.181225277282887	Centr/ East Eur & Centr Asia	FSU	All	High	All
674	999	999	3	1990	-0.128342181551528	-0.623683416612004	0.335844052659046	Midd East/ North Africa	MENA	All	High	All
675	999	999	3	1990	-0.0928098568491891	-0.339352085279723	0.156839785451406	High- Income Countr	HIC	All	High	All
676	999	999	3	1990	0.308444902709675	-0.673603661039726	1.25831677031323	Latin Amer/ Caribb	LAC	All	High	All
677	999	999	3	1990	0.884866231993819	0.758369018969839	1.02623879931364	Southeast and East Asia	Asia	All	High	All
678	999	999	3	1990	1.23792895122786	1.09723924121378	1.38362207680993	World	World	All	High	All
679	999	999	3	1990	4.06925543274	2.31872332309423	7.23358332656823	South Asia	SAARC	All	High	All
680	999	999	3	1990	5.14329472363968	3.3792701041328	7.38795512607811	Sub- Saharan Africa	SSA	All	High	All
681	999	999	3	2005	-0.178313086963177	-0.759855772326476	0.351095234986467	Midd East/ North Africa	MENA	All	High	All
682	999	999	3	2005	-0.150585020122874	-0.490351960952339	0.176473582520561	Centr/ East Eur & Centr Asia	FSU	All	High	All
683	999	999	3	2005	0.045620357352302	-0.246797954046785	0.339856879254765	High- Income Countr	HIC	All	High	All
684	999	999	3	2005	0.442880633415698	0.342537087093102	0.543437183075718	Southeast and East Asia	Asia	All	High	All
685	999	999	3	2005	0.46490020428106	-0.350362239818301	1.24587330573049	Latin Amer/ Caribb	LAC	All	High	All
686	999	999	3	2005	1.57760081450498	1.42606558654255	1.74393750974543	World	World	All	High	All
687	999	999	3	2005	2.00283988679037	1.13858679519109	3.48946148456541	South Asia	SAARC	All	High	All
688	999	999	3	2005	3.9769145474743	2.15709296712697	6.2267897588198	Sub- Saharan Africa	SSA	All	High	All
689	999	999	3	2018	-0.314570206360321	-0.717879028295669	0.0436709899154899	Centr/ East Eur & Centr Asia	FSU	All	High	All
690	999	999	3	2018	-0.0843128991243367	-0.613421838284351	0.419174772895931	Midd East/ North Africa	MENA	All	High	All
691	999	999	3	2018	-0.0328628897622037	-0.251419707477807	0.188511068908198	High- Income Countr	HIC	All	High	All
692	999	999	3	2018	0.141732438510842	-0.813453590002206	1.01251918529212	Latin Amer/ Caribb	LAC	All	High	All
693	999	999	3	2018	0.196177170121081	0.098596791524125	0.287190124080054	Southeast and East Asia	Asia	All	High	All
694	999	999	3	2018	0.782692667025569	0.620957817578899	0.948218230995476	World	World	All	High	All
695	999	999	3	2018	3.98606757862744	2.18999076272016	7.2089562724923	South Asia	SAARC	All	High	All
696	999	999	3	2018	4.16895700447036	2.04056077547588	6.73454166297036	Sub- Saharan Africa	SSA	All	High	All
697	999	999	999	1990	-0.591675575899468	-1.30245307469998	0.00461746204767738	Midd East/ North Africa	MENA	All	All	All
698	999	999	999	1990	-0.484231419531008	-0.788175260762133	-0.185218002429801	Centr/ East Eur & Centr Asia	FSU	All	All	All
699	999	999	999	1990	-0.0135863417152017	-0.250988592464896	0.227649167068475	High- Income Countr	HIC	All	All	All
700	999	999	999	1990	0.597166265826278	0.510927178970234	0.68602022928975	Southeast and East Asia	Asia	All	All	All
701	999	999	999	1990	0.825855226007	-0.0302236267633442	1.67637912532184	Latin Amer/ Caribb	LAC	All	All	All
702	999	999	999	1990	1.15806200320328	0.659727611993665	1.99402028623283	South Asia	SAARC	All	All	All
703	999	999	999	1990	1.82191143770623	1.6870634248198	1.97315229134434	World	World	All	All	All
704	999	999	999	1990	2.96342134105287	1.99801699799551	4.14994469887452	Sub- Saharan Africa	SSA	All	All	All
705	999	999	999	2005	-0.683106376057395	-1.55590989606794	0.0400284893829445	Midd East/ North Africa	MENA	All	All	All
706	999	999	999	2005	-0.171126191798115	-0.50605598817846	0.157536269281353	Centr/ East Eur & Centr Asia	FSU	All	All	All
707	999	999	999	2005	0.122049340011332	-0.160513126536832	0.407656975673677	High- Income Countr	HIC	All	All	All
708	999	999	999	2005	0.227180599752609	0.145427702233607	0.30076957740445	Southeast and East Asia	Asia	All	All	All
709	999	999	999	2005	0.492796789175633	-0.252277942133258	1.22211352528106	Latin Amer/ Caribb	LAC	All	All	All
710	999	999	999	2005	1.43601948920727	0.831283569460129	2.44532857925543	South Asia	SAARC	All	All	All
711	999	999	999	2005	1.60443262314857	1.45053907160293	1.78260534162883	World	World	All	All	All
712	999	999	999	2005	2.76121854443594	1.5129539026272	4.40438392654585	Sub- Saharan Africa	SSA	All	All	All
713	999	999	999	2018	-0.813280481762339	-1.81220779780471	-0.0290329568504809	Midd East/ North Africa	MENA	All	All	All
714	999	999	999	2018	-0.348382422182337	-0.720291682903823	-0.00792612257704375	Centr/ East Eur & Centr Asia	FSU	All	All	All
715	999	999	999	2018	0.00991105551885101	-0.081117868971902	0.0873971646453101	Southeast and East Asia	Asia	All	All	All
716	999	999	999	2018	0.0463521295123589	-0.174630984702211	0.272287331962987	High- Income Countr	HIC	All	All	All
717	999	999	999	2018	0.111196919116542	-0.689573158130992	0.90218058457175	Latin Amer/ Caribb	LAC	All	All	All
718	999	999	999	2018	1.17038363841886	0.98426183177402	1.36490618043271	World	World	All	All	All
719	999	999	999	2018	1.16766732623055	0.653745603923226	2.04027108376095	South Asia	SAARC	All	All	All
720	999	999	999	2018	2.67180762480263	1.25559176223061	4.45260078266	Sub- Saharan Africa	SSA	All	All	All
