# Supplementary material for: Sugar-sweetened beverage intakes among adults between 1990 and 2018 in 185 countries
Source: Nat Commun. 2023 Oct 3;14:5957. doi: 10.1038/s41467-023-41269-8 (PMC10614169; doi:10.1038/s41467-023-41269-8)
Supplement: Supplementary file 8 — Source Data [file 41467_2023_41269_MOESM8_ESM.zip › SourceData/SourceDataFile5_SSBs.AbsoluteDiff.BySex.ByGlobeRegion.AllCombos.ServingsPerWeek.AgeCat.1990.2005.2018.csv]

	age	urban	educ	year	mean	lowerci_95	upperci_95	region	superregion2	education_level	area_residency	age_cat
1	37.5	0	999	1990	-0.0932489928300984	-0.762430949271488	0.52523101494196	Midd East/ North Africa	MENA	All	Rural	20-39
2	37.5	0	999	1990	0.0192174558640624	-0.0899765761943907	0.120942726267766	Southeast and East Asia	Asia	All	Rural	20-39
3	37.5	0	999	1990	0.017968742603716	-0.0504327686128774	0.0895124090301327	South Asia	SAARC	All	Rural	20-39
4	37.5	0	999	1990	0.0757282876692843	-0.0185964708656408	0.171536938516986	World	World	All	Rural	20-39
5	37.5	0	999	1990	0.169353478036895	-0.250223462056363	0.562479609580149	Sub- Saharan Africa	SSA	All	Rural	20-39
6	37.5	0	999	1990	0.288308000743819	-0.169187157741058	0.775461621964633	Centr/ East Eur & Centr Asia	FSU	All	Rural	20-39
7	37.5	0	999	1990	0.721342519917081	-0.229340091686313	1.63534638333757	Latin Amer/ Caribb	LAC	All	Rural	20-39
8	37.5	0	999	1990	1.0247237994271	0.775237089352355	1.28129797818778	High- Income Countr	HIC	All	Rural	20-39
9	37.5	0	999	2005	-0.0432257251128109	-0.825135309395129	0.664118181136327	Midd East/ North Africa	MENA	All	Rural	20-39
10	37.5	0	999	2005	0.0108465069315157	-0.132054949479954	0.143575775224956	Southeast and East Asia	Asia	All	Rural	20-39
11	37.5	0	999	2005	0.0186657932577854	-0.0743084324036407	0.115750374562785	South Asia	SAARC	All	Rural	20-39
12	37.5	0	999	2005	0.0753674411957403	-0.0708465395191681	0.217433754924294	World	World	All	Rural	20-39
13	37.5	0	999	2005	0.232820922242986	-0.531983588773403	1.00911892187815	Sub- Saharan Africa	SSA	All	Rural	20-39
14	37.5	0	999	2005	0.360090295262292	-0.0340193379711456	0.805642989699194	Centr/ East Eur & Centr Asia	FSU	All	Rural	20-39
15	37.5	0	999	2005	0.590655855841399	-0.23084726698225	1.40042252904121	Latin Amer/ Caribb	LAC	All	Rural	20-39
16	37.5	0	999	2005	1.22114966793493	0.920125053895423	1.52911878055708	High- Income Countr	HIC	All	Rural	20-39
17	37.5	0	999	2018	-0.13127913322911	-1.04317841588182	0.657431023934206	Midd East/ North Africa	MENA	All	Rural	20-39
18	37.5	0	999	2018	0.00123171415682491	-0.20278319672839	0.195154108359772	Southeast and East Asia	Asia	All	Rural	20-39
19	37.5	0	999	2018	0.00948154413281956	-0.0778501850869931	0.100281878036716	South Asia	SAARC	All	Rural	20-39
20	37.5	0	999	2018	0.0466654379978726	-0.154832086064856	0.244816473555441	World	World	All	Rural	20-39
21	37.5	0	999	2018	0.250303561594808	-0.681861319694669	1.17166130823144	Sub- Saharan Africa	SSA	All	Rural	20-39
22	37.5	0	999	2018	0.395105576820288	-0.139943439820317	0.975060452886802	Centr/ East Eur & Centr Asia	FSU	All	Rural	20-39
23	37.5	0	999	2018	0.676059587711758	-0.290538873986971	1.64301513437663	Latin Amer/ Caribb	LAC	All	Rural	20-39
24	37.5	0	999	2018	1.03579414622597	0.779499943705	1.29710825105683	High- Income Countr	HIC	All	Rural	20-39
25	37.5	1	999	1990	0.0375122193985986	-0.542671997610895	0.588528668176593	Midd East/ North Africa	MENA	All	Urban	20-39
26	37.5	1	999	1990	0.0784973699694331	-0.326573234884792	0.498124453538089	South Asia	SAARC	All	Urban	20-39
27	37.5	1	999	1990	0.109129082145662	-0.0589467239621343	0.27756260305385	Southeast and East Asia	Asia	All	Urban	20-39
28	37.5	1	999	1990	0.242559408484433	-0.0251833199382101	0.516469777211004	Centr/ East Eur & Centr Asia	FSU	All	Urban	20-39
29	37.5	1	999	1990	0.351726846937812	-0.551974236858633	1.27956527521671	Sub- Saharan Africa	SSA	All	Urban	20-39
30	37.5	1	999	1990	0.369843435729137	0.166219235578617	0.564767684567673	World	World	All	Urban	20-39
31	37.5	1	999	1990	0.879349925877061	-0.224180998088356	1.9910187234861	Latin Amer/ Caribb	LAC	All	Urban	20-39
32	37.5	1	999	1990	1.01067143980646	0.755767580257359	1.26711267982195	High- Income Countr	HIC	All	Urban	20-39
33	37.5	1	999	2005	0.0820208808135443	-0.0651761360428915	0.223470401361671	Southeast and East Asia	Asia	All	Urban	20-39
34	37.5	1	999	2005	0.0891519589226423	-0.415004309910851	0.617127101652931	South Asia	SAARC	All	Urban	20-39
35	37.5	1	999	2005	0.222142476272359	-0.438743192254677	0.867120581470661	Midd East/ North Africa	MENA	All	Urban	20-39
36	37.5	1	999	2005	0.359225923611117	0.14203291053161	0.571355267600915	World	World	All	Urban	20-39
37	37.5	1	999	2005	0.359743224746966	-0.0558718480289444	0.774389606347811	Centr/ East Eur & Centr Asia	FSU	All	Urban	20-39
38	37.5	1	999	2005	0.404097284656173	-0.879831904658939	1.76023494514817	Sub- Saharan Africa	SSA	All	Urban	20-39
39	37.5	1	999	2005	0.73737982314177	-0.183419023762276	1.61511029175267	Latin Amer/ Caribb	LAC	All	Urban	20-39
40	37.5	1	999	2005	1.24361554482044	0.926892208539032	1.56165344534069	High- Income Countr	HIC	All	Urban	20-39
41	37.5	1	999	2018	0.0571865423554774	-0.107025945762486	0.210170298539369	Southeast and East Asia	Asia	All	Urban	20-39
42	37.5	1	999	2018	0.0642860846707681	-0.386320821069152	0.530488025019875	South Asia	SAARC	All	Urban	20-39
43	37.5	1	999	2018	0.113736526920837	-0.558890150725508	0.755412262265552	Midd East/ North Africa	MENA	All	Urban	20-39
44	37.5	1	999	2018	0.27097230769906	0.0225056484492052	0.520872441746919	World	World	All	Urban	20-39
45	37.5	1	999	2018	0.363294827699227	-0.0542968001268387	0.807010142829883	Centr/ East Eur & Centr Asia	FSU	All	Urban	20-39
46	37.5	1	999	2018	0.395834498416339	-1.12318780620436	1.94073507959384	Sub- Saharan Africa	SSA	All	Urban	20-39
47	37.5	1	999	2018	0.813337142852387	-0.159995778862425	1.75745821465528	Latin Amer/ Caribb	LAC	All	Urban	20-39
48	37.5	1	999	2018	1.01917629826538	0.758959661539036	1.27425307589757	High- Income Countr	HIC	All	Urban	20-39
49	37.5	999	1	1990	-0.0678122767601496	-0.733906205435581	0.553112096006278	Midd East/ North Africa	MENA	Low	All	20-39
50	37.5	999	1	1990	0.0205245371866416	-0.0753641781352036	0.111561647384124	Southeast and East Asia	Asia	Low	All	20-39
51	37.5	999	1	1990	0.022782203442171	-0.103588655009504	0.157829197344439	South Asia	SAARC	Low	All	20-39
52	37.5	999	1	1990	0.0740044923022673	-0.0684396308561335	0.212280574689537	World	World	Low	All	20-39
53	37.5	999	1	1990	0.158513866573997	-0.244444873847952	0.558422551195314	Sub- Saharan Africa	SSA	Low	All	20-39
54	37.5	999	1	1990	0.231768277794352	-0.0773550652419891	0.597721073232141	Centr/ East Eur & Centr Asia	FSU	Low	All	20-39
55	37.5	999	1	1990	0.780463045915677	-0.325809684881164	1.89005770857543	Latin Amer/ Caribb	LAC	Low	All	20-39
56	37.5	999	1	1990	0.933014924606754	0.656505432408137	1.23642107138037	High- Income Countr	HIC	Low	All	20-39
57	37.5	999	1	2005	0.0254542063477781	-0.123480070726594	0.188177570526421	South Asia	SAARC	Low	All	20-39
58	37.5	999	1	2005	0.0300051155946387	-0.165737225870959	0.216122041365925	Southeast and East Asia	Asia	Low	All	20-39
59	37.5	999	1	2005	0.0474465251732782	-0.85422583629221	0.861265733916883	Midd East/ North Africa	MENA	Low	All	20-39
60	37.5	999	1	2005	0.0693908923354629	-0.167759461097704	0.299971507163555	World	World	Low	All	20-39
61	37.5	999	1	2005	0.208135535022005	-0.613213693032726	1.06744105096479	Sub- Saharan Africa	SSA	Low	All	20-39
62	37.5	999	1	2005	0.339322174352973	-0.109161613674134	0.818515205906302	Centr/ East Eur & Centr Asia	FSU	Low	All	20-39
63	37.5	999	1	2005	0.581810215055944	-0.298771802553753	1.46353970441363	Latin Amer/ Caribb	LAC	Low	All	20-39
64	37.5	999	1	2005	0.969435570815956	0.657828298673786	1.2908865168854	High- Income Countr	HIC	Low	All	20-39
65	37.5	999	1	2018	-0.0366484153629578	-0.944829342162266	0.745004421661403	Midd East/ North Africa	MENA	Low	All	20-39
66	37.5	999	1	2018	0.0237341498532857	-0.149398394765578	0.210619144246073	South Asia	SAARC	Low	All	20-39
67	37.5	999	1	2018	0.0339197116785724	-0.188758166025426	0.249001903476242	Southeast and East Asia	Asia	Low	All	20-39
68	37.5	999	1	2018	0.0754158867648629	-0.186194596564201	0.336949557774407	World	World	Low	All	20-39
69	37.5	999	1	2018	0.233399446678662	-0.751303774335621	1.23128415136617	Sub- Saharan Africa	SSA	Low	All	20-39
70	37.5	999	1	2018	0.362924386079325	-0.094871129632775	0.853798814271419	Centr/ East Eur & Centr Asia	FSU	Low	All	20-39
71	37.5	999	1	2018	0.704236981390911	-0.266181525815632	1.60000564587879	Latin Amer/ Caribb	LAC	Low	All	20-39
72	37.5	999	1	2018	1.03504278410801	0.711135884810085	1.3757432334946	High- Income Countr	HIC	Low	All	20-39
73	37.5	999	2	1990	0.0194687618989562	-0.66067907104269	0.658200785360581	Midd East/ North Africa	MENA	Medium	All	20-39
74	37.5	999	2	1990	0.0459056490326605	-0.085122967750277	0.170715210474998	Southeast and East Asia	Asia	Medium	All	20-39
75	37.5	999	2	1990	0.0544404033813968	-0.063514561896404	0.191598074690581	South Asia	SAARC	Medium	All	20-39
76	37.5	999	2	1990	0.18870343342294	0.0408993366095811	0.335807205519812	World	World	Medium	All	20-39
77	37.5	999	2	1990	0.29306929503872	-0.0506928216386044	0.657980219840464	Centr/ East Eur & Centr Asia	FSU	Medium	All	20-39
78	37.5	999	2	1990	0.339775473382089	-0.511843382205306	1.14118887739748	Sub- Saharan Africa	SSA	Medium	All	20-39
79	37.5	999	2	1990	0.883513017663556	-0.258151181916815	2.03135881598298	Latin Amer/ Caribb	LAC	Medium	All	20-39
80	37.5	999	2	1990	0.918905634155685	0.650408366687218	1.19684847667569	High- Income Countr	HIC	Medium	All	20-39
81	37.5	999	2	2005	0.0249360363140775	-0.105507093919421	0.149681986566477	Southeast and East Asia	Asia	Medium	All	20-39
82	37.5	999	2	2005	0.0446440940159641	-0.179873441877931	0.278008526424822	South Asia	SAARC	Medium	All	20-39
83	37.5	999	2	2005	0.168174507712425	-0.0267325866048671	0.352952240993888	World	World	Medium	All	20-39
84	37.5	999	2	2005	0.17542629550322	-0.572850551408028	0.906269776292528	Midd East/ North Africa	MENA	Medium	All	20-39
85	37.5	999	2	2005	0.358915088903395	-0.873625133105681	1.62885587812532	Sub- Saharan Africa	SSA	Medium	All	20-39
86	37.5	999	2	2005	0.379841821573728	0.0197146032851706	0.764077452731528	Centr/ East Eur & Centr Asia	FSU	Medium	All	20-39
87	37.5	999	2	2005	0.752853969256742	-0.220155601868156	1.72936164075549	Latin Amer/ Caribb	LAC	Medium	All	20-39
88	37.5	999	2	2005	1.10542506572565	0.80757247201621	1.41276687412443	High- Income Countr	HIC	Medium	All	20-39
89	37.5	999	2	2018	0.0233372320742046	-0.143202030100594	0.176728980057932	Southeast and East Asia	Asia	Medium	All	20-39
90	37.5	999	2	2018	0.0529653985932976	-0.106989143873546	0.231673525913901	South Asia	SAARC	Medium	All	20-39
91	37.5	999	2	2018	0.0836471142711552	-0.708391447000496	0.872512784663254	Midd East/ North Africa	MENA	Medium	All	20-39
92	37.5	999	2	2018	0.164658547892041	-0.0605203289116609	0.381236755945744	World	World	Medium	All	20-39
93	37.5	999	2	2018	0.404228366049996	-0.0432265366322423	0.887236272752371	Centr/ East Eur & Centr Asia	FSU	Medium	All	20-39
94	37.5	999	2	2018	0.458710083801165	-1.0659101414835	1.96389700820985	Sub- Saharan Africa	SSA	Medium	All	20-39
95	37.5	999	2	2018	0.859220112461601	-0.196602217629483	1.91339530657085	Latin Amer/ Caribb	LAC	Medium	All	20-39
96	37.5	999	2	2018	0.970320857637883	0.686026285470101	1.26714383831177	High- Income Countr	HIC	Medium	All	20-39
97	37.5	999	3	1990	0.0173515300927358	-0.488614066678556	0.521642108676907	Midd East/ North Africa	MENA	High	All	20-39
98	37.5	999	3	1990	0.0262267163445565	-0.555737000432319	0.566394485095048	South Asia	SAARC	High	All	20-39
99	37.5	999	3	1990	0.0924505900454573	-0.0717968322183621	0.25461397163688	Southeast and East Asia	Asia	High	All	20-39
100	37.5	999	3	1990	0.242676181415149	-0.117813108290026	0.615621563710339	Centr/ East Eur & Centr Asia	FSU	High	All	20-39
101	37.5	999	3	1990	0.415122085459403	0.256121929450871	0.568023201091956	World	World	High	All	20-39
102	37.5	999	3	1990	0.415120737817681	-0.727338431536427	1.57375286269874	Sub- Saharan Africa	SSA	High	All	20-39
103	37.5	999	3	1990	0.855062882906738	-0.312267073726889	2.0416880357075	Latin Amer/ Caribb	LAC	High	All	20-39
104	37.5	999	3	1990	1.09428302326035	0.81296301835721	1.38398983914332	High- Income Countr	HIC	High	All	20-39
105	37.5	999	3	2005	0.0552743734793476	-0.233914795481534	0.355765341819582	South Asia	SAARC	High	All	20-39
106	37.5	999	3	2005	0.0760269990633323	-0.0796344412875343	0.226196829420475	Southeast and East Asia	Asia	High	All	20-39
107	37.5	999	3	2005	0.138211895750053	-0.465440445713081	0.760934498282	Midd East/ North Africa	MENA	High	All	20-39
108	37.5	999	3	2005	0.355041882369436	-0.0423482533575367	0.784304576590512	Centr/ East Eur & Centr Asia	FSU	High	All	20-39
109	37.5	999	3	2005	0.361291832486361	0.196300457203486	0.519107494385496	World	World	High	All	20-39
110	37.5	999	3	2005	0.468353481746964	-0.897083658819685	1.8611554282731	Sub- Saharan Africa	SSA	High	All	20-39
111	37.5	999	3	2005	0.732752885350629	-0.271900999801127	1.69787370307106	Latin Amer/ Caribb	LAC	High	All	20-39
112	37.5	999	3	2005	1.312387246267	0.97750996805	1.65280164976828	High- Income Countr	HIC	High	All	20-39
113	37.5	999	3	2018	0.00133742479425184	-0.763819258022117	0.739920624770746	South Asia	SAARC	High	All	20-39
114	37.5	999	3	2018	0.0375592824243734	-0.139109332646166	0.211946614741717	Southeast and East Asia	Asia	High	All	20-39
115	37.5	999	3	2018	0.0824424400474274	-0.533620537781448	0.694532849049657	Midd East/ North Africa	MENA	High	All	20-39
116	37.5	999	3	2018	0.355982563672665	-0.122851311484749	0.885251823375282	Centr/ East Eur & Centr Asia	FSU	High	All	20-39
117	37.5	999	3	2018	0.367124530110724	0.16488773863266	0.563266560019335	World	World	High	All	20-39
118	37.5	999	3	2018	0.506394922613407	-1.13964610398625	2.13737611479413	Sub- Saharan Africa	SSA	High	All	20-39
119	37.5	999	3	2018	0.841448898848915	-0.270514002058169	1.91589561650192	Latin Amer/ Caribb	LAC	High	All	20-39
120	37.5	999	3	2018	1.04856271903422	0.777959921851762	1.32438549212923	High- Income Countr	HIC	High	All	20-39
121	37.5	999	999	1990	-0.029534764228812	-0.615398337406415	0.517927249709294	Midd East/ North Africa	MENA	All	All	20-39
122	37.5	999	999	1990	0.0338728775351129	-0.115519739779942	0.191471369830879	South Asia	SAARC	All	All	20-39
123	37.5	999	999	1990	0.0476727812288367	-0.0721813144771778	0.16489718452909	Southeast and East Asia	Asia	All	All	20-39
124	37.5	999	999	1990	0.196570914998954	0.0653876583530097	0.324335533091459	World	World	All	All	20-39
125	37.5	999	999	1990	0.230155096654565	-0.303316695420404	0.719233107169855	Sub- Saharan Africa	SSA	All	All	20-39
126	37.5	999	999	1990	0.257909553482044	-0.0296170108302709	0.560578768612093	Centr/ East Eur & Centr Asia	FSU	All	All	20-39
127	37.5	999	999	1990	0.833925315767008	-0.181460732407898	1.84474648823796	Latin Amer/ Caribb	LAC	All	All	20-39
128	37.5	999	999	1990	1.01437598426829	0.759242004014625	1.26936663651089	High- Income Countr	HIC	All	All	20-39
129	37.5	999	999	2005	0.0407015787354637	-0.171477236055739	0.259790877377057	South Asia	SAARC	All	All	20-39
130	37.5	999	999	2005	0.0441574181079528	-0.0927269291522089	0.173334677317259	Southeast and East Asia	Asia	All	All	20-39
131	37.5	999	999	2005	0.116216505595581	-0.544231669970645	0.730419896000468	Midd East/ North Africa	MENA	All	All	20-39
132	37.5	999	999	2005	0.210681582527909	0.0432417266058044	0.369415889369739	World	World	All	All	20-39
133	37.5	999	999	2005	0.30543465968798	-0.51633056618323	1.11999427634263	Sub- Saharan Africa	SSA	All	All	20-39
134	37.5	999	999	2005	0.359615831706448	-0.0209407845652806	0.763805822871315	Centr/ East Eur & Centr Asia	FSU	All	All	20-39
135	37.5	999	999	2005	0.710340769697125	-0.165087788930164	1.53245239985686	Latin Amer/ Caribb	LAC	All	All	20-39
136	37.5	999	999	2005	1.23985179362357	0.926980444259157	1.55182857624165	High- Income Countr	HIC	All	All	20-39
137	37.5	999	999	2018	0.0162614415988246	-0.695871212494484	0.636985443687427	Midd East/ North Africa	MENA	All	All	20-39
138	37.5	999	999	2018	0.0325628230589912	-0.142074320708519	0.191705848884852	Southeast and East Asia	Asia	All	All	20-39
139	37.5	999	999	2018	0.0293628982978682	-0.172494149542606	0.241788704309265	South Asia	SAARC	All	All	20-39
140	37.5	999	999	2018	0.164817933715411	-0.0375116556060765	0.366165081778921	World	World	All	All	20-39
141	37.5	999	999	2018	0.313933883233377	-0.67564651437246	1.28806047693071	Sub- Saharan Africa	SSA	All	All	20-39
142	37.5	999	999	2018	0.376188715476974	-0.0161077939801002	0.804953386652738	Centr/ East Eur & Centr Asia	FSU	All	All	20-39
143	37.5	999	999	2018	0.782228539521835	-0.1705093386193	1.71423922612389	Latin Amer/ Caribb	LAC	All	All	20-39
144	37.5	999	999	2018	1.02213673980083	0.762877970495536	1.27914429327582	High- Income Countr	HIC	All	All	20-39
145	57.5	0	999	1990	-0.143830357242431	-0.546456538986468	0.197416053900909	Midd East/ North Africa	MENA	All	Rural	40-59
146	57.5	0	999	1990	0.00574280792890702	-0.043763769611796	0.0542533053754121	Southeast and East Asia	Asia	All	Rural	40-59
147	57.5	0	999	1990	0.0268786447559212	-0.0230549928308545	0.0845179944579855	South Asia	SAARC	All	Rural	40-59
148	57.5	0	999	1990	0.0462011883877855	-0.014687477772785	0.105774687256848	World	World	All	Rural	40-59
149	57.5	0	999	1990	0.157975869690902	-0.183857694170575	0.51863975548848	Sub- Saharan Africa	SSA	All	Rural	40-59
150	57.5	0	999	1990	0.167227405264952	-0.0030991984467618	0.356569196242496	Centr/ East Eur & Centr Asia	FSU	All	Rural	40-59
151	57.5	0	999	1990	0.486986355890762	-0.211110192500171	1.18837624767417	Latin Amer/ Caribb	LAC	All	Rural	40-59
152	57.5	0	999	1990	0.583190524988552	0.431447881945964	0.732761303114907	High- Income Countr	HIC	All	Rural	40-59
153	57.5	0	999	2005	-0.0371188060466352	-0.49613526508504	0.362075160131138	Midd East/ North Africa	MENA	All	Rural	40-59
154	57.5	0	999	2005	-0.00149837293836072	-0.0656445749617532	0.058980025591919	Southeast and East Asia	Asia	All	Rural	40-59
155	57.5	0	999	2005	0.0143970540200417	-0.0536903584748681	0.0852679417871069	South Asia	SAARC	All	Rural	40-59
156	57.5	0	999	2005	0.0475797493977028	-0.034846297530185	0.12935708187691	World	World	All	Rural	40-59
157	57.5	0	999	2005	0.186278282048746	-0.0121366456275367	0.403640092104335	Centr/ East Eur & Centr Asia	FSU	All	Rural	40-59
158	57.5	0	999	2005	0.20580173389595	-0.413100000793258	0.874050318753432	Sub- Saharan Africa	SSA	All	Rural	40-59
159	57.5	0	999	2005	0.421019449617081	-0.175526275694991	0.997992985400548	Latin Amer/ Caribb	LAC	All	Rural	40-59
160	57.5	0	999	2005	0.759907096627242	0.573704299921403	0.948057944624	High- Income Countr	HIC	All	Rural	40-59
161	57.5	0	999	2018	-0.0439247548544109	-0.550239343512597	0.406101188583835	Midd East/ North Africa	MENA	All	Rural	40-59
162	57.5	0	999	2018	-0.00437088369644274	-0.0941347230280012	0.0776370841898073	Southeast and East Asia	Asia	All	Rural	40-59
163	57.5	0	999	2018	0.0128994874541458	-0.0468365440669028	0.0747277590843371	South Asia	SAARC	All	Rural	40-59
164	57.5	0	999	2018	0.0310337556725579	-0.0772999393690803	0.139581164331931	World	World	All	Rural	40-59
165	57.5	0	999	2018	0.211323046194977	-0.015253357284646	0.471850101508565	Centr/ East Eur & Centr Asia	FSU	All	Rural	40-59
166	57.5	0	999	2018	0.238029179602149	-0.548801811709182	1.03610072365325	Sub- Saharan Africa	SSA	All	Rural	40-59
167	57.5	0	999	2018	0.447526979886722	-0.277337969050209	1.14212836399948	Latin Amer/ Caribb	LAC	All	Rural	40-59
168	57.5	0	999	2018	0.596838624951823	0.44959454031102	0.750185009010682	High- Income Countr	HIC	All	Rural	40-59
169	57.5	1	999	1990	-0.00659574605452492	-0.32968552462982	0.299042544027673	Midd East/ North Africa	MENA	All	Urban	40-59
170	57.5	1	999	1990	0.0677201908037363	-0.0436998067007597	0.177962966380608	Southeast and East Asia	Asia	All	Urban	40-59
171	57.5	1	999	1990	0.139614625079427	0.0156190074125296	0.271320777169579	Centr/ East Eur & Centr Asia	FSU	All	Urban	40-59
172	57.5	1	999	1990	0.138095870152576	-0.157306700295998	0.497244764531706	South Asia	SAARC	All	Urban	40-59
173	57.5	1	999	1990	0.262099652543596	0.140050892777989	0.383007705771141	World	World	All	Urban	40-59
174	57.5	1	999	1990	0.336542696269768	-0.428469915500367	1.14138420414328	Sub- Saharan Africa	SSA	All	Urban	40-59
175	57.5	1	999	1990	0.575457406288355	0.42037254144304	0.725218232737008	High- Income Countr	HIC	All	Urban	40-59
176	57.5	1	999	1990	0.608144448874375	-0.177172194026322	1.3618145930106	Latin Amer/ Caribb	LAC	All	Urban	40-59
177	57.5	1	999	2005	0.0434435246733137	-0.0326387451092205	0.115038589604421	Southeast and East Asia	Asia	All	Urban	40-59
178	57.5	1	999	2005	0.0756240144035927	-0.283864721990857	0.451500305524133	South Asia	SAARC	All	Urban	40-59
179	57.5	1	999	2005	0.182807126953015	-0.0315229226379233	0.401575857659983	Centr/ East Eur & Centr Asia	FSU	All	Urban	40-59
180	57.5	1	999	2005	0.199380613718765	-0.180787437327614	0.607518187722351	Midd East/ North Africa	MENA	All	Urban	40-59
181	57.5	1	999	2005	0.258422602713584	0.129698525673854	0.382724342695882	World	World	All	Urban	40-59
182	57.5	1	999	2005	0.32977818578456	-0.800842792701415	1.53318400893761	Sub- Saharan Africa	SSA	All	Urban	40-59
183	57.5	1	999	2005	0.530973089917403	-0.140985208349748	1.18152504691948	Latin Amer/ Caribb	LAC	All	Urban	40-59
184	57.5	1	999	2005	0.766669532836952	0.572131000982633	0.960400735171625	High- Income Countr	HIC	All	Urban	40-59
185	57.5	1	999	2018	0.0315429566671879	-0.0432694832017101	0.101347743782172	Southeast and East Asia	Asia	All	Urban	40-59
186	57.5	1	999	2018	0.0736848840672831	-0.214549650260913	0.386837408571516	South Asia	SAARC	All	Urban	40-59
187	57.5	1	999	2018	0.175609927452679	0.0321050688491935	0.315647078937247	World	World	All	Urban	40-59
188	57.5	1	999	2018	0.18289215145091	-0.263685714523281	0.675794053473202	Midd East/ North Africa	MENA	All	Urban	40-59
189	57.5	1	999	2018	0.188501184940239	-0.0226359530721372	0.407212989666734	Centr/ East Eur & Centr Asia	FSU	All	Urban	40-59
190	57.5	1	999	2018	0.352833988670809	-0.901935766542794	1.6729922701773	Sub- Saharan Africa	SSA	All	Urban	40-59
191	57.5	1	999	2018	0.521032053466988	-0.176113538496582	1.18114603679197	Latin Amer/ Caribb	LAC	All	Urban	40-59
192	57.5	1	999	2018	0.590582416381532	0.43810533686904	0.736959846300617	High- Income Countr	HIC	All	Urban	40-59
193	57.5	999	1	1990	-0.106365763952113	-0.506938718555681	0.226656925676779	Midd East/ North Africa	MENA	Low	All	40-59
194	57.5	999	1	1990	0.00615236412163569	-0.0373387008512241	0.0466889773662314	Southeast and East Asia	Asia	Low	All	40-59
195	57.5	999	1	1990	0.0425170981206548	-0.0517786292981282	0.154442029060717	South Asia	SAARC	Low	All	40-59
196	57.5	999	1	1990	0.0504789549229496	-0.048296304520252	0.143560162627515	World	World	Low	All	40-59
197	57.5	999	1	1990	0.138964577084152	0.000630925564581516	0.297958559222545	Centr/ East Eur & Centr Asia	FSU	Low	All	40-59
198	57.5	999	1	1990	0.148029793251005	-0.183372567147511	0.495411350793556	Sub- Saharan Africa	SSA	Low	All	40-59
199	57.5	999	1	1990	0.533281147178766	-0.240090007690183	1.29110258515518	Latin Amer/ Caribb	LAC	Low	All	40-59
200	57.5	999	1	1990	0.543864347254947	0.376604332097869	0.725527761852593	High- Income Countr	HIC	Low	All	40-59
201	57.5	999	1	2005	0.00218471860397479	-0.0816309475981714	0.0815440311662278	Southeast and East Asia	Asia	Low	All	40-59
202	57.5	999	1	2005	0.0222184898305619	-0.0801534248860794	0.1343159222056	South Asia	SAARC	Low	All	40-59
203	57.5	999	1	2005	0.0301015945554175	-0.485775984312436	0.538753323345936	Midd East/ North Africa	MENA	Low	All	40-59
204	57.5	999	1	2005	0.032716175939365	-0.112514923404654	0.183327209263957	World	World	Low	All	40-59
205	57.5	999	1	2005	0.178501672371613	-0.0476864075406077	0.433516659685073	Centr/ East Eur & Centr Asia	FSU	Low	All	40-59
206	57.5	999	1	2005	0.180878717436248	-0.490178715591117	0.947379654277617	Sub- Saharan Africa	SSA	Low	All	40-59
207	57.5	999	1	2005	0.428706374694133	-0.211463906608896	1.07229513126881	Latin Amer/ Caribb	LAC	Low	All	40-59
208	57.5	999	1	2005	0.619521494046661	0.435848196596734	0.813037166618476	High- Income Countr	HIC	Low	All	40-59
209	57.5	999	1	2018	0.00426403417501669	-0.0949113318691314	0.0956715899476468	Southeast and East Asia	Asia	Low	All	40-59
210	57.5	999	1	2018	0.026713693438044	-0.0850739355383581	0.146779977221643	South Asia	SAARC	Low	All	40-59
211	57.5	999	1	2018	0.044533498214848	-0.112557638665338	0.192731208781973	World	World	Low	All	40-59
212	57.5	999	1	2018	0.0604187331152802	-0.477105275027843	0.602395096390411	Midd East/ North Africa	MENA	Low	All	40-59
213	57.5	999	1	2018	0.189565111135839	-0.0398804491146	0.439071616066383	Centr/ East Eur & Centr Asia	FSU	Low	All	40-59
214	57.5	999	1	2018	0.229693146537877	-0.646899130415036	1.09222271450186	Sub- Saharan Africa	SSA	Low	All	40-59
215	57.5	999	1	2018	0.436931792501157	-0.225563806062517	1.08415492432177	Latin Amer/ Caribb	LAC	Low	All	40-59
216	57.5	999	1	2018	0.599343279036363	0.394109662408451	0.81639012946954	High- Income Countr	HIC	Low	All	40-59
217	57.5	999	2	1990	-0.035877178305867	-0.404143002820306	0.329822413116107	Midd East/ North Africa	MENA	Medium	All	40-59
218	57.5	999	2	1990	0.0235950099316157	-0.0463836230845899	0.0934189424769125	Southeast and East Asia	Asia	Medium	All	40-59
219	57.5	999	2	1990	0.0634795358841323	-0.0241365435871955	0.17332717932174	South Asia	SAARC	Medium	All	40-59
220	57.5	999	2	1990	0.133160940820168	0.040920531164775	0.227296136689589	World	World	Medium	All	40-59
221	57.5	999	2	1990	0.168515984374249	0.0270342555466521	0.324542446367586	Centr/ East Eur & Centr Asia	FSU	Medium	All	40-59
222	57.5	999	2	1990	0.317635875846836	-0.397283869924223	1.06077188943326	Sub- Saharan Africa	SSA	Medium	All	40-59
223	57.5	999	2	1990	0.528712511037883	0.366037128614117	0.69806568993229	High- Income Countr	HIC	Medium	All	40-59
224	57.5	999	2	1990	0.611357169883323	-0.227584711835543	1.4224480220311	Latin Amer/ Caribb	LAC	Medium	All	40-59
225	57.5	999	2	2005	0.00895236314245137	-0.0516333827214601	0.0665159442259814	Southeast and East Asia	Asia	Medium	All	40-59
226	57.5	999	2	2005	0.0344625130353014	-0.122410753703232	0.204810165757573	South Asia	SAARC	Medium	All	40-59
227	57.5	999	2	2005	0.107099985963873	-0.0061369167913375	0.216791978172611	World	World	Medium	All	40-59
228	57.5	999	2	2005	0.1554586484255	-0.259326877626125	0.621183396585512	Midd East/ North Africa	MENA	Medium	All	40-59
229	57.5	999	2	2005	0.191191261300277	0.0074527892973702	0.386857112209547	Centr/ East Eur & Centr Asia	FSU	Medium	All	40-59
230	57.5	999	2	2005	0.315060266952248	-0.777504920783875	1.52293841667444	Sub- Saharan Africa	SSA	Medium	All	40-59
231	57.5	999	2	2005	0.533436210391125	-0.180947918835336	1.29045308809398	Latin Amer/ Caribb	LAC	Medium	All	40-59
232	57.5	999	2	2005	0.696425016797395	0.512004367426766	0.883005235732653	High- Income Countr	HIC	Medium	All	40-59
233	57.5	999	2	2018	0.0160068748015326	-0.0569108459749734	0.0827128238173702	Southeast and East Asia	Asia	Medium	All	40-59
234	57.5	999	2	2018	0.0492131954688315	-0.0559065519509125	0.177301093546315	South Asia	SAARC	Medium	All	40-59
235	57.5	999	2	2018	0.108749457303452	-0.0158976408821864	0.232191212671475	World	World	Medium	All	40-59
236	57.5	999	2	2018	0.152054288104433	-0.398927067284545	0.788986456584387	Midd East/ North Africa	MENA	Medium	All	40-59
237	57.5	999	2	2018	0.210795282494704	-0.00828777732701343	0.441675342548246	Centr/ East Eur & Centr Asia	FSU	Medium	All	40-59
238	57.5	999	2	2018	0.389044978977107	-0.906035220376774	1.74897610080885	Sub- Saharan Africa	SSA	Medium	All	40-59
239	57.5	999	2	2018	0.544103293861734	-0.231486151178198	1.33012468453352	Latin Amer/ Caribb	LAC	Medium	All	40-59
240	57.5	999	2	2018	0.564388065216048	0.395399370891536	0.73586623556573	High- Income Countr	HIC	Medium	All	40-59
241	57.5	999	3	1990	-0.0248253372593031	-0.300169012267876	0.245194975177071	Midd East/ North Africa	MENA	High	All	40-59
242	57.5	999	3	1990	0.055365919717531	-0.0507821967504435	0.160491257607559	Southeast and East Asia	Asia	High	All	40-59
243	57.5	999	3	1990	0.108644715243832	-0.317995083753224	0.576167891445492	South Asia	SAARC	High	All	40-59
244	57.5	999	3	1990	0.142035994563884	-0.00469429499368633	0.294577635905366	Centr/ East Eur & Centr Asia	FSU	High	All	40-59
245	57.5	999	3	1990	0.265035744716493	0.171923327743631	0.360763241780365	World	World	High	All	40-59
246	57.5	999	3	1990	0.388754455653107	-0.547003407171266	1.35900928339126	Sub- Saharan Africa	SSA	High	All	40-59
247	57.5	999	3	1990	0.592548802712097	-0.341761408849728	1.45499419660177	Latin Amer/ Caribb	LAC	High	All	40-59
248	57.5	999	3	1990	0.62115965043952	0.456333283436653	0.788838143005734	High- Income Countr	HIC	High	All	40-59
249	57.5	999	3	2005	0.0430445260446815	-0.0340925658213277	0.119280664365521	Southeast and East Asia	Asia	High	All	40-59
250	57.5	999	3	2005	0.0423524203438069	-0.166530406166563	0.274636922517054	South Asia	SAARC	High	All	40-59
251	57.5	999	3	2005	0.126511498368616	-0.203446560352023	0.496402643179407	Midd East/ North Africa	MENA	High	All	40-59
252	57.5	999	3	2005	0.18103381262282	-0.0307433431950514	0.397612072229546	Centr/ East Eur & Centr Asia	FSU	High	All	40-59
253	57.5	999	3	2005	0.265999387211177	0.164319087484301	0.362328917286241	World	World	High	All	40-59
254	57.5	999	3	2005	0.399728266021847	-0.806421913265738	1.65547604508671	Sub- Saharan Africa	SSA	High	All	40-59
255	57.5	999	3	2005	0.519197106395173	-0.201232162932565	1.23126297402109	Latin Amer/ Caribb	LAC	High	All	40-59
256	57.5	999	3	2005	0.801998864127492	0.59510930790127	1.01004351161972	High- Income Countr	HIC	High	All	40-59
257	57.5	999	3	2018	0.0191569091906502	-0.508098130459718	0.54991499508279	South Asia	SAARC	High	All	40-59
258	57.5	999	3	2018	0.035528698772597	-0.0433925809539254	0.109859396278062	Southeast and East Asia	Asia	High	All	40-59
259	57.5	999	3	2018	0.146662474830259	-0.254258227167481	0.645303339482012	Midd East/ North Africa	MENA	High	All	40-59
260	57.5	999	3	2018	0.186241186322796	-0.03127151564502	0.430882073468367	Centr/ East Eur & Centr Asia	FSU	High	All	40-59
261	57.5	999	3	2018	0.235213223508561	0.125792531190119	0.345894480212431	World	World	High	All	40-59
262	57.5	999	3	2018	0.430904771190153	-1.00846315633475	1.92410229208733	Sub- Saharan Africa	SSA	High	All	40-59
263	57.5	999	3	2018	0.556029517307306	-0.282881505842385	1.38360712952291	Latin Amer/ Caribb	LAC	High	All	40-59
264	57.5	999	3	2018	0.605175791120052	0.451682551515367	0.760821450552258	High- Income Countr	HIC	High	All	40-59
265	57.5	999	999	1990	-0.072783692310569	-0.414661194643685	0.228152832065422	Midd East/ North Africa	MENA	All	All	40-59
266	57.5	999	999	1990	0.0256855060057735	-0.0395302329258949	0.0909375320652048	Southeast and East Asia	Asia	All	All	40-59
267	57.5	999	999	1990	0.0555768227418294	-0.0558076184192673	0.184545863542619	South Asia	SAARC	All	All	40-59
268	57.5	999	999	1990	0.135298791766533	0.0516566234491431	0.217194261582379	World	World	All	All	40-59
269	57.5	999	999	1990	0.150488139466974	0.0228432265104737	0.287783288623551	Centr/ East Eur & Centr Asia	FSU	All	All	40-59
270	57.5	999	999	1990	0.213670232904893	-0.210887434176348	0.658196316305423	Sub- Saharan Africa	SSA	All	All	40-59
271	57.5	999	999	1990	0.574210913964315	-0.155655985355063	1.28022661755169	Latin Amer/ Caribb	LAC	All	All	40-59
272	57.5	999	999	1990	0.57744248949852	0.424668350379133	0.726846206877419	High- Income Countr	HIC	All	All	40-59
273	57.5	999	999	2005	0.0198735044889387	-0.0441248856304919	0.0812601997938411	Southeast and East Asia	Asia	All	All	40-59
274	57.5	999	999	2005	0.0323461595368555	-0.116801025942017	0.189293166213956	South Asia	SAARC	All	All	40-59
275	57.5	999	999	2005	0.107844008778427	-0.274817861176256	0.468714382110923	Midd East/ North Africa	MENA	All	All	40-59
276	57.5	999	999	2005	0.150920545511436	0.054204475283329	0.244049545050639	World	World	All	All	40-59
277	57.5	999	999	2005	0.184363498139876	-0.0160964567598158	0.389758747096492	Centr/ East Eur & Centr Asia	FSU	All	All	40-59
278	57.5	999	999	2005	0.264501914737629	-0.409758696934137	0.971488467174899	Sub- Saharan Africa	SSA	All	All	40-59
279	57.5	999	999	2005	0.505850841027649	-0.114286529554898	1.1111999188994	Latin Amer/ Caribb	LAC	All	All	40-59
280	57.5	999	999	2005	0.764673675468911	0.573905973396468	0.956572233160802	High- Income Countr	HIC	All	All	40-59
281	57.5	999	999	2018	0.0157745497502434	-0.0613643487168903	0.0876055912041101	Southeast and East Asia	Asia	All	All	40-59
282	57.5	999	999	2018	0.0341390364664944	-0.100314534530475	0.175380843563938	South Asia	SAARC	All	All	40-59
283	57.5	999	999	2018	0.103835004685351	-0.323566775757092	0.526577253593613	Midd East/ North Africa	MENA	All	All	40-59
284	57.5	999	999	2018	0.111474998694354	-0.00627623053521186	0.22527658797695	World	World	All	All	40-59
285	57.5	999	999	2018	0.196183140012498	-0.000357227950475646	0.413709809262859	Centr/ East Eur & Centr Asia	FSU	All	All	40-59
286	57.5	999	999	2018	0.291441333672252	-0.555021688951899	1.12647519633866	Sub- Saharan Africa	SSA	All	All	40-59
287	57.5	999	999	2018	0.507180720185226	-0.170489194392916	1.13655508547651	Latin Amer/ Caribb	LAC	All	All	40-59
288	57.5	999	999	2018	0.591728622637222	0.439113602441218	0.738581947365125	High- Income Countr	HIC	All	All	40-59
289	62.5	0	999	1990	-0.101356523186829	-0.453872654530532	0.203661444908065	Midd East/ North Africa	MENA	All	Rural	60+
290	62.5	0	999	1990	0.003303899544341	-0.0279190713144975	0.032917233134253	Southeast and East Asia	Asia	All	Rural	60+
291	62.5	0	999	1990	0.0274850604294931	-0.0135382507387463	0.0682696218868008	World	World	All	Rural	60+
292	62.5	0	999	1990	0.0330057798120084	-0.00749300506337109	0.0860604344106121	South Asia	SAARC	All	Rural	60+
293	62.5	0	999	1990	0.13114759434761	-0.126752412408172	0.401421641105026	Sub- Saharan Africa	SSA	All	Rural	60+
294	62.5	0	999	1990	0.170524144926498	0.0508059591970262	0.307723385507302	Centr/ East Eur & Centr Asia	FSU	All	Rural	60+
295	62.5	0	999	1990	0.408337899994274	-0.0989758281338186	0.891243768811722	Latin Amer/ Caribb	LAC	All	Rural	60+
296	62.5	0	999	1990	0.413251544175153	0.327427877063661	0.496935592546198	High- Income Countr	HIC	All	Rural	60+
297	62.5	0	999	2005	-0.0286075162655768	-0.42621121063854	0.324585431156007	Midd East/ North Africa	MENA	All	Rural	60+
298	62.5	0	999	2005	-0.00662283156693206	-0.0449819501410282	0.0278148720874521	Southeast and East Asia	Asia	All	Rural	60+
299	62.5	0	999	2005	0.031247228611352	-0.023276311798219	0.0954301255396181	South Asia	SAARC	All	Rural	60+
300	62.5	0	999	2005	0.0357895608983825	-0.0193052583399236	0.0912429860017794	World	World	All	Rural	60+
301	62.5	0	999	2005	0.142203178179249	0.014038358013828	0.280564423001091	Centr/ East Eur & Centr Asia	FSU	All	Rural	60+
302	62.5	0	999	2005	0.175593126635051	-0.297815271782388	0.682863004318754	Sub- Saharan Africa	SSA	All	Rural	60+
303	62.5	0	999	2005	0.366674666110827	-0.0595640086408629	0.779671240895669	Latin Amer/ Caribb	LAC	All	Rural	60+
304	62.5	0	999	2005	0.480768959086569	0.382356120873908	0.578729175493064	High- Income Countr	HIC	All	Rural	60+
305	62.5	0	999	2018	-0.0471262211289794	-0.470727016788069	0.335094783885346	Midd East/ North Africa	MENA	All	Rural	60+
306	62.5	0	999	2018	-0.00671833894394758	-0.0592446689316625	0.0411416962957806	Southeast and East Asia	Asia	All	Rural	60+
307	62.5	0	999	2018	0.0102564527645085	-0.0367722160265527	0.0602560747248762	South Asia	SAARC	All	Rural	60+
308	62.5	0	999	2018	0.0243339758101407	-0.0435235312293855	0.088356787295123	World	World	All	Rural	60+
309	62.5	0	999	2018	0.142523034049657	-0.44939611245606	0.746094216988435	Sub- Saharan Africa	SSA	All	Rural	60+
310	62.5	0	999	2018	0.220033409904131	0.065110048457677	0.392760125524523	Centr/ East Eur & Centr Asia	FSU	All	Rural	60+
311	62.5	0	999	2018	0.397822530186827	-0.121980725365099	0.911895031057544	Latin Amer/ Caribb	LAC	All	Rural	60+
312	62.5	0	999	2018	0.399181033369783	0.31533840323785	0.484657875961722	High- Income Countr	HIC	All	Rural	60+
313	62.5	1	999	1990	-0.0061224910067123	-0.30418445316288	0.26296337087359	Midd East/ North Africa	MENA	All	Urban	60+
314	62.5	1	999	1990	0.040294335062975	-0.0358447778838082	0.113768013933977	Southeast and East Asia	Asia	All	Urban	60+
315	62.5	1	999	1990	0.142575599903255	0.0541505427267427	0.241649029224934	Centr/ East Eur & Centr Asia	FSU	All	Urban	60+
316	62.5	1	999	1990	0.171536803675056	-0.0601504098546831	0.505661316118403	South Asia	SAARC	All	Urban	60+
317	62.5	1	999	1990	0.254148104465232	-0.318970350378023	0.893529221160048	Sub- Saharan Africa	SSA	All	Urban	60+
318	62.5	1	999	1990	0.293743224558144	0.219368628855009	0.37505033645389	World	World	All	Urban	60+
319	62.5	1	999	1990	0.409475412782101	0.321067920975807	0.496807958866863	High- Income Countr	HIC	All	Urban	60+
320	62.5	1	999	1990	0.546258278782351	0.00222088910734999	1.09477140854058	Latin Amer/ Caribb	LAC	All	Urban	60+
321	62.5	1	999	2005	0.0277728968310754	-0.0343663657223756	0.0886393703672645	Southeast and East Asia	Asia	All	Urban	60+
322	62.5	1	999	2005	0.0609566480385315	-0.246210594104632	0.349950732091197	Midd East/ North Africa	MENA	All	Urban	60+
323	62.5	1	999	2005	0.134961307313152	-0.00284937880946606	0.282503025930594	Centr/ East Eur & Centr Asia	FSU	All	Urban	60+
324	62.5	1	999	2005	0.169364827602553	-0.103746822044935	0.537957451503016	South Asia	SAARC	All	Urban	60+
325	62.5	1	999	2005	0.238333904851285	0.15507795613588	0.320087595848923	World	World	All	Urban	60+
326	62.5	1	999	2005	0.260707717909583	-0.550723028292669	1.1824478826888	Sub- Saharan Africa	SSA	All	Urban	60+
327	62.5	1	999	2005	0.486236015014766	0.382877370323596	0.58631777801677	High- Income Countr	HIC	All	Urban	60+
328	62.5	1	999	2005	0.487042206322706	0.0253035386569458	0.947963115208395	Latin Amer/ Caribb	LAC	All	Urban	60+
329	62.5	1	999	2018	0.0266930786136692	-0.0275688440522556	0.0787888126159327	Southeast and East Asia	Asia	All	Urban	60+
330	62.5	1	999	2018	0.077610512815404	-0.125397948477065	0.325062499003251	South Asia	SAARC	All	Urban	60+
331	62.5	1	999	2018	0.0908008420949665	-0.252090719761596	0.439087348500387	Midd East/ North Africa	MENA	All	Urban	60+
332	62.5	1	999	2018	0.174326201836683	0.0926131136629327	0.256078361818107	World	World	All	Urban	60+
333	62.5	1	999	2018	0.182084033663841	0.0367612765411749	0.342237772957079	Centr/ East Eur & Centr Asia	FSU	All	Urban	60+
334	62.5	1	999	2018	0.225241279393347	-0.715759280567044	1.25279695039899	Sub- Saharan Africa	SSA	All	Urban	60+
335	62.5	1	999	2018	0.391293815659815	0.304611736245164	0.476989059537847	High- Income Countr	HIC	All	Urban	60+
336	62.5	1	999	2018	0.484989666725431	-0.0139647635991548	0.991864917837968	Latin Amer/ Caribb	LAC	All	Urban	60+
337	62.5	999	1	1990	-0.0723730637322	-0.41385885742519	0.230693530649175	Midd East/ North Africa	MENA	Low	All	60+
338	62.5	999	1	1990	0.00448125014810871	-0.0226722593856519	0.0299877676051456	Southeast and East Asia	Asia	Low	All	60+
339	62.5	999	1	1990	0.0392967697615768	-0.0275472434528026	0.107861026782296	World	World	Low	All	60+
340	62.5	999	1	1990	0.0546705040291347	-0.0196912095669639	0.161587808064276	South Asia	SAARC	Low	All	60+
341	62.5	999	1	1990	0.122397492185668	-0.13174903851983	0.387216789921283	Sub- Saharan Africa	SSA	Low	All	60+
342	62.5	999	1	1990	0.161485450796683	0.0593376995132222	0.284708580934442	Centr/ East Eur & Centr Asia	FSU	Low	All	60+
343	62.5	999	1	1990	0.379067993955329	0.282259984003347	0.483084724999794	High- Income Countr	HIC	Low	All	60+
344	62.5	999	1	1990	0.428909448066597	-0.10922350832531	0.964284972461597	Latin Amer/ Caribb	LAC	Low	All	60+
345	62.5	999	1	2005	-0.00262507641968547	-0.0510274885080286	0.0417773996796996	Southeast and East Asia	Asia	Low	All	60+
346	62.5	999	1	2005	0.0071265635249727	-0.438939519147069	0.410144360534597	Midd East/ North Africa	MENA	Low	All	60+
347	62.5	999	1	2005	0.0406337121673395	-0.0604454420567814	0.144772479508421	World	World	Low	All	60+
348	62.5	999	1	2005	0.0513832113429911	-0.0269918938137647	0.160432923328577	South Asia	SAARC	Low	All	60+
349	62.5	999	1	2005	0.149430793248814	-0.0127546860733935	0.330582230190137	Centr/ East Eur & Centr Asia	FSU	Low	All	60+
350	62.5	999	1	2005	0.163498396285496	-0.329474143125538	0.732479913747125	Sub- Saharan Africa	SSA	Low	All	60+
351	62.5	999	1	2005	0.374465858869968	-0.0777061116564532	0.803273931449871	Latin Amer/ Caribb	LAC	Low	All	60+
352	62.5	999	1	2005	0.40729207911798	0.303243297963852	0.51790030651352	High- Income Countr	HIC	Low	All	60+
353	62.5	999	1	2018	-0.000389433732042136	-0.0618396182659452	0.0545651934744173	Southeast and East Asia	Asia	Low	All	60+
354	62.5	999	1	2018	0.0194171841876869	-0.391928164477365	0.409697269330073	Midd East/ North Africa	MENA	Low	All	60+
355	62.5	999	1	2018	0.0322952711595275	-0.0664217264622024	0.130128243913787	World	World	Low	All	60+
356	62.5	999	1	2018	0.0330227388383569	-0.0452385526435468	0.127189176083372	South Asia	SAARC	Low	All	60+
357	62.5	999	1	2018	0.133078806194055	-0.494029862878403	0.837194746443907	Sub- Saharan Africa	SSA	Low	All	60+
358	62.5	999	1	2018	0.200248252250403	0.0479139025853746	0.381991309291782	Centr/ East Eur & Centr Asia	FSU	Low	All	60+
359	62.5	999	1	2018	0.406917286808899	-0.0751242655299117	0.886551809674657	Latin Amer/ Caribb	LAC	Low	All	60+
360	62.5	999	1	2018	0.408745441761169	0.295921569856231	0.528377681850343	High- Income Countr	HIC	Low	All	60+
361	62.5	999	2	1990	-0.0163040972590038	-0.364604797324299	0.299812598101854	Midd East/ North Africa	MENA	Medium	All	60+
362	62.5	999	2	1990	0.0115836865606099	-0.0353989542406732	0.0566874922652903	Southeast and East Asia	Asia	Medium	All	60+
363	62.5	999	2	1990	0.0688611990547536	-0.00216629061473413	0.168802542564089	South Asia	SAARC	Medium	All	60+
364	62.5	999	2	1990	0.12441398953014	0.064410599717025	0.186687283135593	World	World	Medium	All	60+
365	62.5	999	2	1990	0.162758567351588	0.0674864291461081	0.277296972006327	Centr/ East Eur & Centr Asia	FSU	Medium	All	60+
366	62.5	999	2	1990	0.244028770297777	-0.290662977221487	0.831710256668972	Sub- Saharan Africa	SSA	Medium	All	60+
367	62.5	999	2	1990	0.37930838512181	0.283669530614483	0.476725199195137	High- Income Countr	HIC	Medium	All	60+
368	62.5	999	2	1990	0.546875864159399	-0.0568036919561121	1.1502981773786	Latin Amer/ Caribb	LAC	Medium	All	60+
369	62.5	999	2	2005	-0.000452314187675	-0.0396945262059826	0.0364086681269922	Southeast and East Asia	Asia	Medium	All	60+
370	62.5	999	2	2005	0.0527928594494113	-0.295458067821826	0.396780051795293	Midd East/ North Africa	MENA	Medium	All	60+
371	62.5	999	2	2005	0.0764122858380411	-0.0476440271145101	0.242927276105266	South Asia	SAARC	Medium	All	60+
372	62.5	999	2	2005	0.0919018614960504	0.0152165098964238	0.166353926621075	World	World	Medium	All	60+
373	62.5	999	2	2005	0.146225870652029	0.0259243232986476	0.279117013003112	Centr/ East Eur & Centr Asia	FSU	Medium	All	60+
374	62.5	999	2	2005	0.25591570552275	-0.547568588942335	1.15613911996528	Sub- Saharan Africa	SSA	Medium	All	60+
375	62.5	999	2	2005	0.447063801756298	0.347801489608998	0.548303330086028	High- Income Countr	HIC	Medium	All	60+
376	62.5	999	2	2005	0.493865862945677	-0.0154521709650163	1.00422580692402	Latin Amer/ Caribb	LAC	Medium	All	60+
377	62.5	999	2	2018	0.0128371663921163	-0.0336943441554693	0.0564998542342492	Southeast and East Asia	Asia	Medium	All	60+
378	62.5	999	2	2018	0.0432330056513069	-0.038303444932827	0.141183563761651	South Asia	SAARC	Medium	All	60+
379	62.5	999	2	2018	0.0798134887562847	-0.315070140970385	0.493263947748657	Midd East/ North Africa	MENA	Medium	All	60+
380	62.5	999	2	2018	0.106262151966373	0.0324738997937875	0.180305511654061	World	World	Medium	All	60+
381	62.5	999	2	2018	0.229090147008487	0.0790823916094786	0.396285855644648	Centr/ East Eur & Centr Asia	FSU	Medium	All	60+
382	62.5	999	2	2018	0.283623766948333	-0.701060910174794	1.32461175763884	Sub- Saharan Africa	SSA	Medium	All	60+
383	62.5	999	2	2018	0.385372841320724	0.289981180522417	0.484355853738815	High- Income Countr	HIC	Medium	All	60+
384	62.5	999	2	2018	0.51148591724646	-0.0593466338845173	1.09870709497761	Latin Amer/ Caribb	LAC	Medium	All	60+
385	62.5	999	3	1990	-0.0338202364599115	-0.297523119522788	0.204037244759856	Midd East/ North Africa	MENA	High	All	60+
386	62.5	999	3	1990	0.0315804486752153	-0.0399868479528532	0.10274972642233	Southeast and East Asia	Asia	High	All	60+
387	62.5	999	3	1990	0.143582299539992	0.044392748982252	0.260272080863677	Centr/ East Eur & Centr Asia	FSU	High	All	60+
388	62.5	999	3	1990	0.162123236382896	-0.169674117124751	0.585655232511222	South Asia	SAARC	High	All	60+
389	62.5	999	3	1990	0.280466370888158	0.218660703919836	0.345960215441565	World	World	High	All	60+
390	62.5	999	3	1990	0.280398962766732	-0.447268978623952	1.06143313321771	Sub- Saharan Africa	SSA	High	All	60+
391	62.5	999	3	1990	0.439640157838766	0.345744228454702	0.533011181627464	High- Income Countr	HIC	High	All	60+
392	62.5	999	3	1990	0.56676947763271	-0.112823002563818	1.25247513581528	Latin Amer/ Caribb	LAC	High	All	60+
393	62.5	999	3	2005	0.0132386914657363	-0.262400412337227	0.271562474473735	Midd East/ North Africa	MENA	High	All	60+
394	62.5	999	3	2005	0.0292870596902709	-0.0366164323783413	0.0929583743762528	Southeast and East Asia	Asia	High	All	60+
395	62.5	999	3	2005	0.0979546779633766	-0.0685203496893557	0.317708952113748	South Asia	SAARC	High	All	60+
396	62.5	999	3	2005	0.13405263459884	-0.00401436244404373	0.277144332550375	Centr/ East Eur & Centr Asia	FSU	High	All	60+
397	62.5	999	3	2005	0.226777963834777	0.162620594155491	0.293604656794185	World	World	High	All	60+
398	62.5	999	3	2005	0.317039850432121	-0.567282609810391	1.25864502231344	Sub- Saharan Africa	SSA	High	All	60+
399	62.5	999	3	2005	0.472955237565899	-0.045451906683175	1.01412896505815	Latin Amer/ Caribb	LAC	High	All	60+
400	62.5	999	3	2005	0.505971542364948	0.399367198275764	0.613278345976891	High- Income Countr	HIC	High	All	60+
401	62.5	999	3	2018	-0.00735893761187742	-0.411029880366314	0.419896658582581	South Asia	SAARC	High	All	60+
402	62.5	999	3	2018	0.0340121723872367	-0.0264922402273504	0.0922320902065246	Southeast and East Asia	Asia	High	All	60+
403	62.5	999	3	2018	0.0597041241201661	-0.232635442968545	0.363495810405847	Midd East/ North Africa	MENA	High	All	60+
404	62.5	999	3	2018	0.170645978749865	0.0191363774011841	0.342380909720312	Centr/ East Eur & Centr Asia	FSU	High	All	60+
405	62.5	999	3	2018	0.219535736571048	0.15543397789966	0.287179759896429	World	World	High	All	60+
406	62.5	999	3	2018	0.29616452466276	-0.791606103144839	1.40038625437791	Sub- Saharan Africa	SSA	High	All	60+
407	62.5	999	3	2018	0.394047630363041	0.305871977232519	0.482764845909589	High- Income Countr	HIC	High	All	60+
408	62.5	999	3	2018	0.507995311504298	-0.0910895815078948	1.11715413638556	Latin Amer/ Caribb	LAC	High	All	60+
409	62.5	999	999	1990	-0.0511814487613613	-0.363705653539766	0.22043635510221	Midd East/ North Africa	MENA	All	All	60+
410	62.5	999	999	1990	0.0120358318395282	-0.0315541908769317	0.0542532015810617	Southeast and East Asia	Asia	All	All	60+
411	62.5	999	999	1990	0.0692852258950504	-0.0194365197558695	0.191282761419209	South Asia	SAARC	All	All	60+
412	62.5	999	999	1990	0.13358455351956	0.0784346219915193	0.18845978845401	World	World	All	All	60+
413	62.5	999	999	1990	0.155102251223915	0.0644720607483899	0.258374873899654	Centr/ East Eur & Centr Asia	FSU	All	All	60+
414	62.5	999	999	1990	0.166879105244617	-0.168389224496798	0.506765072599738	Sub- Saharan Africa	SSA	All	All	60+
415	62.5	999	999	1990	0.41058743918498	0.322776266512817	0.496212230051915	High- Income Countr	HIC	All	All	60+
416	62.5	999	999	1990	0.50239847962606	-0.00352063585674383	1.00646906132994	Latin Amer/ Caribb	LAC	All	All	60+
417	62.5	999	999	2005	0.00882562413638528	-0.0372280509322584	0.0532203885832052	Southeast and East Asia	Asia	All	All	60+
418	62.5	999	999	2005	0.0244337838318042	-0.299653635096106	0.317984826475096	Midd East/ North Africa	MENA	All	All	60+
419	62.5	999	999	2005	0.0727702661325133	-0.0451925691113097	0.220594592530514	South Asia	SAARC	All	All	60+
420	62.5	999	999	2005	0.134715675013455	0.069954527863054	0.198946513531564	World	World	All	All	60+
421	62.5	999	999	2005	0.138408115487761	0.00909348332855472	0.274213975181578	Centr/ East Eur & Centr Asia	FSU	All	All	60+
422	62.5	999	999	2005	0.211892131868727	-0.300674491564736	0.751350630928008	Sub- Saharan Africa	SSA	All	All	60+
423	62.5	999	999	2005	0.46299803377371	0.0203484218944551	0.882937704800145	Latin Amer/ Caribb	LAC	All	All	60+
424	62.5	999	999	2005	0.485248457462436	0.383772396854766	0.583162257891242	High- Income Countr	HIC	All	All	60+
425	62.5	999	999	2018	0.0131027346412107	-0.0375197732431205	0.060442225287379	Southeast and East Asia	Asia	All	All	60+
426	62.5	999	999	2018	0.0335335787404611	-0.063246717898327	0.144518111574245	South Asia	SAARC	All	All	60+
427	62.5	999	999	2018	0.0404350904707496	-0.305417977060442	0.374353245359061	Midd East/ North Africa	MENA	All	All	60+
428	62.5	999	999	2018	0.109523446360654	0.0399626134488843	0.177053982029406	World	World	All	All	60+
429	62.5	999	999	2018	0.174908348019422	-0.464430823702613	0.857394934155282	Sub- Saharan Africa	SSA	All	All	60+
430	62.5	999	999	2018	0.197943360939988	0.0573570875789669	0.348047575399142	Centr/ East Eur & Centr Asia	FSU	All	All	60+
431	62.5	999	999	2018	0.393504501935383	0.307251485903458	0.478005636135242	High- Income Countr	HIC	All	All	60+
432	62.5	999	999	2018	0.465171808574403	-0.0158334992942298	0.958338739187428	Latin Amer/ Caribb	LAC	All	All	60+
433	999	0	1	1990	-0.0975520076514093	-0.735746544753145	0.490917148366956	Midd East/ North Africa	MENA	Low	Rural	All
434	999	0	1	1990	0.0144867617731771	-0.0549730517029633	0.0802154232728347	Southeast and East Asia	Asia	Low	Rural	All
435	999	0	1	1990	0.0173358729405619	-0.0316310201014412	0.0720514257997105	South Asia	SAARC	Low	Rural	All
436	999	0	1	1990	0.0211102112262394	-0.0546991624157657	0.0977869490782613	World	World	Low	Rural	All
437	999	0	1	1990	0.131654191922551	-0.167785914479094	0.428883747341355	Sub- Saharan Africa	SSA	Low	Rural	All
438	999	0	1	1990	0.337949867695709	0.0429239547799113	0.695934556306141	Centr/ East Eur & Centr Asia	FSU	Low	Rural	All
439	999	0	1	1990	0.620507542110907	-0.157597513129225	1.38762491221011	Latin Amer/ Caribb	LAC	Low	Rural	All
440	999	0	1	1990	0.867280665330625	0.669975416957899	1.08094752416448	High- Income Countr	HIC	Low	Rural	All
441	999	0	1	2005	-0.0531869954396992	-0.986723199475891	0.762402637799335	Midd East/ North Africa	MENA	Low	Rural	All
442	999	0	1	2005	0.0150941114716986	-0.0378429716836364	0.0737977012660335	South Asia	SAARC	Low	Rural	All
443	999	0	1	2005	0.0206857953224548	-0.13811415200744	0.172869782440444	World	World	Low	Rural	All
444	999	0	1	2005	0.0242169083080779	-0.130158712715644	0.168997541127656	Southeast and East Asia	Asia	Low	Rural	All
445	999	0	1	2005	0.187559933240422	-0.415623056541194	0.828451758232488	Sub- Saharan Africa	SSA	Low	Rural	All
446	999	0	1	2005	0.379902045516394	0.0558217762287532	0.75554474848725	Centr/ East Eur & Centr Asia	FSU	Low	Rural	All
447	999	0	1	2005	0.474608740335794	-0.178797470363538	1.13330896635685	Latin Amer/ Caribb	LAC	Low	Rural	All
448	999	0	1	2005	0.844872140096064	0.634062030487157	1.06094100272281	High- Income Countr	HIC	Low	Rural	All
449	999	0	1	2018	-0.0602632837589431	-0.982936527816758	0.729344338336186	Midd East/ North Africa	MENA	Low	Rural	All
450	999	0	1	2018	0.0127803220827917	-0.0470137280541254	0.0762676354444202	South Asia	SAARC	Low	Rural	All
451	999	0	1	2018	0.0264370180777135	-0.148124122635018	0.200561932176184	World	World	Low	Rural	All
452	999	0	1	2018	0.0343168099723017	-0.134276624016016	0.199774393001411	Southeast and East Asia	Asia	Low	Rural	All
453	999	0	1	2018	0.212969041478545	-0.490162025628883	0.977938232010435	Sub- Saharan Africa	SSA	Low	Rural	All
454	999	0	1	2018	0.422599044155698	0.0926766169121117	0.827655741558855	Centr/ East Eur & Centr Asia	FSU	Low	Rural	All
455	999	0	1	2018	0.60027621258579	-0.156153356776252	1.3233570571235	Latin Amer/ Caribb	LAC	Low	Rural	All
456	999	0	1	2018	0.813035155817472	0.597995896547403	1.04047267188502	High- Income Countr	HIC	Low	Rural	All
457	999	0	2	1990	-0.0141433231394114	-0.570245062269698	0.502567510925839	Midd East/ North Africa	MENA	Medium	Rural	All
458	999	0	2	1990	0.016846674439748	-0.0711939175426044	0.102370704618767	Southeast and East Asia	Asia	Medium	Rural	All
459	999	0	2	1990	0.0314224474802234	-0.0179951677843333	0.0872105044548242	South Asia	SAARC	Medium	Rural	All
460	999	0	2	1990	0.0793191338062432	-0.00240642659076942	0.158592504353905	World	World	Medium	Rural	All
461	999	0	2	1990	0.25416797229233	-0.315659550386926	0.801958522902508	Sub- Saharan Africa	SSA	Medium	Rural	All
462	999	0	2	1990	0.386263699892391	0.0759993561003456	0.740299344567601	Centr/ East Eur & Centr Asia	FSU	Medium	Rural	All
463	999	0	2	1990	0.75028302546527	-0.159741808791585	1.6706292079949	Latin Amer/ Caribb	LAC	Medium	Rural	All
464	999	0	2	1990	0.863830052529387	0.675518824739694	1.0654970077544	High- Income Countr	HIC	Medium	Rural	All
465	999	0	2	2005	0.00983887382820314	-0.0818235667971419	0.100468423303585	Southeast and East Asia	Asia	Medium	Rural	All
466	999	0	2	2005	0.0218365379377547	-0.0628157032172032	0.111048455442546	South Asia	SAARC	Medium	Rural	All
467	999	0	2	2005	0.0606436265101653	-0.523233863683778	0.610368929200895	Midd East/ North Africa	MENA	Medium	Rural	All
468	999	0	2	2005	0.0628404264237512	-0.0580117560298407	0.181706602454655	World	World	Medium	Rural	All
469	999	0	2	2005	0.31651936449868	-0.667491806648931	1.32371905838684	Sub- Saharan Africa	SSA	Medium	Rural	All
470	999	0	2	2005	0.395896781876933	0.13899104485526	0.686045890117157	Centr/ East Eur & Centr Asia	FSU	Medium	Rural	All
471	999	0	2	2005	0.619339663774972	-0.097500952594177	1.35224504700358	Latin Amer/ Caribb	LAC	Medium	Rural	All
472	999	0	2	2005	0.938212223063036	0.740702415219508	1.14368976791762	High- Income Countr	HIC	Medium	Rural	All
473	999	0	2	2018	0.00675239368901218	-0.579298942579589	0.560178044719069	Midd East/ North Africa	MENA	Medium	Rural	All
474	999	0	2	2018	0.0128826102584996	-0.101771137411671	0.123402926355526	Southeast and East Asia	Asia	Medium	Rural	All
475	999	0	2	2018	0.0212684209402714	-0.0380138990468512	0.0863629012998621	South Asia	SAARC	Medium	Rural	All
476	999	0	2	2018	0.0722955711844411	-0.0675205603570629	0.216240363505862	World	World	Medium	Rural	All
477	999	0	2	2018	0.38949559662235	-0.806714353042149	1.64125554385981	Sub- Saharan Africa	SSA	Medium	Rural	All
478	999	0	2	2018	0.463254079458359	0.127830824838932	0.863865491322016	Centr/ East Eur & Centr Asia	FSU	Medium	Rural	All
479	999	0	2	2018	0.742586846362335	-0.14583466503619	1.64867507880752	Latin Amer/ Caribb	LAC	Medium	Rural	All
480	999	0	2	2018	0.770949593487754	0.590123589463194	0.964699003487536	High- Income Countr	HIC	Medium	Rural	All
481	999	0	3	1990	-0.0199561484727641	-0.433766454912774	0.38190886000945	Midd East/ North Africa	MENA	High	Rural	All
482	999	0	3	1990	0.0293715974903948	-0.0687443244751294	0.122927620142342	Southeast and East Asia	Asia	High	Rural	All
483	999	0	3	1990	0.0334704893131832	-0.199733839073463	0.273360159540515	South Asia	SAARC	High	Rural	All
484	999	0	3	1990	0.235030821127244	0.131844977741291	0.339358787226283	World	World	High	Rural	All
485	999	0	3	1990	0.322876452382369	-0.443443042693976	1.09260729352442	Sub- Saharan Africa	SSA	High	Rural	All
486	999	0	3	1990	0.361304333535449	0.0220221949439729	0.754538759457411	Centr/ East Eur & Centr Asia	FSU	High	Rural	All
487	999	0	3	1990	0.723979104088468	-0.26598686830319	1.70702265070043	Latin Amer/ Caribb	LAC	High	Rural	All
488	999	0	3	1990	1.00582213184524	0.802061763175758	1.21932575103769	High- Income Countr	HIC	High	Rural	All
489	999	0	3	2005	0.0142174588348075	-0.0832332482363524	0.107098271771655	Southeast and East Asia	Asia	High	Rural	All
490	999	0	3	2005	0.015105642858871	-0.421811733850847	0.442111635674871	Midd East/ North Africa	MENA	High	Rural	All
491	999	0	3	2005	0.0266181975221595	-0.0903269194778012	0.152240993938008	South Asia	SAARC	High	Rural	All
492	999	0	3	2005	0.16837884496074	0.0753986507100266	0.257647842925909	World	World	High	Rural	All
493	999	0	3	2005	0.37864367116757	0.12053282713391	0.680586966082464	Centr/ East Eur & Centr Asia	FSU	High	Rural	All
494	999	0	3	2005	0.365147440007847	-0.63457255038648	1.47544038880904	Sub- Saharan Africa	SSA	High	Rural	All
495	999	0	3	2005	0.588563208298528	-0.176749854507087	1.34404780447558	Latin Amer/ Caribb	LAC	High	Rural	All
496	999	0	3	2005	1.10035949596275	0.873492538199569	1.33819199590111	High- Income Countr	HIC	High	Rural	All
497	999	0	3	2018	-0.0101408232349713	-0.300998816615108	0.284153195678595	South Asia	SAARC	High	Rural	All
498	999	0	3	2018	-0.000409270306403363	-0.442532661233004	0.427536882551976	Midd East/ North Africa	MENA	High	Rural	All
499	999	0	3	2018	0.00311708235625312	-0.111317993052583	0.111846757692435	Southeast and East Asia	Asia	High	Rural	All
500	999	0	3	2018	0.214828143519494	0.0843835659952464	0.345662015970814	World	World	High	Rural	All
501	999	0	3	2018	0.412202137368492	-0.874983603900343	1.667430783031	Sub- Saharan Africa	SSA	High	Rural	All
502	999	0	3	2018	0.415031756365315	0.0623075300254621	0.82917295305204	Centr/ East Eur & Centr Asia	FSU	High	Rural	All
503	999	0	3	2018	0.702619410820153	-0.242842664281906	1.65960403303058	Latin Amer/ Caribb	LAC	High	Rural	All
504	999	0	3	2018	0.825959555132206	0.650833415105423	1.00706188637895	High- Income Countr	HIC	High	Rural	All
505	999	0	999	1990	-0.0648844652333105	-0.607970985467657	0.44186666998175	Midd East/ North Africa	MENA	All	Rural	All
506	999	0	999	1990	0.019063966364927	-0.0616833916627935	0.0964284260928472	Southeast and East Asia	Asia	All	Rural	All
507	999	0	999	1990	0.0237359322575381	-0.0357569635922202	0.0880066119686427	South Asia	SAARC	All	Rural	All
508	999	0	999	1990	0.0796173285286565	0.00540411250506867	0.154513858079612	World	World	All	Rural	All
509	999	0	999	1990	0.180412092290483	-0.186302318488574	0.523656773106641	Sub- Saharan Africa	SSA	All	Rural	All
510	999	0	999	1990	0.367410001747788	0.123245596461501	0.660329148990887	Centr/ East Eur & Centr Asia	FSU	All	Rural	All
511	999	0	999	1990	0.685623108866629	-0.0895753227420206	1.45697467835719	Latin Amer/ Caribb	LAC	All	Rural	All
512	999	0	999	1990	0.935889285011964	0.758205091592536	1.11760351335338	High- Income Countr	HIC	All	Rural	All
513	999	0	999	2005	0.0031493730280785	-0.625817662888835	0.567048752996605	Midd East/ North Africa	MENA	All	Rural	All
514	999	0	999	2005	0.0142744419583458	-0.0804935937187931	0.104780983802351	Southeast and East Asia	Asia	All	Rural	All
515	999	0	999	2005	0.0207114102622818	-0.0587777881591851	0.103934124634414	South Asia	SAARC	All	Rural	All
516	999	0	999	2005	0.0831586693472359	-0.0209331971787553	0.184001736397871	World	World	All	Rural	All
517	999	0	999	2005	0.253957960459071	-0.371020248886474	0.866305495731391	Sub- Saharan Africa	SSA	All	Rural	All
518	999	0	999	2005	0.382230697890977	0.138909329533494	0.665265301731004	Centr/ East Eur & Centr Asia	FSU	All	Rural	All
519	999	0	999	2005	0.577311606725915	-0.075492607669373	1.21107711878646	Latin Amer/ Caribb	LAC	All	Rural	All
520	999	0	999	2005	1.04007774710055	0.834850542992988	1.24977132355473	High- Income Countr	HIC	All	Rural	All
521	999	0	999	2018	-0.0379639129628388	-0.734834443359944	0.578650728480068	Midd East/ North Africa	MENA	All	Rural	All
522	999	0	999	2018	0.0128726607686067	-0.0574699607383246	0.0877360519314891	South Asia	SAARC	All	Rural	All
523	999	0	999	2018	0.0210414548922728	-0.100796168777765	0.134900258199564	Southeast and East Asia	Asia	All	Rural	All
524	999	0	999	2018	0.0722707702231274	-0.0608420041184552	0.204686245145018	World	World	All	Rural	All
525	999	0	999	2018	0.273195146559689	-0.45473084366252	0.990582028498234	Sub- Saharan Africa	SSA	All	Rural	All
526	999	0	999	2018	0.436970630547968	0.14877544443074	0.761181720207089	Centr/ East Eur & Centr Asia	FSU	All	Rural	All
527	999	0	999	2018	0.67586064264998	-0.0927438755069387	1.42839597251652	Latin Amer/ Caribb	LAC	All	Rural	All
528	999	0	999	2018	0.804583231093899	0.640917312241351	0.972079670016415	High- Income Countr	HIC	All	Rural	All
529	999	1	1	1990	0.0343053800835121	-0.0468058975372859	0.113050214918882	Southeast and East Asia	Asia	Low	Urban	All
530	999	1	1	1990	0.0414897408191448	-0.464109276003472	0.539976142287532	Midd East/ North Africa	MENA	Low	Urban	All
531	999	1	1	1990	0.0820764810188919	-0.214318215571364	0.415627853380621	South Asia	SAARC	Low	Urban	All
532	999	1	1	1990	0.217896845614169	0.0148477565059694	0.421006404769016	World	World	Low	Urban	All
533	999	1	1	1990	0.253169971917202	-0.328909778643274	0.853516909454383	Sub- Saharan Africa	SSA	Low	Urban	All
534	999	1	1	1990	0.291744510611075	0.115390809236721	0.519789219039778	Centr/ East Eur & Centr Asia	FSU	Low	Urban	All
535	999	1	1	1990	0.786878334939137	-0.164364145079605	1.7765017076951	Latin Amer/ Caribb	LAC	Low	Urban	All
536	999	1	1	1990	0.85094462563281	0.650767467179097	1.06895789226603	High- Income Countr	HIC	Low	Urban	All
537	999	1	1	2005	0.032655354985242	-0.0767110650938516	0.140090078298095	Southeast and East Asia	Asia	Low	Urban	All
538	999	1	1	2005	0.0665011117374597	-0.237876572236541	0.408306249745456	South Asia	SAARC	Low	Urban	All
539	999	1	1	2005	0.163613376362216	-0.0899383125437206	0.404914941821278	World	World	Low	Urban	All
540	999	1	1	2005	0.197428204494839	-0.455859754383681	0.809511478996714	Midd East/ North Africa	MENA	Low	Urban	All
541	999	1	1	2005	0.304068685877829	-0.786415004312774	1.53233730549047	Sub- Saharan Africa	SSA	Low	Urban	All
542	999	1	1	2005	0.386712209333203	0.0886411355510879	0.744139117031593	Centr/ East Eur & Centr Asia	FSU	Low	Urban	All
543	999	1	1	2005	0.620435997669843	-0.140198378346647	1.34613902227465	Latin Amer/ Caribb	LAC	Low	Urban	All
544	999	1	1	2005	0.859353034225903	0.646509374848355	1.08591316149744	High- Income Countr	HIC	Low	Urban	All
545	999	1	1	2018	0.0387384347438163	-0.0812963389220185	0.150615771499383	Southeast and East Asia	Asia	Low	Urban	All
546	999	1	1	2018	0.0630131213712593	-0.237386370765077	0.403666365370415	South Asia	SAARC	Low	Urban	All
547	999	1	1	2018	0.138941066712819	-0.472279898937976	0.720007913867927	Midd East/ North Africa	MENA	Low	Urban	All
548	999	1	1	2018	0.170620538020808	-0.0617613362026585	0.399682705580979	World	World	Low	Urban	All
549	999	1	1	2018	0.319659911915214	-0.891741797050359	1.64257267248041	Sub- Saharan Africa	SSA	Low	Urban	All
550	999	1	1	2018	0.388882460783548	0.104772073673526	0.721161272335194	Centr/ East Eur & Centr Asia	FSU	Low	Urban	All
551	999	1	1	2018	0.695276008037214	-0.0420342188522694	1.4248989054356	Latin Amer/ Caribb	LAC	Low	Urban	All
552	999	1	1	2018	0.803148127912867	0.590666230404613	1.03170979556402	High- Income Countr	HIC	Low	Urban	All
553	999	1	2	1990	0.0872458189833266	-0.505998607571798	0.628149084513827	Midd East/ North Africa	MENA	Medium	Urban	All
554	999	1	2	1990	0.107024435462935	-0.036584732939784	0.250487762034393	Southeast and East Asia	Asia	Medium	Urban	All
555	999	1	2	1990	0.146608806748525	-0.120583415612069	0.471868194165766	South Asia	SAARC	Medium	Urban	All
556	999	1	2	1990	0.335264277100902	0.139285350994393	0.55838280411098	Centr/ East Eur & Centr Asia	FSU	Medium	Urban	All
557	999	1	2	1990	0.418529126604891	0.254492736546621	0.584461769233605	World	World	Medium	Urban	All
558	999	1	2	1990	0.555267559490734	-0.786717060923919	1.95279113920404	Sub- Saharan Africa	SSA	Medium	Urban	All
559	999	1	2	1990	0.854005548832867	0.660076430424633	1.0620536347555	High- Income Countr	HIC	Medium	Urban	All
560	999	1	2	1990	0.905742465592899	-0.055588021952204	1.89346374090185	Latin Amer/ Caribb	LAC	Medium	Urban	All
561	999	1	2	2005	0.0442797585085145	-0.0495951161536665	0.135321800842499	Southeast and East Asia	Asia	Medium	Urban	All
562	999	1	2	2005	0.112140763783684	-0.33746137638852	0.603317345150532	South Asia	SAARC	Medium	Urban	All
563	999	1	2	2005	0.286843937443762	-0.32158325937468	0.921437565953851	Midd East/ North Africa	MENA	Medium	Urban	All
564	999	1	2	2005	0.301978258148988	0.120219217677577	0.483903496781399	World	World	Medium	Urban	All
565	999	1	2	2005	0.391721638010844	0.148622777275125	0.663322065680101	Centr/ East Eur & Centr Asia	FSU	Medium	Urban	All
566	999	1	2	2005	0.523368494657621	-1.0799589759426	2.14855939795377	Sub- Saharan Africa	SSA	Medium	Urban	All
567	999	1	2	2005	0.768680905585081	-0.0113796393244862	1.57099147743655	Latin Amer/ Caribb	LAC	Medium	Urban	All
568	999	1	2	2005	0.96675116728702	0.759552236725375	1.17915726979743	High- Income Countr	HIC	Medium	Urban	All
569	999	1	2	2018	0.0606033349836109	-0.0366862044583045	0.155171578454006	Southeast and East Asia	Asia	Medium	Urban	All
570	999	1	2	2018	0.120229970778773	-0.156704643954617	0.449630833303907	South Asia	SAARC	Medium	Urban	All
571	999	1	2	2018	0.22980378482425	-0.399810393576569	0.892877213075714	Midd East/ North Africa	MENA	Medium	Urban	All
572	999	1	2	2018	0.297575464780958	0.124473373476956	0.472925358836085	World	World	Medium	Urban	All
573	999	1	2	2018	0.421189414972052	0.164035549692948	0.715040163458419	Centr/ East Eur & Centr Asia	FSU	Medium	Urban	All
574	999	1	2	2018	0.621522476176859	-1.15388974587988	2.43818436982538	Sub- Saharan Africa	SSA	Medium	Urban	All
575	999	1	2	2018	0.764397340778637	0.580911580797637	0.957539480323206	High- Income Countr	HIC	Medium	Urban	All
576	999	1	2	2018	0.856659745893198	0.00614812813448778	1.71546178041418	Latin Amer/ Caribb	LAC	Medium	Urban	All
577	999	1	3	1990	0.0647992860621133	-0.356450124830156	0.498868878201988	Midd East/ North Africa	MENA	High	Urban	All
578	999	1	3	1990	0.167782489358948	-1.17076988581204	1.48238730048733	South Asia	SAARC	High	Urban	All
579	999	1	3	1990	0.195730761392998	-0.0128607251918238	0.399508426949337	Southeast and East Asia	Asia	High	Urban	All
580	999	1	3	1990	0.293825822938121	0.100553170311569	0.504525386242331	Centr/ East Eur & Centr Asia	FSU	High	Urban	All
581	999	1	3	1990	0.622563919422952	0.483524634790931	0.761489567636431	World	World	High	Urban	All
582	999	1	3	1990	0.64971207265654	-0.977495685227319	2.34750753231619	Sub- Saharan Africa	SSA	High	Urban	All
583	999	1	3	1990	0.884770177076371	-0.0855461937354524	1.86877153339446	Latin Amer/ Caribb	LAC	High	Urban	All
584	999	1	3	1990	0.985764096150016	0.782174295684855	1.19379467637604	High- Income Countr	HIC	High	Urban	All
585	999	1	3	2005	0.132069906642617	-0.00683829040969746	0.271481351239943	Southeast and East Asia	Asia	High	Urban	All
586	999	1	3	2005	0.147785930867537	-0.434943084521782	0.765398526172403	South Asia	SAARC	High	Urban	All
587	999	1	3	2005	0.238014197622165	-0.267035345882829	0.761849447447706	Midd East/ North Africa	MENA	High	Urban	All
588	999	1	3	2005	0.377429979410777	0.0942578659693903	0.684896303765468	Centr/ East Eur & Centr Asia	FSU	High	Urban	All
589	999	1	3	2005	0.542632744951996	0.397035063198564	0.688556702004105	World	World	High	Urban	All
590	999	1	3	2005	0.665820295251956	-1.03476206072637	2.42963022815932	Sub- Saharan Africa	SSA	High	Urban	All
591	999	1	3	2005	0.756729341589363	-0.0556441272870294	1.56103714864385	Latin Amer/ Caribb	LAC	High	Urban	All
592	999	1	3	2005	1.09747594492252	0.86181123633104	1.33532402220621	High- Income Countr	HIC	High	Urban	All
593	999	1	3	2018	0.0493135477504052	-1.31470760380058	1.37657185814237	South Asia	SAARC	High	Urban	All
594	999	1	3	2018	0.101733652845588	-0.0145800353877904	0.216309426493782	Southeast and East Asia	Asia	High	Urban	All
595	999	1	3	2018	0.193184906867975	-0.298576266438971	0.71338390656931	Midd East/ North Africa	MENA	High	Urban	All
596	999	1	3	2018	0.378649950589157	0.0911879006601403	0.714157550603831	Centr/ East Eur & Centr Asia	FSU	High	Urban	All
597	999	1	3	2018	0.462676939881133	0.322018834993221	0.604877974333601	World	World	High	Urban	All
598	999	1	3	2018	0.684086164189677	-1.24063226751392	2.67415171533515	Sub- Saharan Africa	SSA	High	Urban	All
599	999	1	3	2018	0.804872433454956	0.628109803392677	0.984172993887766	High- Income Countr	HIC	High	Urban	All
600	999	1	3	2018	0.867037294896851	-0.0184335234487658	1.71841241092275	Latin Amer/ Caribb	LAC	High	Urban	All
601	999	1	999	1990	0.0592631744454637	-0.394901313469736	0.486875949576839	Midd East/ North Africa	MENA	All	Urban	All
602	999	1	999	1990	0.106939929566022	-0.029403978157502	0.24188413338146	Southeast and East Asia	Asia	All	Urban	All
603	999	1	999	1990	0.110451407036033	-0.241576576427114	0.487726861433145	South Asia	SAARC	All	Urban	All
604	999	1	999	1990	0.309033952452911	0.138838067770352	0.497846150893657	Centr/ East Eur & Centr Asia	FSU	All	Urban	All
605	999	1	999	1990	0.375537841062139	-0.427302972478306	1.19708252384579	Sub- Saharan Africa	SSA	All	Urban	All
606	999	1	999	1990	0.422924596450165	0.273481580670678	0.568238611338589	World	World	All	Urban	All
607	999	1	999	1990	0.858240049678867	-0.0260288156040673	1.74315003593366	Latin Amer/ Caribb	LAC	All	Urban	All
608	999	1	999	1990	0.923694819065036	0.73881258418573	1.10792564654644	High- Income Countr	HIC	All	Urban	All
609	999	1	999	2005	0.0747068460931371	-0.0312760114579029	0.17643047787301	Southeast and East Asia	Asia	All	Urban	All
610	999	1	999	2005	0.104074229301531	-0.326154689706438	0.555775326959665	South Asia	SAARC	All	Urban	All
611	999	1	999	2005	0.242939372681702	-0.256500699651235	0.725842754759956	Midd East/ North Africa	MENA	All	Urban	All
612	999	1	999	2005	0.379357492635639	0.223155017896316	0.527563895128581	World	World	All	Urban	All
613	999	1	999	2005	0.383567380267421	0.114058559863089	0.673660159392488	Centr/ East Eur & Centr Asia	FSU	All	Urban	All
614	999	1	999	2005	0.424928019254798	-0.627526881091101	1.50439337813189	Sub- Saharan Africa	SSA	All	Urban	All
615	999	1	999	2005	0.73327001286154	0.00726969637652036	1.4231358174024	Latin Amer/ Caribb	LAC	All	Urban	All
616	999	1	999	2005	1.05211636592863	0.834016413604218	1.26761341812642	High- Income Countr	HIC	All	Urban	All
617	999	1	999	2018	0.0630276388861141	-0.0381405763095208	0.160701021016505	Southeast and East Asia	Asia	All	Urban	All
618	999	1	999	2018	0.0813866496600516	-0.279979231721765	0.465561198862577	South Asia	SAARC	All	Urban	All
619	999	1	999	2018	0.176335310540093	-0.342666212605391	0.654007583516105	Midd East/ North Africa	MENA	All	Urban	All
620	999	1	999	2018	0.296482059588397	0.127605683270909	0.460115876020278	World	World	All	Urban	All
621	999	1	999	2018	0.397497906375451	0.137892942588154	0.679736303548314	Centr/ East Eur & Centr Asia	FSU	All	Urban	All
622	999	1	999	2018	0.429230026454883	-0.72403051991873	1.65363511886052	Sub- Saharan Africa	SSA	All	Urban	All
623	999	1	999	2018	0.788903703009738	0.0150807346453256	1.54029317030413	Latin Amer/ Caribb	LAC	All	Urban	All
624	999	1	999	2018	0.793124166540605	0.62354172640771	0.957032861698335	High- Income Countr	HIC	All	Urban	All
625	999	999	1	1990	-0.0329952588649898	-0.572933954967165	0.460393675062972	Midd East/ North Africa	MENA	Low	All	All
626	999	999	1	1990	0.0202745363652407	-0.0515600146106246	0.0868855169665931	Southeast and East Asia	Asia	Low	All	All
627	999	999	1	1990	0.0339969284074663	-0.0757971097178524	0.158691031380931	South Asia	SAARC	Low	All	All
628	999	999	1	1990	0.0812405546802839	-0.0298416640162594	0.192444677480754	World	World	Low	All	All
629	999	999	1	1990	0.165975114973013	-0.171879931167842	0.506155258602988	Sub- Saharan Africa	SSA	Low	All	All
630	999	999	1	1990	0.311485780153313	0.122856412687422	0.553871503290214	Centr/ East Eur & Centr Asia	FSU	Low	All	All
631	999	999	1	1990	0.740396348467548	-0.12417561073839	1.6056418898227	Latin Amer/ Caribb	LAC	Low	All	All
632	999	999	1	1990	0.855842281633177	0.658235922669186	1.07207581374418	High- Income Countr	HIC	Low	All	All
633	999	999	1	2005	0.0283596845905695	-0.0957175134789524	0.146194022762105	Southeast and East Asia	Asia	Low	All	All
634	999	999	1	2005	0.030369384332954	-0.0935299232753839	0.168683941612717	South Asia	SAARC	Low	All	All
635	999	999	1	2005	0.0796754726982177	-0.631567727173161	0.714015505388464	Midd East/ North Africa	MENA	Low	All	All
636	999	999	1	2005	0.0761441108862097	-0.0901694698601177	0.24337297333192	World	World	Low	All	All
637	999	999	1	2005	0.22396450660675	-0.405794760902141	0.870458263225528	Sub- Saharan Africa	SSA	Low	All	All
638	999	999	1	2005	0.387124577835448	0.0853001819134105	0.733086278654472	Centr/ East Eur & Centr Asia	FSU	Low	All	All
639	999	999	1	2005	0.584079912741657	-0.109504454963161	1.24976242695727	Latin Amer/ Caribb	LAC	Low	All	All
640	999	999	1	2005	0.856772496498117	0.646090800535109	1.07694483505571	High- Income Countr	HIC	Low	All	All
641	999	999	1	2018	0.0304893017940198	-0.106413844615498	0.184792413725636	South Asia	SAARC	Low	All	All
642	999	999	1	2018	0.036847229015927	-0.0954670171714105	0.164497784089744	Southeast and East Asia	Asia	Low	All	All
643	999	999	1	2018	0.0478341886809839	-0.621081392794335	0.627112587254718	Midd East/ North Africa	MENA	Low	All	All
644	999	999	1	2018	0.0958965821887911	-0.0802704200904379	0.273312184898902	World	World	Low	All	All
645	999	999	1	2018	0.260450272641986	-0.496631790093359	1.03425771938428	Sub- Saharan Africa	SSA	Low	All	All
646	999	999	1	2018	0.403088715365475	0.134653426783337	0.728021032460855	Centr/ East Eur & Centr Asia	FSU	Low	All	All
647	999	999	1	2018	0.680856604446798	-0.0509589030703887	1.3769138541016	Latin Amer/ Caribb	LAC	Low	All	All
648	999	999	1	2018	0.805857620171919	0.593660234609532	1.03153321860104	High- Income Countr	HIC	Low	All	All
649	999	999	2	1990	0.044863229590248	-0.502305622360573	0.528384796670548	Midd East/ North Africa	MENA	Medium	All	All
650	999	999	2	1990	0.0448578313221907	-0.0540684941469161	0.140301474307932	Southeast and East Asia	Asia	Medium	All	All
651	999	999	2	1990	0.0612235788936117	-0.0420803195312508	0.179923000519058	South Asia	SAARC	Medium	All	All
652	999	999	2	1990	0.208280216184762	0.0965844742203762	0.319740123553229	World	World	Medium	All	All
653	999	999	2	1990	0.353421392410244	-0.40236947769601	1.08927089870815	Sub- Saharan Africa	SSA	Medium	All	All
654	999	999	2	1990	0.357842638094601	0.155257927039636	0.583733387405165	Centr/ East Eur & Centr Asia	FSU	Medium	All	All
655	999	999	2	1990	0.856639526490391	0.665689573655181	1.05827894532262	High- Income Countr	HIC	Medium	All	All
656	999	999	2	1990	0.853500964933637	-0.0434817646032331	1.77357562452097	Latin Amer/ Caribb	LAC	Medium	All	All
657	999	999	2	2005	0.0254789950952109	-0.0659458413666964	0.11135918712176	Southeast and East Asia	Asia	Medium	All	All
658	999	999	2	2005	0.0494687014332593	-0.13655935301035	0.254767463240583	South Asia	SAARC	Medium	All	All
659	999	999	2	2005	0.173514347204489	0.0383388656208867	0.30582059400747	World	World	Medium	All	All
660	999	999	2	2005	0.201382384102262	-0.349476532389095	0.745102329584052	Midd East/ North Africa	MENA	Medium	All	All
661	999	999	2	2005	0.397059371366283	-0.604577063017032	1.42067072588848	Sub- Saharan Africa	SSA	Medium	All	All
662	999	999	2	2005	0.395476220248114	0.159293370927088	0.659010520914956	Centr/ East Eur & Centr Asia	FSU	Medium	All	All
663	999	999	2	2005	0.739731141132585	0.00304020123422877	1.49609227149582	Latin Amer/ Caribb	LAC	Medium	All	All
664	999	999	2	2005	0.959776265306758	0.756688151804056	1.17088788859404	High- Income Countr	HIC	Medium	All	All
665	999	999	2	2018	0.0401161809032646	-0.0584355703643702	0.132789719240797	Southeast and East Asia	Asia	Medium	All	All
666	999	999	2	2018	0.0549944401553919	-0.0730434321260008	0.205087821324305	South Asia	SAARC	Medium	All	All
667	999	999	2	2018	0.158470433861419	-0.405307644641754	0.721774434775927	Midd East/ North Africa	MENA	Medium	All	All
668	999	999	2	2018	0.192887968291088	0.0484622995619931	0.335454720624445	World	World	Medium	All	All
669	999	999	2	2018	0.439502874829569	0.195320817189135	0.731634535847456	Centr/ East Eur & Centr Asia	FSU	Medium	All	All
670	999	999	2	2018	0.500831805008371	-0.732107692149617	1.6963976594572	Sub- Saharan Africa	SSA	Medium	All	All
671	999	999	2	2018	0.765366092874573	0.583846749689915	0.956999040074427	High- Income Countr	HIC	Medium	All	All
672	999	999	2	2018	0.834812115105415	-0.00281316177705091	1.68165057424123	Latin Amer/ Caribb	LAC	Medium	All	All
673	999	999	3	1990	0.0275616709113488	-0.35720878624711	0.411426246319254	Midd East/ North Africa	MENA	High	All	All
674	999	999	3	1990	0.0701369341436593	-0.43297817753694	0.576418170771214	South Asia	SAARC	High	All	All
675	999	999	3	1990	0.0898452764237294	-0.0398559168945499	0.219861115925642	Southeast and East Asia	Asia	High	All	All
676	999	999	3	1990	0.321047970766144	0.112037186260518	0.551865594247552	Centr/ East Eur & Centr Asia	FSU	High	All	All
677	999	999	3	1990	0.440432966932944	-0.544236264020189	1.437787684724	Sub- Saharan Africa	SSA	High	All	All
678	999	999	3	1990	0.44573922356569	0.331960981169792	0.556844985382278	World	World	High	All	All
679	999	999	3	1990	0.84598369882977	-0.0725628488868839	1.74613926171722	Latin Amer/ Caribb	LAC	High	All	All
680	999	999	3	1990	0.990814125474532	0.788314614964835	1.19821360558754	High- Income Countr	HIC	High	All	All
681	999	999	3	2005	0.0633107335168577	-0.183961691093519	0.327484500024027	South Asia	SAARC	High	All	All
682	999	999	3	2005	0.0738351071299202	-0.0363956228016696	0.182290426387206	Southeast and East Asia	Asia	High	All	All
683	999	999	3	2005	0.160043484306224	-0.281315572358847	0.594702677285629	Midd East/ North Africa	MENA	High	All	All
684	999	999	3	2005	0.375675499656244	0.257826608461224	0.489336081703012	World	World	High	All	All
685	999	999	3	2005	0.380487043690248	0.116093769035938	0.664943805524879	Centr/ East Eur & Centr Asia	FSU	High	All	All
686	999	999	3	2005	0.497980637006435	-0.66406949931677	1.64037135585784	Sub- Saharan Africa	SSA	High	All	All
687	999	999	3	2005	0.723052101491927	-0.0595562617340746	1.48332549661136	Latin Amer/ Caribb	LAC	High	All	All
688	999	999	3	2005	1.09957704083782	0.868342863264536	1.33345687341685	High- Income Countr	HIC	High	All	All
689	999	999	3	2018	0.0205208470409858	-0.589407681363794	0.645165819794819	South Asia	SAARC	High	All	All
690	999	999	3	2018	0.0632472514209673	-0.0447827878513399	0.169597622131422	Southeast and East Asia	Asia	High	All	All
691	999	999	3	2018	0.136589092946152	-0.309821335859064	0.580969966835577	Midd East/ North Africa	MENA	High	All	All
692	999	999	3	2018	0.379476796631879	0.251495624501468	0.509392499777157	World	World	High	All	All
693	999	999	3	2018	0.39371511591336	0.119325525339933	0.70408301643921	Centr/ East Eur & Centr Asia	FSU	High	All	All
694	999	999	3	2018	0.534265738105835	-0.845830222602758	1.88547806615305	Sub- Saharan Africa	SSA	High	All	All
695	999	999	3	2018	0.808994426395569	0.633765110759508	0.986464299744452	High- Income Countr	HIC	High	All	All
696	999	999	3	2018	0.828865530246262	-0.019170593898344	1.65060363332686	Latin Amer/ Caribb	LAC	High	All	All
697	999	999	999	1990	-0.0048328042652577	-0.471257997701758	0.437783719162823	Midd East/ North Africa	MENA	All	All	All
698	999	999	999	1990	0.0459431629456286	-0.0450741036868508	0.135989615272757	Southeast and East Asia	Asia	All	All	All
699	999	999	999	1990	0.0463081132196331	-0.0846647315002435	0.187844832588253	South Asia	SAARC	All	All	All
700	999	999	999	1990	0.213523523520918	0.109929667501608	0.314056636033669	World	World	All	All	All
701	999	999	999	1990	0.241719908833855	-0.228488890779493	0.681095615813855	Sub- Saharan Africa	SSA	All	All	All
702	999	999	999	1990	0.333272521380304	0.151719380634693	0.530033785499161	Centr/ East Eur & Centr Asia	FSU	All	All	All
703	999	999	999	1990	0.807564594018411	-0.026244144947355	1.6366647398725	Latin Amer/ Caribb	LAC	All	All	All
704	999	999	999	1990	0.927557240258617	0.746116853809117	1.10793848684502	High- Income Countr	HIC	All	All	All
705	999	999	999	2005	0.0424060653357238	-0.0522868178905431	0.133434037348302	Southeast and East Asia	Asia	All	All	All
706	999	999	999	2005	0.0459477874985105	-0.13193944578294	0.2369424371149	South Asia	SAARC	All	All	All
707	999	999	999	2005	0.145171290076284	-0.376224492901207	0.623227198358673	Midd East/ North Africa	MENA	All	All	All
708	999	999	999	2005	0.223165646343914	0.101993956741528	0.341337830276741	World	World	All	All	All
709	999	999	999	2005	0.322459603634183	-0.370935446155552	1.00748641342031	Sub- Saharan Africa	SSA	All	All	All
710	999	999	999	2005	0.386463835735736	0.132759903341937	0.656978987619109	Centr/ East Eur & Centr Asia	FSU	All	All	All
711	999	999	999	2005	0.697273215871581	-0.0039956175661579	1.35496252738648	Latin Amer/ Caribb	LAC	All	All	All
712	999	999	999	2005	1.04986425972865	0.835312168923193	1.25906927979179	High- Income Countr	HIC	All	All	All
713	999	999	999	2018	0.0371017301569066	-0.124841945600972	0.21104929727606	South Asia	SAARC	All	All	All
714	999	999	999	2018	0.044739891869348	-0.05989078279495	0.14361063398681	Southeast and East Asia	Asia	All	All	All
715	999	999	999	2018	0.0915798716456552	-0.460399521601875	0.58078642086021	Midd East/ North Africa	MENA	All	All	All
716	999	999	999	2018	0.192095286567734	0.0521247254578315	0.3270408099621	World	World	All	All	All
717	999	999	999	2018	0.346290989614824	-0.481411311192883	1.16216813638931	Sub- Saharan Africa	SSA	All	All	All
718	999	999	999	2018	0.413105343796399	0.167892549902536	0.684948857309718	Centr/ East Eur & Centr Asia	FSU	All	All	All
719	999	999	999	2018	0.764514709715101	0.00597113211584569	1.50418591556684	Latin Amer/ Caribb	LAC	All	All	All
720	999	999	999	2018	0.795847177930649	0.627300046257903	0.958912108378335	High- Income Countr	HIC	All	All	All
