# Supplementary material for: Sugar-sweetened beverage intakes among adults between 1990 and 2018 in 185 countries
Source: Nat Commun. 2023 Oct 3;14:5957. doi: 10.1038/s41467-023-41269-8 (PMC10614169; doi:10.1038/s41467-023-41269-8)
Supplement: Supplementary file 8 — Source Data [file 41467_2023_41269_MOESM8_ESM.zip › SourceData/SourceDataFile7_SSBs.AbsoluteDiff.ByYear.ByCountry.AllCombos.ServingsPerWeek.Adults85Plus.1990.2005.2018.csv]

	iso3	superregion2	age	female	urban	educ	year	mean	lowerci_95	upperci_95	years_diff	region	age_group	sex	education_level	area_residency
1	AFG	SAARC	999	0	999	999	1990-2018	1.84234177492646	0.921849414210456	3.8128647657327	1990 to 2018	South Asia	All	Male	All	All
2	AFG	SAARC	999	1	999	999	1990-2018	1.68526271001342	0.835920968017258	3.55355143579173	1990 to 2018	South Asia	All	Female	All	All
3	AGO	SSA	999	0	999	999	1990-2018	3.6307047388239	1.47871918641011	6.81322143408016	1990 to 2018	Sub-Saharan Africa	All	Male	All	All
4	AGO	SSA	999	1	999	999	1990-2018	3.45972796575986	1.39024116429006	6.29128206031121	1990 to 2018	Sub-Saharan Africa	All	Female	All	All
5	ALB	FSU	999	0	999	999	1990-2018	22.4613623461148	17.8891451822703	26.6205482118486	1990 to 2018	Centr/East Eur & Centr Asia	All	Male	All	All
6	ALB	FSU	999	1	999	999	1990-2018	20.7268337998504	16.1259605245403	25.1811295080347	1990 to 2018	Centr/East Eur & Centr Asia	All	Female	All	All
7	ARE	MENA	999	0	999	999	1990-2018	-1.31998912401428	-2.06034080285554	-0.870689143878976	1990 to 2018	Mid. East/North Africa	All	Male	All	All
8	ARE	MENA	999	1	999	999	1990-2018	-1.38421664306097	-2.14790652285934	-0.888149080182065	1990 to 2018	Mid. East/North Africa	All	Female	All	All
9	ARG	LAC	999	0	999	999	1990-2018	2.01431289819766	1.60934164231199	2.52927015836845	1990 to 2018	Latin Amer/Caribbean	All	Male	All	All
10	ARG	LAC	999	1	999	999	1990-2018	1.57303253137831	1.29114668905135	1.89822271486923	1990 to 2018	Latin Amer/Caribbean	All	Female	All	All
11	ARM	FSU	999	0	999	999	1990-2018	1.18259703365559	0.787752574766512	1.74545411713096	1990 to 2018	Centr/East Eur & Centr Asia	All	Male	All	All
12	ARM	FSU	999	1	999	999	1990-2018	1.01599918194277	0.669618351227246	1.53146602038847	1990 to 2018	Centr/East Eur & Centr Asia	All	Female	All	All
13	ATG	LAC	999	0	999	999	1990-2018	1.42109693274928	0.924683193545262	2.17445352512292	1990 to 2018	Latin Amer/Caribbean	All	Male	All	All
14	ATG	LAC	999	1	999	999	1990-2018	1.32338490703525	0.852005780195984	2.08932763512221	1990 to 2018	Latin Amer/Caribbean	All	Female	All	All
15	AUS	HIC	999	0	999	999	1990-2018	-1.54117653381191	-1.96374056833432	-1.21456446719805	1990 to 2018	High-Income Countries	All	Male	All	All
16	AUS	HIC	999	1	999	999	1990-2018	-1.08042477330372	-1.38719719409707	-0.841831917616222	1990 to 2018	High-Income Countries	All	Female	All	All
17	AUT	HIC	999	0	999	999	1990-2018	0.0292356431843508	-0.00151699247451521	0.0601254099648661	1990 to 2018	High-Income Countries	All	Male	All	All
18	AUT	HIC	999	1	999	999	1990-2018	0.0297839073130359	0.00277721181505769	0.0574138972748492	1990 to 2018	High-Income Countries	All	Female	All	All
19	AZE	FSU	999	0	999	999	1990-2018	0.424195512056496	0.0411355609399669	0.927855237314512	1990 to 2018	Centr/East Eur & Centr Asia	All	Male	All	All
20	AZE	FSU	999	1	999	999	1990-2018	0.369042773090462	0.0302504982229897	0.817081270367609	1990 to 2018	Centr/East Eur & Centr Asia	All	Female	All	All
21	BDI	SSA	999	0	999	999	1990-2018	2.25000032342578	-0.18563528426166	5.7837076546723	1990 to 2018	Sub-Saharan Africa	All	Male	All	All
22	BDI	SSA	999	1	999	999	1990-2018	2.13484755878884	-0.142084387914429	5.66414166269984	1990 to 2018	Sub-Saharan Africa	All	Female	All	All
23	BEL	HIC	999	0	999	999	1990-2018	0.796569184798964	0.472468790378919	1.14631770999712	1990 to 2018	High-Income Countries	All	Male	All	All
24	BEL	HIC	999	1	999	999	1990-2018	0.712930586221919	0.42120242682504	1.01285331095235	1990 to 2018	High-Income Countries	All	Female	All	All
25	BEN	SSA	999	0	999	999	1990-2018	2.02971069758625	1.06955367353854	3.44673675273145	1990 to 2018	Sub-Saharan Africa	All	Male	All	All
26	BEN	SSA	999	1	999	999	1990-2018	1.98847503654156	1.05935272455964	3.48083391945904	1990 to 2018	Sub-Saharan Africa	All	Female	All	All
27	BFA	SSA	999	0	999	999	1990-2018	2.87016806160643	1.01992607427368	7.91279177349794	1990 to 2018	Sub-Saharan Africa	All	Male	All	All
28	BFA	SSA	999	1	999	999	1990-2018	2.62664135716392	0.891828141623085	7.41536133000448	1990 to 2018	Sub-Saharan Africa	All	Female	All	All
29	BGD	SAARC	999	0	999	999	1990-2018	-0.0114557446792388	-0.0184011147445751	-0.00707530248346932	1990 to 2018	South Asia	All	Male	All	All
30	BGD	SAARC	999	1	999	999	1990-2018	-0.0112724563626774	-0.0180721473746485	-0.00695687380475641	1990 to 2018	South Asia	All	Female	All	All
31	BGR	FSU	999	0	999	999	1990-2018	0.0154318744247655	0.0101590238777168	0.0221821239049055	1990 to 2018	Centr/East Eur & Centr Asia	All	Male	All	All
32	BGR	FSU	999	1	999	999	1990-2018	0.0133051173678315	0.00897457429376746	0.0194026345384202	1990 to 2018	Centr/East Eur & Centr Asia	All	Female	All	All
33	BHR	MENA	999	0	999	999	1990-2018	1.05748872709536	-0.990664114879847	3.34778110836644	1990 to 2018	Mid. East/North Africa	All	Male	All	All
34	BHR	MENA	999	1	999	999	1990-2018	1.01941893561584	-0.91998562846048	3.2703731689139	1990 to 2018	Mid. East/North Africa	All	Female	All	All
35	BHS	LAC	999	0	999	999	1990-2018	-16.5162369786008	-22.4905812324764	-10.5880649098633	1990 to 2018	Latin Amer/Caribbean	All	Male	All	All
36	BHS	LAC	999	1	999	999	1990-2018	-16.0422759896514	-22.1826944616468	-10.1774367836471	1990 to 2018	Latin Amer/Caribbean	All	Female	All	All
37	BIH	FSU	999	0	999	999	1990-2018	1.48134296797805	0.997842491956149	2.24044154470449	1990 to 2018	Centr/East Eur & Centr Asia	All	Male	All	All
38	BIH	FSU	999	1	999	999	1990-2018	1.30489234953669	0.864757610856641	1.9900688534871	1990 to 2018	Centr/East Eur & Centr Asia	All	Female	All	All
39	BLR	FSU	999	0	999	999	1990-2018	-0.886459720252758	-1.66110665258499	-0.330573086965527	1990 to 2018	Centr/East Eur & Centr Asia	All	Male	All	All
40	BLR	FSU	999	1	999	999	1990-2018	-0.738629995287661	-1.38417421518936	-0.297442702495574	1990 to 2018	Centr/East Eur & Centr Asia	All	Female	All	All
41	BLZ	LAC	999	0	999	999	1990-2018	5.15167458001722	3.45746468986741	7.80614951185492	1990 to 2018	Latin Amer/Caribbean	All	Male	All	All
42	BLZ	LAC	999	1	999	999	1990-2018	4.99903523104117	3.3166016127411	7.64758984146125	1990 to 2018	Latin Amer/Caribbean	All	Female	All	All
43	BOL	LAC	999	0	999	999	1990-2018	-2.86764995008605	-3.94005711872288	-2.10221630068527	1990 to 2018	Latin Amer/Caribbean	All	Male	All	All
44	BOL	LAC	999	1	999	999	1990-2018	-2.85910380119525	-3.93011904094231	-2.09254448968752	1990 to 2018	Latin Amer/Caribbean	All	Female	All	All
45	BRA	LAC	999	0	999	999	1990-2018	-3.0585589015147	-3.6140352639849	-2.60159990907221	1990 to 2018	Latin Amer/Caribbean	All	Male	All	All
46	BRA	LAC	999	1	999	999	1990-2018	-2.73960885050856	-3.20326655418212	-2.35082572881619	1990 to 2018	Latin Amer/Caribbean	All	Female	All	All
47	BRB	LAC	999	0	999	999	1990-2018	4.26565801759718	3.19979460366016	5.69597519657181	1990 to 2018	Latin Amer/Caribbean	All	Male	All	All
48	BRB	LAC	999	1	999	999	1990-2018	4.12865646309109	3.13293019621248	5.53566964935887	1990 to 2018	Latin Amer/Caribbean	All	Female	All	All
49	BRN	Asia	999	0	999	999	1990-2018	2.56339235370751	1.74576952745684	3.76515612530473	1990 to 2018	Southeast and East Asia	All	Male	All	All
50	BRN	Asia	999	1	999	999	1990-2018	2.28999444776841	1.55167265744964	3.39631265848974	1990 to 2018	Southeast and East Asia	All	Female	All	All
51	BTN	SAARC	999	0	999	999	1990-2018	1.18680036219457	0.459390004424089	2.73417970304839	1990 to 2018	South Asia	All	Male	All	All
52	BTN	SAARC	999	1	999	999	1990-2018	1.10915954736182	0.419032483143202	2.64871788632235	1990 to 2018	South Asia	All	Female	All	All
53	BWA	SSA	999	0	999	999	1990-2018	7.93803642193968	4.53688414200758	11.8559190976053	1990 to 2018	Sub-Saharan Africa	All	Male	All	All
54	BWA	SSA	999	1	999	999	1990-2018	7.52859504742859	4.21965067543488	11.2558904184562	1990 to 2018	Sub-Saharan Africa	All	Female	All	All
55	CAF	SSA	999	0	999	999	1990-2018	0.162669567185832	-0.487344355304887	0.916328231703314	1990 to 2018	Sub-Saharan Africa	All	Male	All	All
56	CAF	SSA	999	1	999	999	1990-2018	0.151894262445883	-0.458566050056625	0.841263396813544	1990 to 2018	Sub-Saharan Africa	All	Female	All	All
57	CAN	HIC	999	0	999	999	1990-2018	0.269517631108081	0.211648645266483	0.332584450817692	1990 to 2018	High-Income Countries	All	Male	All	All
58	CAN	HIC	999	1	999	999	1990-2018	0.215113322789544	0.169100196169986	0.26409205358744	1990 to 2018	High-Income Countries	All	Female	All	All
59	CHE	HIC	999	0	999	999	1990-2018	0.322424581521931	0.24982213388442	0.413955186070129	1990 to 2018	High-Income Countries	All	Male	All	All
60	CHE	HIC	999	1	999	999	1990-2018	0.280614035689119	0.217411522634035	0.360817360093794	1990 to 2018	High-Income Countries	All	Female	All	All
61	CHL	LAC	999	0	999	999	1990-2018	3.07173848507315	2.20890959612902	4.23772358242605	1990 to 2018	Latin Amer/Caribbean	All	Male	All	All
62	CHL	LAC	999	1	999	999	1990-2018	2.84368722255321	2.14675809289123	3.72662105046728	1990 to 2018	Latin Amer/Caribbean	All	Female	All	All
63	CHN	Asia	999	0	999	999	1990-2018	-0.0607303393577786	-0.0801878490617984	-0.0460979379254774	1990 to 2018	Southeast and East Asia	All	Male	All	All
64	CHN	Asia	999	1	999	999	1990-2018	-0.0590959129128903	-0.0771250485471629	-0.0454678504608121	1990 to 2018	Southeast and East Asia	All	Female	All	All
65	CIV	SSA	999	0	999	999	1990-2018	2.38714717187837	0.748871551239218	4.72420333699496	1990 to 2018	Sub-Saharan Africa	All	Male	All	All
66	CIV	SSA	999	1	999	999	1990-2018	2.27221463858818	0.690957160164544	4.640070041605	1990 to 2018	Sub-Saharan Africa	All	Female	All	All
67	CMR	SSA	999	0	999	999	1990-2018	5.62828700148024	3.47268471880441	8.83179000578714	1990 to 2018	Sub-Saharan Africa	All	Male	All	All
68	CMR	SSA	999	1	999	999	1990-2018	5.35062615910371	3.25216308614727	8.32229015542129	1990 to 2018	Sub-Saharan Africa	All	Female	All	All
69	COD	SSA	999	0	999	999	1990-2018	0.404837918233359	0.137175886959286	1.19563673706814	1990 to 2018	Sub-Saharan Africa	All	Male	All	All
70	COD	SSA	999	1	999	999	1990-2018	0.359283270494111	0.121659169830793	1.0649642620649	1990 to 2018	Sub-Saharan Africa	All	Female	All	All
71	COG	SSA	999	0	999	999	1990-2018	7.33038364198444	4.51033971819238	11.122416732167	1990 to 2018	Sub-Saharan Africa	All	Male	All	All
72	COG	SSA	999	1	999	999	1990-2018	6.90142870735891	4.3400376290227	10.5958748810602	1990 to 2018	Sub-Saharan Africa	All	Female	All	All
73	COL	LAC	999	0	999	999	1990-2018	5.73107852712637	4.23886942487254	7.26504691968863	1990 to 2018	Latin Amer/Caribbean	All	Male	All	All
74	COL	LAC	999	1	999	999	1990-2018	5.26309076674319	3.85441040285119	7.00109008009161	1990 to 2018	Latin Amer/Caribbean	All	Female	All	All
75	COM	SSA	999	0	999	999	1990-2018	2.48171464980292	0.440885572847831	5.25368060861089	1990 to 2018	Sub-Saharan Africa	All	Male	All	All
76	COM	SSA	999	1	999	999	1990-2018	2.38557454791569	0.346048797174189	5.05781962278887	1990 to 2018	Sub-Saharan Africa	All	Female	All	All
77	CPV	SSA	999	0	999	999	1990-2018	0.750826454600605	-0.308871054774547	2.13971270326923	1990 to 2018	Sub-Saharan Africa	All	Male	All	All
78	CPV	SSA	999	1	999	999	1990-2018	0.649178587394282	-0.353194897528123	1.89182679175975	1990 to 2018	Sub-Saharan Africa	All	Female	All	All
79	CRI	LAC	999	0	999	999	1990-2018	-3.01819300093782	-4.59286933724327	-1.94740268286718	1990 to 2018	Latin Amer/Caribbean	All	Male	All	All
80	CRI	LAC	999	1	999	999	1990-2018	-2.87134716362005	-4.37986698824048	-1.8781304900308	1990 to 2018	Latin Amer/Caribbean	All	Female	All	All
81	CUB	LAC	999	0	999	999	1990-2018	-3.63157955438219	-6.72586424285456	-0.663389320239085	1990 to 2018	Latin Amer/Caribbean	All	Male	All	All
82	CUB	LAC	999	1	999	999	1990-2018	-3.41487205748658	-6.54751130866149	-0.521822697949903	1990 to 2018	Latin Amer/Caribbean	All	Female	All	All
83	CYP	HIC	999	0	999	999	1990-2018	0.468758800940484	0.240352808416123	0.934390433864444	1990 to 2018	High-Income Countries	All	Male	All	All
84	CYP	HIC	999	1	999	999	1990-2018	0.395195083645406	0.195853021652282	0.82199204058773	1990 to 2018	High-Income Countries	All	Female	All	All
85	CZE	FSU	999	0	999	999	1990-2018	-0.305494982164077	-0.389604472079274	-0.237881680304687	1990 to 2018	Centr/East Eur & Centr Asia	All	Male	All	All
86	CZE	FSU	999	1	999	999	1990-2018	-0.265998938411179	-0.346746137656144	-0.206005826997104	1990 to 2018	Centr/East Eur & Centr Asia	All	Female	All	All
87	DEU	HIC	999	0	999	999	1990-2018	0.217633606400988	0.117355866764984	0.315217220052602	1990 to 2018	High-Income Countries	All	Male	All	All
88	DEU	HIC	999	1	999	999	1990-2018	0.161993824690737	0.0899578668060391	0.234965908199787	1990 to 2018	High-Income Countries	All	Female	All	All
89	DJI	SSA	999	0	999	999	1990-2018	8.07931727865435	3.1135964961273	12.9793535658038	1990 to 2018	Sub-Saharan Africa	All	Male	All	All
90	DJI	SSA	999	1	999	999	1990-2018	7.78909809581605	3.26627260706662	12.7358938990416	1990 to 2018	Sub-Saharan Africa	All	Female	All	All
91	DMA	LAC	999	0	999	999	1990-2018	-3.58728028151967	-5.48637284496246	-2.34317261648969	1990 to 2018	Latin Amer/Caribbean	All	Male	All	All
92	DMA	LAC	999	1	999	999	1990-2018	-3.43541400482882	-5.22565693352222	-2.22954962580036	1990 to 2018	Latin Amer/Caribbean	All	Female	All	All
93	DNK	HIC	999	0	999	999	1990-2018	0.484792382944343	0.381491840135912	0.618080140680661	1990 to 2018	High-Income Countries	All	Male	All	All
94	DNK	HIC	999	1	999	999	1990-2018	0.389858603333133	0.306137147275319	0.494531935804653	1990 to 2018	High-Income Countries	All	Female	All	All
95	DOM	LAC	999	0	999	999	1990-2018	3.55157649574529	1.69011603426283	6.03438024307456	1990 to 2018	Latin Amer/Caribbean	All	Male	All	All
96	DOM	LAC	999	1	999	999	1990-2018	3.3524110279168	1.57303440535509	5.82323625693778	1990 to 2018	Latin Amer/Caribbean	All	Female	All	All
97	DZA	MENA	999	0	999	999	1990-2018	-0.15259358167629	-0.231996294211227	-0.101310467108287	1990 to 2018	Mid. East/North Africa	All	Male	All	All
98	DZA	MENA	999	1	999	999	1990-2018	-0.157221014737415	-0.24189848525385	-0.104361136025195	1990 to 2018	Mid. East/North Africa	All	Female	All	All
99	ECU	LAC	999	0	999	999	1990-2018	-6.48603577282512	-9.85917887410145	-2.98268427613621	1990 to 2018	Latin Amer/Caribbean	All	Male	All	All
100	ECU	LAC	999	1	999	999	1990-2018	-6.25266778565819	-9.56438693481169	-2.82509812964901	1990 to 2018	Latin Amer/Caribbean	All	Female	All	All
101	EGY	MENA	999	0	999	999	1990-2018	-0.189785500321294	-0.265241445087433	-0.126284986193227	1990 to 2018	Mid. East/North Africa	All	Male	All	All
102	EGY	MENA	999	1	999	999	1990-2018	-0.228093243057242	-0.313446588712777	-0.153693229997228	1990 to 2018	Mid. East/North Africa	All	Female	All	All
103	ERI	SSA	999	0	999	999	1990-2018	3.40372686699092	1.08166921273615	6.48648506317746	1990 to 2018	Sub-Saharan Africa	All	Male	All	All
104	ERI	SSA	999	1	999	999	1990-2018	3.1879001978145	0.975338825638294	6.15325872015048	1990 to 2018	Sub-Saharan Africa	All	Female	All	All
105	ESP	HIC	999	0	999	999	1990-2018	0.797819660462052	0.640102279585464	0.980542092204976	1990 to 2018	High-Income Countries	All	Male	All	All
106	ESP	HIC	999	1	999	999	1990-2018	0.704967639367153	0.560726063856589	0.871788345423307	1990 to 2018	High-Income Countries	All	Female	All	All
107	EST	FSU	999	0	999	999	1990-2018	0.164325724039252	0.0993955343298141	0.233373150141732	1990 to 2018	Centr/East Eur & Centr Asia	All	Male	All	All
108	EST	FSU	999	1	999	999	1990-2018	0.127152711404158	0.0782558673699738	0.178050185863743	1990 to 2018	Centr/East Eur & Centr Asia	All	Female	All	All
109	ETH	SSA	999	0	999	999	1990-2018	3.4420828040021	2.5389617161715	4.57920201293298	1990 to 2018	Sub-Saharan Africa	All	Male	All	All
110	ETH	SSA	999	1	999	999	1990-2018	3.23594321686691	2.39776742474178	4.34374836385048	1990 to 2018	Sub-Saharan Africa	All	Female	All	All
111	FIN	HIC	999	0	999	999	1990-2018	-0.239996612214258	-0.324507409692325	-0.159232787430807	1990 to 2018	High-Income Countries	All	Male	All	All
112	FIN	HIC	999	1	999	999	1990-2018	-0.171840746061297	-0.234477830272218	-0.115318708354935	1990 to 2018	High-Income Countries	All	Female	All	All
113	FJI	Asia	999	0	999	999	1990-2018	2.11873996126298	1.25917013028411	3.45109637313738	1990 to 2018	Southeast and East Asia	All	Male	All	All
114	FJI	Asia	999	1	999	999	1990-2018	1.94247497470142	1.16437529662743	3.18581804323002	1990 to 2018	Southeast and East Asia	All	Female	All	All
115	FRA	HIC	999	0	999	999	1990-2018	1.06775627752455	0.903962549973762	1.25011249860975	1990 to 2018	High-Income Countries	All	Male	All	All
116	FRA	HIC	999	1	999	999	1990-2018	0.744158989345415	0.631585518447939	0.869709940213085	1990 to 2018	High-Income Countries	All	Female	All	All
117	FSM	Asia	999	0	999	999	1990-2018	2.27184219749275	1.2843050551754	3.93612053040632	1990 to 2018	Southeast and East Asia	All	Male	All	All
118	FSM	Asia	999	1	999	999	1990-2018	2.05408420048799	1.14221613452992	3.54449849368694	1990 to 2018	Southeast and East Asia	All	Female	All	All
119	GAB	SSA	999	0	999	999	1990-2018	-5.12880148825258	-9.16575633611778	-1.92314378721443	1990 to 2018	Sub-Saharan Africa	All	Male	All	All
120	GAB	SSA	999	1	999	999	1990-2018	-4.78815296054927	-8.81727013326508	-1.61760285940455	1990 to 2018	Sub-Saharan Africa	All	Female	All	All
121	GBR	HIC	999	0	999	999	1990-2018	-0.156591269036407	-0.191340247588942	-0.125198392884515	1990 to 2018	High-Income Countries	All	Male	All	All
122	GBR	HIC	999	1	999	999	1990-2018	-0.137724553875111	-0.169703393543869	-0.108337701766275	1990 to 2018	High-Income Countries	All	Female	All	All
123	GEO	FSU	999	0	999	999	1990-2018	1.81882299939604	1.25717741380613	2.64113843382017	1990 to 2018	Centr/East Eur & Centr Asia	All	Male	All	All
124	GEO	FSU	999	1	999	999	1990-2018	1.5471522719465	1.0530721142917	2.26496857068308	1990 to 2018	Centr/East Eur & Centr Asia	All	Female	All	All
125	GHA	SSA	999	0	999	999	1990-2018	1.99769304882083	1.1317162278659	3.23034891974258	1990 to 2018	Sub-Saharan Africa	All	Male	All	All
126	GHA	SSA	999	1	999	999	1990-2018	2.03912604130936	1.13097544112361	3.3657020173781	1990 to 2018	Sub-Saharan Africa	All	Female	All	All
127	GIN	SSA	999	0	999	999	1990-2018	0.879025035142177	0.227921316225632	1.80364618273658	1990 to 2018	Sub-Saharan Africa	All	Male	All	All
128	GIN	SSA	999	1	999	999	1990-2018	0.803650556794004	0.237356967969657	1.63723879264479	1990 to 2018	Sub-Saharan Africa	All	Female	All	All
129	GMB	SSA	999	0	999	999	1990-2018	-16.3124578533104	-21.5840485305684	-10.7581047761613	1990 to 2018	Sub-Saharan Africa	All	Male	All	All
130	GMB	SSA	999	1	999	999	1990-2018	-15.7140148880267	-21.2402440957771	-9.97704821946262	1990 to 2018	Sub-Saharan Africa	All	Female	All	All
131	GNB	SSA	999	0	999	999	1990-2018	7.55062518993165	5.01646190505423	11.4272714659103	1990 to 2018	Sub-Saharan Africa	All	Male	All	All
132	GNB	SSA	999	1	999	999	1990-2018	7.07348445375004	4.63250872085778	10.7619496867741	1990 to 2018	Sub-Saharan Africa	All	Female	All	All
133	GNQ	SSA	999	0	999	999	1990-2018	3.06583241255513	1.02599334468715	6.07025980179145	1990 to 2018	Sub-Saharan Africa	All	Male	All	All
134	GNQ	SSA	999	1	999	999	1990-2018	2.82878517559956	0.97939629757781	5.53583969913714	1990 to 2018	Sub-Saharan Africa	All	Female	All	All
135	GRC	HIC	999	0	999	999	1990-2018	0.0859633536853976	0.0578631027872556	0.119236112493697	1990 to 2018	High-Income Countries	All	Male	All	All
136	GRC	HIC	999	1	999	999	1990-2018	0.0719572397958367	0.0489478166065972	0.0986718183236044	1990 to 2018	High-Income Countries	All	Female	All	All
137	GRD	LAC	999	0	999	999	1990-2018	-7.95096173509891	-11.2541236765035	-5.09809026566456	1990 to 2018	Latin Amer/Caribbean	All	Male	All	All
138	GRD	LAC	999	1	999	999	1990-2018	-7.58847639007399	-10.8270521362518	-4.80251694660411	1990 to 2018	Latin Amer/Caribbean	All	Female	All	All
139	GTM	LAC	999	0	999	999	1990-2018	4.57835434687113	3.56885164898504	5.80124597650419	1990 to 2018	Latin Amer/Caribbean	All	Male	All	All
140	GTM	LAC	999	1	999	999	1990-2018	4.47224449500883	3.60326529700113	5.53846785230262	1990 to 2018	Latin Amer/Caribbean	All	Female	All	All
141	GUY	LAC	999	0	999	999	1990-2018	-3.39336111672209	-5.21105102850194	-2.24878374670831	1990 to 2018	Latin Amer/Caribbean	All	Male	All	All
142	GUY	LAC	999	1	999	999	1990-2018	-3.34265382018414	-5.08867721124048	-2.19900621174424	1990 to 2018	Latin Amer/Caribbean	All	Female	All	All
143	HND	LAC	999	0	999	999	1990-2018	4.62595066220577	3.34146333789819	6.35965423244605	1990 to 2018	Latin Amer/Caribbean	All	Male	All	All
144	HND	LAC	999	1	999	999	1990-2018	4.11065168468673	3.27261923851758	5.18778465304524	1990 to 2018	Latin Amer/Caribbean	All	Female	All	All
145	HRV	FSU	999	0	999	999	1990-2018	0.231113557408263	0.173133714464295	0.303791712976556	1990 to 2018	Centr/East Eur & Centr Asia	All	Male	All	All
146	HRV	FSU	999	1	999	999	1990-2018	0.197152940476881	0.14654369370246	0.25961299685459	1990 to 2018	Centr/East Eur & Centr Asia	All	Female	All	All
147	HTI	LAC	999	0	999	999	1990-2018	-0.0135959367645725	-0.0216647467157537	-0.00786647609275766	1990 to 2018	Latin Amer/Caribbean	All	Male	All	All
148	HTI	LAC	999	1	999	999	1990-2018	-0.0156099259239721	-0.0246024395337822	-0.00937449697775927	1990 to 2018	Latin Amer/Caribbean	All	Female	All	All
149	HUN	FSU	999	0	999	999	1990-2018	-0.461150127256137	-0.590163717585	-0.355937194643129	1990 to 2018	Centr/East Eur & Centr Asia	All	Male	All	All
150	HUN	FSU	999	1	999	999	1990-2018	-0.388919585751934	-0.497873623306811	-0.298308566152992	1990 to 2018	Centr/East Eur & Centr Asia	All	Female	All	All
151	IDN	Asia	999	0	999	999	1990-2018	0.496241498421633	0.355195490270478	0.678949820557746	1990 to 2018	Southeast and East Asia	All	Male	All	All
152	IDN	Asia	999	1	999	999	1990-2018	0.43734674355456	0.319783504409731	0.607085948968806	1990 to 2018	Southeast and East Asia	All	Female	All	All
153	IND	SAARC	999	0	999	999	1990-2018	0.0190332343281358	0.00967975629126113	0.0354797609766499	1990 to 2018	South Asia	All	Male	All	All
154	IND	SAARC	999	1	999	999	1990-2018	0.0134508992163708	0.00705426363794815	0.0250795090864197	1990 to 2018	South Asia	All	Female	All	All
155	IRL	HIC	999	0	999	999	1990-2018	-0.459659738583258	-0.593353892409262	-0.348797174398846	1990 to 2018	High-Income Countries	All	Male	All	All
156	IRL	HIC	999	1	999	999	1990-2018	-0.421272092614754	-0.54969345492319	-0.315203257861358	1990 to 2018	High-Income Countries	All	Female	All	All
157	IRN	MENA	999	0	999	999	1990-2018	0.0602105836921101	-0.000401357705158723	0.119310618201455	1990 to 2018	Mid. East/North Africa	All	Male	All	All
158	IRN	MENA	999	1	999	999	1990-2018	0.0578657172229569	-5.59996996498032e-05	0.11592202847749	1990 to 2018	Mid. East/North Africa	All	Female	All	All
159	IRQ	MENA	999	0	999	999	1990-2018	-1.0034465235722	-1.63060582269554	-0.620325009631452	1990 to 2018	Mid. East/North Africa	All	Male	All	All
160	IRQ	MENA	999	1	999	999	1990-2018	-0.92428069886421	-1.52437944416115	-0.562714834294823	1990 to 2018	Mid. East/North Africa	All	Female	All	All
161	ISL	HIC	999	0	999	999	1990-2018	0.562545849751246	0.31769404668269	0.843693491652573	1990 to 2018	High-Income Countries	All	Male	All	All
162	ISL	HIC	999	1	999	999	1990-2018	0.488616727600202	0.278342425939242	0.729642850181044	1990 to 2018	High-Income Countries	All	Female	All	All
163	ISR	MENA	999	0	999	999	1990-2018	-2.18611471742292	-2.61988251659685	-1.81081365243529	1990 to 2018	Mid. East/North Africa	All	Male	All	All
164	ISR	MENA	999	1	999	999	1990-2018	-2.15825922488095	-2.57440291389694	-1.80023238617248	1990 to 2018	Mid. East/North Africa	All	Female	All	All
165	ITA	HIC	999	0	999	999	1990-2018	0.0699782770136016	0.0558186764181875	0.0856748188536363	1990 to 2018	High-Income Countries	All	Male	All	All
166	ITA	HIC	999	1	999	999	1990-2018	0.0534662267569444	0.0420010235465028	0.0665674966380456	1990 to 2018	High-Income Countries	All	Female	All	All
167	JAM	LAC	999	0	999	999	1990-2018	-1.18751448723455	-1.56590030473602	-0.900004524788621	1990 to 2018	Latin Amer/Caribbean	All	Male	All	All
168	JAM	LAC	999	1	999	999	1990-2018	-1.22208525610665	-1.60980154649842	-0.925903885254564	1990 to 2018	Latin Amer/Caribbean	All	Female	All	All
169	JOR	MENA	999	0	999	999	1990-2018	0.812520449110871	0.602343077003718	1.07875403430614	1990 to 2018	Mid. East/North Africa	All	Male	All	All
170	JOR	MENA	999	1	999	999	1990-2018	0.900636055498218	0.671572113359871	1.19360680895416	1990 to 2018	Mid. East/North Africa	All	Female	All	All
171	JPN	Asia	999	0	999	999	1990-2018	-0.324323270969957	-0.44380159791969	-0.218910423378772	1990 to 2018	Southeast and East Asia	All	Male	All	All
172	JPN	Asia	999	1	999	999	1990-2018	-0.271064532353139	-0.363972759684459	-0.187375746536432	1990 to 2018	Southeast and East Asia	All	Female	All	All
173	KAZ	FSU	999	0	999	999	1990-2018	0.656535303600577	0.287680513658062	1.18248805980669	1990 to 2018	Centr/East Eur & Centr Asia	All	Male	All	All
174	KAZ	FSU	999	1	999	999	1990-2018	0.557267647756956	0.263400065544963	1.00539222483202	1990 to 2018	Centr/East Eur & Centr Asia	All	Female	All	All
175	KEN	SSA	999	0	999	999	1990-2018	-0.83410609964427	-1.42279449527786	-0.484221815313367	1990 to 2018	Sub-Saharan Africa	All	Male	All	All
176	KEN	SSA	999	1	999	999	1990-2018	-0.688985127239097	-1.11504296061085	-0.419189621766206	1990 to 2018	Sub-Saharan Africa	All	Female	All	All
177	KGZ	FSU	999	0	999	999	1990-2018	1.25722364405084	-0.233871430914701	3.18188047220338	1990 to 2018	Centr/East Eur & Centr Asia	All	Male	All	All
178	KGZ	FSU	999	1	999	999	1990-2018	1.09436134272002	-0.229038434602411	2.73612632134919	1990 to 2018	Centr/East Eur & Centr Asia	All	Female	All	All
179	KHM	Asia	999	0	999	999	1990-2018	4.35795735151194	3.23876610952908	6.01978510800698	1990 to 2018	Southeast and East Asia	All	Male	All	All
180	KHM	Asia	999	1	999	999	1990-2018	3.56724056729555	2.76961132584273	4.58926592679004	1990 to 2018	Southeast and East Asia	All	Female	All	All
181	KIR	Asia	999	0	999	999	1990-2018	1.04946293140639	0.663282159760254	1.67221806103467	1990 to 2018	Southeast and East Asia	All	Male	All	All
182	KIR	Asia	999	1	999	999	1990-2018	0.931958378154746	0.582701088924903	1.49871354440194	1990 to 2018	Southeast and East Asia	All	Female	All	All
183	KOR	Asia	999	0	999	999	1990-2018	0.0620795828844242	0.0264006176805768	0.096416514170946	1990 to 2018	Southeast and East Asia	All	Male	All	All
184	KOR	Asia	999	1	999	999	1990-2018	0.0416277055492669	0.0180072936588162	0.0639497336914774	1990 to 2018	Southeast and East Asia	All	Female	All	All
185	KWT	MENA	999	0	999	999	1990-2018	6.23491239230512	4.06228774981097	9.45906271757754	1990 to 2018	Mid. East/North Africa	All	Male	All	All
186	KWT	MENA	999	1	999	999	1990-2018	6.39064639829258	4.18935291766234	9.84024730710746	1990 to 2018	Mid. East/North Africa	All	Female	All	All
187	LAO	Asia	999	0	999	999	1990-2018	1.03483692531529	0.774689668323669	1.40489419778207	1990 to 2018	Southeast and East Asia	All	Male	All	All
188	LAO	Asia	999	1	999	999	1990-2018	0.943496890253633	0.69576992393129	1.26339143558273	1990 to 2018	Southeast and East Asia	All	Female	All	All
189	LBN	MENA	999	0	999	999	1990-2018	-0.19596811400456	-0.238553393843762	-0.162208878048313	1990 to 2018	Mid. East/North Africa	All	Male	All	All
190	LBN	MENA	999	1	999	999	1990-2018	-0.126064738834012	-0.153435404215548	-0.102350844357423	1990 to 2018	Mid. East/North Africa	All	Female	All	All
191	LBR	SSA	999	0	999	999	1990-2018	7.63341271545464	4.8347390600621	11.5208085091348	1990 to 2018	Sub-Saharan Africa	All	Male	All	All
192	LBR	SSA	999	1	999	999	1990-2018	7.18608900023589	4.56631985263665	11.0515758205347	1990 to 2018	Sub-Saharan Africa	All	Female	All	All
193	LBY	MENA	999	0	999	999	1990-2018	0.745278540627492	-1.07574878098449	2.68258785296163	1990 to 2018	Mid. East/North Africa	All	Male	All	All
194	LBY	MENA	999	1	999	999	1990-2018	0.623177658027879	-1.22305302465987	2.64882649151629	1990 to 2018	Mid. East/North Africa	All	Female	All	All
195	LCA	LAC	999	0	999	999	1990-2018	-0.291428309999017	-3.10654061296585	2.43205097377631	1990 to 2018	Latin Amer/Caribbean	All	Male	All	All
196	LCA	LAC	999	1	999	999	1990-2018	-0.290444817700823	-3.09047338264681	2.36196093472015	1990 to 2018	Latin Amer/Caribbean	All	Female	All	All
197	LKA	SAARC	999	0	999	999	1990-2018	3.5544075329327	2.59207734445689	4.82277657208165	1990 to 2018	South Asia	All	Male	All	All
198	LKA	SAARC	999	1	999	999	1990-2018	3.43037616353423	2.47359449414779	4.63605936639988	1990 to 2018	South Asia	All	Female	All	All
199	LSO	SSA	999	0	999	999	1990-2018	9.29130625724456	5.71507553818802	13.9130995263549	1990 to 2018	Sub-Saharan Africa	All	Male	All	All
200	LSO	SSA	999	1	999	999	1990-2018	8.61411716173008	5.31333866687694	12.9106333328394	1990 to 2018	Sub-Saharan Africa	All	Female	All	All
201	LTU	FSU	999	0	999	999	1990-2018	0.28054457135786	0.192002298502185	0.390940262916154	1990 to 2018	Centr/East Eur & Centr Asia	All	Male	All	All
202	LTU	FSU	999	1	999	999	1990-2018	0.224406177548776	0.15094458027282	0.311031058773612	1990 to 2018	Centr/East Eur & Centr Asia	All	Female	All	All
203	LUX	HIC	999	0	999	999	1990-2018	0.683314156555218	0.487605948915778	0.942829612446177	1990 to 2018	High-Income Countries	All	Male	All	All
204	LUX	HIC	999	1	999	999	1990-2018	0.595963708982597	0.428593617287085	0.823486900518698	1990 to 2018	High-Income Countries	All	Female	All	All
205	LVA	FSU	999	0	999	999	1990-2018	-0.0213177528150083	-0.0263835007029349	-0.0171882189071006	1990 to 2018	Centr/East Eur & Centr Asia	All	Male	All	All
206	LVA	FSU	999	1	999	999	1990-2018	-0.0163143510830789	-0.0206829159801826	-0.0123256340464692	1990 to 2018	Centr/East Eur & Centr Asia	All	Female	All	All
207	MAR	MENA	999	0	999	999	1990-2018	0.836618736488629	0.551089608123976	1.26492875953293	1990 to 2018	Mid. East/North Africa	All	Male	All	All
208	MAR	MENA	999	1	999	999	1990-2018	0.817207183166883	0.540205595613948	1.2694925009419	1990 to 2018	Mid. East/North Africa	All	Female	All	All
209	MDA	FSU	999	0	999	999	1990-2018	-0.902856498500827	-1.51198201480502	-0.527264608231193	1990 to 2018	Centr/East Eur & Centr Asia	All	Male	All	All
210	MDA	FSU	999	1	999	999	1990-2018	-0.778970979863839	-1.28363871765236	-0.453651676725621	1990 to 2018	Centr/East Eur & Centr Asia	All	Female	All	All
211	MDG	SSA	999	0	999	999	1990-2018	-1.15495693935993	-3.28781177131116	0.689995881158613	1990 to 2018	Sub-Saharan Africa	All	Male	All	All
212	MDG	SSA	999	1	999	999	1990-2018	-1.12021451440623	-3.1953433121924	0.560305698206181	1990 to 2018	Sub-Saharan Africa	All	Female	All	All
213	MDV	SAARC	999	0	999	999	1990-2018	-7.47032834947379	-10.4028749312357	-4.60008084381831	1990 to 2018	South Asia	All	Male	All	All
214	MDV	SAARC	999	1	999	999	1990-2018	-6.82771839452802	-9.82061189227661	-4.09638762852012	1990 to 2018	South Asia	All	Female	All	All
215	MEX	LAC	999	0	999	999	1990-2018	-0.45081148798806	-0.592193507713286	-0.314912713630901	1990 to 2018	Latin Amer/Caribbean	All	Male	All	All
216	MEX	LAC	999	1	999	999	1990-2018	-0.404202770964012	-0.528358379470665	-0.284592716850812	1990 to 2018	Latin Amer/Caribbean	All	Female	All	All
217	MHL	Asia	999	0	999	999	1990-2018	1.86975281640909	1.08049969166015	3.14514641551217	1990 to 2018	Southeast and East Asia	All	Male	All	All
218	MHL	Asia	999	1	999	999	1990-2018	1.69423076987758	0.973765206162061	2.90567627214421	1990 to 2018	Southeast and East Asia	All	Female	All	All
219	MKD	FSU	999	0	999	999	1990-2018	5.36394029920766	4.08114162946935	7.05884844711129	1990 to 2018	Centr/East Eur & Centr Asia	All	Male	All	All
220	MKD	FSU	999	1	999	999	1990-2018	4.97883135054443	3.78130035625305	6.55915221846714	1990 to 2018	Centr/East Eur & Centr Asia	All	Female	All	All
221	MLI	SSA	999	0	999	999	1990-2018	0.586401492382383	-0.296567941448433	1.7635957284364	1990 to 2018	Sub-Saharan Africa	All	Male	All	All
222	MLI	SSA	999	1	999	999	1990-2018	0.554385325848427	-0.333146204603598	1.68110001485579	1990 to 2018	Sub-Saharan Africa	All	Female	All	All
223	MLT	HIC	999	0	999	999	1990-2018	2.75254372506739	2.05934128487036	3.71678244032295	1990 to 2018	High-Income Countries	All	Male	All	All
224	MLT	HIC	999	1	999	999	1990-2018	2.38047417876817	1.75675102676799	3.24373687114937	1990 to 2018	High-Income Countries	All	Female	All	All
225	MMR	Asia	999	0	999	999	1990-2018	2.58316573451311	1.72359549932019	4.18434703162044	1990 to 2018	Southeast and East Asia	All	Male	All	All
226	MMR	Asia	999	1	999	999	1990-2018	2.3162363835514	1.54453780753315	3.58480819031761	1990 to 2018	Southeast and East Asia	All	Female	All	All
227	MNE	FSU	999	0	999	999	1990-2018	0.804823302202198	0.355529397768343	1.83467799421042	1990 to 2018	Centr/East Eur & Centr Asia	All	Male	All	All
228	MNE	FSU	999	1	999	999	1990-2018	0.684819746195605	0.297548353605317	1.5583255174525	1990 to 2018	Centr/East Eur & Centr Asia	All	Female	All	All
229	MNG	FSU	999	0	999	999	1990-2018	-0.588751026072347	-1.01139756218252	-0.306829727380314	1990 to 2018	Centr/East Eur & Centr Asia	All	Male	All	All
230	MNG	FSU	999	1	999	999	1990-2018	-0.518301546014218	-0.891007004380234	-0.259343160353107	1990 to 2018	Centr/East Eur & Centr Asia	All	Female	All	All
231	MOZ	SSA	999	0	999	999	1990-2018	1.09879188260369	0.57951009972373	1.98645762079608	1990 to 2018	Sub-Saharan Africa	All	Male	All	All
232	MOZ	SSA	999	1	999	999	1990-2018	0.987699485749262	0.538276455882452	1.71941453983829	1990 to 2018	Sub-Saharan Africa	All	Female	All	All
233	MRT	SSA	999	0	999	999	1990-2018	6.96033462579423	4.4243089309723	11.0817060590012	1990 to 2018	Sub-Saharan Africa	All	Male	All	All
234	MRT	SSA	999	1	999	999	1990-2018	6.82158185202133	4.344343997145	10.7616965671825	1990 to 2018	Sub-Saharan Africa	All	Female	All	All
235	MUS	SSA	999	0	999	999	1990-2018	-4.56780895662391	-5.22540180865577	-3.85289218567559	1990 to 2018	Sub-Saharan Africa	All	Male	All	All
236	MUS	SSA	999	1	999	999	1990-2018	-4.49692767361077	-5.15876880457452	-3.84357051219266	1990 to 2018	Sub-Saharan Africa	All	Female	All	All
237	MWI	SSA	999	0	999	999	1990-2018	-1.35081884022684	-1.96940447839191	-0.917573157083746	1990 to 2018	Sub-Saharan Africa	All	Male	All	All
238	MWI	SSA	999	1	999	999	1990-2018	-1.27716617069871	-1.88066790437378	-0.861453237635056	1990 to 2018	Sub-Saharan Africa	All	Female	All	All
239	MYS	Asia	999	0	999	999	1990-2018	0.115470294013597	0.0563517171924649	0.187176196464667	1990 to 2018	Southeast and East Asia	All	Male	All	All
240	MYS	Asia	999	1	999	999	1990-2018	0.108900909898897	0.0562995122984573	0.173609712278178	1990 to 2018	Southeast and East Asia	All	Female	All	All
241	NAM	SSA	999	0	999	999	1990-2018	-3.05651903613179	-4.13805961562302	-1.97098788789604	1990 to 2018	Sub-Saharan Africa	All	Male	All	All
242	NAM	SSA	999	1	999	999	1990-2018	-2.96384696602248	-4.12184462887702	-1.89679825597679	1990 to 2018	Sub-Saharan Africa	All	Female	All	All
243	NER	SSA	999	0	999	999	1990-2018	-1.76884422295112	-2.98279401091058	-1.08885397646835	1990 to 2018	Sub-Saharan Africa	All	Male	All	All
244	NER	SSA	999	1	999	999	1990-2018	-1.68181862671966	-2.91854231095884	-1.02668088711832	1990 to 2018	Sub-Saharan Africa	All	Female	All	All
245	NGA	SSA	999	0	999	999	1990-2018	4.41647424351617	2.8005853002839	6.90509226858508	1990 to 2018	Sub-Saharan Africa	All	Male	All	All
246	NGA	SSA	999	1	999	999	1990-2018	4.17961800166137	2.65176610739626	6.59249384175262	1990 to 2018	Sub-Saharan Africa	All	Female	All	All
247	NIC	LAC	999	0	999	999	1990-2018	8.51498921617387	5.51728849339093	12.3153117135017	1990 to 2018	Latin Amer/Caribbean	All	Male	All	All
248	NIC	LAC	999	1	999	999	1990-2018	7.94930248381399	5.18496636472798	11.5569851622867	1990 to 2018	Latin Amer/Caribbean	All	Female	All	All
249	NLD	HIC	999	0	999	999	1990-2018	-0.652355793479137	-0.876732723092093	-0.435859814470512	1990 to 2018	High-Income Countries	All	Male	All	All
250	NLD	HIC	999	1	999	999	1990-2018	-0.598278577914964	-0.798568425887581	-0.396777830369514	1990 to 2018	High-Income Countries	All	Female	All	All
251	NOR	HIC	999	0	999	999	1990-2018	-0.0263537172574869	-0.0311577616574277	-0.0223120289344283	1990 to 2018	High-Income Countries	All	Male	All	All
252	NOR	HIC	999	1	999	999	1990-2018	-0.0158639165879377	-0.0187683971296096	-0.013440939970817	1990 to 2018	High-Income Countries	All	Female	All	All
253	NPL	SAARC	999	0	999	999	1990-2018	1.00866811677525	0.493137482785919	2.08808768275978	1990 to 2018	South Asia	All	Male	All	All
254	NPL	SAARC	999	1	999	999	1990-2018	0.945963552120601	0.468215980164778	1.94352011150646	1990 to 2018	South Asia	All	Female	All	All
255	NZL	HIC	999	0	999	999	1990-2018	0.724616165398161	0.569487246447141	0.91870813518394	1990 to 2018	High-Income Countries	All	Male	All	All
256	NZL	HIC	999	1	999	999	1990-2018	0.69429036242123	0.547695902257694	0.876265676973613	1990 to 2018	High-Income Countries	All	Female	All	All
257	OMN	MENA	999	0	999	999	1990-2018	2.84980152004575	1.85235267226971	4.37317173498823	1990 to 2018	Mid. East/North Africa	All	Male	All	All
258	OMN	MENA	999	1	999	999	1990-2018	2.7010730581431	1.75523196615964	4.1551293890596	1990 to 2018	Mid. East/North Africa	All	Female	All	All
259	PAK	SAARC	999	0	999	999	1990-2018	-0.411117942869601	-0.680564351299758	-0.255163662020289	1990 to 2018	South Asia	All	Male	All	All
260	PAK	SAARC	999	1	999	999	1990-2018	-0.415259436882032	-0.679256695128653	-0.250389084878324	1990 to 2018	South Asia	All	Female	All	All
261	PAN	LAC	999	0	999	999	1990-2018	2.69081955359625	-0.342973637494117	5.81877817982931	1990 to 2018	Latin Amer/Caribbean	All	Male	All	All
262	PAN	LAC	999	1	999	999	1990-2018	2.59488696152878	-0.297575019153083	5.58222212754129	1990 to 2018	Latin Amer/Caribbean	All	Female	All	All
263	PER	LAC	999	0	999	999	1990-2018	-0.40357223633794	-0.606873531247016	-0.268834558824009	1990 to 2018	Latin Amer/Caribbean	All	Male	All	All
264	PER	LAC	999	1	999	999	1990-2018	-0.370469589548794	-0.576256048145802	-0.245724035322368	1990 to 2018	Latin Amer/Caribbean	All	Female	All	All
265	PHL	Asia	999	0	999	999	1990-2018	-0.224251846376571	-0.287545535573242	-0.172272359272602	1990 to 2018	Southeast and East Asia	All	Male	All	All
266	PHL	Asia	999	1	999	999	1990-2018	-0.257800033323197	-0.312588566781819	-0.209040060713158	1990 to 2018	Southeast and East Asia	All	Female	All	All
267	PNG	Asia	999	0	999	999	1990-2018	-0.966617903819843	-1.56595093172563	-0.640215993189738	1990 to 2018	Southeast and East Asia	All	Male	All	All
268	PNG	Asia	999	1	999	999	1990-2018	-0.880722497053919	-1.41985846466534	-0.586247724212988	1990 to 2018	Southeast and East Asia	All	Female	All	All
269	POL	FSU	999	0	999	999	1990-2018	-0.0411207600954315	-0.0523278134971004	-0.0306422376186284	1990 to 2018	Centr/East Eur & Centr Asia	All	Male	All	All
270	POL	FSU	999	1	999	999	1990-2018	-0.0247821980937477	-0.0320206018752562	-0.0179725321245928	1990 to 2018	Centr/East Eur & Centr Asia	All	Female	All	All
271	PRT	HIC	999	0	999	999	1990-2018	0.267612516070111	0.230784376683458	0.308852341740469	1990 to 2018	High-Income Countries	All	Male	All	All
272	PRT	HIC	999	1	999	999	1990-2018	0.215347753993379	0.18578417420205	0.249383062063312	1990 to 2018	High-Income Countries	All	Female	All	All
273	PRY	LAC	999	0	999	999	1990-2018	4.06670529541593	1.84532438967359	6.84088198905823	1990 to 2018	Latin Amer/Caribbean	All	Male	All	All
274	PRY	LAC	999	1	999	999	1990-2018	3.86371058630234	1.69308234875831	6.53039167482399	1990 to 2018	Latin Amer/Caribbean	All	Female	All	All
275	PSE	MENA	999	0	999	999	1990-2018	1.21968875017596	0.814491797469548	1.78812581107967	1990 to 2018	Mid. East/North Africa	All	Male	All	All
276	PSE	MENA	999	1	999	999	1990-2018	1.18333626854038	0.792159695947577	1.77256291349251	1990 to 2018	Mid. East/North Africa	All	Female	All	All
277	QAT	MENA	999	0	999	999	1990-2018	0.908455245435415	0.589176607809903	1.37729573002058	1990 to 2018	Mid. East/North Africa	All	Male	All	All
278	QAT	MENA	999	1	999	999	1990-2018	0.620320275155819	0.395459058016861	0.971562288682073	1990 to 2018	Mid. East/North Africa	All	Female	All	All
279	ROU	FSU	999	0	999	999	1990-2018	0.0640297611759214	0.0227506856266573	0.109562086205689	1990 to 2018	Centr/East Eur & Centr Asia	All	Male	All	All
280	ROU	FSU	999	1	999	999	1990-2018	0.0543475255726673	0.0182064645763929	0.0939181189220556	1990 to 2018	Centr/East Eur & Centr Asia	All	Female	All	All
281	RUS	FSU	999	0	999	999	1990-2018	1.43814391467884	1.14184142061364	1.80703941369624	1990 to 2018	Centr/East Eur & Centr Asia	All	Male	All	All
282	RUS	FSU	999	1	999	999	1990-2018	1.17044185699752	0.919063372571806	1.46822219023764	1990 to 2018	Centr/East Eur & Centr Asia	All	Female	All	All
283	RWA	SSA	999	0	999	999	1990-2018	33.2070830391053	28.79083799197	34.8362849159731	1990 to 2018	Sub-Saharan Africa	All	Male	All	All
284	RWA	SSA	999	1	999	999	1990-2018	32.6567140089714	28.0823540727252	34.6409452136167	1990 to 2018	Sub-Saharan Africa	All	Female	All	All
285	SAU	MENA	999	0	999	999	1990-2018	2.14651033789577	0.485121749327177	4.35091810453911	1990 to 2018	Mid. East/North Africa	All	Male	All	All
286	SAU	MENA	999	1	999	999	1990-2018	2.15333016786973	0.459765976949081	4.47837071097847	1990 to 2018	Mid. East/North Africa	All	Female	All	All
287	SDN	SSA	999	0	999	999	1990-2018	0.0898758096406653	0.0392225556035327	0.171397549120245	1990 to 2018	Sub-Saharan Africa	All	Male	All	All
288	SDN	SSA	999	1	999	999	1990-2018	0.0865828061328262	0.0368618690016527	0.167236630034034	1990 to 2018	Sub-Saharan Africa	All	Female	All	All
289	SEN	SSA	999	0	999	999	1990-2018	8.43784552177903	3.53760427413754	13.4410151045588	1990 to 2018	Sub-Saharan Africa	All	Male	All	All
290	SEN	SSA	999	1	999	999	1990-2018	7.9715486568048	3.42671182024343	12.9509649016106	1990 to 2018	Sub-Saharan Africa	All	Female	All	All
291	SGP	Asia	999	0	999	999	1990-2018	0.0798033152344355	0.0317824628382543	0.13229436266795	1990 to 2018	Southeast and East Asia	All	Male	All	All
292	SGP	Asia	999	1	999	999	1990-2018	0.0435295807641399	0.00394323163446456	0.0854205793102363	1990 to 2018	Southeast and East Asia	All	Female	All	All
293	SLB	Asia	999	0	999	999	1990-2018	-0.844394213793504	-1.40913121425947	-0.480843334759609	1990 to 2018	Southeast and East Asia	All	Male	All	All
294	SLB	Asia	999	1	999	999	1990-2018	-0.840061169538286	-1.42571256396998	-0.482623260566556	1990 to 2018	Southeast and East Asia	All	Female	All	All
295	SLE	SSA	999	0	999	999	1990-2018	5.95336742105988	3.41733862488039	9.83751040404004	1990 to 2018	Sub-Saharan Africa	All	Male	All	All
296	SLE	SSA	999	1	999	999	1990-2018	5.56954751425931	3.22581051571497	9.2907584968079	1990 to 2018	Sub-Saharan Africa	All	Female	All	All
297	SLV	LAC	999	0	999	999	1990-2018	4.59397040722681	3.06167186195481	6.97581897992948	1990 to 2018	Latin Amer/Caribbean	All	Male	All	All
298	SLV	LAC	999	1	999	999	1990-2018	4.35562441032585	2.87109174177054	6.56691377278044	1990 to 2018	Latin Amer/Caribbean	All	Female	All	All
299	SRB	FSU	999	0	999	999	1990-2018	-0.504195737765863	-1.02281670133279	-0.251638866538971	1990 to 2018	Centr/East Eur & Centr Asia	All	Male	All	All
300	SRB	FSU	999	1	999	999	1990-2018	-0.435475702758923	-0.885247713830238	-0.217828184391861	1990 to 2018	Centr/East Eur & Centr Asia	All	Female	All	All
301	SSD	SSA	999	0	999	999	1990-2018	2.81308485401924	0.721273353597145	5.71262893888448	1990 to 2018	Sub-Saharan Africa	All	Male	All	All
302	SSD	SSA	999	1	999	999	1990-2018	2.66893250811008	0.63619774820979	5.50919634795367	1990 to 2018	Sub-Saharan Africa	All	Female	All	All
303	STP	SSA	999	0	999	999	1990-2018	1.61148550301244	0.207983630858325	3.68627259910657	1990 to 2018	Sub-Saharan Africa	All	Male	All	All
304	STP	SSA	999	1	999	999	1990-2018	1.50578605998795	0.109200763199238	3.46474412743072	1990 to 2018	Sub-Saharan Africa	All	Female	All	All
305	SUR	LAC	999	0	999	999	1990-2018	3.00478565746012	1.98429935038206	4.58043397415569	1990 to 2018	Latin Amer/Caribbean	All	Male	All	All
306	SUR	LAC	999	1	999	999	1990-2018	2.89592700299042	1.88900647557079	4.52217612645665	1990 to 2018	Latin Amer/Caribbean	All	Female	All	All
307	SVK	FSU	999	0	999	999	1990-2018	0.998228650739177	0.580282887678694	1.48230257239501	1990 to 2018	Centr/East Eur & Centr Asia	All	Male	All	All
308	SVK	FSU	999	1	999	999	1990-2018	0.871744719621307	0.509323068385177	1.30028700122322	1990 to 2018	Centr/East Eur & Centr Asia	All	Female	All	All
309	SVN	FSU	999	0	999	999	1990-2018	0.82025080314398	0.572277710642468	1.14053819033226	1990 to 2018	Centr/East Eur & Centr Asia	All	Male	All	All
310	SVN	FSU	999	1	999	999	1990-2018	0.727650855762843	0.501821095260742	1.00570424350597	1990 to 2018	Centr/East Eur & Centr Asia	All	Female	All	All
311	SWE	HIC	999	0	999	999	1990-2018	-0.0879401147935726	-0.113123447262075	-0.0645392158029452	1990 to 2018	High-Income Countries	All	Male	All	All
312	SWE	HIC	999	1	999	999	1990-2018	-0.0669350704922222	-0.087409576964671	-0.0484164915554939	1990 to 2018	High-Income Countries	All	Female	All	All
313	SWZ	SSA	999	0	999	999	1990-2018	1.67878086037533	1.12730663361477	2.50419252904939	1990 to 2018	Sub-Saharan Africa	All	Male	All	All
314	SWZ	SSA	999	1	999	999	1990-2018	1.64218510240503	1.08485438402771	2.47852140312272	1990 to 2018	Sub-Saharan Africa	All	Female	All	All
315	SYC	SSA	999	0	999	999	1990-2018	0.585481661216589	0.352590386739432	0.879108567325742	1990 to 2018	Sub-Saharan Africa	All	Male	All	All
316	SYC	SSA	999	1	999	999	1990-2018	0.518987913084573	0.311842874371089	0.77051565259256	1990 to 2018	Sub-Saharan Africa	All	Female	All	All
317	SYR	MENA	999	0	999	999	1990-2018	1.00018523121723	0.721754636601133	1.3834072199619	1990 to 2018	Mid. East/North Africa	All	Male	All	All
318	SYR	MENA	999	1	999	999	1990-2018	0.946343326781665	0.682166016912528	1.31363660284768	1990 to 2018	Mid. East/North Africa	All	Female	All	All
319	TCD	SSA	999	0	999	999	1990-2018	1.49810424994415	-0.0507388593946565	3.57070585720863	1990 to 2018	Sub-Saharan Africa	All	Male	All	All
320	TCD	SSA	999	1	999	999	1990-2018	1.39645112345431	-0.119753392173519	3.40815487971908	1990 to 2018	Sub-Saharan Africa	All	Female	All	All
321	TGO	SSA	999	0	999	999	1990-2018	27.336246884079	22.5795061120694	31.0713032952794	1990 to 2018	Sub-Saharan Africa	All	Male	All	All
322	TGO	SSA	999	1	999	999	1990-2018	26.6192528543451	21.6330681105246	30.4676250376912	1990 to 2018	Sub-Saharan Africa	All	Female	All	All
323	THA	Asia	999	0	999	999	1990-2018	4.08178105545484	2.00149995301806	8.25286893967435	1990 to 2018	Southeast and East Asia	All	Male	All	All
324	THA	Asia	999	1	999	999	1990-2018	3.65443937712146	1.75070813779385	7.81407915123323	1990 to 2018	Southeast and East Asia	All	Female	All	All
325	TJK	FSU	999	0	999	999	1990-2018	3.29018010440812	1.97165300483535	5.4066249170723	1990 to 2018	Centr/East Eur & Centr Asia	All	Male	All	All
326	TJK	FSU	999	1	999	999	1990-2018	2.96081255345363	1.80717102681101	5.00493313724431	1990 to 2018	Centr/East Eur & Centr Asia	All	Female	All	All
327	TKM	FSU	999	0	999	999	1990-2018	-17.5195254889294	-22.4364137559392	-12.6922615899694	1990 to 2018	Centr/East Eur & Centr Asia	All	Male	All	All
328	TKM	FSU	999	1	999	999	1990-2018	-15.6341012160636	-20.4373428546521	-11.2395808712599	1990 to 2018	Centr/East Eur & Centr Asia	All	Female	All	All
329	TLS	Asia	999	0	999	999	1990-2018	15.7764601829359	11.3980694010991	20.5276734974531	1990 to 2018	Southeast and East Asia	All	Male	All	All
330	TLS	Asia	999	1	999	999	1990-2018	14.712870772373	10.5714467614233	19.3498628398905	1990 to 2018	Southeast and East Asia	All	Female	All	All
331	TON	Asia	999	0	999	999	1990-2018	4.00370510300199	2.68036400840331	5.96578727060544	1990 to 2018	Southeast and East Asia	All	Male	All	All
332	TON	Asia	999	1	999	999	1990-2018	3.81138102825959	2.46400303882768	5.87991138140504	1990 to 2018	Southeast and East Asia	All	Female	All	All
333	TTO	LAC	999	0	999	999	1990-2018	2.3990866381359	1.60182788008771	3.61617580420913	1990 to 2018	Latin Amer/Caribbean	All	Male	All	All
334	TTO	LAC	999	1	999	999	1990-2018	2.34008608048896	1.5211114797984	3.59647589724805	1990 to 2018	Latin Amer/Caribbean	All	Female	All	All
335	TUN	MENA	999	0	999	999	1990-2018	3.08559704511614	1.40762455472085	5.43750254640355	1990 to 2018	Mid. East/North Africa	All	Male	All	All
336	TUN	MENA	999	1	999	999	1990-2018	2.94561220420555	1.30319724334548	5.26406822359016	1990 to 2018	Mid. East/North Africa	All	Female	All	All
337	TUR	MENA	999	0	999	999	1990-2018	-0.216414473520048	-0.288667572040284	-0.162645641306171	1990 to 2018	Mid. East/North Africa	All	Male	All	All
338	TUR	MENA	999	1	999	999	1990-2018	-0.19948382694125	-0.269470452402233	-0.148859903408818	1990 to 2018	Mid. East/North Africa	All	Female	All	All
339	TWN	Asia	999	0	999	999	1990-2018	-0.778840259212863	-0.986685432657121	-0.613365898641536	1990 to 2018	Southeast and East Asia	All	Male	All	All
340	TWN	Asia	999	1	999	999	1990-2018	-0.73257583870944	-0.930104379460657	-0.567667863907004	1990 to 2018	Southeast and East Asia	All	Female	All	All
341	TZA	SSA	999	0	999	999	1990-2018	7.61429655948786	4.9504950215454	11.5788561893275	1990 to 2018	Sub-Saharan Africa	All	Male	All	All
342	TZA	SSA	999	1	999	999	1990-2018	7.12058339633814	4.66565264115282	10.7235745408279	1990 to 2018	Sub-Saharan Africa	All	Female	All	All
343	UGA	SSA	999	0	999	999	1990-2018	11.0650757808039	7.21653971286145	16.4009938342561	1990 to 2018	Sub-Saharan Africa	All	Male	All	All
344	UGA	SSA	999	1	999	999	1990-2018	10.42092370313	6.92153106024714	15.6768268898947	1990 to 2018	Sub-Saharan Africa	All	Female	All	All
345	UKR	FSU	999	0	999	999	1990-2018	-0.648489693789339	-0.862801230564661	-0.486196207828657	1990 to 2018	Centr/East Eur & Centr Asia	All	Male	All	All
346	UKR	FSU	999	1	999	999	1990-2018	-0.554413538328657	-0.737427401355347	-0.414007635423839	1990 to 2018	Centr/East Eur & Centr Asia	All	Female	All	All
347	URY	LAC	999	0	999	999	1990-2018	2.06424379534999	1.19162231945533	3.32845611469952	1990 to 2018	Latin Amer/Caribbean	All	Male	All	All
348	URY	LAC	999	1	999	999	1990-2018	1.9166999046578	1.07613101901767	3.16698065923594	1990 to 2018	Latin Amer/Caribbean	All	Female	All	All
349	USA	HIC	999	0	999	999	1990-2018	-0.581049160232641	-0.625332434530278	-0.54041637379254	1990 to 2018	High-Income Countries	All	Male	All	All
350	USA	HIC	999	1	999	999	1990-2018	-0.453222406450077	-0.488667318653415	-0.420405118965754	1990 to 2018	High-Income Countries	All	Female	All	All
351	UZB	FSU	999	0	999	999	1990-2018	-1.87539881471086	-3.7662768033219	-0.485527143017702	1990 to 2018	Centr/East Eur & Centr Asia	All	Male	All	All
352	UZB	FSU	999	1	999	999	1990-2018	-1.67416476536136	-3.57834005127804	-0.400044779176751	1990 to 2018	Centr/East Eur & Centr Asia	All	Female	All	All
353	VCT	LAC	999	0	999	999	1990-2018	19.6468665049483	16.1598137507475	22.4775265470036	1990 to 2018	Latin Amer/Caribbean	All	Male	All	All
354	VCT	LAC	999	1	999	999	1990-2018	19.2874805680375	15.7236726761911	22.3041436455813	1990 to 2018	Latin Amer/Caribbean	All	Female	All	All
355	VEN	LAC	999	0	999	999	1990-2018	-4.22842773714931	-7.58434599777823	-1.62593298002652	1990 to 2018	Latin Amer/Caribbean	All	Male	All	All
356	VEN	LAC	999	1	999	999	1990-2018	-3.99474118952976	-7.26752881553524	-1.44325653642294	1990 to 2018	Latin Amer/Caribbean	All	Female	All	All
357	VNM	Asia	999	0	999	999	1990-2018	0.390393133873678	0.234182363093876	0.575274760641996	1990 to 2018	Southeast and East Asia	All	Male	All	All
358	VNM	Asia	999	1	999	999	1990-2018	0.372628814162434	0.217898242984874	0.548566605548698	1990 to 2018	Southeast and East Asia	All	Female	All	All
359	VUT	Asia	999	0	999	999	1990-2018	1.00885196620783	0.643567914747972	1.57706852388237	1990 to 2018	Southeast and East Asia	All	Male	All	All
360	VUT	Asia	999	1	999	999	1990-2018	0.980177413095331	0.628743729534323	1.52914836662662	1990 to 2018	Southeast and East Asia	All	Female	All	All
361	WSM	Asia	999	0	999	999	1990-2018	4.82162811599448	3.11475722150706	7.47174383742444	1990 to 2018	Southeast and East Asia	All	Male	All	All
362	WSM	Asia	999	1	999	999	1990-2018	4.51160495036012	2.96118584988014	6.99823599452181	1990 to 2018	Southeast and East Asia	All	Female	All	All
363	YEM	MENA	999	0	999	999	1990-2018	3.7597316519574	2.04173474055983	6.03773054201988	1990 to 2018	Mid. East/North Africa	All	Male	All	All
364	YEM	MENA	999	1	999	999	1990-2018	3.83590762477283	2.04008775788381	6.1141764620625	1990 to 2018	Mid. East/North Africa	All	Female	All	All
365	ZAF	SSA	999	0	999	999	1990-2018	-2.8625922824673	-3.85620277715826	-2.15399314429156	1990 to 2018	Sub-Saharan Africa	All	Male	All	All
366	ZAF	SSA	999	1	999	999	1990-2018	-2.61306665011896	-3.48208830230787	-1.98048140208871	1990 to 2018	Sub-Saharan Africa	All	Female	All	All
367	ZMB	SSA	999	0	999	999	1990-2018	-11.2825986114894	-15.5764337066312	-7.41291245874492	1990 to 2018	Sub-Saharan Africa	All	Male	All	All
368	ZMB	SSA	999	1	999	999	1990-2018	-10.7063830041837	-14.7824075087525	-7.02670638765863	1990 to 2018	Sub-Saharan Africa	All	Female	All	All
369	ZWE	SSA	999	0	999	999	1990-2018	7.43799026771189	4.52791220301802	11.2284035704908	1990 to 2018	Sub-Saharan Africa	All	Male	All	All
370	ZWE	SSA	999	1	999	999	1990-2018	6.99562520956036	4.28787926481524	10.5353040785634	1990 to 2018	Sub-Saharan Africa	All	Female	All	All
371	AFG	SAARC	37.5	999	999	999	1990-2018	1.98739208010377	0.986028070361859	4.01018024131691	1990 to 2018	South Asia	20-39	All	All	All
372	AFG	SAARC	57.5	999	999	999	1990-2018	1.47792937843187	0.717211774376435	3.2254934155381	1990 to 2018	South Asia	40-59	All	All	All
373	AFG	SAARC	62.5	999	999	999	1990-2018	1.13635438740638	0.528280536130456	2.49741030102975	1990 to 2018	South Asia	60+	All	All	All
374	AGO	SSA	37.5	999	999	999	1990-2018	3.84858951422332	1.66369896065633	6.78196330853577	1990 to 2018	Sub-Saharan Africa	20-39	All	All	All
375	AGO	SSA	57.5	999	999	999	1990-2018	3.23895180125344	1.36247967346697	5.81642478489536	1990 to 2018	Sub-Saharan Africa	40-59	All	All	All
376	AGO	SSA	62.5	999	999	999	1990-2018	2.23171008856995	0.839553613703536	4.53599141006335	1990 to 2018	Sub-Saharan Africa	60+	All	All	All
377	ALB	FSU	37.5	999	999	999	1990-2018	28.2551867613915	23.4951534117273	31.4585201375791	1990 to 2018	Centr/East Eur & Centr Asia	20-39	All	All	All
378	ALB	FSU	57.5	999	999	999	1990-2018	19.275382087727	13.9396761125165	24.735954944453	1990 to 2018	Centr/East Eur & Centr Asia	40-59	All	All	All
379	ALB	FSU	62.5	999	999	999	1990-2018	14.5481239037407	10.0809375481031	20.3613890901146	1990 to 2018	Centr/East Eur & Centr Asia	60+	All	All	All
380	ARE	MENA	37.5	999	999	999	1990-2018	-1.53345881801671	-2.33851199456393	-1.02304198764691	1990 to 2018	Mid. East/North Africa	20-39	All	All	All
381	ARE	MENA	57.5	999	999	999	1990-2018	-0.979103838510601	-1.50379993193624	-0.645165174595976	1990 to 2018	Mid. East/North Africa	40-59	All	All	All
382	ARE	MENA	62.5	999	999	999	1990-2018	-0.849978331574581	-1.30473255307363	-0.551643586696218	1990 to 2018	Mid. East/North Africa	60+	All	All	All
383	ARG	LAC	37.5	999	999	999	1990-2018	2.28525450356369	1.91855466827214	2.74886700428416	1990 to 2018	Latin Amer/Caribbean	20-39	All	All	All
384	ARG	LAC	57.5	999	999	999	1990-2018	1.59278654034953	1.32008580475969	1.91597144134725	1990 to 2018	Latin Amer/Caribbean	40-59	All	All	All
385	ARG	LAC	62.5	999	999	999	1990-2018	1.08601622890312	0.879682897880823	1.34374608143222	1990 to 2018	Latin Amer/Caribbean	60+	All	All	All
386	ARM	FSU	37.5	999	999	999	1990-2018	1.59230574667192	1.07967344417229	2.32759071903973	1990 to 2018	Centr/East Eur & Centr Asia	20-39	All	All	All
387	ARM	FSU	57.5	999	999	999	1990-2018	0.810178950085137	0.546741376139536	1.18950349089424	1990 to 2018	Centr/East Eur & Centr Asia	40-59	All	All	All
388	ARM	FSU	62.5	999	999	999	1990-2018	0.567574211808883	0.377239514258561	0.85676809752569	1990 to 2018	Centr/East Eur & Centr Asia	60+	All	All	All
389	ATG	LAC	37.5	999	999	999	1990-2018	1.73475181737717	1.15610498566225	2.63830974303447	1990 to 2018	Latin Amer/Caribbean	20-39	All	All	All
390	ATG	LAC	57.5	999	999	999	1990-2018	1.15987687814261	0.767910466461589	1.78030934704446	1990 to 2018	Latin Amer/Caribbean	40-59	All	All	All
391	ATG	LAC	62.5	999	999	999	1990-2018	0.987152475945508	0.650209036405222	1.50920722355933	1990 to 2018	Latin Amer/Caribbean	60+	All	All	All
392	AUS	HIC	37.5	999	999	999	1990-2018	-1.87032190701292	-2.30627116494117	-1.50629768044264	1990 to 2018	High-Income Countries	20-39	All	All	All
393	AUS	HIC	57.5	999	999	999	1990-2018	-1.21952274814529	-1.50602270737861	-0.984027576767665	1990 to 2018	High-Income Countries	40-59	All	All	All
394	AUS	HIC	62.5	999	999	999	1990-2018	-0.678282756998052	-0.838440726972395	-0.543384538070597	1990 to 2018	High-Income Countries	60+	All	All	All
395	AUT	HIC	37.5	999	999	999	1990-2018	0.0694502675149415	0.0248023702561666	0.115291153020379	1990 to 2018	High-Income Countries	20-39	All	All	All
396	AUT	HIC	57.5	999	999	999	1990-2018	0.0121591362140217	-0.0148652783444617	0.0384466877411029	1990 to 2018	High-Income Countries	40-59	All	All	All
397	AUT	HIC	62.5	999	999	999	1990-2018	0.00823760831452379	-0.00741148128780436	0.0234536884063645	1990 to 2018	High-Income Countries	60+	All	All	All
398	AZE	FSU	37.5	999	999	999	1990-2018	0.529683675717125	0.038306778747407	1.15975920594784	1990 to 2018	Centr/East Eur & Centr Asia	20-39	All	All	All
399	AZE	FSU	57.5	999	999	999	1990-2018	0.294814561925504	0.0556812172785593	0.604596635997181	1990 to 2018	Centr/East Eur & Centr Asia	40-59	All	All	All
400	AZE	FSU	62.5	999	999	999	1990-2018	0.200319471733456	0.0278386554156751	0.44690744765177	1990 to 2018	Centr/East Eur & Centr Asia	60+	All	All	All
401	BDI	SSA	37.5	999	999	999	1990-2018	2.39537903013257	-0.0675013966138508	5.92183639142149	1990 to 2018	Sub-Saharan Africa	20-39	All	All	All
402	BDI	SSA	57.5	999	999	999	1990-2018	1.93318832241616	-0.0528208307085944	4.73346644881839	1990 to 2018	Sub-Saharan Africa	40-59	All	All	All
403	BDI	SSA	62.5	999	999	999	1990-2018	1.42692286051402	-0.0994133213712173	3.71211844910106	1990 to 2018	Sub-Saharan Africa	60+	All	All	All
404	BEL	HIC	37.5	999	999	999	1990-2018	1.21836192520287	0.745670196902214	1.70031562104227	1990 to 2018	High-Income Countries	20-39	All	All	All
405	BEL	HIC	57.5	999	999	999	1990-2018	0.686737541214968	0.403745748306339	0.975827243643617	1990 to 2018	High-Income Countries	40-59	All	All	All
406	BEL	HIC	62.5	999	999	999	1990-2018	0.359503466244225	0.196406958662942	0.524775564931629	1990 to 2018	High-Income Countries	60+	All	All	All
407	BEN	SSA	37.5	999	999	999	1990-2018	2.21769570854324	1.19561450438919	3.71993820548563	1990 to 2018	Sub-Saharan Africa	20-39	All	All	All
408	BEN	SSA	57.5	999	999	999	1990-2018	1.83224269223075	0.972014759169544	3.1809222786504	1990 to 2018	Sub-Saharan Africa	40-59	All	All	All
409	BEN	SSA	62.5	999	999	999	1990-2018	1.29046311672322	0.657255596156552	2.38116820571426	1990 to 2018	Sub-Saharan Africa	60+	All	All	All
410	BFA	SSA	37.5	999	999	999	1990-2018	3.00843328222556	1.08049157467845	8.30801638105141	1990 to 2018	Sub-Saharan Africa	20-39	All	All	All
411	BFA	SSA	57.5	999	999	999	1990-2018	2.46751872848484	0.884044943585218	6.87640855870427	1990 to 2018	Sub-Saharan Africa	40-59	All	All	All
412	BFA	SSA	62.5	999	999	999	1990-2018	1.71994849141824	0.59542601454279	5.08164973927278	1990 to 2018	Sub-Saharan Africa	60+	All	All	All
413	BGD	SAARC	37.5	999	999	999	1990-2018	-0.0144697547396498	-0.0232833648589452	-0.00859613745173661	1990 to 2018	South Asia	20-39	All	All	All
414	BGD	SAARC	57.5	999	999	999	1990-2018	-0.00703683473755851	-0.0126071953347071	-0.0038051105950774	1990 to 2018	South Asia	40-59	All	All	All
415	BGD	SAARC	62.5	999	999	999	1990-2018	-0.00905545572265448	-0.0158389750525758	-0.00437156038742605	1990 to 2018	South Asia	60+	All	All	All
416	BGR	FSU	37.5	999	999	999	1990-2018	0.00401604950446604	-0.00625661448521516	0.0147833775795232	1990 to 2018	Centr/East Eur & Centr Asia	20-39	All	All	All
417	BGR	FSU	57.5	999	999	999	1990-2018	0.0308703482762076	0.0238759032467767	0.0398659771901152	1990 to 2018	Centr/East Eur & Centr Asia	40-59	All	All	All
418	BGR	FSU	62.5	999	999	999	1990-2018	0.00633731042222274	-0.00137436315169669	0.0178577774141062	1990 to 2018	Centr/East Eur & Centr Asia	60+	All	All	All
419	BHR	MENA	37.5	999	999	999	1990-2018	1.2029370667505	-1.06378069125209	3.76264114204362	1990 to 2018	Mid. East/North Africa	20-39	All	All	All
420	BHR	MENA	57.5	999	999	999	1990-2018	0.820226135181097	-0.697911932145339	2.61645667457205	1990 to 2018	Mid. East/North Africa	40-59	All	All	All
421	BHR	MENA	62.5	999	999	999	1990-2018	0.731144665970746	-0.580505714483161	2.41685621993429	1990 to 2018	Mid. East/North Africa	60+	All	All	All
422	BHS	LAC	37.5	999	999	999	1990-2018	-20.3945840720591	-25.3210719209548	-13.2411261273711	1990 to 2018	Latin Amer/Caribbean	20-39	All	All	All
423	BHS	LAC	57.5	999	999	999	1990-2018	-14.1403583478646	-21.4568113170678	-9.11024203565956	1990 to 2018	Latin Amer/Caribbean	40-59	All	All	All
424	BHS	LAC	62.5	999	999	999	1990-2018	-10.1385986889527	-15.6155832142909	-6.55972889758423	1990 to 2018	Latin Amer/Caribbean	60+	All	All	All
425	BIH	FSU	37.5	999	999	999	1990-2018	2.21087134750694	1.43866868913561	3.38907745814431	1990 to 2018	Centr/East Eur & Centr Asia	20-39	All	All	All
426	BIH	FSU	57.5	999	999	999	1990-2018	1.11787396101949	0.72856991610525	1.71564009567638	1990 to 2018	Centr/East Eur & Centr Asia	40-59	All	All	All
427	BIH	FSU	62.5	999	999	999	1990-2018	0.789062484627738	0.514943396371915	1.25107732352609	1990 to 2018	Centr/East Eur & Centr Asia	60+	All	All	All
428	BLR	FSU	37.5	999	999	999	1990-2018	-1.25337411111866	-2.37877730959084	-0.412819382438532	1990 to 2018	Centr/East Eur & Centr Asia	20-39	All	All	All
429	BLR	FSU	57.5	999	999	999	1990-2018	-0.63076198123027	-1.22338115891429	-0.20623553316367	1990 to 2018	Centr/East Eur & Centr Asia	40-59	All	All	All
430	BLR	FSU	62.5	999	999	999	1990-2018	-0.447903647699585	-0.890551960260254	-0.145805774132894	1990 to 2018	Centr/East Eur & Centr Asia	60+	All	All	All
431	BLZ	LAC	37.5	999	999	999	1990-2018	6.01502357352831	4.07494426653569	8.96265021615448	1990 to 2018	Latin Amer/Caribbean	20-39	All	All	All
432	BLZ	LAC	57.5	999	999	999	1990-2018	4.22605216983448	2.84815697806377	6.33677187911089	1990 to 2018	Latin Amer/Caribbean	40-59	All	All	All
433	BLZ	LAC	62.5	999	999	999	1990-2018	3.05415263887944	2.03419717233148	4.6451221561173	1990 to 2018	Latin Amer/Caribbean	60+	All	All	All
434	BOL	LAC	37.5	999	999	999	1990-2018	-3.47577812215855	-4.65558857359984	-2.62429249750063	1990 to 2018	Latin Amer/Caribbean	20-39	All	All	All
435	BOL	LAC	57.5	999	999	999	1990-2018	-2.38179925947191	-3.22600953396603	-1.77220716861522	1990 to 2018	Latin Amer/Caribbean	40-59	All	All	All
436	BOL	LAC	62.5	999	999	999	1990-2018	-1.84786579187361	-2.49495002119592	-1.37023117400235	1990 to 2018	Latin Amer/Caribbean	60+	All	All	All
437	BRA	LAC	37.5	999	999	999	1990-2018	-3.63326021801722	-4.16413689712121	-3.16213597021163	1990 to 2018	Latin Amer/Caribbean	20-39	All	All	All
438	BRA	LAC	57.5	999	999	999	1990-2018	-2.50133429505085	-2.87528528002359	-2.16377545673314	1990 to 2018	Latin Amer/Caribbean	40-59	All	All	All
439	BRA	LAC	62.5	999	999	999	1990-2018	-1.82033228734423	-2.11930465809159	-1.55117880789438	1990 to 2018	Latin Amer/Caribbean	60+	All	All	All
440	BRB	LAC	37.5	999	999	999	1990-2018	5.73522285863335	4.39362479728589	7.47173240205331	1990 to 2018	Latin Amer/Caribbean	20-39	All	All	All
441	BRB	LAC	57.5	999	999	999	1990-2018	3.77910750054077	2.92477392107796	4.90916561041988	1990 to 2018	Latin Amer/Caribbean	40-59	All	All	All
442	BRB	LAC	62.5	999	999	999	1990-2018	2.91923669377937	2.25117346235994	3.79766748144309	1990 to 2018	Latin Amer/Caribbean	60+	All	All	All
443	BRN	Asia	37.5	999	999	999	1990-2018	3.41813116169069	2.38588860479519	4.90561048374818	1990 to 2018	Southeast and East Asia	20-39	All	All	All
444	BRN	Asia	57.5	999	999	999	1990-2018	1.60670218096529	1.11011932807351	2.32368342479237	1990 to 2018	Southeast and East Asia	40-59	All	All	All
445	BRN	Asia	62.5	999	999	999	1990-2018	1.03201637635657	0.711133742384867	1.50338848300144	1990 to 2018	Southeast and East Asia	60+	All	All	All
446	BTN	SAARC	37.5	999	999	999	1990-2018	1.30820548102337	0.494931222585806	2.96606155445318	1990 to 2018	South Asia	20-39	All	All	All
447	BTN	SAARC	57.5	999	999	999	1990-2018	0.988114935106125	0.381274209797177	2.34176619055423	1990 to 2018	South Asia	40-59	All	All	All
448	BTN	SAARC	62.5	999	999	999	1990-2018	0.74420745119148	0.273975990676431	1.89795262810627	1990 to 2018	South Asia	60+	All	All	All
449	BWA	SSA	37.5	999	999	999	1990-2018	8.42399103565794	4.8857499333054	12.3017781708563	1990 to 2018	Sub-Saharan Africa	20-39	All	All	All
450	BWA	SSA	57.5	999	999	999	1990-2018	7.2442347816577	4.01996454592631	11.2943583573039	1990 to 2018	Sub-Saharan Africa	40-59	All	All	All
451	BWA	SSA	62.5	999	999	999	1990-2018	5.28696594346379	2.71404093004871	9.05263024308173	1990 to 2018	Sub-Saharan Africa	60+	All	All	All
452	CAF	SSA	37.5	999	999	999	1990-2018	0.171380052634429	-0.505664243440564	0.922958425589347	1990 to 2018	Sub-Saharan Africa	20-39	All	All	All
453	CAF	SSA	57.5	999	999	999	1990-2018	0.140799117768769	-0.391843535146083	0.769102290812903	1990 to 2018	Sub-Saharan Africa	40-59	All	All	All
454	CAF	SSA	62.5	999	999	999	1990-2018	0.0985032611898956	-0.324030999718727	0.562578023533988	1990 to 2018	Sub-Saharan Africa	60+	All	All	All
455	CAN	HIC	37.5	999	999	999	1990-2018	0.444666160766907	0.370349577194353	0.52731545335825	1990 to 2018	High-Income Countries	20-39	All	All	All
456	CAN	HIC	57.5	999	999	999	1990-2018	0.133062550050415	0.0867245217907569	0.179069440032867	1990 to 2018	High-Income Countries	40-59	All	All	All
457	CAN	HIC	62.5	999	999	999	1990-2018	0.130841639208748	0.104446150989142	0.159157655224805	1990 to 2018	High-Income Countries	60+	All	All	All
458	CHE	HIC	37.5	999	999	999	1990-2018	0.488760771819532	0.392435839708645	0.609234311591347	1990 to 2018	High-Income Countries	20-39	All	All	All
459	CHE	HIC	57.5	999	999	999	1990-2018	0.250039956107986	0.195908995313736	0.315804832673269	1990 to 2018	High-Income Countries	40-59	All	All	All
460	CHE	HIC	62.5	999	999	999	1990-2018	0.159947100652477	0.126865241831848	0.200196379328395	1990 to 2018	High-Income Countries	60+	All	All	All
461	CHL	LAC	37.5	999	999	999	1990-2018	3.82059577131538	2.91041311022989	5.03024655869492	1990 to 2018	Latin Amer/Caribbean	20-39	All	All	All
462	CHL	LAC	57.5	999	999	999	1990-2018	2.61226460596052	1.96891453575137	3.46655414439828	1990 to 2018	Latin Amer/Caribbean	40-59	All	All	All
463	CHL	LAC	62.5	999	999	999	1990-2018	1.86359607512096	1.39500664534047	2.47162390357204	1990 to 2018	Latin Amer/Caribbean	60+	All	All	All
464	CHN	Asia	37.5	999	999	999	1990-2018	-0.100512675698485	-0.128715740570702	-0.079115628854502	1990 to 2018	Southeast and East Asia	20-39	All	All	All
465	CHN	Asia	57.5	999	999	999	1990-2018	-0.0407020887189605	-0.0519073772435169	-0.0318492650018455	1990 to 2018	Southeast and East Asia	40-59	All	All	All
466	CHN	Asia	62.5	999	999	999	1990-2018	-0.0231512052336253	-0.0298595646421028	-0.0181226463946456	1990 to 2018	Southeast and East Asia	60+	All	All	All
467	CIV	SSA	37.5	999	999	999	1990-2018	2.54010967502829	0.769469258502766	4.99927373099714	1990 to 2018	Sub-Saharan Africa	20-39	All	All	All
468	CIV	SSA	57.5	999	999	999	1990-2018	2.12925737934729	0.629396021574774	4.31579996986992	1990 to 2018	Sub-Saharan Africa	40-59	All	All	All
469	CIV	SSA	62.5	999	999	999	1990-2018	1.49062552086532	0.37578811306161	3.18999771405596	1990 to 2018	Sub-Saharan Africa	60+	All	All	All
470	CMR	SSA	37.5	999	999	999	1990-2018	5.9942197590496	3.81626087785225	9.21792933499436	1990 to 2018	Sub-Saharan Africa	20-39	All	All	All
471	CMR	SSA	57.5	999	999	999	1990-2018	4.94222502309157	3.02263765062226	7.98128061028734	1990 to 2018	Sub-Saharan Africa	40-59	All	All	All
472	CMR	SSA	62.5	999	999	999	1990-2018	3.49550508221316	1.95399112796975	6.04931382398907	1990 to 2018	Sub-Saharan Africa	60+	All	All	All
473	COD	SSA	37.5	999	999	999	1990-2018	0.423410912589754	0.145070245867725	1.25790506269082	1990 to 2018	Sub-Saharan Africa	20-39	All	All	All
474	COD	SSA	57.5	999	999	999	1990-2018	0.345845747386376	0.119498517650047	1.03928252243949	1990 to 2018	Sub-Saharan Africa	40-59	All	All	All
475	COD	SSA	62.5	999	999	999	1990-2018	0.233761377065139	0.074482282879348	0.722771495805371	1990 to 2018	Sub-Saharan Africa	60+	All	All	All
476	COG	SSA	37.5	999	999	999	1990-2018	7.80295646944182	4.91746264803681	11.6264341913074	1990 to 2018	Sub-Saharan Africa	20-39	All	All	All
477	COG	SSA	57.5	999	999	999	1990-2018	6.55978192745319	4.00246173140803	10.2248603088803	1990 to 2018	Sub-Saharan Africa	40-59	All	All	All
478	COG	SSA	62.5	999	999	999	1990-2018	4.63011174505319	2.6204021246319	8.04645618870746	1990 to 2018	Sub-Saharan Africa	60+	All	All	All
479	COL	LAC	37.5	999	999	999	1990-2018	6.84934185457552	5.18374060126423	8.4940487624079	1990 to 2018	Latin Amer/Caribbean	20-39	All	All	All
480	COL	LAC	57.5	999	999	999	1990-2018	4.69767290894839	3.53728644229128	6.19133207592306	1990 to 2018	Latin Amer/Caribbean	40-59	All	All	All
481	COL	LAC	62.5	999	999	999	1990-2018	3.42420123158003	2.5011895805722	4.6591169995023	1990 to 2018	Latin Amer/Caribbean	60+	All	All	All
482	COM	SSA	37.5	999	999	999	1990-2018	2.66382548106311	0.543823226270391	5.56394444159363	1990 to 2018	Sub-Saharan Africa	20-39	All	All	All
483	COM	SSA	57.5	999	999	999	1990-2018	2.26305826902795	0.389880283164583	4.79826527532363	1990 to 2018	Sub-Saharan Africa	40-59	All	All	All
484	COM	SSA	62.5	999	999	999	1990-2018	1.5708286011	0.215196005163746	3.60170930438028	1990 to 2018	Sub-Saharan Africa	60+	All	All	All
485	CPV	SSA	37.5	999	999	999	1990-2018	0.758255900129173	-0.420763550474766	2.26597703778447	1990 to 2018	Sub-Saharan Africa	20-39	All	All	All
486	CPV	SSA	57.5	999	999	999	1990-2018	0.691402336855907	-0.21420510761107	1.94996032005955	1990 to 2018	Sub-Saharan Africa	40-59	All	All	All
487	CPV	SSA	62.5	999	999	999	1990-2018	0.407954897738173	-0.255566487942863	1.27100281584748	1990 to 2018	Sub-Saharan Africa	60+	All	All	All
488	CRI	LAC	37.5	999	999	999	1990-2018	-3.68449472885262	-5.41884623567565	-2.46181114306969	1990 to 2018	Latin Amer/Caribbean	20-39	All	All	All
489	CRI	LAC	57.5	999	999	999	1990-2018	-2.5922168290493	-3.82180161767349	-1.73131338979791	1990 to 2018	Latin Amer/Caribbean	40-59	All	All	All
490	CRI	LAC	62.5	999	999	999	1990-2018	-1.84255342708746	-2.73840753423283	-1.20741593012644	1990 to 2018	Latin Amer/Caribbean	60+	All	All	All
491	CUB	LAC	37.5	999	999	999	1990-2018	-4.4858458283577	-8.83040178270806	-0.225859409103821	1990 to 2018	Latin Amer/Caribbean	20-39	All	All	All
492	CUB	LAC	57.5	999	999	999	1990-2018	-3.44580795775525	-7.05268990120064	-0.0952404468456923	1990 to 2018	Latin Amer/Caribbean	40-59	All	All	All
493	CUB	LAC	62.5	999	999	999	1990-2018	-2.40161007211982	-5.03403772989548	-0.172353807729406	1990 to 2018	Latin Amer/Caribbean	60+	All	All	All
494	CYP	HIC	37.5	999	999	999	1990-2018	0.623109094927488	0.319194065128342	1.24028099335857	1990 to 2018	High-Income Countries	20-39	All	All	All
495	CYP	HIC	57.5	999	999	999	1990-2018	0.356482780585174	0.181272036263378	0.704600386581569	1990 to 2018	High-Income Countries	40-59	All	All	All
496	CYP	HIC	62.5	999	999	999	1990-2018	0.219231010811125	0.111349357271681	0.433018027920169	1990 to 2018	High-Income Countries	60+	All	All	All
497	CZE	FSU	37.5	999	999	999	1990-2018	-0.472113929341097	-0.587376412965375	-0.375065734649686	1990 to 2018	Centr/East Eur & Centr Asia	20-39	All	All	All
498	CZE	FSU	57.5	999	999	999	1990-2018	-0.230750702266348	-0.294523797188929	-0.177588212276385	1990 to 2018	Centr/East Eur & Centr Asia	40-59	All	All	All
499	CZE	FSU	62.5	999	999	999	1990-2018	-0.161189198788501	-0.212002321814763	-0.1236605607291	1990 to 2018	Centr/East Eur & Centr Asia	60+	All	All	All
500	DEU	HIC	37.5	999	999	999	1990-2018	0.327110672935798	0.189864983215131	0.463180433895028	1990 to 2018	High-Income Countries	20-39	All	All	All
501	DEU	HIC	57.5	999	999	999	1990-2018	0.179746026941356	0.0987713089251798	0.258965530017916	1990 to 2018	High-Income Countries	40-59	All	All	All
502	DEU	HIC	62.5	999	999	999	1990-2018	0.0816616330262617	0.0352128169834557	0.126154803046239	1990 to 2018	High-Income Countries	60+	All	All	All
503	DJI	SSA	37.5	999	999	999	1990-2018	8.49847700499698	3.2102871716299	13.718232224777	1990 to 2018	Sub-Saharan Africa	20-39	All	All	All
504	DJI	SSA	57.5	999	999	999	1990-2018	7.74841944636706	3.04559399646554	12.8873567000629	1990 to 2018	Sub-Saharan Africa	40-59	All	All	All
505	DJI	SSA	62.5	999	999	999	1990-2018	5.93918617902048	2.02952021661547	10.8444730754689	1990 to 2018	Sub-Saharan Africa	60+	All	All	All
506	DMA	LAC	37.5	999	999	999	1990-2018	-4.49165602837641	-6.6840371551652	-3.00006067740295	1990 to 2018	Latin Amer/Caribbean	20-39	All	All	All
507	DMA	LAC	57.5	999	999	999	1990-2018	-3.08849318011301	-4.63165346094242	-2.03944873726755	1990 to 2018	Latin Amer/Caribbean	40-59	All	All	All
508	DMA	LAC	62.5	999	999	999	1990-2018	-2.18897484829277	-3.31166689291582	-1.4403200314692	1990 to 2018	Latin Amer/Caribbean	60+	All	All	All
509	DNK	HIC	37.5	999	999	999	1990-2018	0.715514557130109	0.577098349293605	0.881612765890375	1990 to 2018	High-Income Countries	20-39	All	All	All
510	DNK	HIC	57.5	999	999	999	1990-2018	0.375819876687266	0.299326667451833	0.468939952543185	1990 to 2018	High-Income Countries	40-59	All	All	All
511	DNK	HIC	62.5	999	999	999	1990-2018	0.232737511059975	0.18724409408306	0.289415343128444	1990 to 2018	High-Income Countries	60+	All	All	All
512	DOM	LAC	37.5	999	999	999	1990-2018	4.22164463819214	1.88107911830231	7.36723253244573	1990 to 2018	Latin Amer/Caribbean	20-39	All	All	All
513	DOM	LAC	57.5	999	999	999	1990-2018	2.91111306173899	1.40190038717702	5.17294917689597	1990 to 2018	Latin Amer/Caribbean	40-59	All	All	All
514	DOM	LAC	62.5	999	999	999	1990-2018	2.09089914159009	0.97819448915929	3.74009780922549	1990 to 2018	Latin Amer/Caribbean	60+	All	All	All
515	DZA	MENA	37.5	999	999	999	1990-2018	-0.318482037580479	-0.47209735633675	-0.216018552846206	1990 to 2018	Mid. East/North Africa	20-39	All	All	All
516	DZA	MENA	57.5	999	999	999	1990-2018	0.0290949230482866	0.0182988788673958	0.0460831554802641	1990 to 2018	Mid. East/North Africa	40-59	All	All	All
517	DZA	MENA	62.5	999	999	999	1990-2018	0.0155142194764656	-0.00502668722507968	0.0456735078872202	1990 to 2018	Mid. East/North Africa	60+	All	All	All
518	ECU	LAC	37.5	999	999	999	1990-2018	-7.04359319386952	-11.0585317361175	-2.94784252622767	1990 to 2018	Latin Amer/Caribbean	20-39	All	All	All
519	ECU	LAC	57.5	999	999	999	1990-2018	-6.0143498283798	-9.72656686379403	-2.46645841151232	1990 to 2018	Latin Amer/Caribbean	40-59	All	All	All
520	ECU	LAC	62.5	999	999	999	1990-2018	-4.78489969473786	-7.91267796701879	-2.06467638487129	1990 to 2018	Latin Amer/Caribbean	60+	All	All	All
521	EGY	MENA	37.5	999	999	999	1990-2018	-0.280115320726768	-0.377814125427748	-0.194994973125546	1990 to 2018	Mid. East/North Africa	20-39	All	All	All
522	EGY	MENA	57.5	999	999	999	1990-2018	-0.126727424281922	-0.181490487303851	-0.0782922731160093	1990 to 2018	Mid. East/North Africa	40-59	All	All	All
523	EGY	MENA	62.5	999	999	999	1990-2018	-0.11398378643041	-0.169047136745162	-0.0684678010203419	1990 to 2018	Mid. East/North Africa	60+	All	All	All
524	ERI	SSA	37.5	999	999	999	1990-2018	3.66009110891797	1.19730129174342	6.93095772668286	1990 to 2018	Sub-Saharan Africa	20-39	All	All	All
525	ERI	SSA	57.5	999	999	999	1990-2018	3.04032819271986	0.915591054319492	6.08078468436375	1990 to 2018	Sub-Saharan Africa	40-59	All	All	All
526	ERI	SSA	62.5	999	999	999	1990-2018	2.07019176945613	0.500572480969601	4.38350871967702	1990 to 2018	Sub-Saharan Africa	60+	All	All	All
527	ESP	HIC	37.5	999	999	999	1990-2018	1.11605715195598	0.92482827742377	1.33688584514318	1990 to 2018	High-Income Countries	20-39	All	All	All
528	ESP	HIC	57.5	999	999	999	1990-2018	0.780744673541302	0.649555463743198	0.935395928854823	1990 to 2018	High-Income Countries	40-59	All	All	All
529	ESP	HIC	62.5	999	999	999	1990-2018	0.366340789193486	0.301530865947227	0.443700558575117	1990 to 2018	High-Income Countries	60+	All	All	All
530	EST	FSU	37.5	999	999	999	1990-2018	0.225775925675203	0.133843989203785	0.315897391784819	1990 to 2018	Centr/East Eur & Centr Asia	20-39	All	All	All
531	EST	FSU	57.5	999	999	999	1990-2018	0.133018055908311	0.0863762681908145	0.182122749155554	1990 to 2018	Centr/East Eur & Centr Asia	40-59	All	All	All
532	EST	FSU	62.5	999	999	999	1990-2018	0.0747481416989339	0.0395291228230063	0.115661131299341	1990 to 2018	Centr/East Eur & Centr Asia	60+	All	All	All
533	ETH	SSA	37.5	999	999	999	1990-2018	3.69369936237696	2.7793491721898	4.80201814091254	1990 to 2018	Sub-Saharan Africa	20-39	All	All	All
534	ETH	SSA	57.5	999	999	999	1990-2018	3.02955044604988	2.30760277829785	4.02720780687341	1990 to 2018	Sub-Saharan Africa	40-59	All	All	All
535	ETH	SSA	62.5	999	999	999	1990-2018	2.06996867868745	1.35607770322665	3.26894165216865	1990 to 2018	Sub-Saharan Africa	60+	All	All	All
536	FIN	HIC	37.5	999	999	999	1990-2018	-0.273506366277113	-0.379916500133761	-0.169526878398002	1990 to 2018	High-Income Countries	20-39	All	All	All
537	FIN	HIC	57.5	999	999	999	1990-2018	-0.235806704053613	-0.305590700032609	-0.171247515834845	1990 to 2018	High-Income Countries	40-59	All	All	All
538	FIN	HIC	62.5	999	999	999	1990-2018	-0.117980162986558	-0.155654809961168	-0.081560947706946	1990 to 2018	High-Income Countries	60+	All	All	All
539	FJI	Asia	37.5	999	999	999	1990-2018	2.88310641105201	1.73549680473878	4.65739995141524	1990 to 2018	Southeast and East Asia	20-39	All	All	All
540	FJI	Asia	57.5	999	999	999	1990-2018	1.32741797833453	0.801446965043448	2.10402933479787	1990 to 2018	Southeast and East Asia	40-59	All	All	All
541	FJI	Asia	62.5	999	999	999	1990-2018	0.836352663649157	0.509609459416448	1.34971135576284	1990 to 2018	Southeast and East Asia	60+	All	All	All
542	FRA	HIC	37.5	999	999	999	1990-2018	1.4500092285049	1.26249353565988	1.65361118472618	1990 to 2018	High-Income Countries	20-39	All	All	All
543	FRA	HIC	57.5	999	999	999	1990-2018	0.836584589439439	0.723316287662778	0.959549180092794	1990 to 2018	High-Income Countries	40-59	All	All	All
544	FRA	HIC	62.5	999	999	999	1990-2018	0.462433026462536	0.397347431499512	0.53270609548331	1990 to 2018	High-Income Countries	60+	All	All	All
545	FSM	Asia	37.5	999	999	999	1990-2018	3.00726880920053	1.78886125784839	4.92544048424508	1990 to 2018	Southeast and East Asia	20-39	All	All	All
546	FSM	Asia	57.5	999	999	999	1990-2018	1.29089752034226	0.762268561072976	2.08248093359298	1990 to 2018	Southeast and East Asia	40-59	All	All	All
547	FSM	Asia	62.5	999	999	999	1990-2018	0.83821119447771	0.493783441639073	1.42107375320819	1990 to 2018	Southeast and East Asia	60+	All	All	All
548	GAB	SSA	37.5	999	999	999	1990-2018	-5.47517408566883	-9.75486600922831	-1.98290140169668	1990 to 2018	Sub-Saharan Africa	20-39	All	All	All
549	GAB	SSA	57.5	999	999	999	1990-2018	-4.45659637702141	-8.51618538350149	-1.44889317387962	1990 to 2018	Sub-Saharan Africa	40-59	All	All	All
550	GAB	SSA	62.5	999	999	999	1990-2018	-3.32338265492465	-6.75046682939718	-1.20166673175506	1990 to 2018	Sub-Saharan Africa	60+	All	All	All
551	GBR	HIC	37.5	999	999	999	1990-2018	-0.196865504506477	-0.243540489373332	-0.152140202582748	1990 to 2018	High-Income Countries	20-39	All	All	All
552	GBR	HIC	57.5	999	999	999	1990-2018	-0.158556291508619	-0.190269657980102	-0.13022727800763	1990 to 2018	High-Income Countries	40-59	All	All	All
553	GBR	HIC	62.5	999	999	999	1990-2018	-0.079819282046298	-0.0964706993010633	-0.0645360009449327	1990 to 2018	High-Income Countries	60+	All	All	All
554	GEO	FSU	37.5	999	999	999	1990-2018	2.58878625349046	1.73525741434859	3.80898961661543	1990 to 2018	Centr/East Eur & Centr Asia	20-39	All	All	All
555	GEO	FSU	57.5	999	999	999	1990-2018	1.31844713928299	0.898083286676516	1.93925996269517	1990 to 2018	Centr/East Eur & Centr Asia	40-59	All	All	All
556	GEO	FSU	62.5	999	999	999	1990-2018	0.91000521302004	0.608163348344	1.37221203859326	1990 to 2018	Centr/East Eur & Centr Asia	60+	All	All	All
557	GHA	SSA	37.5	999	999	999	1990-2018	2.24616334272703	1.26794991843349	3.55790985686721	1990 to 2018	Sub-Saharan Africa	20-39	All	All	All
558	GHA	SSA	57.5	999	999	999	1990-2018	1.83270916397392	1.02513679859432	3.04246229821646	1990 to 2018	Sub-Saharan Africa	40-59	All	All	All
559	GHA	SSA	62.5	999	999	999	1990-2018	1.29033551266883	0.698820005169673	2.28597333240933	1990 to 2018	Sub-Saharan Africa	60+	All	All	All
560	GIN	SSA	37.5	999	999	999	1990-2018	0.914236286338198	0.283912980080602	1.83309267100891	1990 to 2018	Sub-Saharan Africa	20-39	All	All	All
561	GIN	SSA	57.5	999	999	999	1990-2018	0.756190787765093	0.232202999874195	1.52141363119991	1990 to 2018	Sub-Saharan Africa	40-59	All	All	All
562	GIN	SSA	62.5	999	999	999	1990-2018	0.515668705218057	0.142143558425952	1.14467870097482	1990 to 2018	Sub-Saharan Africa	60+	All	All	All
563	GMB	SSA	37.5	999	999	999	1990-2018	-16.8746263927584	-22.1834729761427	-11.1622786113478	1990 to 2018	Sub-Saharan Africa	20-39	All	All	All
564	GMB	SSA	57.5	999	999	999	1990-2018	-15.1540333082918	-20.9659768267858	-9.51644729535464	1990 to 2018	Sub-Saharan Africa	40-59	All	All	All
565	GMB	SSA	62.5	999	999	999	1990-2018	-11.9661871003921	-18.841230578465	-6.6826159390806	1990 to 2018	Sub-Saharan Africa	60+	All	All	All
566	GNB	SSA	37.5	999	999	999	1990-2018	7.98946319482948	5.37544761338597	11.9221746519119	1990 to 2018	Sub-Saharan Africa	20-39	All	All	All
567	GNB	SSA	57.5	999	999	999	1990-2018	6.62627124358536	4.27986261814089	10.2103657677918	1990 to 2018	Sub-Saharan Africa	40-59	All	All	All
568	GNB	SSA	62.5	999	999	999	1990-2018	4.63585962811173	2.73369176827258	7.77603160060097	1990 to 2018	Sub-Saharan Africa	60+	All	All	All
569	GNQ	SSA	37.5	999	999	999	1990-2018	3.21203150756479	1.14897879875331	6.09559490767194	1990 to 2018	Sub-Saharan Africa	20-39	All	All	All
570	GNQ	SSA	57.5	999	999	999	1990-2018	2.69527807101796	1.02078383026537	5.51702750945968	1990 to 2018	Sub-Saharan Africa	40-59	All	All	All
571	GNQ	SSA	62.5	999	999	999	1990-2018	1.85859179057515	0.64178879366406	3.77730989139	1990 to 2018	Sub-Saharan Africa	60+	All	All	All
572	GRC	HIC	37.5	999	999	999	1990-2018	0.105320866362619	0.0665284193242722	0.148981576464635	1990 to 2018	High-Income Countries	20-39	All	All	All
573	GRC	HIC	57.5	999	999	999	1990-2018	0.123977684865081	0.0968863708151585	0.157222128003938	1990 to 2018	High-Income Countries	40-59	All	All	All
574	GRC	HIC	62.5	999	999	999	1990-2018	0.00910172399588065	-0.00438086183120847	0.0222422217934471	1990 to 2018	High-Income Countries	60+	All	All	All
575	GRD	LAC	37.5	999	999	999	1990-2018	-9.50810641399927	-13.3838797856817	-5.90314796393565	1990 to 2018	Latin Amer/Caribbean	20-39	All	All	All
576	GRD	LAC	57.5	999	999	999	1990-2018	-6.93803453057064	-10.5329407869588	-4.15541033707189	1990 to 2018	Latin Amer/Caribbean	40-59	All	All	All
577	GRD	LAC	62.5	999	999	999	1990-2018	-5.05980621535141	-7.94112095274294	-3.10857336709231	1990 to 2018	Latin Amer/Caribbean	60+	All	All	All
578	GTM	LAC	37.5	999	999	999	1990-2018	5.30148708411484	4.25892702780907	6.57126692840964	1990 to 2018	Latin Amer/Caribbean	20-39	All	All	All
579	GTM	LAC	57.5	999	999	999	1990-2018	3.71157553183829	2.95408927795318	4.64481131191665	1990 to 2018	Latin Amer/Caribbean	40-59	All	All	All
580	GTM	LAC	62.5	999	999	999	1990-2018	2.58580744908273	2.04013910841123	3.30159852245099	1990 to 2018	Latin Amer/Caribbean	60+	All	All	All
581	GUY	LAC	37.5	999	999	999	1990-2018	-4.13004489118306	-6.15221649878512	-2.7946136412426	1990 to 2018	Latin Amer/Caribbean	20-39	All	All	All
582	GUY	LAC	57.5	999	999	999	1990-2018	-2.94996247427921	-4.45031124375456	-1.96905008670537	1990 to 2018	Latin Amer/Caribbean	40-59	All	All	All
583	GUY	LAC	62.5	999	999	999	1990-2018	-2.04038787271885	-3.0523843785499	-1.35541633413262	1990 to 2018	Latin Amer/Caribbean	60+	All	All	All
584	HND	LAC	37.5	999	999	999	1990-2018	5.12697981673944	3.98717738809392	6.57124195570548	1990 to 2018	Latin Amer/Caribbean	20-39	All	All	All
585	HND	LAC	57.5	999	999	999	1990-2018	3.61540428075476	2.81163685824192	4.66485021324407	1990 to 2018	Latin Amer/Caribbean	40-59	All	All	All
586	HND	LAC	62.5	999	999	999	1990-2018	2.53638195082825	1.94235678736842	3.3451042128101	1990 to 2018	Latin Amer/Caribbean	60+	All	All	All
587	HRV	FSU	37.5	999	999	999	1990-2018	0.366825238823825	0.282439791509067	0.46949566137773	1990 to 2018	Centr/East Eur & Centr Asia	20-39	All	All	All
588	HRV	FSU	57.5	999	999	999	1990-2018	0.181886207536357	0.136985952626112	0.234689902728978	1990 to 2018	Centr/East Eur & Centr Asia	40-59	All	All	All
589	HRV	FSU	62.5	999	999	999	1990-2018	0.104617867062987	0.0693601695173742	0.153498130268828	1990 to 2018	Centr/East Eur & Centr Asia	60+	All	All	All
590	HTI	LAC	37.5	999	999	999	1990-2018	-0.0269132074075259	-0.0412382573003875	-0.0166200959915923	1990 to 2018	Latin Amer/Caribbean	20-39	All	All	All
591	HTI	LAC	57.5	999	999	999	1990-2018	0.00856160130336887	0.00559136093338859	0.0133650009019181	1990 to 2018	Latin Amer/Caribbean	40-59	All	All	All
592	HTI	LAC	62.5	999	999	999	1990-2018	-0.0101296225660323	-0.0161034891150805	-0.00604881669999189	1990 to 2018	Latin Amer/Caribbean	60+	All	All	All
593	HUN	FSU	37.5	999	999	999	1990-2018	-0.672650852938609	-0.843589613954726	-0.531619278297605	1990 to 2018	Centr/East Eur & Centr Asia	20-39	All	All	All
594	HUN	FSU	57.5	999	999	999	1990-2018	-0.347455729785778	-0.442577356084161	-0.270162119130007	1990 to 2018	Centr/East Eur & Centr Asia	40-59	All	All	All
595	HUN	FSU	62.5	999	999	999	1990-2018	-0.257214639482453	-0.33497405052582	-0.197624750366099	1990 to 2018	Centr/East Eur & Centr Asia	60+	All	All	All
596	IDN	Asia	37.5	999	999	999	1990-2018	0.660042928865714	0.489938742990073	0.882881149891004	1990 to 2018	Southeast and East Asia	20-39	All	All	All
597	IDN	Asia	57.5	999	999	999	1990-2018	0.322345425639411	0.23953932318749	0.429900615456863	1990 to 2018	Southeast and East Asia	40-59	All	All	All
598	IDN	Asia	62.5	999	999	999	1990-2018	0.194422835119185	0.144127519590052	0.262171444461148	1990 to 2018	Southeast and East Asia	60+	All	All	All
599	IND	SAARC	37.5	999	999	999	1990-2018	0.018988824522988	0.0095538889555646	0.035419730394503	1990 to 2018	South Asia	20-39	All	All	All
600	IND	SAARC	57.5	999	999	999	1990-2018	0.0147427046995248	0.0077547544847027	0.0275632746362048	1990 to 2018	South Asia	40-59	All	All	All
601	IND	SAARC	62.5	999	999	999	1990-2018	0.0108362666887169	0.0053772212439725	0.0203716424900886	1990 to 2018	South Asia	60+	All	All	All
602	IRL	HIC	37.5	999	999	999	1990-2018	-0.681561193327311	-0.857940158660956	-0.531126725396935	1990 to 2018	High-Income Countries	20-39	All	All	All
603	IRL	HIC	57.5	999	999	999	1990-2018	-0.387462796524633	-0.491684156440339	-0.299106559288594	1990 to 2018	High-Income Countries	40-59	All	All	All
604	IRL	HIC	62.5	999	999	999	1990-2018	-0.181222570147312	-0.235540301922975	-0.136336965030868	1990 to 2018	High-Income Countries	60+	All	All	All
605	IRN	MENA	37.5	999	999	999	1990-2018	0.00331993066284475	-0.0743265754479169	0.075935910940623	1990 to 2018	Mid. East/North Africa	20-39	All	All	All
606	IRN	MENA	57.5	999	999	999	1990-2018	0.126969827848988	0.0833623348525661	0.173293259231053	1990 to 2018	Mid. East/North Africa	40-59	All	All	All
607	IRN	MENA	62.5	999	999	999	1990-2018	0.1097752543983	0.0618618755014758	0.166513971270284	1990 to 2018	Mid. East/North Africa	60+	All	All	All
608	IRQ	MENA	37.5	999	999	999	1990-2018	-1.21643249466258	-1.94844574036456	-0.770726186682548	1990 to 2018	Mid. East/North Africa	20-39	All	All	All
609	IRQ	MENA	57.5	999	999	999	1990-2018	-0.583635594079746	-0.963388320707915	-0.3487531545046	1990 to 2018	Mid. East/North Africa	40-59	All	All	All
610	IRQ	MENA	62.5	999	999	999	1990-2018	-0.567564147376609	-0.963988890330238	-0.331233417167544	1990 to 2018	Mid. East/North Africa	60+	All	All	All
611	ISL	HIC	37.5	999	999	999	1990-2018	0.807794340446976	0.47996991328354	1.17445615306528	1990 to 2018	High-Income Countries	20-39	All	All	All
612	ISL	HIC	57.5	999	999	999	1990-2018	0.408399077075855	0.211427518084078	0.622832559776121	1990 to 2018	High-Income Countries	40-59	All	All	All
613	ISL	HIC	62.5	999	999	999	1990-2018	0.28202143036528	0.167054228353998	0.408730736547335	1990 to 2018	High-Income Countries	60+	All	All	All
614	ISR	MENA	37.5	999	999	999	1990-2018	-2.84906050887146	-3.33747754007982	-2.39333383760185	1990 to 2018	Mid. East/North Africa	20-39	All	All	All
615	ISR	MENA	57.5	999	999	999	1990-2018	-1.75413803161392	-2.06904063366671	-1.47374953275042	1990 to 2018	Mid. East/North Africa	40-59	All	All	All
616	ISR	MENA	62.5	999	999	999	1990-2018	-1.58960287641417	-1.95042760164909	-1.28420265964726	1990 to 2018	Mid. East/North Africa	60+	All	All	All
617	ITA	HIC	37.5	999	999	999	1990-2018	0.102655257556783	0.0821260849168601	0.124876262819505	1990 to 2018	High-Income Countries	20-39	All	All	All
618	ITA	HIC	57.5	999	999	999	1990-2018	0.0771622779264113	0.064589134779769	0.0911113127198798	1990 to 2018	High-Income Countries	40-59	All	All	All
619	ITA	HIC	62.5	999	999	999	1990-2018	0.0134663768406915	0.00611865695140157	0.020758752941089	1990 to 2018	High-Income Countries	60+	All	All	All
620	JAM	LAC	37.5	999	999	999	1990-2018	-1.54583994677002	-1.98737211782374	-1.20194447465543	1990 to 2018	Latin Amer/Caribbean	20-39	All	All	All
621	JAM	LAC	57.5	999	999	999	1990-2018	-1.03054739862136	-1.32956064194457	-0.802551241301012	1990 to 2018	Latin Amer/Caribbean	40-59	All	All	All
622	JAM	LAC	62.5	999	999	999	1990-2018	-0.655147335162601	-0.856899437169875	-0.498966977067673	1990 to 2018	Latin Amer/Caribbean	60+	All	All	All
623	JOR	MENA	37.5	999	999	999	1990-2018	0.93201998388319	0.703596743336068	1.21116127562084	1990 to 2018	Mid. East/North Africa	20-39	All	All	All
624	JOR	MENA	57.5	999	999	999	1990-2018	0.775792051751415	0.587548297194895	1.00554247173336	1990 to 2018	Mid. East/North Africa	40-59	All	All	All
625	JOR	MENA	62.5	999	999	999	1990-2018	0.694506192317452	0.516731415398286	0.91701969459246	1990 to 2018	Mid. East/North Africa	60+	All	All	All
626	JPN	Asia	37.5	999	999	999	1990-2018	-0.551628217955161	-0.744897022153887	-0.37381355583086	1990 to 2018	Southeast and East Asia	20-39	All	All	All
627	JPN	Asia	57.5	999	999	999	1990-2018	-0.232991499111538	-0.31893044153152	-0.152261901457921	1990 to 2018	Southeast and East Asia	40-59	All	All	All
628	JPN	Asia	62.5	999	999	999	1990-2018	-0.18726308812675	-0.240733232420353	-0.138516427178142	1990 to 2018	Southeast and East Asia	60+	All	All	All
629	KAZ	FSU	37.5	999	999	999	1990-2018	0.848111247297052	0.380422613462605	1.51504072214052	1990 to 2018	Centr/East Eur & Centr Asia	20-39	All	All	All
630	KAZ	FSU	57.5	999	999	999	1990-2018	0.431698207401516	0.196448576637132	0.779602732895911	1990 to 2018	Centr/East Eur & Centr Asia	40-59	All	All	All
631	KAZ	FSU	62.5	999	999	999	1990-2018	0.303686925642431	0.135453493985269	0.553184774687254	1990 to 2018	Centr/East Eur & Centr Asia	60+	All	All	All
632	KEN	SSA	37.5	999	999	999	1990-2018	-0.833717410903363	-1.37227245830202	-0.502321606684065	1990 to 2018	Sub-Saharan Africa	20-39	All	All	All
633	KEN	SSA	57.5	999	999	999	1990-2018	-0.673688628097766	-1.10618209630917	-0.402048514739011	1990 to 2018	Sub-Saharan Africa	40-59	All	All	All
634	KEN	SSA	62.5	999	999	999	1990-2018	-0.471376384364585	-0.831841494835206	-0.261723810503022	1990 to 2018	Sub-Saharan Africa	60+	All	All	All
635	KGZ	FSU	37.5	999	999	999	1990-2018	1.50713577548264	-0.180127041722921	3.67152676637485	1990 to 2018	Centr/East Eur & Centr Asia	20-39	All	All	All
636	KGZ	FSU	57.5	999	999	999	1990-2018	0.817942384738411	-0.0525267472712355	1.90240355912801	1990 to 2018	Centr/East Eur & Centr Asia	40-59	All	All	All
637	KGZ	FSU	62.5	999	999	999	1990-2018	0.566908795751734	-0.0443052485500028	1.3488954141364	1990 to 2018	Centr/East Eur & Centr Asia	60+	All	All	All
638	KHM	Asia	37.5	999	999	999	1990-2018	5.21097050950064	4.07248808198181	6.73476703827488	1990 to 2018	Southeast and East Asia	20-39	All	All	All
639	KHM	Asia	57.5	999	999	999	1990-2018	2.33387830001462	1.81056720983312	3.02527643493819	1990 to 2018	Southeast and East Asia	40-59	All	All	All
640	KHM	Asia	62.5	999	999	999	1990-2018	1.4547080351441	1.11605590389815	1.8800576584427	1990 to 2018	Southeast and East Asia	60+	All	All	All
641	KIR	Asia	37.5	999	999	999	1990-2018	1.33557316487554	0.855463866646431	2.10548376013819	1990 to 2018	Southeast and East Asia	20-39	All	All	All
642	KIR	Asia	57.5	999	999	999	1990-2018	0.592696519423625	0.378171689171526	0.93196062828179	1990 to 2018	Southeast and East Asia	40-59	All	All	All
643	KIR	Asia	62.5	999	999	999	1990-2018	0.371682652069545	0.236363928858752	0.585649738258911	1990 to 2018	Southeast and East Asia	60+	All	All	All
644	KOR	Asia	37.5	999	999	999	1990-2018	0.0807994427311903	0.0311681017888574	0.128114927685756	1990 to 2018	Southeast and East Asia	20-39	All	All	All
645	KOR	Asia	57.5	999	999	999	1990-2018	0.0431070036230423	0.0199570872696184	0.064661750326125	1990 to 2018	Southeast and East Asia	40-59	All	All	All
646	KOR	Asia	62.5	999	999	999	1990-2018	0.0275246012280849	0.013539789739554	0.0410366136919331	1990 to 2018	Southeast and East Asia	60+	All	All	All
647	KWT	MENA	37.5	999	999	999	1990-2018	7.58579834884621	5.07748900315262	11.1756511492705	1990 to 2018	Mid. East/North Africa	20-39	All	All	All
648	KWT	MENA	57.5	999	999	999	1990-2018	5.25557393654681	3.51173299995927	7.81026764806512	1990 to 2018	Mid. East/North Africa	40-59	All	All	All
649	KWT	MENA	62.5	999	999	999	1990-2018	4.80590131094113	3.13786676852884	7.25659923966468	1990 to 2018	Mid. East/North Africa	60+	All	All	All
650	LAO	Asia	37.5	999	999	999	1990-2018	1.31207894286801	0.993007376569343	1.7279616309103	1990 to 2018	Southeast and East Asia	20-39	All	All	All
651	LAO	Asia	57.5	999	999	999	1990-2018	0.607403827053738	0.461343581077823	0.797924329312234	1990 to 2018	Southeast and East Asia	40-59	All	All	All
652	LAO	Asia	62.5	999	999	999	1990-2018	0.364276349591073	0.275298723584621	0.480205394311734	1990 to 2018	Southeast and East Asia	60+	All	All	All
653	LBN	MENA	37.5	999	999	999	1990-2018	-0.298664312203871	-0.355026188625233	-0.250489563844732	1990 to 2018	Mid. East/North Africa	20-39	All	All	All
654	LBN	MENA	57.5	999	999	999	1990-2018	-0.0213497516260002	-0.0399868041714719	-0.00213254156078582	1990 to 2018	Mid. East/North Africa	40-59	All	All	All
655	LBN	MENA	62.5	999	999	999	1990-2018	-0.0431225304138544	-0.0569974814657161	-0.0286687629558909	1990 to 2018	Mid. East/North Africa	60+	All	All	All
656	LBR	SSA	37.5	999	999	999	1990-2018	8.16157996972952	5.1966669084227	12.3505934146668	1990 to 2018	Sub-Saharan Africa	20-39	All	All	All
657	LBR	SSA	57.5	999	999	999	1990-2018	6.81135656231976	4.22563169350621	10.7069041422768	1990 to 2018	Sub-Saharan Africa	40-59	All	All	All
658	LBR	SSA	62.5	999	999	999	1990-2018	4.77553673528274	2.7532594264196	8.17807537126859	1990 to 2018	Sub-Saharan Africa	60+	All	All	All
659	LBY	MENA	37.5	999	999	999	1990-2018	0.727162460356302	-1.58001836254148	2.98739361696275	1990 to 2018	Mid. East/North Africa	20-39	All	All	All
660	LBY	MENA	57.5	999	999	999	1990-2018	0.67069729608923	-0.668082357015064	2.29424767194706	1990 to 2018	Mid. East/North Africa	40-59	All	All	All
661	LBY	MENA	62.5	999	999	999	1990-2018	0.569864846553851	-0.610948481603879	1.91326740701228	1990 to 2018	Mid. East/North Africa	60+	All	All	All
662	LCA	LAC	37.5	999	999	999	1990-2018	-0.37473366778053	-4.10458326728609	3.19883413904974	1990 to 2018	Latin Amer/Caribbean	20-39	All	All	All
663	LCA	LAC	57.5	999	999	999	1990-2018	-0.271269932671203	-3.03051204273769	2.40884026861462	1990 to 2018	Latin Amer/Caribbean	40-59	All	All	All
664	LCA	LAC	62.5	999	999	999	1990-2018	-0.149023103344175	-1.89521580568251	1.6861297453903	1990 to 2018	Latin Amer/Caribbean	60+	All	All	All
665	LKA	SAARC	37.5	999	999	999	1990-2018	4.26070838190778	3.16918222082022	5.49225745792694	1990 to 2018	South Asia	20-39	All	All	All
666	LKA	SAARC	57.5	999	999	999	1990-2018	3.23382145771944	2.36325293816881	4.40178564736734	1990 to 2018	South Asia	40-59	All	All	All
667	LKA	SAARC	62.5	999	999	999	1990-2018	2.50443757332627	1.61807354295893	3.94809739999079	1990 to 2018	South Asia	60+	All	All	All
668	LSO	SSA	37.5	999	999	999	1990-2018	9.81838022779093	6.07602009694198	14.3119839184536	1990 to 2018	Sub-Saharan Africa	20-39	All	All	All
669	LSO	SSA	57.5	999	999	999	1990-2018	8.43606983636693	4.99937630078323	12.8094279143982	1990 to 2018	Sub-Saharan Africa	40-59	All	All	All
670	LSO	SSA	62.5	999	999	999	1990-2018	6.13912407016734	3.44647648518747	10.312507642332	1990 to 2018	Sub-Saharan Africa	60+	All	All	All
671	LTU	FSU	37.5	999	999	999	1990-2018	0.426831030875726	0.295536682487262	0.576240286641355	1990 to 2018	Centr/East Eur & Centr Asia	20-39	All	All	All
672	LTU	FSU	57.5	999	999	999	1990-2018	0.20460707112311	0.138634300938823	0.281358998481354	1990 to 2018	Centr/East Eur & Centr Asia	40-59	All	All	All
673	LTU	FSU	62.5	999	999	999	1990-2018	0.132825321689176	0.083846355216177	0.19747418057462	1990 to 2018	Centr/East Eur & Centr Asia	60+	All	All	All
674	LUX	HIC	37.5	999	999	999	1990-2018	0.943784066843782	0.689808396744145	1.25961285278345	1990 to 2018	High-Income Countries	20-39	All	All	All
675	LUX	HIC	57.5	999	999	999	1990-2018	0.567180195403573	0.415756885859137	0.756960942512339	1990 to 2018	High-Income Countries	40-59	All	All	All
676	LUX	HIC	62.5	999	999	999	1990-2018	0.303389209605619	0.220713208750613	0.410058769480472	1990 to 2018	High-Income Countries	60+	All	All	All
677	LVA	FSU	37.5	999	999	999	1990-2018	-0.0384889183453164	-0.0464260360149347	-0.0313394187303093	1990 to 2018	Centr/East Eur & Centr Asia	20-39	All	All	All
678	LVA	FSU	57.5	999	999	999	1990-2018	-0.00433133690097355	-0.00615199697907032	-0.00266006124343504	1990 to 2018	Centr/East Eur & Centr Asia	40-59	All	All	All
679	LVA	FSU	62.5	999	999	999	1990-2018	-0.0146205180979997	-0.0208583465726731	-0.00720583632440423	1990 to 2018	Centr/East Eur & Centr Asia	60+	All	All	All
680	MAR	MENA	37.5	999	999	999	1990-2018	0.9773003674035	0.663810558680843	1.45900471157078	1990 to 2018	Mid. East/North Africa	20-39	All	All	All
681	MAR	MENA	57.5	999	999	999	1990-2018	0.707057363490524	0.483247108431335	1.05288743843962	1990 to 2018	Mid. East/North Africa	40-59	All	All	All
682	MAR	MENA	62.5	999	999	999	1990-2018	0.639991299487508	0.421154136189681	0.964940742704677	1990 to 2018	Mid. East/North Africa	60+	All	All	All
683	MDA	FSU	37.5	999	999	999	1990-2018	-1.21277643083965	-2.02086927206006	-0.696008933975081	1990 to 2018	Centr/East Eur & Centr Asia	20-39	All	All	All
684	MDA	FSU	57.5	999	999	999	1990-2018	-0.627402664063222	-1.03814669697803	-0.367205445821042	1990 to 2018	Centr/East Eur & Centr Asia	40-59	All	All	All
685	MDA	FSU	62.5	999	999	999	1990-2018	-0.439539148207476	-0.752101266252802	-0.249194725752134	1990 to 2018	Centr/East Eur & Centr Asia	60+	All	All	All
686	MDG	SSA	37.5	999	999	999	1990-2018	-1.25939568204522	-3.4730467570965	0.645959551841819	1990 to 2018	Sub-Saharan Africa	20-39	All	All	All
687	MDG	SSA	57.5	999	999	999	1990-2018	-0.985772238200891	-2.91424166415155	0.594453083940581	1990 to 2018	Sub-Saharan Africa	40-59	All	All	All
688	MDG	SSA	62.5	999	999	999	1990-2018	-0.716829614310331	-2.18459258887642	0.390971791641991	1990 to 2018	Sub-Saharan Africa	60+	All	All	All
689	MDV	SAARC	37.5	999	999	999	1990-2018	-8.02395871826472	-10.7980945186923	-5.10424052493347	1990 to 2018	South Asia	20-39	All	All	All
690	MDV	SAARC	57.5	999	999	999	1990-2018	-5.92663170342186	-9.26475607951548	-3.34022139325041	1990 to 2018	South Asia	40-59	All	All	All
691	MDV	SAARC	62.5	999	999	999	1990-2018	-4.83318504471641	-8.26015118619314	-2.58888915163123	1990 to 2018	South Asia	60+	All	All	All
692	MEX	LAC	37.5	999	999	999	1990-2018	-0.563315403737314	-0.726660289031698	-0.402953187559819	1990 to 2018	Latin Amer/Caribbean	20-39	All	All	All
693	MEX	LAC	57.5	999	999	999	1990-2018	-0.329494849669972	-0.436709151447137	-0.221390396253113	1990 to 2018	Latin Amer/Caribbean	40-59	All	All	All
694	MEX	LAC	62.5	999	999	999	1990-2018	-0.227717957207083	-0.308260011615069	-0.150939069844321	1990 to 2018	Latin Amer/Caribbean	60+	All	All	All
695	MHL	Asia	37.5	999	999	999	1990-2018	2.62581889123021	1.5403957851007	4.35325122850254	1990 to 2018	Southeast and East Asia	20-39	All	All	All
696	MHL	Asia	57.5	999	999	999	1990-2018	1.1326418095653	0.676429310596274	1.87876655951329	1990 to 2018	Southeast and East Asia	40-59	All	All	All
697	MHL	Asia	62.5	999	999	999	1990-2018	0.731942632391968	0.429571622192024	1.21066877128328	1990 to 2018	Southeast and East Asia	60+	All	All	All
698	MKD	FSU	37.5	999	999	999	1990-2018	7.80522111660641	6.14988230910839	9.98431685744597	1990 to 2018	Centr/East Eur & Centr Asia	20-39	All	All	All
699	MKD	FSU	57.5	999	999	999	1990-2018	4.02458024568591	3.09197457295201	5.21821469449548	1990 to 2018	Centr/East Eur & Centr Asia	40-59	All	All	All
700	MKD	FSU	62.5	999	999	999	1990-2018	2.81240311148817	2.10304300247362	3.79611486182473	1990 to 2018	Centr/East Eur & Centr Asia	60+	All	All	All
701	MLI	SSA	37.5	999	999	999	1990-2018	0.627491356574714	-0.282622617288464	1.77871538463763	1990 to 2018	Sub-Saharan Africa	20-39	All	All	All
702	MLI	SSA	57.5	999	999	999	1990-2018	0.518514955327524	-0.27766215765514	1.54298818002107	1990 to 2018	Sub-Saharan Africa	40-59	All	All	All
703	MLI	SSA	62.5	999	999	999	1990-2018	0.343854600502471	-0.201244847687686	1.08013007596149	1990 to 2018	Sub-Saharan Africa	60+	All	All	All
704	MLT	HIC	37.5	999	999	999	1990-2018	4.00131882112104	3.04716491728115	5.27673299657693	1990 to 2018	High-Income Countries	20-39	All	All	All
705	MLT	HIC	57.5	999	999	999	1990-2018	2.30620995278605	1.75339513739698	3.03710887929083	1990 to 2018	High-Income Countries	40-59	All	All	All
706	MLT	HIC	62.5	999	999	999	1990-2018	1.33708376917247	1.01502378274783	1.76538679010784	1990 to 2018	High-Income Countries	60+	All	All	All
707	MMR	Asia	37.5	999	999	999	1990-2018	3.48932094810822	2.34697350774024	5.44646027352161	1990 to 2018	Southeast and East Asia	20-39	All	All	All
708	MMR	Asia	57.5	999	999	999	1990-2018	1.62248537090496	1.0631121461005	2.50864534811687	1990 to 2018	Southeast and East Asia	40-59	All	All	All
709	MMR	Asia	62.5	999	999	999	1990-2018	0.98243079633271	0.64609917648998	1.56010654334133	1990 to 2018	Southeast and East Asia	60+	All	All	All
710	MNE	FSU	37.5	999	999	999	1990-2018	1.14939254196606	0.513533069460484	2.58626136206781	1990 to 2018	Centr/East Eur & Centr Asia	20-39	All	All	All
711	MNE	FSU	57.5	999	999	999	1990-2018	0.590982825282367	0.262524303840687	1.34010873176273	1990 to 2018	Centr/East Eur & Centr Asia	40-59	All	All	All
712	MNE	FSU	62.5	999	999	999	1990-2018	0.410506726275714	0.17972583435671	0.923521221280923	1990 to 2018	Centr/East Eur & Centr Asia	60+	All	All	All
713	MNG	FSU	37.5	999	999	999	1990-2018	-0.817679479159444	-1.33819922095116	-0.448510507980157	1990 to 2018	Centr/East Eur & Centr Asia	20-39	All	All	All
714	MNG	FSU	57.5	999	999	999	1990-2018	-0.260693780385599	-0.487445238352137	-0.0977921845434419	1990 to 2018	Centr/East Eur & Centr Asia	40-59	All	All	All
715	MNG	FSU	62.5	999	999	999	1990-2018	-0.184724421609917	-0.353122051426952	-0.0694218917047137	1990 to 2018	Centr/East Eur & Centr Asia	60+	All	All	All
716	MOZ	SSA	37.5	999	999	999	1990-2018	1.13944611666801	0.624877041538355	1.99596467519702	1990 to 2018	Sub-Saharan Africa	20-39	All	All	All
717	MOZ	SSA	57.5	999	999	999	1990-2018	0.946972522941827	0.512327260285726	1.69745362165675	1990 to 2018	Sub-Saharan Africa	40-59	All	All	All
718	MOZ	SSA	62.5	999	999	999	1990-2018	0.648275161877528	0.329678120597243	1.22227105124548	1990 to 2018	Sub-Saharan Africa	60+	All	All	All
719	MRT	SSA	37.5	999	999	999	1990-2018	7.6242954847302	4.98235273704754	11.6480836524511	1990 to 2018	Sub-Saharan Africa	20-39	All	All	All
720	MRT	SSA	57.5	999	999	999	1990-2018	6.28609984432548	3.95582186754364	10.0581539352987	1990 to 2018	Sub-Saharan Africa	40-59	All	All	All
721	MRT	SSA	62.5	999	999	999	1990-2018	4.37675172399528	2.53090047077636	7.51335451966964	1990 to 2018	Sub-Saharan Africa	60+	All	All	All
722	MUS	SSA	37.5	999	999	999	1990-2018	-4.53588720738851	-5.24848580397488	-3.4449096456413	1990 to 2018	Sub-Saharan Africa	20-39	All	All	All
723	MUS	SSA	57.5	999	999	999	1990-2018	-4.85484332555786	-5.63764382543577	-4.08215336750972	1990 to 2018	Sub-Saharan Africa	40-59	All	All	All
724	MUS	SSA	62.5	999	999	999	1990-2018	-4.1172304807398	-5.02080567059915	-2.89653711694496	1990 to 2018	Sub-Saharan Africa	60+	All	All	All
725	MWI	SSA	37.5	999	999	999	1990-2018	-1.43840221228033	-2.07277863033298	-0.996885175382702	1990 to 2018	Sub-Saharan Africa	20-39	All	All	All
726	MWI	SSA	57.5	999	999	999	1990-2018	-1.18019914298521	-1.71362550745102	-0.808047228557718	1990 to 2018	Sub-Saharan Africa	40-59	All	All	All
727	MWI	SSA	62.5	999	999	999	1990-2018	-0.832527831626927	-1.33200533083079	-0.521057131344903	1990 to 2018	Sub-Saharan Africa	60+	All	All	All
728	MYS	Asia	37.5	999	999	999	1990-2018	0.156064546080837	0.0790453292418964	0.248151279490806	1990 to 2018	Southeast and East Asia	20-39	All	All	All
729	MYS	Asia	57.5	999	999	999	1990-2018	0.0684119494091984	0.0325879642661652	0.110143484882251	1990 to 2018	Southeast and East Asia	40-59	All	All	All
730	MYS	Asia	62.5	999	999	999	1990-2018	0.0543234228675335	0.0318292553717966	0.0819944939686452	1990 to 2018	Southeast and East Asia	60+	All	All	All
731	NAM	SSA	37.5	999	999	999	1990-2018	-3.26110629774824	-4.37524935953314	-2.21151676694601	1990 to 2018	Sub-Saharan Africa	20-39	All	All	All
732	NAM	SSA	57.5	999	999	999	1990-2018	-2.71060502860447	-3.99245375163908	-1.66938944115479	1990 to 2018	Sub-Saharan Africa	40-59	All	All	All
733	NAM	SSA	62.5	999	999	999	1990-2018	-2.08441716981021	-3.54367895922509	-1.24119070064675	1990 to 2018	Sub-Saharan Africa	60+	All	All	All
734	NER	SSA	37.5	999	999	999	1990-2018	-1.90917710893013	-3.203221250006	-1.16596707945485	1990 to 2018	Sub-Saharan Africa	20-39	All	All	All
735	NER	SSA	57.5	999	999	999	1990-2018	-1.55760567860874	-2.71170775905979	-0.921713819081601	1990 to 2018	Sub-Saharan Africa	40-59	All	All	All
736	NER	SSA	62.5	999	999	999	1990-2018	-1.11900238061208	-2.04534649448028	-0.625824220634081	1990 to 2018	Sub-Saharan Africa	60+	All	All	All
737	NGA	SSA	37.5	999	999	999	1990-2018	4.74652627101802	3.0534920393267	7.35211150411335	1990 to 2018	Sub-Saharan Africa	20-39	All	All	All
738	NGA	SSA	57.5	999	999	999	1990-2018	3.89397060865937	2.38606620546517	6.23189351026859	1990 to 2018	Sub-Saharan Africa	40-59	All	All	All
739	NGA	SSA	62.5	999	999	999	1990-2018	2.74914830560334	1.58562091241312	4.74544290696411	1990 to 2018	Sub-Saharan Africa	60+	All	All	All
740	NIC	LAC	37.5	999	999	999	1990-2018	9.65541504071476	6.30005802790887	13.887139944944	1990 to 2018	Latin Amer/Caribbean	20-39	All	All	All
741	NIC	LAC	57.5	999	999	999	1990-2018	6.92859997661762	4.29709043145964	10.5224146601875	1990 to 2018	Latin Amer/Caribbean	40-59	All	All	All
742	NIC	LAC	62.5	999	999	999	1990-2018	4.97496248717774	3.22487242242371	7.88129610931032	1990 to 2018	Latin Amer/Caribbean	60+	All	All	All
743	NLD	HIC	37.5	999	999	999	1990-2018	-0.908152085579573	-1.22513712406626	-0.586804083675278	1990 to 2018	High-Income Countries	20-39	All	All	All
744	NLD	HIC	57.5	999	999	999	1990-2018	-0.655189015542577	-0.85194649285156	-0.460103775157794	1990 to 2018	High-Income Countries	40-59	All	All	All
745	NLD	HIC	62.5	999	999	999	1990-2018	-0.323539701558101	-0.43374074812027	-0.212444393255774	1990 to 2018	High-Income Countries	60+	All	All	All
746	NOR	HIC	37.5	999	999	999	1990-2018	-0.00986358190874415	-0.0118650146780892	-0.00818763132141032	1990 to 2018	High-Income Countries	20-39	All	All	All
747	NOR	HIC	57.5	999	999	999	1990-2018	-0.0523790301167823	-0.0608050511356657	-0.0450339510942528	1990 to 2018	High-Income Countries	40-59	All	All	All
748	NOR	HIC	62.5	999	999	999	1990-2018	0.00232534955906273	0.00185336396068141	0.00287414984788457	1990 to 2018	High-Income Countries	60+	All	All	All
749	NPL	SAARC	37.5	999	999	999	1990-2018	1.13197432910271	0.556068791388544	2.30605146913186	1990 to 2018	South Asia	20-39	All	All	All
750	NPL	SAARC	57.5	999	999	999	1990-2018	0.840157731812649	0.400274191772602	1.79470510612688	1990 to 2018	South Asia	40-59	All	All	All
751	NPL	SAARC	62.5	999	999	999	1990-2018	0.645515252170238	0.301857656964337	1.43899034694447	1990 to 2018	South Asia	60+	All	All	All
752	NZL	HIC	37.5	999	999	999	1990-2018	1.08854536530941	0.887688134761165	1.32734124811771	1990 to 2018	High-Income Countries	20-39	All	All	All
753	NZL	HIC	57.5	999	999	999	1990-2018	0.608564869783129	0.496289043276827	0.744999557875742	1990 to 2018	High-Income Countries	40-59	All	All	All
754	NZL	HIC	62.5	999	999	999	1990-2018	0.36346226539628	0.295069283056362	0.445421236043161	1990 to 2018	High-Income Countries	60+	All	All	All
755	OMN	MENA	37.5	999	999	999	1990-2018	3.16723628510526	2.08612337030184	4.79831290749375	1990 to 2018	Mid. East/North Africa	20-39	All	All	All
756	OMN	MENA	57.5	999	999	999	1990-2018	2.05204307908617	1.34612806323956	3.09954037392272	1990 to 2018	Mid. East/North Africa	40-59	All	All	All
757	OMN	MENA	62.5	999	999	999	1990-2018	1.85411490034031	1.20303157008999	2.8204498083863	1990 to 2018	Mid. East/North Africa	60+	All	All	All
758	PAK	SAARC	37.5	999	999	999	1990-2018	-0.480670499674198	-0.747756436585565	-0.308626672666201	1990 to 2018	South Asia	20-39	All	All	All
759	PAK	SAARC	57.5	999	999	999	1990-2018	-0.338816030215885	-0.595245431370242	-0.195292132603364	1990 to 2018	South Asia	40-59	All	All	All
760	PAK	SAARC	62.5	999	999	999	1990-2018	-0.279371012616298	-0.505779333639214	-0.154856960667893	1990 to 2018	South Asia	60+	All	All	All
761	PAN	LAC	37.5	999	999	999	1990-2018	3.12268728432675	-0.761110463968911	6.97089439849754	1990 to 2018	Latin Amer/Caribbean	20-39	All	All	All
762	PAN	LAC	57.5	999	999	999	1990-2018	2.42238188530115	-0.56590537053904	5.66267911879105	1990 to 2018	Latin Amer/Caribbean	40-59	All	All	All
763	PAN	LAC	62.5	999	999	999	1990-2018	1.79671928548397	-0.300900416975496	4.19457442014867	1990 to 2018	Latin Amer/Caribbean	60+	All	All	All
764	PER	LAC	37.5	999	999	999	1990-2018	-0.503528225053802	-0.74785908278369	-0.340660240862354	1990 to 2018	Latin Amer/Caribbean	20-39	All	All	All
765	PER	LAC	57.5	999	999	999	1990-2018	-0.28973285046993	-0.438284816591133	-0.194632921541099	1990 to 2018	Latin Amer/Caribbean	40-59	All	All	All
766	PER	LAC	62.5	999	999	999	1990-2018	-0.254386038297605	-0.384202532295198	-0.17092459883763	1990 to 2018	Latin Amer/Caribbean	60+	All	All	All
767	PHL	Asia	37.5	999	999	999	1990-2018	-0.332481719435236	-0.401891781117023	-0.270759135824912	1990 to 2018	Southeast and East Asia	20-39	All	All	All
768	PHL	Asia	57.5	999	999	999	1990-2018	-0.161529126033636	-0.195697474069158	-0.131919821590838	1990 to 2018	Southeast and East Asia	40-59	All	All	All
769	PHL	Asia	62.5	999	999	999	1990-2018	-0.0779352799341036	-0.0972949792513589	-0.0614443339341359	1990 to 2018	Southeast and East Asia	60+	All	All	All
770	PNG	Asia	37.5	999	999	999	1990-2018	-1.24177771272829	-1.97170001654738	-0.837466952854899	1990 to 2018	Southeast and East Asia	20-39	All	All	All
771	PNG	Asia	57.5	999	999	999	1990-2018	-0.565852015879444	-0.863198379406121	-0.381611770803512	1990 to 2018	Southeast and East Asia	40-59	All	All	All
772	PNG	Asia	62.5	999	999	999	1990-2018	-0.344111958401813	-0.529404994114101	-0.230181125737006	1990 to 2018	Southeast and East Asia	60+	All	All	All
773	POL	FSU	37.5	999	999	999	1990-2018	-0.0504715036209685	-0.0635535165407637	-0.0374940898933855	1990 to 2018	Centr/East Eur & Centr Asia	20-39	All	All	All
774	POL	FSU	57.5	999	999	999	1990-2018	-0.0260492492160673	-0.0336994130443458	-0.0187236332682896	1990 to 2018	Centr/East Eur & Centr Asia	40-59	All	All	All
775	POL	FSU	62.5	999	999	999	1990-2018	-0.0189863279557508	-0.02413471943851	-0.0138708800738869	1990 to 2018	Centr/East Eur & Centr Asia	60+	All	All	All
776	PRT	HIC	37.5	999	999	999	1990-2018	0.372670811898635	0.328119746959222	0.423613489426351	1990 to 2018	High-Income Countries	20-39	All	All	All
777	PRT	HIC	57.5	999	999	999	1990-2018	0.26908426732798	0.239309766180062	0.3033359693127	1990 to 2018	High-Income Countries	40-59	All	All	All
778	PRT	HIC	62.5	999	999	999	1990-2018	0.100363404829267	0.0848960657012726	0.116993915265121	1990 to 2018	High-Income Countries	60+	All	All	All
779	PRY	LAC	37.5	999	999	999	1990-2018	4.70207920399391	2.16514422054904	7.9645303726271	1990 to 2018	Latin Amer/Caribbean	20-39	All	All	All
780	PRY	LAC	57.5	999	999	999	1990-2018	3.30737772765511	1.52446804892005	5.8042392984231	1990 to 2018	Latin Amer/Caribbean	40-59	All	All	All
781	PRY	LAC	62.5	999	999	999	1990-2018	2.40705936409681	1.04895000424031	4.31897876460948	1990 to 2018	Latin Amer/Caribbean	60+	All	All	All
782	PSE	MENA	37.5	999	999	999	1990-2018	1.42023522578621	0.965320960356968	2.0528283517436	1990 to 2018	Mid. East/North Africa	20-39	All	All	All
783	PSE	MENA	57.5	999	999	999	1990-2018	0.867949996557198	0.589535491689706	1.26574664482597	1990 to 2018	Mid. East/North Africa	40-59	All	All	All
784	PSE	MENA	62.5	999	999	999	1990-2018	0.793468230833641	0.528449121063585	1.18075866961344	1990 to 2018	Mid. East/North Africa	60+	All	All	All
785	QAT	MENA	37.5	999	999	999	1990-2018	1.02177854656631	0.671358648776806	1.53646796751169	1990 to 2018	Mid. East/North Africa	20-39	All	All	All
786	QAT	MENA	57.5	999	999	999	1990-2018	0.520220565132557	0.339017850065204	0.78664349826802	1990 to 2018	Mid. East/North Africa	40-59	All	All	All
787	QAT	MENA	62.5	999	999	999	1990-2018	0.513958401081577	0.335235027091986	0.775248539978302	1990 to 2018	Mid. East/North Africa	60+	All	All	All
788	ROU	FSU	37.5	999	999	999	1990-2018	0.0274559783765523	-0.0390515967506515	0.0932554150982972	1990 to 2018	Centr/East Eur & Centr Asia	20-39	All	All	All
789	ROU	FSU	57.5	999	999	999	1990-2018	0.121812911552147	0.0834840829980992	0.166190019773989	1990 to 2018	Centr/East Eur & Centr Asia	40-59	All	All	All
790	ROU	FSU	62.5	999	999	999	1990-2018	0.0195962994026612	-0.00975209232282315	0.0558069310109552	1990 to 2018	Centr/East Eur & Centr Asia	60+	All	All	All
791	RUS	FSU	37.5	999	999	999	1990-2018	1.96179907052865	1.59266708115494	2.40155258636767	1990 to 2018	Centr/East Eur & Centr Asia	20-39	All	All	All
792	RUS	FSU	57.5	999	999	999	1990-2018	1.04048190031087	0.833151964383528	1.28817407921403	1990 to 2018	Centr/East Eur & Centr Asia	40-59	All	All	All
793	RUS	FSU	62.5	999	999	999	1990-2018	0.713812186075802	0.557081518434754	0.925512172403024	1990 to 2018	Centr/East Eur & Centr Asia	60+	All	All	All
794	RWA	SSA	37.5	999	999	999	1990-2018	33.5307853051753	29.5475546876727	35.0994483430346	1990 to 2018	Sub-Saharan Africa	20-39	All	All	All
795	RWA	SSA	57.5	999	999	999	1990-2018	32.5443262948892	27.145133678226	34.9988264858603	1990 to 2018	Sub-Saharan Africa	40-59	All	All	All
796	RWA	SSA	62.5	999	999	999	1990-2018	29.9738979956861	22.3224447057562	34.3897472370804	1990 to 2018	Sub-Saharan Africa	60+	All	All	All
797	SAU	MENA	37.5	999	999	999	1990-2018	2.49993425250797	0.496191094256448	5.07965658551496	1990 to 2018	Mid. East/North Africa	20-39	All	All	All
798	SAU	MENA	57.5	999	999	999	1990-2018	1.76933624201541	0.423623659170456	3.75279057092254	1990 to 2018	Mid. East/North Africa	40-59	All	All	All
799	SAU	MENA	62.5	999	999	999	1990-2018	1.58512264098688	0.485433179009802	3.24432356142029	1990 to 2018	Mid. East/North Africa	60+	All	All	All
800	SDN	SSA	37.5	999	999	999	1990-2018	0.101624269466308	0.0444373888490657	0.191420330019735	1990 to 2018	Sub-Saharan Africa	20-39	All	All	All
801	SDN	SSA	57.5	999	999	999	1990-2018	0.0786103454988585	0.0339443540118577	0.150892683967087	1990 to 2018	Sub-Saharan Africa	40-59	All	All	All
802	SDN	SSA	62.5	999	999	999	1990-2018	0.0412861996613105	0.0090390682970871	0.098870557950254	1990 to 2018	Sub-Saharan Africa	60+	All	All	All
803	SEN	SSA	37.5	999	999	999	1990-2018	8.66612021775468	3.8727929315145	13.5089203688767	1990 to 2018	Sub-Saharan Africa	20-39	All	All	All
804	SEN	SSA	57.5	999	999	999	1990-2018	7.86371462423121	3.25683747635028	12.8866402637254	1990 to 2018	Sub-Saharan Africa	40-59	All	All	All
805	SEN	SSA	62.5	999	999	999	1990-2018	5.88093434504806	2.40421391398245	10.7216608100673	1990 to 2018	Sub-Saharan Africa	60+	All	All	All
806	SGP	Asia	37.5	999	999	999	1990-2018	0.128519224566829	0.0572682528502222	0.205307569968151	1990 to 2018	Southeast and East Asia	20-39	All	All	All
807	SGP	Asia	57.5	999	999	999	1990-2018	-0.00268749094832579	-0.0371886477661768	0.030482783670783	1990 to 2018	Southeast and East Asia	40-59	All	All	All
808	SGP	Asia	62.5	999	999	999	1990-2018	0.0719659910355903	0.048764663867998	0.0996144897127803	1990 to 2018	Southeast and East Asia	60+	All	All	All
809	SLB	Asia	37.5	999	999	999	1990-2018	-1.15779317203994	-1.9145768275252	-0.670773805479266	1990 to 2018	Southeast and East Asia	20-39	All	All	All
810	SLB	Asia	57.5	999	999	999	1990-2018	-0.463998878577278	-0.786398036129262	-0.256887962421707	1990 to 2018	Southeast and East Asia	40-59	All	All	All
811	SLB	Asia	62.5	999	999	999	1990-2018	-0.301569657267844	-0.505768915851532	-0.171695554211019	1990 to 2018	Southeast and East Asia	60+	All	All	All
812	SLE	SSA	37.5	999	999	999	1990-2018	6.34452415533419	3.67283992122829	10.4355408088348	1990 to 2018	Sub-Saharan Africa	20-39	All	All	All
813	SLE	SSA	57.5	999	999	999	1990-2018	5.21678224305782	2.96930704289737	8.77959177649266	1990 to 2018	Sub-Saharan Africa	40-59	All	All	All
814	SLE	SSA	62.5	999	999	999	1990-2018	3.6694449529724	1.94536014670851	6.71117253747722	1990 to 2018	Sub-Saharan Africa	60+	All	All	All
815	SLV	LAC	37.5	999	999	999	1990-2018	5.53657038367585	3.75381718862642	8.10436623560194	1990 to 2018	Latin Amer/Caribbean	20-39	All	All	All
816	SLV	LAC	57.5	999	999	999	1990-2018	3.80091517389703	2.55949846677093	5.61293276274315	1990 to 2018	Latin Amer/Caribbean	40-59	All	All	All
817	SLV	LAC	62.5	999	999	999	1990-2018	2.66346368630307	1.75992385042699	3.99993902908011	1990 to 2018	Latin Amer/Caribbean	60+	All	All	All
818	SRB	FSU	37.5	999	999	999	1990-2018	-0.739328767132802	-1.487340446896	-0.371904341720262	1990 to 2018	Centr/East Eur & Centr Asia	20-39	All	All	All
819	SRB	FSU	57.5	999	999	999	1990-2018	-0.382114951376957	-0.773017901245161	-0.192797704878014	1990 to 2018	Centr/East Eur & Centr Asia	40-59	All	All	All
820	SRB	FSU	62.5	999	999	999	1990-2018	-0.277744544696969	-0.558287161148278	-0.139710505873977	1990 to 2018	Centr/East Eur & Centr Asia	60+	All	All	All
821	SSD	SSA	37.5	999	999	999	1990-2018	3.03556658767247	0.807241896381802	6.07963105690657	1990 to 2018	Sub-Saharan Africa	20-39	All	All	All
822	SSD	SSA	57.5	999	999	999	1990-2018	2.48015053977663	0.602043522101448	5.16277169055823	1990 to 2018	Sub-Saharan Africa	40-59	All	All	All
823	SSD	SSA	62.5	999	999	999	1990-2018	1.70440912197258	0.371508311503389	3.89304494619743	1990 to 2018	Sub-Saharan Africa	60+	All	All	All
824	STP	SSA	37.5	999	999	999	1990-2018	1.71169851291731	0.201379170792007	3.89194811600637	1990 to 2018	Sub-Saharan Africa	20-39	All	All	All
825	STP	SSA	57.5	999	999	999	1990-2018	1.45069109012982	0.19372001805874	3.3244624402584	1990 to 2018	Sub-Saharan Africa	40-59	All	All	All
826	STP	SSA	62.5	999	999	999	1990-2018	0.980284581418814	0.0498479450849133	2.41829561490931	1990 to 2018	Sub-Saharan Africa	60+	All	All	All
827	SUR	LAC	37.5	999	999	999	1990-2018	3.64995030402101	2.43470837076651	5.44483791990948	1990 to 2018	Latin Amer/Caribbean	20-39	All	All	All
828	SUR	LAC	57.5	999	999	999	1990-2018	2.55685230107028	1.70167821212598	3.85516686562845	1990 to 2018	Latin Amer/Caribbean	40-59	All	All	All
829	SUR	LAC	62.5	999	999	999	1990-2018	1.85130809389187	1.23157013331169	2.79258028037235	1990 to 2018	Latin Amer/Caribbean	60+	All	All	All
830	SVK	FSU	37.5	999	999	999	1990-2018	1.41347983257257	0.813751131283286	2.0702766774579	1990 to 2018	Centr/East Eur & Centr Asia	20-39	All	All	All
831	SVK	FSU	57.5	999	999	999	1990-2018	0.760879756086811	0.449752597138069	1.11389764501518	1990 to 2018	Centr/East Eur & Centr Asia	40-59	All	All	All
832	SVK	FSU	62.5	999	999	999	1990-2018	0.525192968516	0.304024317376764	0.801562683981004	1990 to 2018	Centr/East Eur & Centr Asia	60+	All	All	All
833	SVN	FSU	37.5	999	999	999	1990-2018	1.22787435761533	0.860756313503125	1.66807594946471	1990 to 2018	Centr/East Eur & Centr Asia	20-39	All	All	All
834	SVN	FSU	57.5	999	999	999	1990-2018	0.682698907550677	0.482542622545806	0.92452644892029	1990 to 2018	Centr/East Eur & Centr Asia	40-59	All	All	All
835	SVN	FSU	62.5	999	999	999	1990-2018	0.452075194755113	0.30681577933558	0.647750333234601	1990 to 2018	Centr/East Eur & Centr Asia	60+	All	All	All
836	SWE	HIC	37.5	999	999	999	1990-2018	-0.084980684654673	-0.116315971090605	-0.0538046904123863	1990 to 2018	High-Income Countries	20-39	All	All	All
837	SWE	HIC	57.5	999	999	999	1990-2018	-0.108022213468773	-0.130583677275617	-0.087578903823669	1990 to 2018	High-Income Countries	40-59	All	All	All
838	SWE	HIC	62.5	999	999	999	1990-2018	-0.0388998801878975	-0.0499905449135879	-0.0279690770383002	1990 to 2018	High-Income Countries	60+	All	All	All
839	SWZ	SSA	37.5	999	999	999	1990-2018	1.82366868025119	1.23865378272489	2.66514873452818	1990 to 2018	Sub-Saharan Africa	20-39	All	All	All
840	SWZ	SSA	57.5	999	999	999	1990-2018	1.58074233366639	1.0355265747641	2.41614132171004	1990 to 2018	Sub-Saharan Africa	40-59	All	All	All
841	SWZ	SSA	62.5	999	999	999	1990-2018	0.922866275618932	0.533871161408016	1.60239595803343	1990 to 2018	Sub-Saharan Africa	60+	All	All	All
842	SYC	SSA	37.5	999	999	999	1990-2018	0.581372798976306	0.321653670508419	0.89044078720746	1990 to 2018	Sub-Saharan Africa	20-39	All	All	All
843	SYC	SSA	57.5	999	999	999	1990-2018	0.592780133313476	0.381166352691381	0.853998388130016	1990 to 2018	Sub-Saharan Africa	40-59	All	All	All
844	SYC	SSA	62.5	999	999	999	1990-2018	0.392834986184742	0.25183632480815	0.58243957209554	1990 to 2018	Sub-Saharan Africa	60+	All	All	All
845	SYR	MENA	37.5	999	999	999	1990-2018	1.14023937094625	0.840861183619851	1.53297070963925	1990 to 2018	Mid. East/North Africa	20-39	All	All	All
846	SYR	MENA	57.5	999	999	999	1990-2018	0.76318925971477	0.559182400886081	1.03452728395725	1990 to 2018	Mid. East/North Africa	40-59	All	All	All
847	SYR	MENA	62.5	999	999	999	1990-2018	0.692322817979222	0.496727562567129	0.958717836892347	1990 to 2018	Mid. East/North Africa	60+	All	All	All
848	TCD	SSA	37.5	999	999	999	1990-2018	1.55910734653141	0.0308345574277819	3.71634512322637	1990 to 2018	Sub-Saharan Africa	20-39	All	All	All
849	TCD	SSA	57.5	999	999	999	1990-2018	1.31299926024027	0.0205674908433103	3.07370899876571	1990 to 2018	Sub-Saharan Africa	40-59	All	All	All
850	TCD	SSA	62.5	999	999	999	1990-2018	0.898157410626915	0.00241645393847183	2.29924557733321	1990 to 2018	Sub-Saharan Africa	60+	All	All	All
851	TGO	SSA	37.5	999	999	999	1990-2018	28.121030571056	23.3085121885255	31.6136338188268	1990 to 2018	Sub-Saharan Africa	20-39	All	All	All
852	TGO	SSA	57.5	999	999	999	1990-2018	26.1630520909179	20.741577852984	30.4939777683522	1990 to 2018	Sub-Saharan Africa	40-59	All	All	All
853	TGO	SSA	62.5	999	999	999	1990-2018	22.0472179542369	15.4977502638534	28.3531159970415	1990 to 2018	Sub-Saharan Africa	60+	All	All	All
854	THA	Asia	37.5	999	999	999	1990-2018	6.33192414415363	3.10595568541737	12.9479202056758	1990 to 2018	Southeast and East Asia	20-39	All	All	All
855	THA	Asia	57.5	999	999	999	1990-2018	2.90644445008102	1.424165930689	5.99071447453746	1990 to 2018	Southeast and East Asia	40-59	All	All	All
856	THA	Asia	62.5	999	999	999	1990-2018	1.77041326484911	0.866717396078552	3.61631914524902	1990 to 2018	Southeast and East Asia	60+	All	All	All
857	TJK	FSU	37.5	999	999	999	1990-2018	3.99834081374022	2.45670819774279	6.46721305479516	1990 to 2018	Centr/East Eur & Centr Asia	20-39	All	All	All
858	TJK	FSU	57.5	999	999	999	1990-2018	1.99449951440783	1.24965466617648	3.24686711330632	1990 to 2018	Centr/East Eur & Centr Asia	40-59	All	All	All
859	TJK	FSU	62.5	999	999	999	1990-2018	1.40001746663408	0.864386694128472	2.35941881537327	1990 to 2018	Centr/East Eur & Centr Asia	60+	All	All	All
860	TKM	FSU	37.5	999	999	999	1990-2018	-21.166973676759	-26.3240007047609	-15.678787130486	1990 to 2018	Centr/East Eur & Centr Asia	20-39	All	All	All
861	TKM	FSU	57.5	999	999	999	1990-2018	-11.8210333582344	-16.882456793983	-8.22682318749173	1990 to 2018	Centr/East Eur & Centr Asia	40-59	All	All	All
862	TKM	FSU	62.5	999	999	999	1990-2018	-8.39704839654968	-12.6734470422385	-5.6347555613221	1990 to 2018	Centr/East Eur & Centr Asia	60+	All	All	All
863	TLS	Asia	37.5	999	999	999	1990-2018	19.9656033317004	14.8254563565606	25.4102944981201	1990 to 2018	Southeast and East Asia	20-39	All	All	All
864	TLS	Asia	57.5	999	999	999	1990-2018	9.79299799807569	6.8347290848175	13.9497504328205	1990 to 2018	Southeast and East Asia	40-59	All	All	All
865	TLS	Asia	62.5	999	999	999	1990-2018	5.96046001510436	4.13253995277891	8.80028542877214	1990 to 2018	Southeast and East Asia	60+	All	All	All
866	TON	Asia	37.5	999	999	999	1990-2018	5.57722606023593	3.77154616447643	8.35799556247681	1990 to 2018	Southeast and East Asia	20-39	All	All	All
867	TON	Asia	57.5	999	999	999	1990-2018	2.54029082491539	1.69958953984387	3.81783861116096	1990 to 2018	Southeast and East Asia	40-59	All	All	All
868	TON	Asia	62.5	999	999	999	1990-2018	1.51029174668321	1.00443632256911	2.25700312976936	1990 to 2018	Southeast and East Asia	60+	All	All	All
869	TTO	LAC	37.5	999	999	999	1990-2018	2.99041360656206	2.0129742706284	4.45284613680609	1990 to 2018	Latin Amer/Caribbean	20-39	All	All	All
870	TTO	LAC	57.5	999	999	999	1990-2018	2.09450932644062	1.40301741082775	3.12609754371484	1990 to 2018	Latin Amer/Caribbean	40-59	All	All	All
871	TTO	LAC	62.5	999	999	999	1990-2018	1.65097373420662	1.10011415070797	2.47762709972714	1990 to 2018	Latin Amer/Caribbean	60+	All	All	All
872	TUN	MENA	37.5	999	999	999	1990-2018	3.74062752959185	1.4751693315693	6.76072847836984	1990 to 2018	Mid. East/North Africa	20-39	All	All	All
873	TUN	MENA	57.5	999	999	999	1990-2018	2.46454014388287	1.12970144588406	4.46528418680012	1990 to 2018	Mid. East/North Africa	40-59	All	All	All
874	TUN	MENA	62.5	999	999	999	1990-2018	2.25909923078737	1.04019227257813	4.22629300477819	1990 to 2018	Mid. East/North Africa	60+	All	All	All
875	TUR	MENA	37.5	999	999	999	1990-2018	-0.309230032123688	-0.402513004510673	-0.240632301275482	1990 to 2018	Mid. East/North Africa	20-39	All	All	All
876	TUR	MENA	57.5	999	999	999	1990-2018	-0.122383257754596	-0.162713147395804	-0.0921198373694335	1990 to 2018	Mid. East/North Africa	40-59	All	All	All
877	TUR	MENA	62.5	999	999	999	1990-2018	-0.116698087176664	-0.155792252217086	-0.0875108032523266	1990 to 2018	Mid. East/North Africa	60+	All	All	All
878	TWN	Asia	37.5	999	999	999	1990-2018	-1.27730666238176	-1.57697442507649	-1.03127388253055	1990 to 2018	Southeast and East Asia	20-39	All	All	All
879	TWN	Asia	57.5	999	999	999	1990-2018	-0.55360113324696	-0.684803085191081	-0.447495403834089	1990 to 2018	Southeast and East Asia	40-59	All	All	All
880	TWN	Asia	62.5	999	999	999	1990-2018	-0.332950522868623	-0.410031645308661	-0.273177888872953	1990 to 2018	Southeast and East Asia	60+	All	All	All
881	TZA	SSA	37.5	999	999	999	1990-2018	8.04943715714125	5.37178578814835	11.9653072495384	1990 to 2018	Sub-Saharan Africa	20-39	All	All	All
882	TZA	SSA	57.5	999	999	999	1990-2018	6.68039845235843	4.2034465363977	10.2556852840538	1990 to 2018	Sub-Saharan Africa	40-59	All	All	All
883	TZA	SSA	62.5	999	999	999	1990-2018	4.69219900161863	2.76537168381675	7.93918561416681	1990 to 2018	Sub-Saharan Africa	60+	All	All	All
884	UGA	SSA	37.5	999	999	999	1990-2018	11.5952779341654	7.74741338063847	16.8304087864308	1990 to 2018	Sub-Saharan Africa	20-39	All	All	All
885	UGA	SSA	57.5	999	999	999	1990-2018	9.69010600095141	6.29543664891145	15.0588273266119	1990 to 2018	Sub-Saharan Africa	40-59	All	All	All
886	UGA	SSA	62.5	999	999	999	1990-2018	6.9082622180004	4.0586163830875	11.5302062010223	1990 to 2018	Sub-Saharan Africa	60+	All	All	All
887	UKR	FSU	37.5	999	999	999	1990-2018	-0.940593804901633	-1.21055377853955	-0.730663607680621	1990 to 2018	Centr/East Eur & Centr Asia	20-39	All	All	All
888	UKR	FSU	57.5	999	999	999	1990-2018	-0.459380208286298	-0.603826642068008	-0.347849463399346	1990 to 2018	Centr/East Eur & Centr Asia	40-59	All	All	All
889	UKR	FSU	62.5	999	999	999	1990-2018	-0.333697941987808	-0.452921987708012	-0.252000441817967	1990 to 2018	Centr/East Eur & Centr Asia	60+	All	All	All
890	URY	LAC	37.5	999	999	999	1990-2018	2.66535068398918	1.55863442973464	4.27368499208641	1990 to 2018	Latin Amer/Caribbean	20-39	All	All	All
891	URY	LAC	57.5	999	999	999	1990-2018	1.86901604342654	1.09201119625457	3.00148061985066	1990 to 2018	Latin Amer/Caribbean	40-59	All	All	All
892	URY	LAC	62.5	999	999	999	1990-2018	1.17184496795649	0.628024962456911	1.97685415316685	1990 to 2018	Latin Amer/Caribbean	60+	All	All	All
893	USA	HIC	37.5	999	999	999	1990-2018	-0.668153337547726	-0.719663632098911	-0.622551847221306	1990 to 2018	High-Income Countries	20-39	All	All	All
894	USA	HIC	57.5	999	999	999	1990-2018	-0.598565090268379	-0.643634780744819	-0.557983357635452	1990 to 2018	High-Income Countries	40-59	All	All	All
895	USA	HIC	62.5	999	999	999	1990-2018	-0.230074822001733	-0.24854759322323	-0.212070166565796	1990 to 2018	High-Income Countries	60+	All	All	All
896	UZB	FSU	37.5	999	999	999	1990-2018	-2.39345616703736	-4.75062688976948	-0.713939582448476	1990 to 2018	Centr/East Eur & Centr Asia	20-39	All	All	All
897	UZB	FSU	57.5	999	999	999	1990-2018	-1.11152925355332	-2.26097774370722	-0.308825170364614	1990 to 2018	Centr/East Eur & Centr Asia	40-59	All	All	All
898	UZB	FSU	62.5	999	999	999	1990-2018	-0.782172104181109	-1.65051481705519	-0.201688310401209	1990 to 2018	Centr/East Eur & Centr Asia	60+	All	All	All
899	VCT	LAC	37.5	999	999	999	1990-2018	20.534561510982	16.803552484722	23.7218558485844	1990 to 2018	Latin Amer/Caribbean	20-39	All	All	All
900	VCT	LAC	57.5	999	999	999	1990-2018	19.6523588702088	15.441574098819	23.3485122135479	1990 to 2018	Latin Amer/Caribbean	40-59	All	All	All
901	VCT	LAC	62.5	999	999	999	1990-2018	16.8886212576831	12.6147336453684	21.0697728366154	1990 to 2018	Latin Amer/Caribbean	60+	All	All	All
902	VEN	LAC	37.5	999	999	999	1990-2018	-5.04843113134185	-9.17340424290855	-1.81011716499967	1990 to 2018	Latin Amer/Caribbean	20-39	All	All	All
903	VEN	LAC	57.5	999	999	999	1990-2018	-3.56743967500649	-6.66565956819411	-1.26788379589098	1990 to 2018	Latin Amer/Caribbean	40-59	All	All	All
904	VEN	LAC	62.5	999	999	999	1990-2018	-2.57674258216198	-5.01667797969827	-0.955785558189206	1990 to 2018	Latin Amer/Caribbean	60+	All	All	All
905	VNM	Asia	37.5	999	999	999	1990-2018	0.527127254012194	0.306774193344244	0.766723105741061	1990 to 2018	Southeast and East Asia	20-39	All	All	All
906	VNM	Asia	57.5	999	999	999	1990-2018	0.28570099802575	0.182472614438064	0.402439451521493	1990 to 2018	Southeast and East Asia	40-59	All	All	All
907	VNM	Asia	62.5	999	999	999	1990-2018	0.17090712719002	0.109268154756263	0.240469792263885	1990 to 2018	Southeast and East Asia	60+	All	All	All
908	VUT	Asia	37.5	999	999	999	1990-2018	1.32801852560081	0.862999433955726	2.02970577304245	1990 to 2018	Southeast and East Asia	20-39	All	All	All
909	VUT	Asia	57.5	999	999	999	1990-2018	0.603309316129464	0.391689561543931	0.924742930616165	1990 to 2018	Southeast and East Asia	40-59	All	All	All
910	VUT	Asia	62.5	999	999	999	1990-2018	0.375007175453061	0.243946762628724	0.577577027826448	1990 to 2018	Southeast and East Asia	60+	All	All	All
911	WSM	Asia	37.5	999	999	999	1990-2018	6.65748296745536	4.38509931177964	10.0728963898246	1990 to 2018	Southeast and East Asia	20-39	All	All	All
912	WSM	Asia	57.5	999	999	999	1990-2018	3.01170609675062	1.97649566301869	4.5941003593902	1990 to 2018	Southeast and East Asia	40-59	All	All	All
913	WSM	Asia	62.5	999	999	999	1990-2018	1.82504811968973	1.19641980430009	2.78649664195438	1990 to 2018	Southeast and East Asia	60+	All	All	All
914	YEM	MENA	37.5	999	999	999	1990-2018	4.38075264434625	2.42330778888598	6.77456978008407	1990 to 2018	Mid. East/North Africa	20-39	All	All	All
915	YEM	MENA	57.5	999	999	999	1990-2018	2.73717240075406	1.49857662100465	4.97088206360242	1990 to 2018	Mid. East/North Africa	40-59	All	All	All
916	YEM	MENA	62.5	999	999	999	1990-2018	2.49605149151042	1.33264937024739	4.64416433336936	1990 to 2018	Mid. East/North Africa	60+	All	All	All
917	ZAF	SSA	37.5	999	999	999	1990-2018	-3.08353388250204	-4.08926981707782	-2.37096533815428	1990 to 2018	Sub-Saharan Africa	20-39	All	All	All
918	ZAF	SSA	57.5	999	999	999	1990-2018	-2.50195785707878	-3.32514907017297	-1.91762503857784	1990 to 2018	Sub-Saharan Africa	40-59	All	All	All
919	ZAF	SSA	62.5	999	999	999	1990-2018	-1.79656940393291	-2.54322770735193	-1.2959074272133	1990 to 2018	Sub-Saharan Africa	60+	All	All	All
920	ZMB	SSA	37.5	999	999	999	1990-2018	-11.7092422901894	-15.9283188401696	-7.92738175044052	1990 to 2018	Sub-Saharan Africa	20-39	All	All	All
921	ZMB	SSA	57.5	999	999	999	1990-2018	-9.97599168707198	-14.472066470078	-6.41362714233859	1990 to 2018	Sub-Saharan Africa	40-59	All	All	All
922	ZMB	SSA	62.5	999	999	999	1990-2018	-7.46768857653242	-11.8042492332926	-4.34758495588677	1990 to 2018	Sub-Saharan Africa	60+	All	All	All
923	ZWE	SSA	37.5	999	999	999	1990-2018	7.80471186993746	4.85249840205282	11.5435003624835	1990 to 2018	Sub-Saharan Africa	20-39	All	All	All
924	ZWE	SSA	57.5	999	999	999	1990-2018	6.65412622757456	4.02140414167515	10.3269620381666	1990 to 2018	Sub-Saharan Africa	40-59	All	All	All
925	ZWE	SSA	62.5	999	999	999	1990-2018	4.66998773477835	2.57954765769243	8.00168972705698	1990 to 2018	Sub-Saharan Africa	60+	All	All	All
926	AFG	SAARC	999	999	0	999	1990-2018	0.928643270228625	0.482451598498835	1.87741150522677	1990 to 2018	South Asia	All	All	All	Rural
927	AFG	SAARC	999	999	1	999	1990-2018	4.28194534544419	2.00491385064515	9.35691041504198	1990 to 2018	South Asia	All	All	All	Urban
928	AGO	SSA	999	999	0	999	1990-2018	2.59661795211771	1.1353089867339	4.62506346353363	1990 to 2018	Sub-Saharan Africa	All	All	All	Rural
929	AGO	SSA	999	999	1	999	1990-2018	4.12074458505597	1.89924170626491	7.15529917030605	1990 to 2018	Sub-Saharan Africa	All	All	All	Urban
930	ALB	FSU	999	999	0	999	1990-2018	22.1425361696306	17.6696593715771	26.3746659168578	1990 to 2018	Centr/East Eur & Centr Asia	All	All	All	Rural
931	ALB	FSU	999	999	1	999	1990-2018	21.1456366110885	16.5587139286353	25.5824282954716	1990 to 2018	Centr/East Eur & Centr Asia	All	All	All	Urban
932	ARE	MENA	999	999	0	999	1990-2018	-1.51154289432785	-2.35063106485226	-0.997803350380117	1990 to 2018	Mid. East/North Africa	All	All	All	Rural
933	ARE	MENA	999	999	1	999	1990-2018	-1.31050270856769	-2.01455905113596	-0.87457533976173	1990 to 2018	Mid. East/North Africa	All	All	All	Urban
934	ARG	LAC	999	999	0	999	1990-2018	1.58567607436872	1.29967513109236	1.93515034384425	1990 to 2018	Latin Amer/Caribbean	All	All	All	Rural
935	ARG	LAC	999	999	1	999	1990-2018	1.80741901037751	1.51008725947477	2.15865063493692	1990 to 2018	Latin Amer/Caribbean	All	All	All	Urban
936	ARM	FSU	999	999	0	999	1990-2018	1.15184053061971	0.782815697390311	1.69558359784131	1990 to 2018	Centr/East Eur & Centr Asia	All	All	All	Rural
937	ARM	FSU	999	999	1	999	1990-2018	1.05380893666404	0.709433575558718	1.54599668618378	1990 to 2018	Centr/East Eur & Centr Asia	All	All	All	Urban
938	ATG	LAC	999	999	0	999	1990-2018	1.32691724260712	0.882124623862484	2.02725800641214	1990 to 2018	Latin Amer/Caribbean	All	All	All	Rural
939	ATG	LAC	999	999	1	999	1990-2018	1.50917248802407	0.997861821006423	2.31563325197807	1990 to 2018	Latin Amer/Caribbean	All	All	All	Urban
940	AUS	HIC	999	999	0	999	1990-2018	-1.36382543019111	-1.69757260527794	-1.09435844785876	1990 to 2018	High-Income Countries	All	All	All	Rural
941	AUS	HIC	999	999	1	999	1990-2018	-1.30324957082448	-1.61032394908375	-1.05115765682157	1990 to 2018	High-Income Countries	All	All	All	Urban
942	AUT	HIC	999	999	0	999	1990-2018	0.0304368724036422	0.00073265616863625	0.0599812910913286	1990 to 2018	High-Income Countries	All	All	All	Rural
943	AUT	HIC	999	999	1	999	1990-2018	0.028959827826159	0.000701122070365073	0.0568993916758427	1990 to 2018	High-Income Countries	All	All	All	Urban
944	AZE	FSU	999	999	0	999	1990-2018	0.410407723769778	0.0511337270416456	0.912122006733814	1990 to 2018	Centr/East Eur & Centr Asia	All	All	All	Rural
945	AZE	FSU	999	999	1	999	1990-2018	0.377410337904517	0.038897068835779	0.836990641874274	1990 to 2018	Centr/East Eur & Centr Asia	All	All	All	Urban
946	BDI	SSA	999	999	0	999	1990-2018	2.05666691232887	0.165955234725701	4.94639588554843	1990 to 2018	Sub-Saharan Africa	All	All	All	Rural
947	BDI	SSA	999	999	1	999	1990-2018	3.20406076780424	0.373009838885029	7.1248699458648	1990 to 2018	Sub-Saharan Africa	All	All	All	Urban
948	BEL	HIC	999	999	0	999	1990-2018	0.78960965607756	0.466670122265742	1.12817270021894	1990 to 2018	High-Income Countries	All	All	All	Rural
949	BEL	HIC	999	999	1	999	1990-2018	0.753614110969633	0.449185195816843	1.06386841015154	1990 to 2018	High-Income Countries	All	All	All	Urban
950	BEN	SSA	999	999	0	999	1990-2018	1.58667077646054	0.852444459222044	2.6942612746305	1990 to 2018	Sub-Saharan Africa	All	All	All	Rural
951	BEN	SSA	999	999	1	999	1990-2018	2.51633388317498	1.32583858000063	4.3241967752621	1990 to 2018	Sub-Saharan Africa	All	All	All	Urban
952	BFA	SSA	999	999	0	999	1990-2018	2.36027712447155	0.843671986105472	6.66589451131379	1990 to 2018	Sub-Saharan Africa	All	All	All	Rural
953	BFA	SSA	999	999	1	999	1990-2018	3.73324994081906	1.34649392057951	10.426175801921	1990 to 2018	Sub-Saharan Africa	All	All	All	Urban
954	BGD	SAARC	999	999	0	999	1990-2018	-0.00508898882177395	-0.00757208638191605	-0.00322240964056233	1990 to 2018	South Asia	All	All	All	Rural
955	BGD	SAARC	999	999	1	999	1990-2018	-0.023406409134095	-0.0396700586670239	-0.0138872797581981	1990 to 2018	South Asia	All	All	All	Urban
956	BGR	FSU	999	999	0	999	1990-2018	0.0152811577457424	0.010387725955755	0.0214725521776103	1990 to 2018	Centr/East Eur & Centr Asia	All	All	All	Rural
957	BGR	FSU	999	999	1	999	1990-2018	0.0140040285219611	0.00949055491077375	0.0198355674408674	1990 to 2018	Centr/East Eur & Centr Asia	All	All	All	Urban
958	BHR	MENA	999	999	0	999	1990-2018	1.22323371850042	-0.664825225946569	3.40546882276094	1990 to 2018	Mid. East/North Africa	All	All	All	Rural
959	BHR	MENA	999	999	1	999	1990-2018	1.03427351279278	-0.686548570744109	2.93418980112445	1990 to 2018	Mid. East/North Africa	All	All	All	Urban
960	BHS	LAC	999	999	0	999	1990-2018	-14.6402267496358	-21.1243093855529	-9.31492292317863	1990 to 2018	Latin Amer/Caribbean	All	All	All	Rural
961	BHS	LAC	999	999	1	999	1990-2018	-16.6079954407885	-22.3291334601218	-10.7974000383049	1990 to 2018	Latin Amer/Caribbean	All	All	All	Urban
962	BIH	FSU	999	999	0	999	1990-2018	1.44485061510291	0.972674852965827	2.19347823732535	1990 to 2018	Centr/East Eur & Centr Asia	All	All	All	Rural
963	BIH	FSU	999	999	1	999	1990-2018	1.32050689022782	0.892157661667238	2.01068693330252	1990 to 2018	Centr/East Eur & Centr Asia	All	All	All	Urban
964	BLR	FSU	999	999	0	999	1990-2018	-0.875894268253589	-1.5451875386689	-0.38801599016125	1990 to 2018	Centr/East Eur & Centr Asia	All	All	All	Rural
965	BLR	FSU	999	999	1	999	1990-2018	-0.79137491618519	-1.42986146198906	-0.336474752274175	1990 to 2018	Centr/East Eur & Centr Asia	All	All	All	Urban
966	BLZ	LAC	999	999	0	999	1990-2018	4.8005823071098	3.24960635421004	7.18377757176444	1990 to 2018	Latin Amer/Caribbean	All	All	All	Rural
967	BLZ	LAC	999	999	1	999	1990-2018	5.44511967183504	3.69383522485798	8.16343817085343	1990 to 2018	Latin Amer/Caribbean	All	All	All	Urban
968	BOL	LAC	999	999	0	999	1990-2018	-2.62039831697265	-3.53745635619079	-1.97008159026159	1990 to 2018	Latin Amer/Caribbean	All	All	All	Rural
969	BOL	LAC	999	999	1	999	1990-2018	-2.98695743592301	-4.00520766573064	-2.24371794568999	1990 to 2018	Latin Amer/Caribbean	All	All	All	Urban
970	BRA	LAC	999	999	0	999	1990-2018	-2.58977230959328	-3.04497706014034	-2.2053690153996	1990 to 2018	Latin Amer/Caribbean	All	All	All	Rural
971	BRA	LAC	999	999	1	999	1990-2018	-2.94893609061045	-3.35785086101679	-2.58026672459789	1990 to 2018	Latin Amer/Caribbean	All	All	All	Urban
972	BRB	LAC	999	999	0	999	1990-2018	4.02938846447808	3.12056679697194	5.25151807890387	1990 to 2018	Latin Amer/Caribbean	All	All	All	Rural
973	BRB	LAC	999	999	1	999	1990-2018	4.58620985492351	3.5237045842863	5.93490045801754	1990 to 2018	Latin Amer/Caribbean	All	All	All	Urban
974	BRN	Asia	999	999	0	999	1990-2018	2.36428230375274	1.63892434213681	3.41380644823846	1990 to 2018	Southeast and East Asia	All	All	All	Rural
975	BRN	Asia	999	999	1	999	1990-2018	2.46265210567398	1.71447333035054	3.53856473318128	1990 to 2018	Southeast and East Asia	All	All	All	Urban
976	BTN	SAARC	999	999	0	999	1990-2018	0.485198183633528	0.202409913857573	1.05190129826264	1990 to 2018	South Asia	All	All	All	Rural
977	BTN	SAARC	999	999	1	999	1990-2018	2.21087641256573	0.861760157343746	5.04081041463222	1990 to 2018	South Asia	All	All	All	Urban
978	BWA	SSA	999	999	0	999	1990-2018	5.87455455785589	3.34281636313133	9.1887110846446	1990 to 2018	Sub-Saharan Africa	All	All	All	Rural
979	BWA	SSA	999	999	1	999	1990-2018	8.61122684607806	5.04980121356391	12.4771420444068	1990 to 2018	Sub-Saharan Africa	All	All	All	Urban
980	CAF	SSA	999	999	0	999	1990-2018	0.124711901680575	-0.398565170597625	0.702392159966468	1990 to 2018	Sub-Saharan Africa	All	All	All	Rural
981	CAF	SSA	999	999	1	999	1990-2018	0.206886012641659	-0.616329912160802	1.12673205809296	1990 to 2018	Sub-Saharan Africa	All	All	All	Urban
982	CAN	HIC	999	999	0	999	1990-2018	0.250892807550268	0.199402089789294	0.305152948076677	1990 to 2018	High-Income Countries	All	All	All	Rural
983	CAN	HIC	999	999	1	999	1990-2018	0.239650442626156	0.190345908343668	0.292165466955556	1990 to 2018	High-Income Countries	All	All	All	Urban
984	CHE	HIC	999	999	0	999	1990-2018	0.311801491991896	0.246829411913442	0.391914258298387	1990 to 2018	High-Income Countries	All	All	All	Rural
985	CHE	HIC	999	999	1	999	1990-2018	0.297707274879007	0.237540801020106	0.372190128710633	1990 to 2018	High-Income Countries	All	All	All	Urban
986	CHL	LAC	999	999	0	999	1990-2018	2.64227585849838	1.98566149106175	3.50165298182354	1990 to 2018	Latin Amer/Caribbean	All	All	All	Rural
987	CHL	LAC	999	999	1	999	1990-2018	3.00088393661659	2.28216613699608	3.93429014593641	1990 to 2018	Latin Amer/Caribbean	All	All	All	Urban
988	CHN	Asia	999	999	0	999	1990-2018	-0.0585156670690484	-0.0750191976592294	-0.0460860736622298	1990 to 2018	Southeast and East Asia	All	All	All	Rural
989	CHN	Asia	999	999	1	999	1990-2018	-0.0610574140584218	-0.0783545045716589	-0.0476952993156871	1990 to 2018	Southeast and East Asia	All	All	All	Urban
990	CIV	SSA	999	999	0	999	1990-2018	1.80236895579023	0.568683636343097	3.71013747057029	1990 to 2018	Sub-Saharan Africa	All	All	All	Rural
991	CIV	SSA	999	999	1	999	1990-2018	2.85846001049054	0.891606442390113	5.5989407679598	1990 to 2018	Sub-Saharan Africa	All	All	All	Urban
992	CMR	SSA	999	999	0	999	1990-2018	4.15783822223395	2.62774587914581	6.71997492768032	1990 to 2018	Sub-Saharan Africa	All	All	All	Rural
993	CMR	SSA	999	999	1	999	1990-2018	6.59181267163452	4.06125517170294	10.1644290270613	1990 to 2018	Sub-Saharan Africa	All	All	All	Urban
994	COD	SSA	999	999	0	999	1990-2018	0.304798650073471	0.103691304073848	0.903016222461044	1990 to 2018	Sub-Saharan Africa	All	All	All	Rural
995	COD	SSA	999	999	1	999	1990-2018	0.486092323717907	0.166274919040025	1.4369825960418	1990 to 2018	Sub-Saharan Africa	All	All	All	Urban
996	COG	SSA	999	999	0	999	1990-2018	5.21604610094734	3.31051390360319	7.96404003547311	1990 to 2018	Sub-Saharan Africa	All	All	All	Rural
997	COG	SSA	999	999	1	999	1990-2018	8.12403199455944	5.11500030740157	12.085069061041	1990 to 2018	Sub-Saharan Africa	All	All	All	Urban
998	COL	LAC	999	999	0	999	1990-2018	4.9656128643629	3.68877856090923	6.55264436123189	1990 to 2018	Latin Amer/Caribbean	All	All	All	Rural
999	COL	LAC	999	999	1	999	1990-2018	5.63841452689597	4.23816419602581	7.10392351390617	1990 to 2018	Latin Amer/Caribbean	All	All	All	Urban
1000	COM	SSA	999	999	0	999	1990-2018	2.11089283495251	0.386531719985294	4.4474644646679	1990 to 2018	Sub-Saharan Africa	All	All	All	Rural
1001	COM	SSA	999	999	1	999	1990-2018	3.26417364409662	0.633331641889061	6.62694179298097	1990 to 2018	Sub-Saharan Africa	All	All	All	Urban
1002	CPV	SSA	999	999	0	999	1990-2018	0.515360325485972	-0.19920262462924	1.3747675205871	1990 to 2018	Sub-Saharan Africa	All	All	All	Rural
1003	CPV	SSA	999	999	1	999	1990-2018	0.796281679013157	-0.257172373849677	2.26566652720302	1990 to 2018	Sub-Saharan Africa	All	All	All	Urban
1004	CRI	LAC	999	999	0	999	1990-2018	-2.66775293870048	-3.96098727887609	-1.77450247003055	1990 to 2018	Latin Amer/Caribbean	All	All	All	Rural
1005	CRI	LAC	999	999	1	999	1990-2018	-3.02978642901114	-4.4625599762075	-2.02446298846514	1990 to 2018	Latin Amer/Caribbean	All	All	All	Urban
1006	CUB	LAC	999	999	0	999	1990-2018	-3.26163368423084	-6.02234926943952	-0.955434014471754	1990 to 2018	Latin Amer/Caribbean	All	All	All	Rural
1007	CUB	LAC	999	999	1	999	1990-2018	-3.59286607341728	-6.38796691989706	-1.09460606008765	1990 to 2018	Latin Amer/Caribbean	All	All	All	Urban
1008	CYP	HIC	999	999	0	999	1990-2018	0.448119334312835	0.228599053401827	0.896116719417524	1990 to 2018	High-Income Countries	All	All	All	Rural
1009	CYP	HIC	999	999	1	999	1990-2018	0.428958085385637	0.219523711225384	0.853593203516633	1990 to 2018	High-Income Countries	All	All	All	Urban
1010	CZE	FSU	999	999	0	999	1990-2018	-0.303989827923654	-0.386991531816543	-0.236731370283025	1990 to 2018	Centr/East Eur & Centr Asia	All	All	All	Rural
1011	CZE	FSU	999	999	1	999	1990-2018	-0.279878556591319	-0.352581010351105	-0.219873255916002	1990 to 2018	Centr/East Eur & Centr Asia	All	All	All	Urban
1012	DEU	HIC	999	999	0	999	1990-2018	0.196262226455108	0.107305861154517	0.286440958763875	1990 to 2018	High-Income Countries	All	All	All	Rural
1013	DEU	HIC	999	999	1	999	1990-2018	0.187624510005691	0.102771169766202	0.270564846315288	1990 to 2018	High-Income Countries	All	All	All	Urban
1014	DJI	SSA	999	999	0	999	1990-2018	6.43737035985814	3.05144370455295	10.8009827732913	1990 to 2018	Sub-Saharan Africa	All	All	All	Rural
1015	DJI	SSA	999	999	1	999	1990-2018	8.41496122657048	3.98695088813307	13.0382223647181	1990 to 2018	Sub-Saharan Africa	All	All	All	Urban
1016	DMA	LAC	999	999	0	999	1990-2018	-3.20532543492252	-4.79446877723689	-2.12132938182565	1990 to 2018	Latin Amer/Caribbean	All	All	All	Rural
1017	DMA	LAC	999	999	1	999	1990-2018	-3.65022456082806	-5.45671389786427	-2.42868748977127	1990 to 2018	Latin Amer/Caribbean	All	All	All	Urban
1018	DNK	HIC	999	999	0	999	1990-2018	0.45531526558627	0.364796156407947	0.566154530759899	1990 to 2018	High-Income Countries	All	All	All	Rural
1019	DNK	HIC	999	999	1	999	1990-2018	0.435018900583976	0.350509906009771	0.537487428899843	1990 to 2018	High-Income Countries	All	All	All	Urban
1020	DOM	LAC	999	999	0	999	1990-2018	3.12470649556478	1.67519582927599	5.20249322677766	1990 to 2018	Latin Amer/Caribbean	All	All	All	Rural
1021	DOM	LAC	999	999	1	999	1990-2018	3.53896149503823	1.86978754087936	5.80906268015359	1990 to 2018	Latin Amer/Caribbean	All	All	All	Urban
1022	DZA	MENA	999	999	0	999	1990-2018	-0.171632000013815	-0.25739813343498	-0.115198828717467	1990 to 2018	Mid. East/North Africa	All	All	All	Rural
1023	DZA	MENA	999	999	1	999	1990-2018	-0.149093744036873	-0.221765000914294	-0.100684663249898	1990 to 2018	Mid. East/North Africa	All	All	All	Urban
1024	ECU	LAC	999	999	0	999	1990-2018	-6.13628396063052	-9.44762494125883	-2.83692089334977	1990 to 2018	Latin Amer/Caribbean	All	All	All	Rural
1025	ECU	LAC	999	999	1	999	1990-2018	-6.45697884678323	-9.65862869234778	-3.21730063801753	1990 to 2018	Latin Amer/Caribbean	All	All	All	Urban
1026	EGY	MENA	999	999	0	999	1990-2018	-0.221559870704446	-0.304398298412129	-0.149232516964875	1990 to 2018	Mid. East/North Africa	All	All	All	Rural
1027	EGY	MENA	999	999	1	999	1990-2018	-0.192052528432787	-0.265330620171094	-0.129321520334348	1990 to 2018	Mid. East/North Africa	All	All	All	Urban
1028	ERI	SSA	999	999	0	999	1990-2018	2.74868830572271	0.874474289958044	5.34885479355645	1990 to 2018	Sub-Saharan Africa	All	All	All	Rural
1029	ERI	SSA	999	999	1	999	1990-2018	4.14960637428972	1.38348960122091	7.88000073042044	1990 to 2018	Sub-Saharan Africa	All	All	All	Urban
1030	ESP	HIC	999	999	0	999	1990-2018	0.778907621068556	0.638779486485383	0.93348240904644	1990 to 2018	High-Income Countries	All	All	All	Rural
1031	ESP	HIC	999	999	1	999	1990-2018	0.742355456120714	0.616804467813194	0.892124411050169	1990 to 2018	High-Income Countries	All	All	All	Urban
1032	EST	FSU	999	999	0	999	1990-2018	0.153380991473088	0.0932940725264677	0.214155514677485	1990 to 2018	Centr/East Eur & Centr Asia	All	All	All	Rural
1033	EST	FSU	999	999	1	999	1990-2018	0.140451350843752	0.0859257727242472	0.196607591080549	1990 to 2018	Centr/East Eur & Centr Asia	All	All	All	Urban
1034	ETH	SSA	999	999	0	999	1990-2018	2.99031245748753	2.2598001822011	3.95667231612243	1990 to 2018	Sub-Saharan Africa	All	All	All	Rural
1035	ETH	SSA	999	999	1	999	1990-2018	4.76910987089117	3.50642224469254	6.37473667173682	1990 to 2018	Sub-Saharan Africa	All	All	All	Urban
1036	FIN	HIC	999	999	0	999	1990-2018	-0.213586498580076	-0.289075163737434	-0.141758832546038	1990 to 2018	High-Income Countries	All	All	All	Rural
1037	FIN	HIC	999	999	1	999	1990-2018	-0.20406104103171	-0.273445464485509	-0.137639538353587	1990 to 2018	High-Income Countries	All	All	All	Urban
1038	FJI	Asia	999	999	0	999	1990-2018	1.98295221638021	1.18221000679267	3.23555309384504	1990 to 2018	Southeast and East Asia	All	All	All	Rural
1039	FJI	Asia	999	999	1	999	1990-2018	2.07362451930584	1.25634393056667	3.41241341162606	1990 to 2018	Southeast and East Asia	All	All	All	Urban
1040	FRA	HIC	999	999	0	999	1990-2018	0.93267324201306	0.808054593295569	1.07592523689156	1990 to 2018	High-Income Countries	All	All	All	Rural
1041	FRA	HIC	999	999	1	999	1990-2018	0.891474814682306	0.772816168485415	1.01824014595008	1990 to 2018	High-Income Countries	All	All	All	Urban
1042	FSM	Asia	999	999	0	999	1990-2018	2.16918826033043	1.26976309844884	3.54354723794242	1990 to 2018	Southeast and East Asia	All	All	All	Rural
1043	FSM	Asia	999	999	1	999	1990-2018	2.24226266704649	1.35088631713889	3.71089441071153	1990 to 2018	Southeast and East Asia	All	All	All	Urban
1044	GAB	SSA	999	999	0	999	1990-2018	-3.471473660081	-5.96977579894964	-1.60438340171357	1990 to 2018	Sub-Saharan Africa	All	All	All	Rural
1045	GAB	SSA	999	999	1	999	1990-2018	-5.21530167109702	-8.65961422465048	-2.49140937715858	1990 to 2018	Sub-Saharan Africa	All	All	All	Urban
1046	GBR	HIC	999	999	0	999	1990-2018	-0.153052274623853	-0.186526427539835	-0.121457061064171	1990 to 2018	High-Income Countries	All	All	All	Rural
1047	GBR	HIC	999	999	1	999	1990-2018	-0.145902846367377	-0.177329386428015	-0.117143328726105	1990 to 2018	High-Income Countries	All	All	All	Urban
1048	GEO	FSU	999	999	0	999	1990-2018	1.76143501815371	1.19103303745103	2.56221096888804	1990 to 2018	Centr/East Eur & Centr Asia	All	All	All	Rural
1049	GEO	FSU	999	999	1	999	1990-2018	1.60944791597529	1.09578789451632	2.33151108886023	1990 to 2018	Centr/East Eur & Centr Asia	All	All	All	Urban
1050	GHA	SSA	999	999	0	999	1990-2018	1.53381815332705	0.873619337105246	2.47978073887995	1990 to 2018	Sub-Saharan Africa	All	All	All	Rural
1051	GHA	SSA	999	999	1	999	1990-2018	2.43695239994835	1.36111379142871	3.99265802515823	1990 to 2018	Sub-Saharan Africa	All	All	All	Urban
1052	GIN	SSA	999	999	0	999	1990-2018	0.68328580398325	0.214025082686196	1.40841342079448	1990 to 2018	Sub-Saharan Africa	All	All	All	Rural
1053	GIN	SSA	999	999	1	999	1990-2018	1.09957045317904	0.279820282193762	2.23010269283421	1990 to 2018	Sub-Saharan Africa	All	All	All	Urban
1054	GMB	SSA	999	999	0	999	1990-2018	-13.5463790040623	-19.3856591892571	-8.45920022420569	1990 to 2018	Sub-Saharan Africa	All	All	All	Rural
1055	GMB	SSA	999	999	1	999	1990-2018	-17.6728498181274	-22.7465872413742	-11.7375841480195	1990 to 2018	Sub-Saharan Africa	All	All	All	Urban
1056	GNB	SSA	999	999	0	999	1990-2018	5.89892138259343	3.82645158660583	8.95516064714585	1990 to 2018	Sub-Saharan Africa	All	All	All	Rural
1057	GNB	SSA	999	999	1	999	1990-2018	9.27445062735992	5.9930914227894	14.0997532963233	1990 to 2018	Sub-Saharan Africa	All	All	All	Urban
1058	GNQ	SSA	999	999	0	999	1990-2018	2.12477966117912	0.84217369438831	4.02005197375958	1990 to 2018	Sub-Saharan Africa	All	All	All	Rural
1059	GNQ	SSA	999	999	1	999	1990-2018	3.34006094555758	1.35024653569704	6.44501124368165	1990 to 2018	Sub-Saharan Africa	All	All	All	Urban
1060	GRC	HIC	999	999	0	999	1990-2018	0.0817718724593311	0.0562989260917081	0.111628614470946	1990 to 2018	High-Income Countries	All	All	All	Rural
1061	GRC	HIC	999	999	1	999	1990-2018	0.0780676140801093	0.0538686501476028	0.106037574706073	1990 to 2018	High-Income Countries	All	All	All	Urban
1062	GRD	LAC	999	999	0	999	1990-2018	-7.48181805097149	-10.7481029080321	-4.80188478470927	1990 to 2018	Latin Amer/Caribbean	All	All	All	Rural
1063	GRD	LAC	999	999	1	999	1990-2018	-8.27805098357762	-11.6134063926402	-5.21727412646802	1990 to 2018	Latin Amer/Caribbean	All	All	All	Urban
1064	GTM	LAC	999	999	0	999	1990-2018	4.23698612158101	3.378878420303	5.26925943151532	1990 to 2018	Latin Amer/Caribbean	All	All	All	Rural
1065	GTM	LAC	999	999	1	999	1990-2018	4.81846204564315	3.85358186466808	6.01802238643101	1990 to 2018	Latin Amer/Caribbean	All	All	All	Urban
1066	GUY	LAC	999	999	0	999	1990-2018	-3.25522451500683	-4.83784481445419	-2.18662709327014	1990 to 2018	Latin Amer/Caribbean	All	All	All	Rural
1067	GUY	LAC	999	999	1	999	1990-2018	-3.69932679998586	-5.59532202042581	-2.49281885569354	1990 to 2018	Latin Amer/Caribbean	All	All	All	Urban
1068	HND	LAC	999	999	0	999	1990-2018	4.0535017786725	3.14772638422896	5.22859329546173	1990 to 2018	Latin Amer/Caribbean	All	All	All	Rural
1069	HND	LAC	999	999	1	999	1990-2018	4.6232480215669	3.60325346997461	5.97067194489294	1990 to 2018	Latin Amer/Caribbean	All	All	All	Urban
1070	HRV	FSU	999	999	0	999	1990-2018	0.223848039533344	0.169835222836185	0.291462611693748	1990 to 2018	Centr/East Eur & Centr Asia	All	All	All	Rural
1071	HRV	FSU	999	999	1	999	1990-2018	0.205860987565724	0.154482203184677	0.266952362686689	1990 to 2018	Centr/East Eur & Centr Asia	All	All	All	Urban
1072	HTI	LAC	999	999	0	999	1990-2018	-0.0136927181392412	-0.0211509779055518	-0.00834405636504085	1990 to 2018	Latin Amer/Caribbean	All	All	All	Rural
1073	HTI	LAC	999	999	1	999	1990-2018	-0.015563654362276	-0.0241298402460986	-0.0094681295245079	1990 to 2018	Latin Amer/Caribbean	All	All	All	Urban
1074	HUN	FSU	999	999	0	999	1990-2018	-0.449384754393448	-0.571505835334964	-0.351617674800811	1990 to 2018	Centr/East Eur & Centr Asia	All	All	All	Rural
1075	HUN	FSU	999	999	1	999	1990-2018	-0.411709376911883	-0.518975892249226	-0.321992627870146	1990 to 2018	Centr/East Eur & Centr Asia	All	All	All	Urban
1076	IDN	Asia	999	999	0	999	1990-2018	0.457334847246004	0.341285036539642	0.611150678103387	1990 to 2018	Southeast and East Asia	All	All	All	Rural
1077	IDN	Asia	999	999	1	999	1990-2018	0.476443357506504	0.351118520151187	0.641938543416101	1990 to 2018	Southeast and East Asia	All	All	All	Urban
1078	IND	SAARC	999	999	0	999	1990-2018	0.00750120663441202	0.00416800131970948	0.0124390413845954	1990 to 2018	South Asia	All	All	All	Rural
1079	IND	SAARC	999	999	1	999	1990-2018	0.0344913035903752	0.016778749999929	0.0682460171798056	1990 to 2018	South Asia	All	All	All	Urban
1080	IRL	HIC	999	999	0	999	1990-2018	-0.453787690824351	-0.576915876339601	-0.350516104822352	1990 to 2018	High-Income Countries	All	All	All	Rural
1081	IRL	HIC	999	999	1	999	1990-2018	-0.433022276468052	-0.548497744196843	-0.336297492448451	1990 to 2018	High-Income Countries	All	All	All	Urban
1082	IRN	MENA	999	999	0	999	1990-2018	0.0654707714464294	-0.000226420438255379	0.131157631131273	1990 to 2018	Mid. East/North Africa	All	All	All	Rural
1083	IRN	MENA	999	999	1	999	1990-2018	0.0566322715120988	-0.000192903002211271	0.11244029099764	1990 to 2018	Mid. East/North Africa	All	All	All	Urban
1084	IRQ	MENA	999	999	0	999	1990-2018	-1.06745862219769	-1.73767984853075	-0.663916835961097	1990 to 2018	Mid. East/North Africa	All	All	All	Rural
1085	IRQ	MENA	999	999	1	999	1990-2018	-0.926069678805544	-1.49281151348592	-0.577164143729996	1990 to 2018	Mid. East/North Africa	All	All	All	Urban
1086	ISL	HIC	999	999	0	999	1990-2018	0.548900679409306	0.311862867227471	0.818824233423141	1990 to 2018	High-Income Countries	All	All	All	Rural
1087	ISL	HIC	999	999	1	999	1990-2018	0.523643212622871	0.299980403939133	0.771945419172028	1990 to 2018	High-Income Countries	All	All	All	Urban
1088	ISR	MENA	999	999	0	999	1990-2018	-2.47602267429221	-2.98617735496763	-2.03380333629568	1990 to 2018	Mid. East/North Africa	All	All	All	Rural
1089	ISR	MENA	999	999	1	999	1990-2018	-2.15039616571998	-2.51739141328259	-1.81702235963053	1990 to 2018	Mid. East/North Africa	All	All	All	Urban
1090	ITA	HIC	999	999	0	999	1990-2018	0.0634077101188141	0.0504916929547065	0.0773599335799843	1990 to 2018	High-Income Countries	All	All	All	Rural
1091	ITA	HIC	999	999	1	999	1990-2018	0.0606520806710605	0.0484786574275573	0.0736782903657351	1990 to 2018	High-Income Countries	All	All	All	Urban
1092	JAM	LAC	999	999	0	999	1990-2018	-1.12144829889513	-1.43753636059929	-0.869472775026899	1990 to 2018	Latin Amer/Caribbean	All	All	All	Rural
1093	JAM	LAC	999	999	1	999	1990-2018	-1.27341187041453	-1.64810987584179	-0.991057225534278	1990 to 2018	Latin Amer/Caribbean	All	All	All	Urban
1094	JOR	MENA	999	999	0	999	1990-2018	0.972654180523008	0.727460615231355	1.27044065792618	1990 to 2018	Mid. East/North Africa	All	All	All	Rural
1095	JOR	MENA	999	999	1	999	1990-2018	0.845050252401177	0.639223687204585	1.095643205579	1990 to 2018	Mid. East/North Africa	All	All	All	Urban
1096	JPN	Asia	999	999	0	999	1990-2018	-0.286063255267959	-0.383779954652706	-0.197149673979541	1990 to 2018	Southeast and East Asia	All	All	All	Rural
1097	JPN	Asia	999	999	1	999	1990-2018	-0.298614798072629	-0.398477083280369	-0.206541468407742	1990 to 2018	Southeast and East Asia	All	All	All	Urban
1098	KAZ	FSU	999	999	0	999	1990-2018	0.639594460270577	0.286095994718892	1.14499716869421	1990 to 2018	Centr/East Eur & Centr Asia	All	All	All	Rural
1099	KAZ	FSU	999	999	1	999	1990-2018	0.577598803484589	0.264137259123033	1.04742132120156	1990 to 2018	Centr/East Eur & Centr Asia	All	All	All	Urban
1100	KEN	SSA	999	999	0	999	1990-2018	-0.659791934575157	-1.08548250355932	-0.395186000494437	1990 to 2018	Sub-Saharan Africa	All	All	All	Rural
1101	KEN	SSA	999	999	1	999	1990-2018	-1.05031600326019	-1.75726151012714	-0.622484058192968	1990 to 2018	Sub-Saharan Africa	All	All	All	Urban
1102	KGZ	FSU	999	999	0	999	1990-2018	1.19235763230369	-0.175323266650486	2.89406968333539	1990 to 2018	Centr/East Eur & Centr Asia	All	All	All	Rural
1103	KGZ	FSU	999	999	1	999	1990-2018	1.11177918227661	-0.169192280439637	2.68572154834395	1990 to 2018	Centr/East Eur & Centr Asia	All	All	All	Urban
1104	KHM	Asia	999	999	0	999	1990-2018	3.91444132518334	3.06055969097859	5.07474027184097	1990 to 2018	Southeast and East Asia	All	All	All	Rural
1105	KHM	Asia	999	999	1	999	1990-2018	4.0784030775421	3.17147110725831	5.28605181366593	1990 to 2018	Southeast and East Asia	All	All	All	Urban
1106	KIR	Asia	999	999	0	999	1990-2018	0.96920099739394	0.619369536138544	1.52355622803731	1990 to 2018	Southeast and East Asia	All	All	All	Rural
1107	KIR	Asia	999	999	1	999	1990-2018	1.00972292254558	0.648610798650891	1.58646556585641	1990 to 2018	Southeast and East Asia	All	All	All	Urban
1108	KOR	Asia	999	999	0	999	1990-2018	0.050101089188819	0.0212081466700077	0.0777806788488484	1990 to 2018	Southeast and East Asia	All	All	All	Rural
1109	KOR	Asia	999	999	1	999	1990-2018	0.0523089671841738	0.0224748291246281	0.0803702537280069	1990 to 2018	Southeast and East Asia	All	All	All	Urban
1111	KWT	MENA	999	999	1	999	1990-2018	6.3252321623204	4.22215514626903	9.3402561182496	1990 to 2018	Mid. East/North Africa	All	All	All	Urban
1112	LAO	Asia	999	999	0	999	1990-2018	0.979309488012536	0.743875580213472	1.28656906431504	1990 to 2018	Southeast and East Asia	All	All	All	Rural
1113	LAO	Asia	999	999	1	999	1990-2018	1.01857992117593	0.768318564680516	1.33931624124871	1990 to 2018	Southeast and East Asia	All	All	All	Urban
1114	LBN	MENA	999	999	0	999	1990-2018	-0.182158772968855	-0.220317366863135	-0.151238413874517	1990 to 2018	Mid. East/North Africa	All	All	All	Rural
1115	LBN	MENA	999	999	1	999	1990-2018	-0.158303592884754	-0.187019896328226	-0.133202265034197	1990 to 2018	Mid. East/North Africa	All	All	All	Urban
1116	LBR	SSA	999	999	0	999	1990-2018	5.85021218656052	3.69172657240847	9.20213701722452	1990 to 2018	Sub-Saharan Africa	All	All	All	Rural
1117	LBR	SSA	999	999	1	999	1990-2018	9.01165231946363	5.69409298829331	13.7639736864932	1990 to 2018	Sub-Saharan Africa	All	All	All	Urban
1118	LBY	MENA	999	999	0	999	1990-2018	0.795159227015661	-0.996674029357706	2.732402419618	1990 to 2018	Mid. East/North Africa	All	All	All	Rural
1119	LBY	MENA	999	999	1	999	1990-2018	0.660087164740794	-0.91629026048798	2.32409204999492	1990 to 2018	Mid. East/North Africa	All	All	All	Urban
1120	LCA	LAC	999	999	0	999	1990-2018	-0.266965869382286	-2.59729116134465	1.96883241153044	1990 to 2018	Latin Amer/Caribbean	All	All	All	Rural
1121	LCA	LAC	999	999	1	999	1990-2018	-0.304727719947127	-2.84827395802027	2.15767721110733	1990 to 2018	Latin Amer/Caribbean	All	All	All	Urban
1122	LKA	SAARC	999	999	0	999	1990-2018	2.10051707597018	1.59384075842915	2.76232006538687	1990 to 2018	South Asia	All	All	All	Rural
1123	LKA	SAARC	999	999	1	999	1990-2018	9.72514492024806	6.45647695463778	13.8610075265612	1990 to 2018	South Asia	All	All	All	Urban
1124	LSO	SSA	999	999	0	999	1990-2018	8.10561261385556	4.88346740666718	12.2632228959512	1990 to 2018	Sub-Saharan Africa	All	All	All	Rural
1125	LSO	SSA	999	999	1	999	1990-2018	11.4115875961382	7.33740278257077	15.9778060274571	1990 to 2018	Sub-Saharan Africa	All	All	All	Urban
1126	LTU	FSU	999	999	0	999	1990-2018	0.26578164562378	0.179356951397468	0.368745557223004	1990 to 2018	Centr/East Eur & Centr Asia	All	All	All	Rural
1127	LTU	FSU	999	999	1	999	1990-2018	0.242981853446915	0.167398759467819	0.333074203272685	1990 to 2018	Centr/East Eur & Centr Asia	All	All	All	Urban
1128	LUX	HIC	999	999	0	999	1990-2018	0.669072357798536	0.486903635811444	0.894867635675786	1990 to 2018	High-Income Countries	All	All	All	Rural
1129	LUX	HIC	999	999	1	999	1990-2018	0.638918227939766	0.468532163456383	0.853659005387246	1990 to 2018	High-Income Countries	All	All	All	Urban
1130	LVA	FSU	999	999	0	999	1990-2018	-0.0196740796857373	-0.0243446340159658	-0.0156010715689979	1990 to 2018	Centr/East Eur & Centr Asia	All	All	All	Rural
1131	LVA	FSU	999	999	1	999	1990-2018	-0.0180103160592363	-0.0219994476936367	-0.0143927619826356	1990 to 2018	Centr/East Eur & Centr Asia	All	All	All	Urban
1132	MAR	MENA	999	999	0	999	1990-2018	0.901225415418859	0.612789083556895	1.34150442810553	1990 to 2018	Mid. East/North Africa	All	All	All	Rural
1133	MAR	MENA	999	999	1	999	1990-2018	0.778593233041496	0.531570795595431	1.16912632661828	1990 to 2018	Mid. East/North Africa	All	All	All	Urban
1134	MDA	FSU	999	999	0	999	1990-2018	-0.866634222750714	-1.42546031794798	-0.511574795791907	1990 to 2018	Centr/East Eur & Centr Asia	All	All	All	Rural
1135	MDA	FSU	999	999	1	999	1990-2018	-0.799643129458694	-1.31241367073869	-0.464199894172024	1990 to 2018	Centr/East Eur & Centr Asia	All	All	All	Urban
1136	MDG	SSA	999	999	0	999	1990-2018	-0.950043920954577	-2.7385569933681	0.508143707994492	1990 to 2018	Sub-Saharan Africa	All	All	All	Rural
1137	MDG	SSA	999	999	1	999	1990-2018	-1.49959337572934	-4.19015720349601	0.815301130751875	1990 to 2018	Sub-Saharan Africa	All	All	All	Urban
1138	MDV	SAARC	999	999	0	999	1990-2018	-3.1005304181347	-5.00710400422125	-1.93389861136266	1990 to 2018	South Asia	All	All	All	Rural
1139	MDV	SAARC	999	999	1	999	1990-2018	-13.7754949849677	-19.1069626124055	-8.25338403815915	1990 to 2018	South Asia	All	All	All	Urban
1140	MEX	LAC	999	999	0	999	1990-2018	-0.384654239310927	-0.501117351061532	-0.267423926953331	1990 to 2018	Latin Amer/Caribbean	All	All	All	Rural
1141	MEX	LAC	999	999	1	999	1990-2018	-0.437683315583669	-0.569130889466548	-0.308202537737606	1990 to 2018	Latin Amer/Caribbean	All	All	All	Urban
1142	MHL	Asia	999	999	0	999	1990-2018	1.74181405943111	1.06350969395569	2.82808213754894	1990 to 2018	Southeast and East Asia	All	All	All	Rural
1143	MHL	Asia	999	999	1	999	1990-2018	1.810260914727	1.09774045068917	2.97934100577086	1990 to 2018	Southeast and East Asia	All	All	All	Urban
1144	MKD	FSU	999	999	0	999	1990-2018	5.43947416586105	4.22490529088843	7.04067512226718	1990 to 2018	Centr/East Eur & Centr Asia	All	All	All	Rural
1145	MKD	FSU	999	999	1	999	1990-2018	4.98847371620411	3.84792101787315	6.49494847710899	1990 to 2018	Centr/East Eur & Centr Asia	All	All	All	Urban
1146	MLI	SSA	999	999	0	999	1990-2018	0.449426834085996	-0.275261623586513	1.31618045776677	1990 to 2018	Sub-Saharan Africa	All	All	All	Rural
1147	MLI	SSA	999	999	1	999	1990-2018	0.726179260484371	-0.390483610556468	2.25686044865519	1990 to 2018	Sub-Saharan Africa	All	All	All	Urban
1148	MLT	HIC	999	999	0	999	1990-2018	2.68584403118712	2.02800784152298	3.55402400449521	1990 to 2018	High-Income Countries	All	All	All	Rural
1149	MLT	HIC	999	999	1	999	1990-2018	2.56329098476022	1.95363626474957	3.37256813708391	1990 to 2018	High-Income Countries	All	All	All	Urban
1150	MMR	Asia	999	999	0	999	1990-2018	2.42146885098924	1.62811095227217	3.78722515530901	1990 to 2018	Southeast and East Asia	All	All	All	Rural
1151	MMR	Asia	999	999	1	999	1990-2018	2.50239855536214	1.68155791503771	3.94049785978074	1990 to 2018	Southeast and East Asia	All	All	All	Urban
1152	MNE	FSU	999	999	0	999	1990-2018	0.789823159995419	0.347269594544325	1.77564125121187	1990 to 2018	Centr/East Eur & Centr Asia	All	All	All	Rural
1153	MNE	FSU	999	999	1	999	1990-2018	0.719399053650496	0.321675011509798	1.65147489661167	1990 to 2018	Centr/East Eur & Centr Asia	All	All	All	Urban
1154	MNG	FSU	999	999	0	999	1990-2018	-0.587380564342347	-0.990634354888315	-0.299430506381471	1990 to 2018	Centr/East Eur & Centr Asia	All	All	All	Rural
1155	MNG	FSU	999	999	1	999	1990-2018	-0.535898372919399	-0.901788972655903	-0.276571313284519	1990 to 2018	Centr/East Eur & Centr Asia	All	All	All	Urban
1156	MOZ	SSA	999	999	0	999	1990-2018	0.866874110426173	0.470910259119335	1.52369489195729	1990 to 2018	Sub-Saharan Africa	All	All	All	Rural
1157	MOZ	SSA	999	999	1	999	1990-2018	1.37598702080044	0.74789542230148	2.43698175596889	1990 to 2018	Sub-Saharan Africa	All	All	All	Urban
1158	MRT	SSA	999	999	0	999	1990-2018	5.30097212716427	3.44589314616014	8.27153259904915	1990 to 2018	Sub-Saharan Africa	All	All	All	Rural
1159	MRT	SSA	999	999	1	999	1990-2018	8.412811505075	5.38919499473665	13.2423219242483	1990 to 2018	Sub-Saharan Africa	All	All	All	Urban
1160	MUS	SSA	999	999	0	999	1990-2018	-4.68707806370339	-5.55243855353439	-3.77113516525978	1990 to 2018	Sub-Saharan Africa	All	All	All	Rural
1161	MUS	SSA	999	999	1	999	1990-2018	-4.30580048307048	-5.21918934704686	-3.23819475175365	1990 to 2018	Sub-Saharan Africa	All	All	All	Urban
1162	MWI	SSA	999	999	0	999	1990-2018	-1.20383332644725	-1.7183739734131	-0.835532819784794	1990 to 2018	Sub-Saharan Africa	All	All	All	Rural
1163	MWI	SSA	999	999	1	999	1990-2018	-1.90533315177324	-2.85386460948226	-1.24861008526361	1990 to 2018	Sub-Saharan Africa	All	All	All	Urban
1164	MYS	Asia	999	999	0	999	1990-2018	0.108867351051811	0.0550231972861137	0.17336019187955	1990 to 2018	Southeast and East Asia	All	All	All	Rural
1165	MYS	Asia	999	999	1	999	1990-2018	0.113618277067376	0.0580761181203629	0.179666982496889	1990 to 2018	Southeast and East Asia	All	All	All	Urban
1166	NAM	SSA	999	999	0	999	1990-2018	-2.42497207425333	-3.82945155566594	-1.53327148807465	1990 to 2018	Sub-Saharan Africa	All	All	All	Rural
1167	NAM	SSA	999	999	1	999	1990-2018	-3.58669628397229	-4.88397735426569	-2.38925850138505	1990 to 2018	Sub-Saharan Africa	All	All	All	Urban
1168	NER	SSA	999	999	0	999	1990-2018	-1.58333599842319	-2.61289287983849	-0.981165485346556	1990 to 2018	Sub-Saharan Africa	All	All	All	Rural
1169	NER	SSA	999	999	1	999	1990-2018	-2.4942984464835	-4.27782810978899	-1.52984593097202	1990 to 2018	Sub-Saharan Africa	All	All	All	Urban
1170	NGA	SSA	999	999	0	999	1990-2018	3.35564752248102	2.14303560219826	5.27559539813311	1990 to 2018	Sub-Saharan Africa	All	All	All	Rural
1171	NGA	SSA	999	999	1	999	1990-2018	5.29135210505335	3.27463753141987	8.35870382157468	1990 to 2018	Sub-Saharan Africa	All	All	All	Urban
1172	NIC	LAC	999	999	0	999	1990-2018	7.68281634894246	4.9218395936325	11.3543545415183	1990 to 2018	Latin Amer/Caribbean	All	All	All	Rural
1173	NIC	LAC	999	999	1	999	1990-2018	8.55715217907399	5.6421687983629	12.4938699114921	1990 to 2018	Latin Amer/Caribbean	All	All	All	Urban
1174	NLD	HIC	999	999	0	999	1990-2018	-0.651650951401472	-0.870763357220552	-0.433902239944484	1990 to 2018	High-Income Countries	All	All	All	Rural
1175	NLD	HIC	999	999	1	999	1990-2018	-0.622698468956661	-0.828922941071762	-0.417677242606161	1990 to 2018	High-Income Countries	All	All	All	Urban
1176	NOR	HIC	999	999	0	999	1990-2018	-0.0219475976346106	-0.0252863722223847	-0.0190381883586753	1990 to 2018	High-Income Countries	All	All	All	Rural
1177	NOR	HIC	999	999	1	999	1990-2018	-0.0209911682709494	-0.0241948408540005	-0.0181991551392781	1990 to 2018	High-Income Countries	All	All	All	Urban
1178	NPL	SAARC	999	999	0	999	1990-2018	0.576072545469738	0.291931820356725	1.16771239505551	1990 to 2018	South Asia	All	All	All	Rural
1179	NPL	SAARC	999	999	1	999	1990-2018	2.67053098604951	1.23653231242265	5.87071345221552	1990 to 2018	South Asia	All	All	All	Urban
1180	NZL	HIC	999	999	0	999	1990-2018	0.739423565302782	0.599282582817077	0.907374955228016	1990 to 2018	High-Income Countries	All	All	All	Rural
1181	NZL	HIC	999	999	1	999	1990-2018	0.706503325777564	0.576583629235403	0.860743563871887	1990 to 2018	High-Income Countries	All	All	All	Urban
1182	OMN	MENA	999	999	0	999	1990-2018	3.14214985544513	2.05168297890683	4.75297579195315	1990 to 2018	Mid. East/North Africa	All	All	All	Rural
1183	OMN	MENA	999	999	1	999	1990-2018	2.72846398171765	1.80260197245881	4.13773491293367	1990 to 2018	Mid. East/North Africa	All	All	All	Urban
1184	PAK	SAARC	999	999	0	999	1990-2018	-0.179704262445189	-0.285359581764653	-0.115510547418496	1990 to 2018	South Asia	All	All	All	Rural
1185	PAK	SAARC	999	999	1	999	1990-2018	-0.829236555374726	-1.38886224830529	-0.496136941110427	1990 to 2018	South Asia	All	All	All	Urban
1186	PAN	LAC	999	999	0	999	1990-2018	2.52109087215444	-0.163952795246325	5.27576718719194	1990 to 2018	Latin Amer/Caribbean	All	All	All	Rural
1187	PAN	LAC	999	999	1	999	1990-2018	2.71378951082341	-0.165652937881406	5.67209143600589	1990 to 2018	Latin Amer/Caribbean	All	All	All	Urban
1188	PER	LAC	999	999	0	999	1990-2018	-0.351404828302119	-0.52599822393944	-0.234672450731187	1990 to 2018	Latin Amer/Caribbean	All	All	All	Rural
1189	PER	LAC	999	999	1	999	1990-2018	-0.398422692143706	-0.595003873171044	-0.270312667390077	1990 to 2018	Latin Amer/Caribbean	All	All	All	Urban
1190	PHL	Asia	999	999	0	999	1990-2018	-0.237305580746712	-0.288346973328633	-0.192806474135769	1990 to 2018	Southeast and East Asia	All	All	All	Rural
1191	PHL	Asia	999	999	1	999	1990-2018	-0.247001583966798	-0.29915118942796	-0.200957078075339	1990 to 2018	Southeast and East Asia	All	All	All	Urban
1192	PNG	Asia	999	999	0	999	1990-2018	-0.926052023121448	-1.43185029713206	-0.635863626740157	1990 to 2018	Southeast and East Asia	All	All	All	Rural
1193	PNG	Asia	999	999	1	999	1990-2018	-0.964143092453863	-1.47656079596291	-0.662188130490774	1990 to 2018	Southeast and East Asia	All	All	All	Urban
1194	POL	FSU	999	999	0	999	1990-2018	-0.0343466309133007	-0.0441865314331952	-0.025081783311113	1990 to 2018	Centr/East Eur & Centr Asia	All	All	All	Rural
1195	POL	FSU	999	999	1	999	1990-2018	-0.0314920269259708	-0.0398664220211845	-0.0233783911357578	1990 to 2018	Centr/East Eur & Centr Asia	All	All	All	Urban
1196	PRT	HIC	999	999	0	999	1990-2018	0.246790473508247	0.216572217598496	0.280331280430225	1990 to 2018	High-Income Countries	All	All	All	Rural
1197	PRT	HIC	999	999	1	999	1990-2018	0.235621349976621	0.20757769916144	0.267227564766688	1990 to 2018	High-Income Countries	All	All	All	Urban
1198	PRY	LAC	999	999	0	999	1990-2018	3.6699758152108	1.69465868468641	6.13613168383984	1990 to 2018	Latin Amer/Caribbean	All	All	All	Rural
1199	PRY	LAC	999	999	1	999	1990-2018	4.18527367115665	1.96699809305843	6.94172954753754	1990 to 2018	Latin Amer/Caribbean	All	All	All	Urban
1200	PSE	MENA	999	999	0	999	1990-2018	1.33940258093007	0.903066927431907	1.96865759910073	1990 to 2018	Mid. East/North Africa	All	All	All	Rural
1201	PSE	MENA	999	999	1	999	1990-2018	1.16287846210569	0.797989244379948	1.67790877582826	1990 to 2018	Mid. East/North Africa	All	All	All	Urban
1202	QAT	MENA	999	999	0	999	1990-2018	0.979353825388512	0.633727083549964	1.51879553508353	1990 to 2018	Mid. East/North Africa	All	All	All	Rural
1203	QAT	MENA	999	999	1	999	1990-2018	0.852458265962032	0.559182850339319	1.28154241319456	1990 to 2018	Mid. East/North Africa	All	All	All	Urban
1204	ROU	FSU	999	999	0	999	1990-2018	0.0619822223201351	0.0214651770472625	0.104974966938762	1990 to 2018	Centr/East Eur & Centr Asia	All	All	All	Rural
1205	ROU	FSU	999	999	1	999	1990-2018	0.0566678912152218	0.0195153723097486	0.0963721790210149	1990 to 2018	Centr/East Eur & Centr Asia	All	All	All	Urban
1206	RUS	FSU	999	999	0	999	1990-2018	1.37746523503556	1.10027182383987	1.70512287718756	1990 to 2018	Centr/East Eur & Centr Asia	All	All	All	Rural
1207	RUS	FSU	999	999	1	999	1990-2018	1.26227433489346	1.02061740459644	1.55075240656542	1990 to 2018	Centr/East Eur & Centr Asia	All	All	All	Urban
1208	RWA	SSA	999	999	0	999	1990-2018	32.6360666083333	28.4149642269735	34.5557839353464	1990 to 2018	Sub-Saharan Africa	All	All	All	Rural
1209	RWA	SSA	999	999	1	999	1990-2018	33.7504799227562	31.5784938286377	34.7451457874964	1990 to 2018	Sub-Saharan Africa	All	All	All	Urban
1210	SAU	MENA	999	999	0	999	1990-2018	2.45184353774465	0.832689757419185	4.59242882031004	1990 to 2018	Mid. East/North Africa	All	All	All	Rural
1211	SAU	MENA	999	999	1	999	1990-2018	2.10613735750603	0.647832963903883	3.99153960843229	1990 to 2018	Mid. East/North Africa	All	All	All	Urban
1212	SDN	SSA	999	999	0	999	1990-2018	0.0741355933995641	0.0317725565958163	0.138430666475442	1990 to 2018	Sub-Saharan Africa	All	All	All	Rural
1213	SDN	SSA	999	999	1	999	1990-2018	0.117149212144323	0.0506374142495645	0.225473006902979	1990 to 2018	Sub-Saharan Africa	All	All	All	Urban
1214	SEN	SSA	999	999	0	999	1990-2018	7.30028601805185	3.13307025336755	11.9898570243826	1990 to 2018	Sub-Saharan Africa	All	All	All	Rural
1215	SEN	SSA	999	999	1	999	1990-2018	9.19153913261399	3.89814650071245	14.3850347549087	1990 to 2018	Sub-Saharan Africa	All	All	All	Urban
1217	SGP	Asia	999	999	1	999	1990-2018	0.0627853176294835	0.018829373297002	0.108834483172479	1990 to 2018	Southeast and East Asia	All	All	All	Urban
1218	SLB	Asia	999	999	0	999	1990-2018	-0.837428075723778	-1.38678388970226	-0.477480253329665	1990 to 2018	Southeast and East Asia	All	All	All	Rural
1219	SLB	Asia	999	999	1	999	1990-2018	-0.876113062736016	-1.4465879407423	-0.504591698786621	1990 to 2018	Southeast and East Asia	All	All	All	Urban
1220	SLE	SSA	999	999	0	999	1990-2018	4.69040848560516	2.72569664867266	7.8918271137027	1990 to 2018	Sub-Saharan Africa	All	All	All	Rural
1221	SLE	SSA	999	999	1	999	1990-2018	7.29898575112165	4.17959666562214	12.0361304261872	1990 to 2018	Sub-Saharan Africa	All	All	All	Urban
1222	SLV	LAC	999	999	0	999	1990-2018	4.07346872648879	2.74834733490962	6.06455654807637	1990 to 2018	Latin Amer/Caribbean	All	All	All	Rural
1223	SLV	LAC	999	999	1	999	1990-2018	4.64099298681879	3.1480430318162	6.78280479258633	1990 to 2018	Latin Amer/Caribbean	All	All	All	Urban
1224	SRB	FSU	999	999	0	999	1990-2018	-0.493771848072189	-0.996370654325605	-0.250269588363564	1990 to 2018	Centr/East Eur & Centr Asia	All	All	All	Rural
1225	SRB	FSU	999	999	1	999	1990-2018	-0.453827635580266	-0.904599151398443	-0.227700276092252	1990 to 2018	Centr/East Eur & Centr Asia	All	All	All	Urban
1226	SSD	SSA	999	999	0	999	1990-2018	2.49464684966844	0.767896356229855	4.89316274893448	1990 to 2018	Sub-Saharan Africa	All	All	All	Rural
1227	SSD	SSA	999	999	1	999	1990-2018	3.86558902552417	1.09478551029794	7.24442774608508	1990 to 2018	Sub-Saharan Africa	All	All	All	Urban
1228	STP	SSA	999	999	0	999	1990-2018	1.111159171179	0.248433446234505	2.33477075775668	1990 to 2018	Sub-Saharan Africa	All	All	All	Rural
1229	STP	SSA	999	999	1	999	1990-2018	1.76331616272363	0.388730799748923	3.76980708223921	1990 to 2018	Sub-Saharan Africa	All	All	All	Urban
1230	SUR	LAC	999	999	0	999	1990-2018	2.71158407043395	1.81333993755933	4.07916114474944	1990 to 2018	Latin Amer/Caribbean	All	All	All	Rural
1231	SUR	LAC	999	999	1	999	1990-2018	3.0900997280308	2.07475143683221	4.6368659942998	1990 to 2018	Latin Amer/Caribbean	All	All	All	Urban
1232	SVK	FSU	999	999	0	999	1990-2018	0.976740327988766	0.569016357752347	1.44695241118037	1990 to 2018	Centr/East Eur & Centr Asia	All	All	All	Rural
1233	SVK	FSU	999	999	1	999	1990-2018	0.896402993418093	0.528156820761335	1.31400382099497	1990 to 2018	Centr/East Eur & Centr Asia	All	All	All	Urban
1234	SVN	FSU	999	999	0	999	1990-2018	0.811239581998161	0.567497564444359	1.09949601216583	1990 to 2018	Centr/East Eur & Centr Asia	All	All	All	Rural
1235	SVN	FSU	999	999	1	999	1990-2018	0.741027198333722	0.520980157912972	1.01560758273138	1990 to 2018	Centr/East Eur & Centr Asia	All	All	All	Urban
1236	SWE	HIC	999	999	0	999	1990-2018	-0.0806071316861807	-0.103746727356715	-0.0588282563173383	1990 to 2018	High-Income Countries	All	All	All	Rural
1237	SWE	HIC	999	999	1	999	1990-2018	-0.0768842985709181	-0.0985022527856629	-0.0563560527969161	1990 to 2018	High-Income Countries	All	All	All	Urban
1238	SWZ	SSA	999	999	0	999	1990-2018	1.4618793360197	0.986948957863165	2.15457464757531	1990 to 2018	Sub-Saharan Africa	All	All	All	Rural
1239	SWZ	SSA	999	999	1	999	1990-2018	2.32282084358447	1.50947574852755	3.46492450882076	1990 to 2018	Sub-Saharan Africa	All	All	All	Urban
1240	SYC	SSA	999	999	0	999	1990-2018	0.41765455036375	0.257719056562475	0.603370555845419	1990 to 2018	Sub-Saharan Africa	All	All	All	Rural
1241	SYC	SSA	999	999	1	999	1990-2018	0.664551912315403	0.399073571211975	0.999112219285278	1990 to 2018	Sub-Saharan Africa	All	All	All	Urban
1242	SYR	MENA	999	999	0	999	1990-2018	1.04957129044195	0.766115389168512	1.42834740619601	1990 to 2018	Mid. East/North Africa	All	All	All	Rural
1243	SYR	MENA	999	999	1	999	1990-2018	0.908192023448815	0.671007068954165	1.22948788040244	1990 to 2018	Mid. East/North Africa	All	All	All	Urban
1244	TCD	SSA	999	999	0	999	1990-2018	1.27851713953975	0.0375355791527601	2.99348941247153	1990 to 2018	Sub-Saharan Africa	All	All	All	Rural
1245	TCD	SSA	999	999	1	999	1990-2018	2.0229379436876	-0.0285565038611908	4.73404212251677	1990 to 2018	Sub-Saharan Africa	All	All	All	Urban
1246	TGO	SSA	999	999	0	999	1990-2018	25.3616954128156	19.8491728278008	29.6186972143773	1990 to 2018	Sub-Saharan Africa	All	All	All	Rural
1247	TGO	SSA	999	999	1	999	1990-2018	29.4724203111935	24.9950882531621	32.1465318910434	1990 to 2018	Sub-Saharan Africa	All	All	All	Urban
1248	THA	Asia	999	999	0	999	1990-2018	3.79901069751025	1.87928210404058	7.82104995280976	1990 to 2018	Southeast and East Asia	All	All	All	Rural
1249	THA	Asia	999	999	1	999	1990-2018	3.96367599360773	1.96058481397284	8.18409264731697	1990 to 2018	Southeast and East Asia	All	All	All	Urban
1250	TJK	FSU	999	999	0	999	1990-2018	3.19293731631799	1.97756481071975	5.19906989630165	1990 to 2018	Centr/East Eur & Centr Asia	All	All	All	Rural
1251	TJK	FSU	999	999	1	999	1990-2018	2.9392407433945	1.82056083014717	4.75621591039819	1990 to 2018	Centr/East Eur & Centr Asia	All	All	All	Urban
1252	TKM	FSU	999	999	0	999	1990-2018	-17.1370516981	-22.0153939570286	-12.4259807254521	1990 to 2018	Centr/East Eur & Centr Asia	All	All	All	Rural
1253	TKM	FSU	999	999	1	999	1990-2018	-15.961866343204	-20.8514499945621	-11.4663302647798	1990 to 2018	Centr/East Eur & Centr Asia	All	All	All	Urban
1254	TLS	Asia	999	999	0	999	1990-2018	15.0867385464808	10.9886133007309	19.7193137405128	1990 to 2018	Southeast and East Asia	All	All	All	Rural
1255	TLS	Asia	999	999	1	999	1990-2018	15.6603486041731	11.4161385598705	20.3991755351371	1990 to 2018	Southeast and East Asia	All	All	All	Urban
1256	TON	Asia	999	999	0	999	1990-2018	3.87922464252982	2.6042247250734	5.7998074612381	1990 to 2018	Southeast and East Asia	All	All	All	Rural
1257	TON	Asia	999	999	1	999	1990-2018	4.03742312799246	2.69306509712794	6.08212779961028	1990 to 2018	Southeast and East Asia	All	All	All	Urban
1258	TTO	LAC	999	999	0	999	1990-2018	2.21833122699079	1.48500155017231	3.31571419505645	1990 to 2018	Latin Amer/Caribbean	All	All	All	Rural
1259	TTO	LAC	999	999	1	999	1990-2018	2.52267902133337	1.68964007632338	3.78349942542487	1990 to 2018	Latin Amer/Caribbean	All	All	All	Urban
1260	TUN	MENA	999	999	0	999	1990-2018	3.2931501566767	1.51714496562501	5.76263612350488	1990 to 2018	Mid. East/North Africa	All	All	All	Rural
1261	TUN	MENA	999	999	1	999	1990-2018	2.90221990495647	1.37349800972243	5.05208029514496	1990 to 2018	Mid. East/North Africa	All	All	All	Urban
1262	TUR	MENA	999	999	0	999	1990-2018	-0.230369965153294	-0.304748339893502	-0.176332971963703	1990 to 2018	Mid. East/North Africa	All	All	All	Rural
1263	TUR	MENA	999	999	1	999	1990-2018	-0.199417566703323	-0.260835168333973	-0.154222090994927	1990 to 2018	Mid. East/North Africa	All	All	All	Urban
1264	TWN	Asia	999	999	0	999	1990-2018	-0.731234658255258	-0.909773902213895	-0.588894433753435	1990 to 2018	Southeast and East Asia	All	All	All	Rural
1265	TWN	Asia	999	999	1	999	1990-2018	-0.762884255871964	-0.93697681661977	-0.6177861731105	1990 to 2018	Southeast and East Asia	All	All	All	Urban
1266	TZA	SSA	999	999	0	999	1990-2018	6.24713201256452	4.07522470379266	9.47583699478976	1990 to 2018	Sub-Saharan Africa	All	All	All	Rural
1267	TZA	SSA	999	999	1	999	1990-2018	9.74475828062585	6.24019294511686	14.6981168920526	1990 to 2018	Sub-Saharan Africa	All	All	All	Urban
1268	UGA	SSA	999	999	0	999	1990-2018	9.64233939893335	6.35763640983274	14.3620665112548	1990 to 2018	Sub-Saharan Africa	All	All	All	Rural
1269	UGA	SSA	999	999	1	999	1990-2018	14.7149679086386	9.81837913699649	21.0753924384219	1990 to 2018	Sub-Saharan Africa	All	All	All	Urban
1270	UKR	FSU	999	999	0	999	1990-2018	-0.634610357108411	-0.835536245858633	-0.480788916766698	1990 to 2018	Centr/East Eur & Centr Asia	All	All	All	Rural
1271	UKR	FSU	999	999	1	999	1990-2018	-0.582780770025367	-0.752781447414831	-0.4476433282555	1990 to 2018	Centr/East Eur & Centr Asia	All	All	All	Urban
1272	URY	LAC	999	999	0	999	1990-2018	1.76319403272848	1.00872992214298	2.8624101563705	1990 to 2018	Latin Amer/Caribbean	All	All	All	Rural
1273	URY	LAC	999	999	1	999	1990-2018	2.00275396165948	1.16095969717942	3.21421829100815	1990 to 2018	Latin Amer/Caribbean	All	All	All	Urban
1274	USA	HIC	999	999	0	999	1990-2018	-0.535726838245347	-0.567810732862645	-0.505051650102782	1990 to 2018	High-Income Countries	All	All	All	Rural
1275	USA	HIC	999	999	1	999	1990-2018	-0.511273511910774	-0.552018522124633	-0.474625165491085	1990 to 2018	High-Income Countries	All	All	All	Urban
1276	UZB	FSU	999	999	0	999	1990-2018	-1.8461024683967	-3.87664976591366	-0.448269178310976	1990 to 2018	Centr/East Eur & Centr Asia	All	All	All	Rural
1277	UZB	FSU	999	999	1	999	1990-2018	-1.71584282844398	-3.51059335844988	-0.401178142402995	1990 to 2018	Centr/East Eur & Centr Asia	All	All	All	Urban
1278	VCT	LAC	999	999	0	999	1990-2018	19.2217069934015	15.7069709670976	22.335475362029	1990 to 2018	Latin Amer/Caribbean	All	All	All	Rural
1279	VCT	LAC	999	999	1	999	1990-2018	19.7207843597486	16.2833908992045	22.6130474348329	1990 to 2018	Latin Amer/Caribbean	All	All	All	Urban
1280	VEN	LAC	999	999	0	999	1990-2018	-3.73248247691204	-6.19849716492439	-1.83030813365898	1990 to 2018	Latin Amer/Caribbean	All	All	All	Rural
1281	VEN	LAC	999	999	1	999	1990-2018	-4.1960608033404	-6.86494681358028	-2.03022473526081	1990 to 2018	Latin Amer/Caribbean	All	All	All	Urban
1282	VNM	Asia	999	999	0	999	1990-2018	0.376709721024337	0.228276505145147	0.545726170378766	1990 to 2018	Southeast and East Asia	All	All	All	Rural
1283	VNM	Asia	999	999	1	999	1990-2018	0.39259164722508	0.237388097247246	0.566879505608254	1990 to 2018	Southeast and East Asia	All	All	All	Urban
1284	VUT	Asia	999	999	0	999	1990-2018	0.986957091058855	0.643791929109734	1.51082889776198	1990 to 2018	Southeast and East Asia	All	All	All	Rural
1285	VUT	Asia	999	999	1	999	1990-2018	1.03281533391227	0.665284633267843	1.58820749057971	1990 to 2018	Southeast and East Asia	All	All	All	Urban
1286	WSM	Asia	999	999	0	999	1990-2018	4.64665231214859	3.05448315555826	7.02691731087302	1990 to 2018	Southeast and East Asia	All	All	All	Rural
1287	WSM	Asia	999	999	1	999	1990-2018	4.83978511974964	3.17724902658885	7.32021823196065	1990 to 2018	Southeast and East Asia	All	All	All	Urban
1288	YEM	MENA	999	999	0	999	1990-2018	3.98813530627919	2.19149355564159	6.17706712779948	1990 to 2018	Mid. East/North Africa	All	All	All	Rural
1289	YEM	MENA	999	999	1	999	1990-2018	3.44961297020616	1.9126896441838	5.88451723274206	1990 to 2018	Mid. East/North Africa	All	All	All	Urban
1290	ZAF	SSA	999	999	0	999	1990-2018	-1.98015851518316	-2.62743795351985	-1.51356540746906	1990 to 2018	Sub-Saharan Africa	All	All	All	Rural
1291	ZAF	SSA	999	999	1	999	1990-2018	-3.14551063663309	-4.16667624083149	-2.4130659447241	1990 to 2018	Sub-Saharan Africa	All	All	All	Urban
1292	ZMB	SSA	999	999	0	999	1990-2018	-9.3687872562252	-13.4852307662701	-5.9126623473052	1990 to 2018	Sub-Saharan Africa	All	All	All	Rural
1293	ZMB	SSA	999	999	1	999	1990-2018	-13.1810722170484	-17.6544114760742	-8.85366951424278	1990 to 2018	Sub-Saharan Africa	All	All	All	Urban
1294	ZWE	SSA	999	999	0	999	1990-2018	6.23404652145968	3.7364677226426	9.58250318901181	1990 to 2018	Sub-Saharan Africa	All	All	All	Rural
1295	ZWE	SSA	999	999	1	999	1990-2018	9.25354018119996	5.8376827486279	13.3682656979183	1990 to 2018	Sub-Saharan Africa	All	All	All	Urban
1296	AFG	SAARC	999	999	999	1	1990-2018	1.53587355988923	0.726952192998625	3.19807638416306	1990 to 2018	South Asia	All	All	Low	All
1297	AFG	SAARC	999	999	999	2	1990-2018	2.80020025626529	1.38108354709511	5.6327990288152	1990 to 2018	South Asia	All	All	Medium	All
1298	AFG	SAARC	999	999	999	3	1990-2018	3.74463843753429	1.83059794134232	7.47287719728238	1990 to 2018	South Asia	All	All	High	All
1299	AGO	SSA	999	999	999	1	1990-2018	2.81528887698127	0.992081789821452	5.61028753974105	1990 to 2018	Sub-Saharan Africa	All	All	Low	All
1300	AGO	SSA	999	999	999	2	1990-2018	4.57591722140649	1.58251634753673	8.39667172056359	1990 to 2018	Sub-Saharan Africa	All	All	Medium	All
1301	AGO	SSA	999	999	999	3	1990-2018	5.1020683406044	1.67249756055631	9.18999905339173	1990 to 2018	Sub-Saharan Africa	All	All	High	All
1302	ALB	FSU	999	999	999	1	1990-2018	20.9337839506169	15.6860255053073	25.9563868168919	1990 to 2018	Centr/East Eur & Centr Asia	All	All	Low	All
1303	ALB	FSU	999	999	999	2	1990-2018	22.0670273117639	17.3180999087638	26.5477447226719	1990 to 2018	Centr/East Eur & Centr Asia	All	All	Medium	All
1304	ALB	FSU	999	999	999	3	1990-2018	21.0065471975954	16.1950224667988	25.5341332732425	1990 to 2018	Centr/East Eur & Centr Asia	All	All	High	All
1305	ARE	MENA	999	999	999	1	1990-2018	-1.37945350770496	-2.12875309122879	-0.90952934645654	1990 to 2018	Mid. East/North Africa	All	All	Low	All
1306	ARE	MENA	999	999	999	2	1990-2018	-1.48456680009177	-2.25107922716877	-0.980776992194367	1990 to 2018	Mid. East/North Africa	All	All	Medium	All
1307	ARE	MENA	999	999	999	3	1990-2018	-1.21455740862575	-1.85197762800762	-0.809144482106129	1990 to 2018	Mid. East/North Africa	All	All	High	All
1308	ARG	LAC	999	999	999	1	1990-2018	1.68611312263861	1.38487429071677	2.06846844637574	1990 to 2018	Latin Amer/Caribbean	All	All	Low	All
1309	ARG	LAC	999	999	999	2	1990-2018	1.81057212921999	1.49032095735269	2.20704812966918	1990 to 2018	Latin Amer/Caribbean	All	All	Medium	All
1310	ARG	LAC	999	999	999	3	1990-2018	1.82282478101002	1.50589971421835	2.2287424210429	1990 to 2018	Latin Amer/Caribbean	All	All	High	All
1311	ARM	FSU	999	999	999	1	1990-2018	1.06692577212675	0.680668407275875	1.66264163243544	1990 to 2018	Centr/East Eur & Centr Asia	All	All	Low	All
1312	ARM	FSU	999	999	999	2	1990-2018	1.16687046836734	0.771456468621024	1.7452239374283	1990 to 2018	Centr/East Eur & Centr Asia	All	All	Medium	All
1313	ARM	FSU	999	999	999	3	1990-2018	1.06419909841304	0.725468368759298	1.55926198604605	1990 to 2018	Centr/East Eur & Centr Asia	All	All	High	All
1314	ATG	LAC	999	999	999	1	1990-2018	1.30333738470454	0.860236379435407	2.00342783534219	1990 to 2018	Latin Amer/Caribbean	All	All	Low	All
1315	ATG	LAC	999	999	999	2	1990-2018	1.40266537547661	0.927415178803315	2.15183802393648	1990 to 2018	Latin Amer/Caribbean	All	All	Medium	All
1316	ATG	LAC	999	999	999	3	1990-2018	1.40841260943222	0.918917869995968	2.17493093976477	1990 to 2018	Latin Amer/Caribbean	All	All	High	All
1317	AUS	HIC	999	999	999	1	1990-2018	-1.6742795772817	-2.08061808221593	-1.33823150678209	1990 to 2018	High-Income Countries	All	All	Low	All
1318	AUS	HIC	999	999	999	2	1990-2018	-1.64651453110769	-2.04426416152009	-1.32091305871077	1990 to 2018	High-Income Countries	All	All	Medium	All
1319	AUS	HIC	999	999	999	3	1990-2018	-1.21098145681946	-1.49340365151355	-0.976584168251387	1990 to 2018	High-Income Countries	All	All	High	All
1320	AUT	HIC	999	999	999	1	1990-2018	0.0336289319944658	0.000808066537762246	0.0662933148485085	1990 to 2018	High-Income Countries	All	All	Low	All
1321	AUT	HIC	999	999	999	2	1990-2018	0.0330802263670685	0.000799836144105875	0.0650099292678641	1990 to 2018	High-Income Countries	All	All	Medium	All
1322	AUT	HIC	999	999	999	3	1990-2018	0.0242854688431306	0.00058449084405071	0.0478220539757431	1990 to 2018	High-Income Countries	All	All	High	All
1323	AZE	FSU	999	999	999	1	1990-2018	0.380243695929774	0.0170024642145111	0.910672638115919	1990 to 2018	Centr/East Eur & Centr Asia	All	All	Low	All
1324	AZE	FSU	999	999	999	2	1990-2018	0.412473236156823	0.0280127556750244	0.944821008939585	1990 to 2018	Centr/East Eur & Centr Asia	All	All	Medium	All
1325	AZE	FSU	999	999	999	3	1990-2018	0.381894765863663	0.0186859959048692	0.880910935116629	1990 to 2018	Centr/East Eur & Centr Asia	All	All	High	All
1326	BDI	SSA	999	999	999	1	1990-2018	1.97532087425349	-0.0652794448128202	4.87176813677585	1990 to 2018	Sub-Saharan Africa	All	All	Low	All
1327	BDI	SSA	999	999	999	2	1990-2018	3.30016932879517	0.0546949514456415	7.56263963331077	1990 to 2018	Sub-Saharan Africa	All	All	Medium	All
1328	BDI	SSA	999	999	999	3	1990-2018	3.59293821512475	0.124318366412565	8.16651914528528	1990 to 2018	Sub-Saharan Africa	All	All	High	All
1329	BEL	HIC	999	999	999	1	1990-2018	0.860116905583617	0.513366634404625	1.22344797617075	1990 to 2018	High-Income Countries	All	All	Low	All
1330	BEL	HIC	999	999	999	2	1990-2018	0.844254237201008	0.501045127273274	1.19598528607015	1990 to 2018	High-Income Countries	All	All	Medium	All
1331	BEL	HIC	999	999	999	3	1990-2018	0.62165917950798	0.368935725427369	0.87824313040173	1990 to 2018	High-Income Countries	All	All	High	All
1332	BEN	SSA	999	999	999	1	1990-2018	1.74304488921344	0.927631600654488	3.00147912079098	1990 to 2018	Sub-Saharan Africa	All	All	Low	All
1333	BEN	SSA	999	999	999	2	1990-2018	2.92453764272226	1.54367447105811	5.04013131093694	1990 to 2018	Sub-Saharan Africa	All	All	Medium	All
1334	BEN	SSA	999	999	999	3	1990-2018	3.27741947940967	1.71090311048751	5.76406225243762	1990 to 2018	Sub-Saharan Africa	All	All	High	All
1335	BFA	SSA	999	999	999	1	1990-2018	2.30091062279572	0.814868905469234	6.46651986338488	1990 to 2018	Sub-Saharan Africa	All	All	Low	All
1336	BFA	SSA	999	999	999	2	1990-2018	3.87598478760258	1.36366784789289	10.6511067206213	1990 to 2018	Sub-Saharan Africa	All	All	Medium	All
1337	BFA	SSA	999	999	999	3	1990-2018	4.36317447710443	1.51787746184296	12.0760283594317	1990 to 2018	Sub-Saharan Africa	All	All	High	All
1338	BGD	SAARC	999	999	999	1	1990-2018	-0.00796774906983758	-0.0131240982839868	-0.00481455464323968	1990 to 2018	South Asia	All	All	Low	All
1339	BGD	SAARC	999	999	999	2	1990-2018	-0.0145057426937105	-0.0240197728568018	-0.00878110652071472	1990 to 2018	South Asia	All	All	Medium	All
1340	BGD	SAARC	999	999	999	3	1990-2018	-0.0194646262156895	-0.0348155603208395	-0.0111298377061933	1990 to 2018	South Asia	All	All	High	All
1341	BGR	FSU	999	999	999	1	1990-2018	0.0136323151320365	0.00885342931540234	0.0201910553428833	1990 to 2018	Centr/East Eur & Centr Asia	All	All	Low	All
1342	BGR	FSU	999	999	999	2	1990-2018	0.0149396942396413	0.0100698888413193	0.0212468792135908	1990 to 2018	Centr/East Eur & Centr Asia	All	All	Medium	All
1343	BGR	FSU	999	999	999	3	1990-2018	0.0136535511892727	0.00918636376263274	0.0193953471278432	1990 to 2018	Centr/East Eur & Centr Asia	All	All	High	All
1344	BHR	MENA	999	999	999	1	1990-2018	1.04098408434914	-1.61092064030704	4.11865837720391	1990 to 2018	Mid. East/North Africa	All	All	Low	All
1345	BHR	MENA	999	999	999	2	1990-2018	1.13846195910656	-1.71496623878846	4.36304707140661	1990 to 2018	Mid. East/North Africa	All	All	Medium	All
1346	BHR	MENA	999	999	999	3	1990-2018	0.944294847688839	-1.32618569276285	3.72754737611626	1990 to 2018	Mid. East/North Africa	All	All	High	All
1347	BHS	LAC	999	999	999	1	1990-2018	-15.4528630874344	-21.6829168899225	-10.0563770753852	1990 to 2018	Latin Amer/Caribbean	All	All	Low	All
1348	BHS	LAC	999	999	999	2	1990-2018	-16.6252608933998	-22.3676716983179	-10.7696355671556	1990 to 2018	Latin Amer/Caribbean	All	All	Medium	All
1349	BHS	LAC	999	999	999	3	1990-2018	-16.8097543798846	-22.4531519478703	-10.6552164589388	1990 to 2018	Latin Amer/Caribbean	All	All	High	All
1350	BIH	FSU	999	999	999	1	1990-2018	1.31984983360108	0.832625351771177	2.13773565028642	1990 to 2018	Centr/East Eur & Centr Asia	All	All	Low	All
1351	BIH	FSU	999	999	999	2	1990-2018	1.43935835090515	0.949907644538577	2.21664087713312	1990 to 2018	Centr/East Eur & Centr Asia	All	All	Medium	All
1352	BIH	FSU	999	999	999	3	1990-2018	1.32803064206623	0.871680026463492	2.06787578258604	1990 to 2018	Centr/East Eur & Centr Asia	All	All	High	All
1353	BLR	FSU	999	999	999	1	1990-2018	-0.777452299435419	-1.59445954662923	-0.264938091603977	1990 to 2018	Centr/East Eur & Centr Asia	All	All	Low	All
1354	BLR	FSU	999	999	999	2	1990-2018	-0.846240740612686	-1.64002590547764	-0.272031676936401	1990 to 2018	Centr/East Eur & Centr Asia	All	All	Medium	All
1355	BLR	FSU	999	999	999	3	1990-2018	-0.776156943117831	-1.48876776787482	-0.259462937380819	1990 to 2018	Centr/East Eur & Centr Asia	All	All	High	All
1356	BLZ	LAC	999	999	999	1	1990-2018	4.76386331433609	3.19480605715626	7.22059376950867	1990 to 2018	Latin Amer/Caribbean	All	All	Low	All
1357	BLZ	LAC	999	999	999	2	1990-2018	5.12646896733653	3.4856900520145	7.63569287230944	1990 to 2018	Latin Amer/Caribbean	All	All	Medium	All
1358	BLZ	LAC	999	999	999	3	1990-2018	5.17328378953343	3.4292130109796	7.87526910380177	1990 to 2018	Latin Amer/Caribbean	All	All	High	All
1359	BOL	LAC	999	999	999	1	1990-2018	-2.73265820372563	-3.68895875988314	-2.03344507590024	1990 to 2018	Latin Amer/Caribbean	All	All	Low	All
1360	BOL	LAC	999	999	999	2	1990-2018	-2.94066911536678	-3.97695515345519	-2.18341735779593	1990 to 2018	Latin Amer/Caribbean	All	All	Medium	All
1361	BOL	LAC	999	999	999	3	1990-2018	-2.97188109915441	-4.02795911640741	-2.20128910606623	1990 to 2018	Latin Amer/Caribbean	All	All	High	All
1362	BRA	LAC	999	999	999	1	1990-2018	-2.78841985900775	-3.24275510927267	-2.40078409738217	1990 to 2018	Latin Amer/Caribbean	All	All	Low	All
1363	BRA	LAC	999	999	999	2	1990-2018	-2.99455602538847	-3.45171245103807	-2.57306049601174	1990 to 2018	Latin Amer/Caribbean	All	All	Medium	All
1364	BRA	LAC	999	999	999	3	1990-2018	-3.02975902200663	-3.55511115717802	-2.54435410324948	1990 to 2018	Latin Amer/Caribbean	All	All	High	All
1365	BRB	LAC	999	999	999	1	1990-2018	3.94694922851541	2.99337264475885	5.19920772092314	1990 to 2018	Latin Amer/Caribbean	All	All	Low	All
1366	BRB	LAC	999	999	999	2	1990-2018	4.23637476980798	3.27851377914	5.47297758044153	1990 to 2018	Latin Amer/Caribbean	All	All	Medium	All
1367	BRB	LAC	999	999	999	3	1990-2018	4.26886067609653	3.24240059440938	5.66366490880198	1990 to 2018	Latin Amer/Caribbean	All	All	High	All
1368	BRN	Asia	999	999	999	1	1990-2018	2.13556334371637	1.47191512671004	3.06106622524827	1990 to 2018	Southeast and East Asia	All	All	Low	All
1369	BRN	Asia	999	999	999	2	1990-2018	2.55346973550395	1.76030977818623	3.68151442237843	1990 to 2018	Southeast and East Asia	All	All	Medium	All
1370	BRN	Asia	999	999	999	3	1990-2018	2.54509756137948	1.7701349124448	3.65475363728925	1990 to 2018	Southeast and East Asia	All	All	High	All
1371	BTN	SAARC	999	999	999	1	1990-2018	0.852510403814456	0.293584895106235	2.20893997375732	1990 to 2018	South Asia	All	All	Low	All
1372	BTN	SAARC	999	999	999	2	1990-2018	1.60289525541913	0.557341717300443	3.80376043980075	1990 to 2018	South Asia	All	All	Medium	All
1373	BTN	SAARC	999	999	999	3	1990-2018	2.09844855124397	0.737106860799532	4.64799314886911	1990 to 2018	South Asia	All	All	High	All
1374	BWA	SSA	999	999	999	1	1990-2018	5.56349736014161	2.70174386986206	9.59001398793903	1990 to 2018	Sub-Saharan Africa	All	All	Low	All
1375	BWA	SSA	999	999	999	2	1990-2018	8.67457155064266	4.43810307219686	13.3298217901265	1990 to 2018	Sub-Saharan Africa	All	All	Medium	All
1376	BWA	SSA	999	999	999	3	1990-2018	9.32372278180818	4.95980400376141	14.03542538705	1990 to 2018	Sub-Saharan Africa	All	All	High	All
1377	CAF	SSA	999	999	999	1	1990-2018	0.127707280510141	-0.425690909278871	0.749571105157351	1990 to 2018	Sub-Saharan Africa	All	All	Low	All
1378	CAF	SSA	999	999	999	2	1990-2018	0.225150788721715	-0.699532307759875	1.29664733008477	1990 to 2018	Sub-Saharan Africa	All	All	Medium	All
1379	CAF	SSA	999	999	999	3	1990-2018	0.249369755335279	-0.805169823401363	1.39607811049464	1990 to 2018	Sub-Saharan Africa	All	All	High	All
1380	CAN	HIC	999	999	999	1	1990-2018	0.281439423905768	0.221596532965931	0.343766952874139	1990 to 2018	High-Income Countries	All	All	Low	All
1381	CAN	HIC	999	999	999	2	1990-2018	0.276836576445823	0.21914953757969	0.338654413774632	1990 to 2018	High-Income Countries	All	All	Medium	All
1382	CAN	HIC	999	999	999	3	1990-2018	0.203045454444325	0.161049018819124	0.246567042977779	1990 to 2018	High-Income Countries	All	All	High	All
1383	CHE	HIC	999	999	999	1	1990-2018	0.351493960339897	0.278234170417529	0.443904008901391	1990 to 2018	High-Income Countries	All	All	Low	All
1384	CHE	HIC	999	999	999	2	1990-2018	0.34621870010556	0.274456327115506	0.434690949773633	1990 to 2018	High-Income Countries	All	All	Medium	All
1385	CHE	HIC	999	999	999	3	1990-2018	0.254118281068109	0.203021047472826	0.318349284431142	1990 to 2018	High-Income Countries	All	All	High	All
1386	CHL	LAC	999	999	999	1	1990-2018	2.78634893547863	2.08471431132365	3.72726655292887	1990 to 2018	Latin Amer/Caribbean	All	All	Low	All
1387	CHL	LAC	999	999	999	2	1990-2018	2.99408390473602	2.27832206335271	3.92347536388133	1990 to 2018	Latin Amer/Caribbean	All	All	Medium	All
1388	CHL	LAC	999	999	999	3	1990-2018	3.01763444655009	2.24638972808968	4.05632362414532	1990 to 2018	Latin Amer/Caribbean	All	All	High	All
1389	CHN	Asia	999	999	999	1	1990-2018	-0.0533455624667617	-0.0689658321442145	-0.0414840438724226	1990 to 2018	Southeast and East Asia	All	All	Low	All
1390	CHN	Asia	999	999	999	2	1990-2018	-0.0639037396097516	-0.0819205395515266	-0.0501991509406593	1990 to 2018	Southeast and East Asia	All	All	Medium	All
1391	CHN	Asia	999	999	999	3	1990-2018	-0.063630863958879	-0.0815124192499815	-0.0497567437304089	1990 to 2018	Southeast and East Asia	All	All	High	All
1392	CIV	SSA	999	999	999	1	1990-2018	1.97294659980435	0.513377341729427	4.00064908198915	1990 to 2018	Sub-Saharan Africa	All	All	Low	All
1393	CIV	SSA	999	999	999	2	1990-2018	3.29499809869462	0.967817961824004	6.4875548053379	1990 to 2018	Sub-Saharan Africa	All	All	Medium	All
1394	CIV	SSA	999	999	999	3	1990-2018	3.60237719599539	1.05543063296073	7.00827960042831	1990 to 2018	Sub-Saharan Africa	All	All	High	All
1395	CMR	SSA	999	999	999	1	1990-2018	4.17626105328895	2.40955387800429	7.00036057891899	1990 to 2018	Sub-Saharan Africa	All	All	Low	All
1396	CMR	SSA	999	999	999	2	1990-2018	6.94918777808117	4.17541153696875	10.9690849461314	1990 to 2018	Sub-Saharan Africa	All	All	Medium	All
1397	CMR	SSA	999	999	999	3	1990-2018	7.654578603375	4.4672818952298	12.2588804605682	1990 to 2018	Sub-Saharan Africa	All	All	High	All
1398	COD	SSA	999	999	999	1	1990-2018	0.319485715621348	0.108606950216271	0.956401847401827	1990 to 2018	Sub-Saharan Africa	All	All	Low	All
1399	COD	SSA	999	999	999	2	1990-2018	0.534415301735621	0.182766696815255	1.62563000654135	1990 to 2018	Sub-Saharan Africa	All	All	Medium	All
1400	COD	SSA	999	999	999	3	1990-2018	0.595769443662677	0.198120692837487	1.74018803104393	1990 to 2018	Sub-Saharan Africa	All	All	High	All
1401	COG	SSA	999	999	999	1	1990-2018	5.31556438173811	3.0829033061543	8.6721745446146	1990 to 2018	Sub-Saharan Africa	All	All	Low	All
1402	COG	SSA	999	999	999	2	1990-2018	8.71065957164835	5.22106403934907	13.3786150315061	1990 to 2018	Sub-Saharan Africa	All	All	Medium	All
1403	COG	SSA	999	999	999	3	1990-2018	9.68249149426056	5.6837237694456	14.7432798581748	1990 to 2018	Sub-Saharan Africa	All	All	High	All
1404	COL	LAC	999	999	999	1	1990-2018	5.24509767966887	3.90291404942435	6.86348991342976	1990 to 2018	Latin Amer/Caribbean	All	All	Low	All
1405	COL	LAC	999	999	999	2	1990-2018	5.63598005569895	4.21095315691133	7.15162909607629	1990 to 2018	Latin Amer/Caribbean	All	All	Medium	All
1406	COL	LAC	999	999	999	3	1990-2018	5.70451206359561	4.22442286517641	7.17642360091081	1990 to 2018	Latin Amer/Caribbean	All	All	High	All
1407	COM	SSA	999	999	999	1	1990-2018	2.01569372282144	0.2479588801547	4.51282245193266	1990 to 2018	Sub-Saharan Africa	All	All	Low	All
1408	COM	SSA	999	999	999	2	1990-2018	3.33535382221613	0.431067935511774	6.82447623854206	1990 to 2018	Sub-Saharan Africa	All	All	Medium	All
1409	COM	SSA	999	999	999	3	1990-2018	3.64490806342958	0.450783027641395	7.54088842845222	1990 to 2018	Sub-Saharan Africa	All	All	High	All
1410	CPV	SSA	999	999	999	1	1990-2018	0.581569405329117	-0.305535380920817	1.78210612452665	1990 to 2018	Sub-Saharan Africa	All	All	Low	All
1411	CPV	SSA	999	999	999	2	1990-2018	0.976692846591565	-0.500764410050097	2.87173432854883	1990 to 2018	Sub-Saharan Africa	All	All	Medium	All
1412	CPV	SSA	999	999	999	3	1990-2018	1.08200296163727	-0.560277830576073	3.28940249933649	1990 to 2018	Sub-Saharan Africa	All	All	High	All
1413	CRI	LAC	999	999	999	1	1990-2018	-2.78538624159969	-4.13589103539089	-1.8472266243622	1990 to 2018	Latin Amer/Caribbean	All	All	Low	All
1414	CRI	LAC	999	999	999	2	1990-2018	-3.00083922832816	-4.42317044579335	-1.99409689557509	1990 to 2018	Latin Amer/Caribbean	All	All	Medium	All
1415	CRI	LAC	999	999	999	3	1990-2018	-3.01713719607261	-4.50074261263435	-1.98916229166469	1990 to 2018	Latin Amer/Caribbean	All	All	High	All
1416	CUB	LAC	999	999	999	1	1990-2018	-3.35189418295653	-6.8991513151123	-0.188004351112552	1990 to 2018	Latin Amer/Caribbean	All	All	Low	All
1417	CUB	LAC	999	999	999	2	1990-2018	-3.522937262495	-7.03657303733625	-0.232585833987629	1990 to 2018	Latin Amer/Caribbean	All	All	Medium	All
1418	CUB	LAC	999	999	999	3	1990-2018	-3.5548505939565	-7.20804509635133	-0.261816435460163	1990 to 2018	Latin Amer/Caribbean	All	All	High	All
1419	CYP	HIC	999	999	999	1	1990-2018	0.500765831470851	0.255760688652324	1.00594321557518	1990 to 2018	High-Income Countries	All	All	Low	All
1420	CYP	HIC	999	999	999	2	1990-2018	0.492644054798762	0.251288548442513	0.98065106933846	1990 to 2018	High-Income Countries	All	All	Medium	All
1421	CYP	HIC	999	999	999	3	1990-2018	0.362186974722288	0.184258881779755	0.722190150661819	1990 to 2018	High-Income Countries	All	All	High	All
1422	CZE	FSU	999	999	999	1	1990-2018	-0.273724252847294	-0.375595914316116	-0.199210204085297	1990 to 2018	Centr/East Eur & Centr Asia	All	All	Low	All
1423	CZE	FSU	999	999	999	2	1990-2018	-0.300226247608861	-0.389973039406064	-0.230792904028778	1990 to 2018	Centr/East Eur & Centr Asia	All	All	Medium	All
1424	CZE	FSU	999	999	999	3	1990-2018	-0.27453646809695	-0.343131185816197	-0.217509916531459	1990 to 2018	Centr/East Eur & Centr Asia	All	All	High	All
1425	DEU	HIC	999	999	999	1	1990-2018	0.212128753193252	0.115311451716153	0.307044409801729	1990 to 2018	High-Income Countries	All	All	Low	All
1426	DEU	HIC	999	999	999	2	1990-2018	0.208947720981165	0.114620421767772	0.300949294935104	1990 to 2018	High-Income Countries	All	All	Medium	All
1427	DEU	HIC	999	999	999	3	1990-2018	0.153465151217015	0.0845166077945133	0.220669222962746	1990 to 2018	High-Income Countries	All	All	High	All
1428	DJI	SSA	999	999	999	1	1990-2018	7.47707705211069	2.8624212787724	12.4188066916898	1990 to 2018	Sub-Saharan Africa	All	All	Low	All
1429	DJI	SSA	999	999	999	2	1990-2018	9.1940361304444	4.13065130977379	13.9660948591159	1990 to 2018	Sub-Saharan Africa	All	All	Medium	All
1430	DJI	SSA	999	999	999	3	1990-2018	9.20513195710387	4.02702517080258	13.7724832810095	1990 to 2018	Sub-Saharan Africa	All	All	High	All
1431	DMA	LAC	999	999	999	1	1990-2018	-3.33029527252683	-5.07300131040653	-2.2060761783114	1990 to 2018	Latin Amer/Caribbean	All	All	Low	All
1432	DMA	LAC	999	999	999	2	1990-2018	-3.58937311933289	-5.38927681929786	-2.37722954834403	1990 to 2018	Latin Amer/Caribbean	All	All	Medium	All
1433	DMA	LAC	999	999	999	3	1990-2018	-3.61717932075558	-5.42099213780815	-2.39538473275082	1990 to 2018	Latin Amer/Caribbean	All	All	High	All
1434	DNK	HIC	999	999	999	1	1990-2018	0.502624486298177	0.401272170659244	0.625022056320157	1990 to 2018	High-Income Countries	All	All	Low	All
1435	DNK	HIC	999	999	999	2	1990-2018	0.495069212862907	0.396702452775469	0.613250415743742	1990 to 2018	High-Income Countries	All	All	Medium	All
1436	DNK	HIC	999	999	999	3	1990-2018	0.363126690762331	0.291265453851392	0.450600802874194	1990 to 2018	High-Income Countries	All	All	High	All
1437	DOM	LAC	999	999	999	1	1990-2018	3.3199107595879	1.37021961367502	6.01379915154633	1990 to 2018	Latin Amer/Caribbean	All	All	Low	All
1438	DOM	LAC	999	999	999	2	1990-2018	3.56394685487622	1.50113748795208	6.38966572796931	1990 to 2018	Latin Amer/Caribbean	All	All	Medium	All
1439	DOM	LAC	999	999	999	3	1990-2018	3.5683797037813	1.46800283050746	6.43789066898565	1990 to 2018	Latin Amer/Caribbean	All	All	High	All
1440	DZA	MENA	999	999	999	1	1990-2018	-0.156395128581817	-0.231504321161908	-0.106080155289048	1990 to 2018	Mid. East/North Africa	All	All	Low	All
1441	DZA	MENA	999	999	999	2	1990-2018	-0.167164664972375	-0.254038385332735	-0.11226197767429	1990 to 2018	Mid. East/North Africa	All	All	Medium	All
1442	DZA	MENA	999	999	999	3	1990-2018	-0.1375207681248	-0.2063646380875	-0.0929876477390673	1990 to 2018	Mid. East/North Africa	All	All	High	All
1443	ECU	LAC	999	999	999	1	1990-2018	-6.27281121195895	-10.4350830778107	-2.18960676483759	1990 to 2018	Latin Amer/Caribbean	All	All	Low	All
1444	ECU	LAC	999	999	999	2	1990-2018	-6.35270646431218	-10.51955000445	-2.16094085992379	1990 to 2018	Latin Amer/Caribbean	All	All	Medium	All
1445	ECU	LAC	999	999	999	3	1990-2018	-6.40886952510274	-10.3603945005856	-2.3987746690487	1990 to 2018	Latin Amer/Caribbean	All	All	High	All
1446	EGY	MENA	999	999	999	1	1990-2018	-0.209255012451772	-0.288193976136957	-0.140537800329489	1990 to 2018	Mid. East/North Africa	All	All	Low	All
1447	EGY	MENA	999	999	999	2	1990-2018	-0.225925602900955	-0.311858936481199	-0.151209232133781	1990 to 2018	Mid. East/North Africa	All	All	Medium	All
1448	EGY	MENA	999	999	999	3	1990-2018	-0.185048121091757	-0.255702373190744	-0.1234719801959	1990 to 2018	Mid. East/North Africa	All	All	High	All
1449	ERI	SSA	999	999	999	1	1990-2018	2.78397335129666	0.773722841266367	5.64560586982327	1990 to 2018	Sub-Saharan Africa	All	All	Low	All
1450	ERI	SSA	999	999	999	2	1990-2018	4.40946741153609	1.21096863649723	8.21722628195564	1990 to 2018	Sub-Saharan Africa	All	All	Medium	All
1451	ERI	SSA	999	999	999	3	1990-2018	4.88309990527629	1.35528536352437	8.72702767260339	1990 to 2018	Sub-Saharan Africa	All	All	High	All
1452	ESP	HIC	999	999	999	1	1990-2018	0.797236450037161	0.662859408507641	0.955997029618714	1990 to 2018	High-Income Countries	All	All	Low	All
1453	ESP	HIC	999	999	999	2	1990-2018	0.784707789550085	0.649910547397351	0.944757264986226	1990 to 2018	High-Income Countries	All	All	Medium	All
1454	ESP	HIC	999	999	999	3	1990-2018	0.576399640540315	0.478530602339823	0.694191246471686	1990 to 2018	High-Income Countries	All	All	High	All
1455	EST	FSU	999	999	999	1	1990-2018	0.136957223262413	0.0812601702544621	0.20506555677424	1990 to 2018	Centr/East Eur & Centr Asia	All	All	Low	All
1456	EST	FSU	999	999	999	2	1990-2018	0.150040228399387	0.0908032468201903	0.212393121375923	1990 to 2018	Centr/East Eur & Centr Asia	All	All	Medium	All
1457	EST	FSU	999	999	999	3	1990-2018	0.137422377319667	0.0847473182605427	0.193155406119499	1990 to 2018	Centr/East Eur & Centr Asia	All	All	High	All
1458	ETH	SSA	999	999	999	1	1990-2018	2.73493204246658	2.02031979305241	3.6476456484168	1990 to 2018	Sub-Saharan Africa	All	All	Low	All
1459	ETH	SSA	999	999	999	2	1990-2018	4.59935119146556	3.39979969468467	6.20555629596399	1990 to 2018	Sub-Saharan Africa	All	All	Medium	All
1460	ETH	SSA	999	999	999	3	1990-2018	5.1254212900244	3.63913079838723	7.35943788176234	1990 to 2018	Sub-Saharan Africa	All	All	High	All
1461	FIN	HIC	999	999	999	1	1990-2018	-0.225688122062096	-0.30232476774901	-0.150546006592928	1990 to 2018	High-Income Countries	All	All	Low	All
1462	FIN	HIC	999	999	999	2	1990-2018	-0.221850932824582	-0.297963972669631	-0.149351651993078	1990 to 2018	High-Income Countries	All	All	Medium	All
1463	FIN	HIC	999	999	999	3	1990-2018	-0.163099940106498	-0.21926715819706	-0.109402764271508	1990 to 2018	High-Income Countries	All	All	High	All
1464	FJI	Asia	999	999	999	1	1990-2018	1.74916451034069	0.966830193818327	2.97226804188497	1990 to 2018	Southeast and East Asia	All	All	Low	All
1465	FJI	Asia	999	999	999	2	1990-2018	2.10405528511735	1.17662726439919	3.60931184878944	1990 to 2018	Southeast and East Asia	All	All	Medium	All
1466	FJI	Asia	999	999	999	3	1990-2018	2.08692091835367	1.16146083884673	3.53224448485239	1990 to 2018	Southeast and East Asia	All	All	High	All
1467	FRA	HIC	999	999	999	1	1990-2018	0.998742156011887	0.860731692727105	1.14652488982485	1990 to 2018	High-Income Countries	All	All	Low	All
1468	FRA	HIC	999	999	999	2	1990-2018	0.982174194598734	0.851021040960274	1.12997116677239	1990 to 2018	High-Income Countries	All	All	Medium	All
1469	FRA	HIC	999	999	999	3	1990-2018	0.721543386286504	0.625301251990528	0.828698652819939	1990 to 2018	High-Income Countries	All	All	High	All
1470	FSM	Asia	999	999	999	1	1990-2018	1.90236778856123	0.988056420042657	3.45732366109942	1990 to 2018	Southeast and East Asia	All	All	Low	All
1471	FSM	Asia	999	999	999	2	1990-2018	2.29413538116656	1.18807813118658	4.06637073196976	1990 to 2018	Southeast and East Asia	All	All	Medium	All
1472	FSM	Asia	999	999	999	3	1990-2018	2.2879615624831	1.19164244880562	4.06321062369198	1990 to 2018	Southeast and East Asia	All	All	High	All
1473	GAB	SSA	999	999	999	1	1990-2018	-3.85429112653941	-8.08845037570476	-0.893612320815609	1990 to 2018	Sub-Saharan Africa	All	All	Low	All
1474	GAB	SSA	999	999	999	2	1990-2018	-6.03772591555181	-11.0247684580432	-1.49350939561354	1990 to 2018	Sub-Saharan Africa	All	All	Medium	All
1475	GAB	SSA	999	999	999	3	1990-2018	-6.55205155059246	-11.9489843254595	-1.44902182465335	1990 to 2018	Sub-Saharan Africa	All	All	High	All
1476	GBR	HIC	999	999	999	1	1990-2018	-0.158948668516299	-0.193103025887022	-0.126270728099111	1990 to 2018	High-Income Countries	All	All	Low	All
1477	GBR	HIC	999	999	999	2	1990-2018	-0.156124421491514	-0.189966932835742	-0.125230737828252	1990 to 2018	High-Income Countries	All	All	Medium	All
1478	GBR	HIC	999	999	999	3	1990-2018	-0.114662667641671	-0.139242151905981	-0.0919524824183814	1990 to 2018	High-Income Countries	All	All	High	All
1479	GEO	FSU	999	999	999	1	1990-2018	1.60980821109529	1.03794614675226	2.51534216327456	1990 to 2018	Centr/East Eur & Centr Asia	All	All	Low	All
1480	GEO	FSU	999	999	999	2	1990-2018	1.77017009252927	1.19097679136917	2.67616631013388	1990 to 2018	Centr/East Eur & Centr Asia	All	All	Medium	All
1481	GEO	FSU	999	999	999	3	1990-2018	1.61799181815866	1.08937939310798	2.3787109773242	1990 to 2018	Centr/East Eur & Centr Asia	All	All	High	All
1482	GHA	SSA	999	999	999	1	1990-2018	1.45824926303831	0.811871333654698	2.36959054651022	1990 to 2018	Sub-Saharan Africa	All	All	Low	All
1483	GHA	SSA	999	999	999	2	1990-2018	2.44935513000926	1.37843180486952	3.99228708595304	1990 to 2018	Sub-Saharan Africa	All	All	Medium	All
1484	GHA	SSA	999	999	999	3	1990-2018	2.71440884713024	1.51459242509474	4.53349397781726	1990 to 2018	Sub-Saharan Africa	All	All	High	All
1485	GIN	SSA	999	999	999	1	1990-2018	0.695180474953472	0.172228846943263	1.44862197978613	1990 to 2018	Sub-Saharan Africa	All	All	Low	All
1486	GIN	SSA	999	999	999	2	1990-2018	1.17376175175931	0.324054937896682	2.49989437054131	1990 to 2018	Sub-Saharan Africa	All	All	Medium	All
1487	GIN	SSA	999	999	999	3	1990-2018	1.29434667368434	0.371763422235934	2.77218338227784	1990 to 2018	Sub-Saharan Africa	All	All	High	All
1488	GMB	SSA	999	999	999	1	1990-2018	-15.3740088491763	-20.4746117058544	-10.0527627932722	1990 to 2018	Sub-Saharan Africa	All	All	Low	All
1489	GMB	SSA	999	999	999	2	1990-2018	-19.0938961697838	-22.9737404256164	-14.1481730561212	1990 to 2018	Sub-Saharan Africa	All	All	Medium	All
1490	GMB	SSA	999	999	999	3	1990-2018	-19.2299096261397	-23.0392157209196	-14.630534686346	1990 to 2018	Sub-Saharan Africa	All	All	High	All
1491	GNB	SSA	999	999	999	1	1990-2018	6.18162140368028	3.94170373206007	9.60788534653125	1990 to 2018	Sub-Saharan Africa	All	All	Low	All
1492	GNB	SSA	999	999	999	2	1990-2018	10.2734014860984	6.68401888863238	15.3296618538023	1990 to 2018	Sub-Saharan Africa	All	All	Medium	All
1493	GNB	SSA	999	999	999	3	1990-2018	11.4031902716036	7.07302575457899	17.0762850901351	1990 to 2018	Sub-Saharan Africa	All	All	High	All
1494	GNQ	SSA	999	999	999	1	1990-2018	2.35774334767145	0.552201053624677	5.17227075418843	1990 to 2018	Sub-Saharan Africa	All	All	Low	All
1495	GNQ	SSA	999	999	999	2	1990-2018	3.87502249610401	0.94533108922856	7.83741899340456	1990 to 2018	Sub-Saharan Africa	All	All	Medium	All
1496	GNQ	SSA	999	999	999	3	1990-2018	4.3090479610179	1.03766791439657	8.71505999543282	1990 to 2018	Sub-Saharan Africa	All	All	High	All
1497	GRC	HIC	999	999	999	1	1990-2018	0.0911937263260694	0.0626132950221061	0.124568382212076	1990 to 2018	High-Income Countries	All	All	Low	All
1498	GRC	HIC	999	999	999	2	1990-2018	0.0895738145232871	0.0617220586431383	0.122410670583864	1990 to 2018	High-Income Countries	All	All	Medium	All
1499	GRC	HIC	999	999	999	3	1990-2018	0.0657829254392738	0.0453723710933149	0.0891844988538452	1990 to 2018	High-Income Countries	All	All	High	All
1500	GRD	LAC	999	999	999	1	1990-2018	-7.39416995310585	-11.090496376923	-4.49187033034343	1990 to 2018	Latin Amer/Caribbean	All	All	Low	All
1501	GRD	LAC	999	999	999	2	1990-2018	-7.89369684914065	-11.4784616133674	-4.78373424180371	1990 to 2018	Latin Amer/Caribbean	All	All	Medium	All
1502	GRD	LAC	999	999	999	3	1990-2018	-7.92150626473274	-11.6475306165507	-4.81086815039125	1990 to 2018	Latin Amer/Caribbean	All	All	High	All
1503	GTM	LAC	999	999	999	1	1990-2018	4.42229863700355	3.51783263343517	5.52751947698306	1990 to 2018	Latin Amer/Caribbean	All	All	Low	All
1504	GTM	LAC	999	999	999	2	1990-2018	4.75234908782093	3.79212162664876	5.94344359586093	1990 to 2018	Latin Amer/Caribbean	All	All	Medium	All
1505	GTM	LAC	999	999	999	3	1990-2018	4.79118116944456	3.75007766983261	6.09789755879371	1990 to 2018	Latin Amer/Caribbean	All	All	High	All
1506	GUY	LAC	999	999	999	1	1990-2018	-3.19570251579051	-4.83819501710085	-2.14553087659613	1990 to 2018	Latin Amer/Caribbean	All	All	Low	All
1507	GUY	LAC	999	999	999	2	1990-2018	-3.43645805198634	-5.17480095905565	-2.30968795679484	1990 to 2018	Latin Amer/Caribbean	All	All	Medium	All
1508	GUY	LAC	999	999	999	3	1990-2018	-3.46196001823982	-5.23316149365895	-2.30968488819396	1990 to 2018	Latin Amer/Caribbean	All	All	High	All
1509	HND	LAC	999	999	999	1	1990-2018	4.21932775902331	3.27951900624655	5.45290892461165	1990 to 2018	Latin Amer/Caribbean	All	All	Low	All
1510	HND	LAC	999	999	999	2	1990-2018	4.53540580544645	3.49244645875764	5.83556098004552	1990 to 2018	Latin Amer/Caribbean	All	All	Medium	All
1511	HND	LAC	999	999	999	3	1990-2018	4.56675880611673	3.49077049689437	6.02901364493911	1990 to 2018	Latin Amer/Caribbean	All	All	High	All
1512	HRV	FSU	999	999	999	1	1990-2018	0.201675152354217	0.143717540658905	0.278303361211482	1990 to 2018	Centr/East Eur & Centr Asia	All	All	Low	All
1513	HRV	FSU	999	999	999	2	1990-2018	0.221733965841064	0.165540880917231	0.288834775612162	1990 to 2018	Centr/East Eur & Centr Asia	All	All	Medium	All
1514	HRV	FSU	999	999	999	3	1990-2018	0.2027967228803	0.154550729297215	0.261392524539654	1990 to 2018	Centr/East Eur & Centr Asia	All	All	High	All
1515	HTI	LAC	999	999	999	1	1990-2018	-0.014360611193744	-0.0223708826111425	-0.00874422690408786	1990 to 2018	Latin Amer/Caribbean	All	All	Low	All
1516	HTI	LAC	999	999	999	2	1990-2018	-0.0154436990925705	-0.0242108203595326	-0.00937333921310218	1990 to 2018	Latin Amer/Caribbean	All	All	Medium	All
1517	HTI	LAC	999	999	999	3	1990-2018	-0.0156096026484295	-0.0248773106559965	-0.00929906796728185	1990 to 2018	Latin Amer/Caribbean	All	All	High	All
1518	HUN	FSU	999	999	999	1	1990-2018	-0.401286522560922	-0.553134260874395	-0.291810494588964	1990 to 2018	Centr/East Eur & Centr Asia	All	All	Low	All
1519	HUN	FSU	999	999	999	2	1990-2018	-0.44080638977729	-0.560892000529173	-0.342283129607824	1990 to 2018	Centr/East Eur & Centr Asia	All	All	Medium	All
1520	HUN	FSU	999	999	999	3	1990-2018	-0.403639655655814	-0.512335175537044	-0.312792741851154	1990 to 2018	Centr/East Eur & Centr Asia	All	All	High	All
1521	IDN	Asia	999	999	999	1	1990-2018	0.431496882524044	0.318486432000372	0.581009342946645	1990 to 2018	Southeast and East Asia	All	All	Low	All
1522	IDN	Asia	999	999	999	2	1990-2018	0.51630286147296	0.386010541322782	0.691703371496919	1990 to 2018	Southeast and East Asia	All	All	Medium	All
1523	IDN	Asia	999	999	999	3	1990-2018	0.514127767974137	0.379325147545176	0.695079285241117	1990 to 2018	Southeast and East Asia	All	All	High	All
1524	IND	SAARC	999	999	999	1	1990-2018	0.0117627177128845	0.0057369871155769	0.0225128165751806	1990 to 2018	South Asia	All	All	Low	All
1525	IND	SAARC	999	999	999	2	1990-2018	0.0215549874798517	0.0109141320431555	0.0408398209815435	1990 to 2018	South Asia	All	All	Medium	All
1526	IND	SAARC	999	999	999	3	1990-2018	0.0289138199880335	0.0151061021874441	0.053612143339552	1990 to 2018	South Asia	All	All	High	All
1527	IRL	HIC	999	999	999	1	1990-2018	-0.50064466554502	-0.637769361387919	-0.386054141231009	1990 to 2018	High-Income Countries	All	All	Low	All
1528	IRL	HIC	999	999	999	2	1990-2018	-0.492512880980988	-0.623213527476895	-0.380198937159504	1990 to 2018	High-Income Countries	All	All	Medium	All
1529	IRL	HIC	999	999	999	3	1990-2018	-0.36127841097749	-0.457111435513649	-0.280412894287315	1990 to 2018	High-Income Countries	All	All	High	All
1530	IRN	MENA	999	999	999	1	1990-2018	0.0595572468015734	-0.000193994771255306	0.118763193851265	1990 to 2018	Mid. East/North Africa	All	All	Low	All
1531	IRN	MENA	999	999	999	2	1990-2018	0.0643968161626899	-0.000230224706427425	0.127783669081801	1990 to 2018	Mid. East/North Africa	All	All	Medium	All
1532	IRN	MENA	999	999	999	3	1990-2018	0.052563083099375	-0.000192171211914625	0.105023102556717	1990 to 2018	Mid. East/North Africa	All	All	High	All
1533	IRQ	MENA	999	999	999	1	1990-2018	-0.970276247655028	-1.56306508131843	-0.604653535531887	1990 to 2018	Mid. East/North Africa	All	All	Low	All
1534	IRQ	MENA	999	999	999	2	1990-2018	-1.04697735372207	-1.68458577050139	-0.648918623540778	1990 to 2018	Mid. East/North Africa	All	All	Medium	All
1535	IRQ	MENA	999	999	999	3	1990-2018	-0.85263838784425	-1.38894965015532	-0.531648341839085	1990 to 2018	Mid. East/North Africa	All	All	High	All
1536	ISL	HIC	999	999	999	1	1990-2018	0.58649749802871	0.334085498712819	0.86371697129006	1990 to 2018	High-Income Countries	All	All	Low	All
1537	ISL	HIC	999	999	999	2	1990-2018	0.574443277928298	0.329327405168096	0.847638319858633	1990 to 2018	High-Income Countries	All	All	Medium	All
1538	ISL	HIC	999	999	999	3	1990-2018	0.42301807500879	0.241389188629845	0.623519849782637	1990 to 2018	High-Income Countries	All	All	High	All
1539	ISR	MENA	999	999	999	1	1990-2018	-2.25696878240637	-2.72582292497579	-1.85000390797189	1990 to 2018	Mid. East/North Africa	All	All	Low	All
1540	ISR	MENA	999	999	999	2	1990-2018	-2.43253597541619	-2.89049157010024	-2.02497494032499	1990 to 2018	Mid. East/North Africa	All	All	Medium	All
1541	ISR	MENA	999	999	999	3	1990-2018	-1.99494972752604	-2.35427324094887	-1.67736539447967	1990 to 2018	Mid. East/North Africa	All	All	High	All
1542	ITA	HIC	999	999	999	1	1990-2018	0.0670797293981528	0.0533883659109778	0.0814354733989351	1990 to 2018	High-Income Countries	All	All	Low	All
1543	ITA	HIC	999	999	999	2	1990-2018	0.0659578794250883	0.0528180581771891	0.0802875426636637	1990 to 2018	High-Income Countries	All	All	Medium	All
1544	ITA	HIC	999	999	999	3	1990-2018	0.0484669886564726	0.0385870578086521	0.0590903845247798	1990 to 2018	High-Income Countries	All	All	High	All
1545	JAM	LAC	999	999	999	1	1990-2018	-1.14149141494661	-1.48731509362929	-0.872213893504875	1990 to 2018	Latin Amer/Caribbean	All	All	Low	All
1546	JAM	LAC	999	999	999	2	1990-2018	-1.22711217144027	-1.59481334715277	-0.946448802599343	1990 to 2018	Latin Amer/Caribbean	All	All	Medium	All
1547	JAM	LAC	999	999	999	3	1990-2018	-1.23732202810565	-1.6054428985585	-0.948667191654302	1990 to 2018	Latin Amer/Caribbean	All	All	High	All
1548	JOR	MENA	999	999	999	1	1990-2018	0.867604136778819	0.650505910077298	1.13882014298244	1990 to 2018	Mid. East/North Africa	All	All	Low	All
1549	JOR	MENA	999	999	999	2	1990-2018	0.93300035569821	0.703798002365633	1.21578705663264	1990 to 2018	Mid. East/North Africa	All	All	Medium	All
1550	JOR	MENA	999	999	999	3	1990-2018	0.764212026785024	0.576586604360274	0.990541087531194	1990 to 2018	Mid. East/North Africa	All	All	High	All
1551	JPN	Asia	999	999	999	1	1990-2018	-0.251608361062564	-0.345344984548396	-0.172231378156049	1990 to 2018	Southeast and East Asia	All	All	Low	All
1552	JPN	Asia	999	999	999	2	1990-2018	-0.302772370069912	-0.40413296116056	-0.206909076619472	1990 to 2018	Southeast and East Asia	All	All	Medium	All
1553	JPN	Asia	999	999	999	3	1990-2018	-0.300459446182017	-0.401275430549056	-0.207019015053583	1990 to 2018	Southeast and East Asia	All	All	High	All
1554	KAZ	FSU	999	999	999	1	1990-2018	0.586286085478722	0.234280425755206	1.11507404952545	1990 to 2018	Centr/East Eur & Centr Asia	All	All	Low	All
1555	KAZ	FSU	999	999	999	2	1990-2018	0.640777382234331	0.264538510137664	1.20905786618802	1990 to 2018	Centr/East Eur & Centr Asia	All	All	Medium	All
1556	KAZ	FSU	999	999	999	3	1990-2018	0.587902756044383	0.246141000554237	1.09468067691556	1990 to 2018	Centr/East Eur & Centr Asia	All	All	High	All
1557	KEN	SSA	999	999	999	1	1990-2018	-0.59357599046804	-0.973028552209307	-0.354161711897692	1990 to 2018	Sub-Saharan Africa	All	All	Low	All
1558	KEN	SSA	999	999	999	2	1990-2018	-0.998281741443601	-1.6547760242777	-0.590092232308677	1990 to 2018	Sub-Saharan Africa	All	All	Medium	All
1559	KEN	SSA	999	999	999	3	1990-2018	-1.11594348218687	-1.90839751805124	-0.637148776144492	1990 to 2018	Sub-Saharan Africa	All	All	High	All
1560	KGZ	FSU	999	999	999	1	1990-2018	1.13293098877001	-0.29993435682778	3.04459745083068	1990 to 2018	Centr/East Eur & Centr Asia	All	All	Low	All
1561	KGZ	FSU	999	999	999	2	1990-2018	1.2400341973329	-0.382746714024053	3.13846940825569	1990 to 2018	Centr/East Eur & Centr Asia	All	All	Medium	All
1562	KGZ	FSU	999	999	999	3	1990-2018	1.13570035135257	-0.340820624424032	2.98283394241891	1990 to 2018	Centr/East Eur & Centr Asia	All	All	High	All
1563	KHM	Asia	999	999	999	1	1990-2018	3.74819698465049	2.92251680330813	4.85503608296726	1990 to 2018	Southeast and East Asia	All	All	Low	All
1564	KHM	Asia	999	999	999	2	1990-2018	4.49653407896996	3.49932968657207	5.82177678446468	1990 to 2018	Southeast and East Asia	All	All	Medium	All
1565	KHM	Asia	999	999	999	3	1990-2018	4.48544683495649	3.46100224507263	5.8398553821431	1990 to 2018	Southeast and East Asia	All	All	High	All
1566	KIR	Asia	999	999	999	1	1990-2018	0.871493270108948	0.556572452341016	1.38295760201158	1990 to 2018	Southeast and East Asia	All	All	Low	All
1567	KIR	Asia	999	999	999	2	1990-2018	1.04673508303365	0.670610050731536	1.64282944643552	1990 to 2018	Southeast and East Asia	All	All	Medium	All
1568	KIR	Asia	999	999	999	3	1990-2018	1.03976162567306	0.666437578716681	1.63835289799494	1990 to 2018	Southeast and East Asia	All	All	High	All
1569	KOR	Asia	999	999	999	1	1990-2018	0.0439876154490189	0.0185974214536231	0.0682735922024363	1990 to 2018	Southeast and East Asia	All	All	Low	All
1570	KOR	Asia	999	999	999	2	1990-2018	0.0528854532107718	0.0224227603462992	0.0819165399765141	1990 to 2018	Southeast and East Asia	All	All	Medium	All
1571	KOR	Asia	999	999	999	3	1990-2018	0.052439702812981	0.022576452319408	0.0813526094351762	1990 to 2018	Southeast and East Asia	All	All	High	All
1572	KWT	MENA	999	999	999	1	1990-2018	6.4638464334269	4.28337332397871	9.57746029616968	1990 to 2018	Mid. East/North Africa	All	All	Low	All
1573	KWT	MENA	999	999	999	2	1990-2018	6.94084328035351	4.63459458361387	10.3351160702968	1990 to 2018	Mid. East/North Africa	All	All	Medium	All
1574	KWT	MENA	999	999	999	3	1990-2018	5.69769248230069	3.78226195124658	8.4926524919652	1990 to 2018	Mid. East/North Africa	All	All	High	All
1575	LAO	Asia	999	999	999	1	1990-2018	0.920831341730839	0.697892429270952	1.21236466867139	1990 to 2018	Southeast and East Asia	All	All	Low	All
1576	LAO	Asia	999	999	999	2	1990-2018	1.09902989679402	0.831363353069714	1.44959004829565	1990 to 2018	Southeast and East Asia	All	All	Medium	All
1577	LAO	Asia	999	999	999	3	1990-2018	1.09552930683696	0.826256253611524	1.44886196841993	1990 to 2018	Southeast and East Asia	All	All	High	All
1578	LBN	MENA	999	999	999	1	1990-2018	-0.161997530631083	-0.192939489628959	-0.135234618486821	1990 to 2018	Mid. East/North Africa	All	All	Low	All
1579	LBN	MENA	999	999	999	2	1990-2018	-0.174653461703649	-0.209168084304794	-0.145789311337735	1990 to 2018	Mid. East/North Africa	All	All	Medium	All
1580	LBN	MENA	999	999	999	3	1990-2018	-0.143041885563599	-0.173217621053937	-0.117771157421981	1990 to 2018	Mid. East/North Africa	All	All	High	All
1581	LBR	SSA	999	999	999	1	1990-2018	6.14585489419048	3.63884810126587	9.84901314243222	1990 to 2018	Sub-Saharan Africa	All	All	Low	All
1582	LBR	SSA	999	999	999	2	1990-2018	10.0333330678281	6.20974544020718	14.7286986058319	1990 to 2018	Sub-Saharan Africa	All	All	Medium	All
1583	LBR	SSA	999	999	999	3	1990-2018	10.9341112254866	6.77223831375891	16.3439289621204	1990 to 2018	Sub-Saharan Africa	All	All	High	All
1584	LBY	MENA	999	999	999	1	1990-2018	0.66758453537444	-1.53373174327007	2.95601980282285	1990 to 2018	Mid. East/North Africa	All	All	Low	All
1585	LBY	MENA	999	999	999	2	1990-2018	0.783822478369	-1.58432851144101	3.16305197861207	1990 to 2018	Mid. East/North Africa	All	All	Medium	All
1586	LBY	MENA	999	999	999	3	1990-2018	0.595110808130419	-1.27363343303615	2.75509823298425	1990 to 2018	Mid. East/North Africa	All	All	High	All
1587	LCA	LAC	999	999	999	1	1990-2018	-0.272497977346834	-3.33362302999306	2.83763730381731	1990 to 2018	Latin Amer/Caribbean	All	All	Low	All
1588	LCA	LAC	999	999	999	2	1990-2018	-0.302383919135502	-3.52579950521694	2.7483753609648	1990 to 2018	Latin Amer/Caribbean	All	All	Medium	All
1589	LCA	LAC	999	999	999	3	1990-2018	-0.266708269325793	-3.40886530823118	2.7975307078701	1990 to 2018	Latin Amer/Caribbean	All	All	High	All
1590	LKA	SAARC	999	999	999	1	1990-2018	1.8056067820363	1.1522638594367	2.83281331211231	1990 to 2018	South Asia	All	All	Low	All
1591	LKA	SAARC	999	999	999	2	1990-2018	3.34704569041996	2.20045867080566	4.87997251077383	1990 to 2018	South Asia	All	All	Medium	All
1592	LKA	SAARC	999	999	999	3	1990-2018	4.44471676781923	3.19579141913813	6.08710812894544	1990 to 2018	South Asia	All	All	High	All
1593	LSO	SSA	999	999	999	1	1990-2018	7.62905067174137	4.35251917222565	11.9379905185977	1990 to 2018	Sub-Saharan Africa	All	All	Low	All
1594	LSO	SSA	999	999	999	2	1990-2018	11.4601195337002	6.99103590242734	16.3112416901668	1990 to 2018	Sub-Saharan Africa	All	All	Medium	All
1595	LSO	SSA	999	999	999	3	1990-2018	12.2118321988914	7.46692690424206	17.1274169678693	1990 to 2018	Sub-Saharan Africa	All	All	High	All
1596	LTU	FSU	999	999	999	1	1990-2018	0.241376793180848	0.155740252433382	0.35327873646051	1990 to 2018	Centr/East Eur & Centr Asia	All	All	Low	All
1597	LTU	FSU	999	999	999	2	1990-2018	0.265070097342729	0.177622567823246	0.371634820506811	1990 to 2018	Centr/East Eur & Centr Asia	All	All	Medium	All
1598	LTU	FSU	999	999	999	3	1990-2018	0.243372279796168	0.166968003397166	0.333275160351756	1990 to 2018	Centr/East Eur & Centr Asia	All	All	High	All
1599	LUX	HIC	999	999	999	1	1990-2018	0.719180742960762	0.524853089530246	0.969341247203339	1990 to 2018	High-Income Countries	All	All	Low	All
1600	LUX	HIC	999	999	999	2	1990-2018	0.708071009323746	0.519257609841811	0.947660015547649	1990 to 2018	High-Income Countries	All	All	Medium	All
1601	LUX	HIC	999	999	999	3	1990-2018	0.51968742572529	0.379281593151516	0.691835293248911	1990 to 2018	High-Income Countries	All	All	High	All
1602	LVA	FSU	999	999	999	1	1990-2018	-0.0175938148999418	-0.0236932566186813	-0.0128113681657167	1990 to 2018	Centr/East Eur & Centr Asia	All	All	Low	All
1603	LVA	FSU	999	999	999	2	1990-2018	-0.019290013738354	-0.023878091375061	-0.0152799693691578	1990 to 2018	Centr/East Eur & Centr Asia	All	All	Medium	All
1604	LVA	FSU	999	999	999	3	1990-2018	-0.0176865013727063	-0.0217509085384568	-0.0142001835398598	1990 to 2018	Centr/East Eur & Centr Asia	All	All	High	All
1605	MAR	MENA	999	999	999	1	1990-2018	0.8267254913015	0.563092520489302	1.23688890307504	1990 to 2018	Mid. East/North Africa	All	All	Low	All
1606	MAR	MENA	999	999	999	2	1990-2018	0.891556258738222	0.600097462416351	1.32078748029571	1990 to 2018	Mid. East/North Africa	All	All	Medium	All
1607	MAR	MENA	999	999	999	3	1990-2018	0.730300997101036	0.492711826314383	1.08708184440799	1990 to 2018	Mid. East/North Africa	All	All	High	All
1608	MDA	FSU	999	999	999	1	1990-2018	-0.800028058142819	-1.38986119979326	-0.429740316274065	1990 to 2018	Centr/East Eur & Centr Asia	All	All	Low	All
1609	MDA	FSU	999	999	999	2	1990-2018	-0.884856403867081	-1.50348328480958	-0.498547467041661	1990 to 2018	Centr/East Eur & Centr Asia	All	All	Medium	All
1610	MDA	FSU	999	999	999	3	1990-2018	-0.80592862629046	-1.35985411396819	-0.441761410894444	1990 to 2018	Centr/East Eur & Centr Asia	All	All	High	All
1611	MDG	SSA	999	999	999	1	1990-2018	-0.950686735583694	-2.8393294481831	0.622855900498266	1990 to 2018	Sub-Saharan Africa	All	All	Low	All
1612	MDG	SSA	999	999	999	2	1990-2018	-1.54068718077483	-4.3567718287177	1.01032789552335	1990 to 2018	Sub-Saharan Africa	All	All	Medium	All
1613	MDG	SSA	999	999	999	3	1990-2018	-1.68596361169813	-4.83921700203274	0.958360695304391	1990 to 2018	Sub-Saharan Africa	All	All	High	All
1614	MDV	SAARC	999	999	999	1	1990-2018	-4.84987007651145	-8.60014033127714	-2.72352516146105	1990 to 2018	South Asia	All	All	Low	All
1615	MDV	SAARC	999	999	999	2	1990-2018	-8.93417448404613	-12.417186843921	-5.2648693658571	1990 to 2018	South Asia	All	All	Medium	All
1616	MDV	SAARC	999	999	999	3	1990-2018	-11.2385400919356	-13.6440888763644	-6.72063853130121	1990 to 2018	South Asia	All	All	High	All
1617	MEX	LAC	999	999	999	1	1990-2018	-0.407510903125911	-0.532996552189073	-0.282532567317729	1990 to 2018	Latin Amer/Caribbean	All	All	Low	All
1618	MEX	LAC	999	999	999	2	1990-2018	-0.43708398163846	-0.573592300219601	-0.305384632589372	1990 to 2018	Latin Amer/Caribbean	All	All	Medium	All
1619	MEX	LAC	999	999	999	3	1990-2018	-0.441589604685121	-0.582014596424347	-0.306542764920727	1990 to 2018	Latin Amer/Caribbean	All	All	High	All
1620	MHL	Asia	999	999	999	1	1990-2018	1.56364060564761	0.849928774230778	2.78550874683581	1990 to 2018	Southeast and East Asia	All	All	Low	All
1621	MHL	Asia	999	999	999	2	1990-2018	1.86920247844267	1.00696391929677	3.33139829949957	1990 to 2018	Southeast and East Asia	All	All	Medium	All
1622	MHL	Asia	999	999	999	3	1990-2018	1.88651917173015	1.00858625040208	3.32717283399577	1990 to 2018	Southeast and East Asia	All	All	High	All
1623	MKD	FSU	999	999	999	1	1990-2018	4.93323557252948	3.52847568542287	6.90729523730089	1990 to 2018	Centr/East Eur & Centr Asia	All	All	Low	All
1624	MKD	FSU	999	999	999	2	1990-2018	5.41024715233149	4.14048926855903	7.08659027174548	1990 to 2018	Centr/East Eur & Centr Asia	All	All	Medium	All
1625	MKD	FSU	999	999	999	3	1990-2018	4.95437700130129	3.87516371111726	6.36957594223093	1990 to 2018	Centr/East Eur & Centr Asia	All	All	High	All
1626	MLI	SSA	999	999	999	1	1990-2018	0.546395321272794	-0.118633727405503	1.39974533255613	1990 to 2018	Sub-Saharan Africa	All	All	Low	All
1627	MLI	SSA	999	999	999	2	1990-2018	0.910572705917359	-0.228420758482751	2.33721804880075	1990 to 2018	Sub-Saharan Africa	All	All	Medium	All
1628	MLI	SSA	999	999	999	3	1990-2018	1.01918876750578	-0.307382744856758	2.76256840659574	1990 to 2018	Sub-Saharan Africa	All	All	High	All
1629	MLT	HIC	999	999	999	1	1990-2018	2.91091466201983	2.21146032418946	3.8581540053165	1990 to 2018	High-Income Countries	All	All	Low	All
1630	MLT	HIC	999	999	999	2	1990-2018	2.86547132983873	2.1804818047501	3.77268107769719	1990 to 2018	High-Income Countries	All	All	Medium	All
1631	MLT	HIC	999	999	999	3	1990-2018	2.10554673560894	1.59483066942165	2.7877940869421	1990 to 2018	High-Income Countries	All	All	High	All
1632	MMR	Asia	999	999	999	1	1990-2018	2.30937775001865	1.5168302548192	3.63040618217843	1990 to 2018	Southeast and East Asia	All	All	Low	All
1633	MMR	Asia	999	999	999	2	1990-2018	2.74297355079906	1.81017995419119	4.38424760644794	1990 to 2018	Southeast and East Asia	All	All	Medium	All
1634	MMR	Asia	999	999	999	3	1990-2018	2.77414152105939	1.79847119384259	4.32150331914524	1990 to 2018	Southeast and East Asia	All	All	High	All
1635	MNE	FSU	999	999	999	1	1990-2018	0.710634834001605	0.312454336741976	1.67114619115991	1990 to 2018	Centr/East Eur & Centr Asia	All	All	Low	All
1636	MNE	FSU	999	999	999	2	1990-2018	0.779664421406278	0.343440221477713	1.74891038589237	1990 to 2018	Centr/East Eur & Centr Asia	All	All	Medium	All
1637	MNE	FSU	999	999	999	3	1990-2018	0.710195636929863	0.314949125929708	1.6014891440009	1990 to 2018	Centr/East Eur & Centr Asia	All	All	High	All
1638	MNG	FSU	999	999	999	1	1990-2018	-0.532058951796448	-0.917918510471811	-0.265959463088117	1990 to 2018	Centr/East Eur & Centr Asia	All	All	Low	All
1639	MNG	FSU	999	999	999	2	1990-2018	-0.579995732117589	-0.99025155419696	-0.296065703014606	1990 to 2018	Centr/East Eur & Centr Asia	All	All	Medium	All
1640	MNG	FSU	999	999	999	3	1990-2018	-0.532514252289665	-0.89843960383846	-0.276070525259194	1990 to 2018	Centr/East Eur & Centr Asia	All	All	High	All
1641	MOZ	SSA	999	999	999	1	1990-2018	0.948894082187661	0.518541235680125	1.69406095535276	1990 to 2018	Sub-Saharan Africa	All	All	Low	All
1642	MOZ	SSA	999	999	999	2	1990-2018	1.59576228344331	0.900828795269355	2.74642424448073	1990 to 2018	Sub-Saharan Africa	All	All	Medium	All
1643	MOZ	SSA	999	999	999	3	1990-2018	1.78906159291162	0.972814874623544	3.19688615206421	1990 to 2018	Sub-Saharan Africa	All	All	High	All
1644	MRT	SSA	999	999	999	1	1990-2018	5.75823290256996	3.66004484856398	9.14758436299976	1990 to 2018	Sub-Saharan Africa	All	All	Low	All
1645	MRT	SSA	999	999	999	2	1990-2018	9.63124937131028	6.14492938331036	15.1293213802469	1990 to 2018	Sub-Saharan Africa	All	All	Medium	All
1646	MRT	SSA	999	999	999	3	1990-2018	10.8327893524992	6.7958427991329	17.0202806596788	1990 to 2018	Sub-Saharan Africa	All	All	High	All
1647	MUS	SSA	999	999	999	1	1990-2018	-4.48219974872935	-5.52479439060355	-3.28116973587887	1990 to 2018	Sub-Saharan Africa	All	All	Low	All
1648	MUS	SSA	999	999	999	2	1990-2018	-4.85571584164278	-5.89881278170028	-3.67987142902066	1990 to 2018	Sub-Saharan Africa	All	All	Medium	All
1649	MUS	SSA	999	999	999	3	1990-2018	-4.61974406999101	-5.63680482702847	-2.61924442355759	1990 to 2018	Sub-Saharan Africa	All	All	High	All
1650	MWI	SSA	999	999	999	1	1990-2018	-1.13781994295645	-1.65622008782173	-0.77916960052479	1990 to 2018	Sub-Saharan Africa	All	All	Low	All
1651	MWI	SSA	999	999	999	2	1990-2018	-1.91752182304873	-2.79738897197588	-1.29870656081848	1990 to 2018	Sub-Saharan Africa	All	All	Medium	All
1652	MWI	SSA	999	999	999	3	1990-2018	-2.13817738706787	-3.30696600936868	-1.37655719130904	1990 to 2018	Sub-Saharan Africa	All	All	High	All
1653	MYS	Asia	999	999	999	1	1990-2018	0.100543369282121	0.050774409377	0.160104091478684	1990 to 2018	Southeast and East Asia	All	All	Low	All
1654	MYS	Asia	999	999	999	2	1990-2018	0.120327294961881	0.0610395081754399	0.190845976996643	1990 to 2018	Southeast and East Asia	All	All	Medium	All
1655	MYS	Asia	999	999	999	3	1990-2018	0.119403293182834	0.060757790132146	0.190693390693163	1990 to 2018	Southeast and East Asia	All	All	High	All
1656	NAM	SSA	999	999	999	1	1990-2018	-2.20233571931601	-3.56261429853844	-1.36653154603507	1990 to 2018	Sub-Saharan Africa	All	All	Low	All
1657	NAM	SSA	999	999	999	2	1990-2018	-3.57489779473492	-4.95801061921552	-2.33500556876211	1990 to 2018	Sub-Saharan Africa	All	All	Medium	All
1658	NAM	SSA	999	999	999	3	1990-2018	-3.73057836357472	-5.04156995175077	-2.4596513560451	1990 to 2018	Sub-Saharan Africa	All	All	High	All
1659	NER	SSA	999	999	999	1	1990-2018	-1.61694099376629	-2.66447849537997	-1.00437015672529	1990 to 2018	Sub-Saharan Africa	All	All	Low	All
1660	NER	SSA	999	999	999	2	1990-2018	-2.71242420698417	-4.46084817384742	-1.68745252358987	1990 to 2018	Sub-Saharan Africa	All	All	Medium	All
1661	NER	SSA	999	999	999	3	1990-2018	-3.04349332205641	-5.22523985982315	-1.81974554861672	1990 to 2018	Sub-Saharan Africa	All	All	High	All
1662	NGA	SSA	999	999	999	1	1990-2018	3.60174579463122	2.23305788470644	5.84241072451621	1990 to 2018	Sub-Saharan Africa	All	All	Low	All
1663	NGA	SSA	999	999	999	2	1990-2018	6.08652285457802	3.8206117798167	9.38960758840246	1990 to 2018	Sub-Saharan Africa	All	All	Medium	All
1664	NGA	SSA	999	999	999	3	1990-2018	6.75142678663758	4.07024500719181	10.7444383064129	1990 to 2018	Sub-Saharan Africa	All	All	High	All
1665	NIC	LAC	999	999	999	1	1990-2018	8.04624842325859	5.09388665197448	11.7672661937788	1990 to 2018	Latin Amer/Caribbean	All	All	Low	All
1666	NIC	LAC	999	999	999	2	1990-2018	8.5501389997975	5.47072188140734	12.4117193203658	1990 to 2018	Latin Amer/Caribbean	All	All	Medium	All
1667	NIC	LAC	999	999	999	3	1990-2018	8.59258349782343	5.41114638955282	12.5720828007328	1990 to 2018	Latin Amer/Caribbean	All	All	High	All
1668	NLD	HIC	999	999	999	1	1990-2018	-0.735551950782944	-0.983822104162246	-0.489403107651476	1990 to 2018	High-Income Countries	All	All	Low	All
1669	NLD	HIC	999	999	999	2	1990-2018	-0.725128975600552	-0.966571611837032	-0.481859517111992	1990 to 2018	High-Income Countries	All	All	Medium	All
1670	NLD	HIC	999	999	999	3	1990-2018	-0.53260005418652	-0.708213369393557	-0.357300002939319	1990 to 2018	High-Income Countries	All	All	High	All
1671	NOR	HIC	999	999	999	1	1990-2018	-0.0242263674953462	-0.0281349821988566	-0.0208000884218147	1990 to 2018	High-Income Countries	All	All	Low	All
1672	NOR	HIC	999	999	999	2	1990-2018	-0.0238611495188852	-0.0275165788336475	-0.020607367011079	1990 to 2018	High-Income Countries	All	All	Medium	All
1673	NOR	HIC	999	999	999	3	1990-2018	-0.0175072074871806	-0.0201906396050423	-0.0151820605565531	1990 to 2018	High-Income Countries	All	All	High	All
1674	NPL	SAARC	999	999	999	1	1990-2018	0.748932996026883	0.349305456332063	1.62796655701431	1990 to 2018	South Asia	All	All	Low	All
1675	NPL	SAARC	999	999	999	2	1990-2018	1.37495080363623	0.645270646963847	2.87844673112632	1990 to 2018	South Asia	All	All	Medium	All
1676	NPL	SAARC	999	999	999	3	1990-2018	1.83887314127607	0.882435328686657	3.90597688193933	1990 to 2018	South Asia	All	All	High	All
1677	NZL	HIC	999	999	999	1	1990-2018	0.84704496977546	0.685257696525948	1.04648924197395	1990 to 2018	High-Income Countries	All	All	Low	All
1678	NZL	HIC	999	999	999	2	1990-2018	0.833992140145101	0.675450242587165	1.02346875181878	1990 to 2018	High-Income Countries	All	All	Medium	All
1679	NZL	HIC	999	999	999	3	1990-2018	0.613105853285754	0.500516868062887	0.747767979411504	1990 to 2018	High-Income Countries	All	All	High	All
1680	OMN	MENA	999	999	999	1	1990-2018	2.82640384466578	1.83888516768506	4.31125051861367	1990 to 2018	Mid. East/North Africa	All	All	Low	All
1681	OMN	MENA	999	999	999	2	1990-2018	3.05852186068285	2.01228804327066	4.60777849236972	1990 to 2018	Mid. East/North Africa	All	All	Medium	All
1682	OMN	MENA	999	999	999	3	1990-2018	2.48873836777277	1.6327208272407	3.79365616609204	1990 to 2018	Mid. East/North Africa	All	All	High	All
1683	PAK	SAARC	999	999	999	1	1990-2018	-0.305176369878893	-0.529525896768968	-0.178740824941709	1990 to 2018	South Asia	All	All	Low	All
1684	PAK	SAARC	999	999	999	2	1990-2018	-0.560983824498504	-0.967259579539258	-0.336987606178706	1990 to 2018	South Asia	All	All	Medium	All
1685	PAK	SAARC	999	999	999	3	1990-2018	-0.747782828153911	-1.21359469603928	-0.440788588865669	1990 to 2018	South Asia	All	All	High	All
1686	PAN	LAC	999	999	999	1	1990-2018	2.48705773018091	-0.897808101786536	6.17232005791436	1990 to 2018	Latin Amer/Caribbean	All	All	Low	All
1687	PAN	LAC	999	999	999	2	1990-2018	2.64589096730845	-0.883110985875032	6.31187846062843	1990 to 2018	Latin Amer/Caribbean	All	All	Medium	All
1688	PAN	LAC	999	999	999	3	1990-2018	2.70112212691211	-0.995608694896544	6.32263304020399	1990 to 2018	Latin Amer/Caribbean	All	All	High	All
1689	PER	LAC	999	999	999	1	1990-2018	-0.369562070130623	-0.557333241436544	-0.247350341767436	1990 to 2018	Latin Amer/Caribbean	All	All	Low	All
1690	PER	LAC	999	999	999	2	1990-2018	-0.396934624438089	-0.597650633092153	-0.267534986142622	1990 to 2018	Latin Amer/Caribbean	All	All	Medium	All
1691	PER	LAC	999	999	999	3	1990-2018	-0.400808797742994	-0.597169981686121	-0.269269099563744	1990 to 2018	Latin Amer/Caribbean	All	All	High	All
1692	PHL	Asia	999	999	999	1	1990-2018	-0.210594034848738	-0.258737002191878	-0.170222350765084	1990 to 2018	Southeast and East Asia	All	All	Low	All
1693	PHL	Asia	999	999	999	2	1990-2018	-0.252955053700182	-0.306319411604564	-0.204995988519804	1990 to 2018	Southeast and East Asia	All	All	Medium	All
1694	PHL	Asia	999	999	999	3	1990-2018	-0.25129429597101	-0.306010480771757	-0.20425218366992	1990 to 2018	Southeast and East Asia	All	All	High	All
1695	PNG	Asia	999	999	999	1	1990-2018	-0.86689099472048	-1.41042914625142	-0.569499442342847	1990 to 2018	Southeast and East Asia	All	All	Low	All
1696	PNG	Asia	999	999	999	2	1990-2018	-1.0273914610115	-1.68361776476881	-0.683757836061932	1990 to 2018	Southeast and East Asia	All	All	Medium	All
1697	PNG	Asia	999	999	999	3	1990-2018	-1.03016430225062	-1.66331042185944	-0.67853611016346	1990 to 2018	Southeast and East Asia	All	All	High	All
1698	POL	FSU	999	999	999	1	1990-2018	-0.0311581366582147	-0.0427622436676923	-0.0217498451766627	1990 to 2018	Centr/East Eur & Centr Asia	All	All	Low	All
1699	POL	FSU	999	999	999	2	1990-2018	-0.0340947301054556	-0.0440790774311633	-0.0249470162400488	1990 to 2018	Centr/East Eur & Centr Asia	All	All	Medium	All
1700	POL	FSU	999	999	999	3	1990-2018	-0.0313235791143019	-0.0400939289339187	-0.0231837677501268	1990 to 2018	Centr/East Eur & Centr Asia	All	All	High	All
1701	PRT	HIC	999	999	999	1	1990-2018	0.256544083777731	0.225027844734071	0.291566749148147	1990 to 2018	High-Income Countries	All	All	Low	All
1702	PRT	HIC	999	999	999	2	1990-2018	0.252709866508201	0.222061238734379	0.285756960690465	1990 to 2018	High-Income Countries	All	All	Medium	All
1703	PRT	HIC	999	999	999	3	1990-2018	0.185332935597092	0.162574670286708	0.211022599296398	1990 to 2018	High-Income Countries	All	All	High	All
1704	PRY	LAC	999	999	999	1	1990-2018	3.78767810537745	1.39647679360785	6.8849800568019	1990 to 2018	Latin Amer/Caribbean	All	All	Low	All
1705	PRY	LAC	999	999	999	2	1990-2018	4.08539850108605	1.34558300564628	7.23013053841496	1990 to 2018	Latin Amer/Caribbean	All	All	Medium	All
1706	PRY	LAC	999	999	999	3	1990-2018	4.09081384240686	1.51067157266169	7.41587492983944	1990 to 2018	Latin Amer/Caribbean	All	All	High	All
1707	PSE	MENA	999	999	999	1	1990-2018	1.2136821976401	0.819807309553278	1.76224635589347	1990 to 2018	Mid. East/North Africa	All	All	Low	All
1708	PSE	MENA	999	999	999	2	1990-2018	1.30694168806925	0.887964732360145	1.89420292264897	1990 to 2018	Mid. East/North Africa	All	All	Medium	All
1709	PSE	MENA	999	999	999	3	1990-2018	1.06978022847438	0.725915104660766	1.55694445026366	1990 to 2018	Mid. East/North Africa	All	All	High	All
1710	QAT	MENA	999	999	999	1	1990-2018	0.868456740021032	0.570256787498032	1.31168408065911	1990 to 2018	Mid. East/North Africa	All	All	Low	All
1711	QAT	MENA	999	999	999	2	1990-2018	0.936097765651927	0.609513851378395	1.42837767989067	1990 to 2018	Mid. East/North Africa	All	All	Medium	All
1712	QAT	MENA	999	999	999	3	1990-2018	0.76426215874794	0.496977453979149	1.16226338625121	1990 to 2018	Mid. East/North Africa	All	All	High	All
1713	ROU	FSU	999	999	999	1	1990-2018	0.0564328880726649	0.0191172060049865	0.10108320701104	1990 to 2018	Centr/East Eur & Centr Asia	All	All	Low	All
1714	ROU	FSU	999	999	999	2	1990-2018	0.0623867002932702	0.0213839888815785	0.105837236174771	1990 to 2018	Centr/East Eur & Centr Asia	All	All	Medium	All
1715	ROU	FSU	999	999	999	3	1990-2018	0.057151766974002	0.0202322491160123	0.0972683662996254	1990 to 2018	Centr/East Eur & Centr Asia	All	All	High	All
1716	RUS	FSU	999	999	999	1	1990-2018	1.25756059387825	0.928644125362556	1.6917863346292	1990 to 2018	Centr/East Eur & Centr Asia	All	All	Low	All
1717	RUS	FSU	999	999	999	2	1990-2018	1.38008254790244	1.08332053094202	1.75696140453477	1990 to 2018	Centr/East Eur & Centr Asia	All	All	Medium	All
1718	RUS	FSU	999	999	999	3	1990-2018	1.26424406861855	1.02717099408083	1.5515352234777	1990 to 2018	Centr/East Eur & Centr Asia	All	All	High	All
1719	RWA	SSA	999	999	999	1	1990-2018	32.6074132211235	28.1556957068954	34.5860532972313	1990 to 2018	Sub-Saharan Africa	All	All	Low	All
1720	RWA	SSA	999	999	999	2	1990-2018	33.7754411594069	31.8551935286048	34.8018827768718	1990 to 2018	Sub-Saharan Africa	All	All	Medium	All
1721	RWA	SSA	999	999	999	3	1990-2018	33.7324563638688	31.9005794999767	34.7337296883523	1990 to 2018	Sub-Saharan Africa	All	All	High	All
1722	SAU	MENA	999	999	999	1	1990-2018	2.15721605388698	0.123116077991976	4.77136459392234	1990 to 2018	Mid. East/North Africa	All	All	Low	All
1723	SAU	MENA	999	999	999	2	1990-2018	2.30982910154993	0.193864926300487	5.08039572472976	1990 to 2018	Mid. East/North Africa	All	All	Medium	All
1724	SAU	MENA	999	999	999	3	1990-2018	1.92370381165151	0.188965996451461	4.09191447746645	1990 to 2018	Mid. East/North Africa	All	All	High	All
1725	SDN	SSA	999	999	999	1	1990-2018	0.0727218828269274	0.0314512284662825	0.139115564306508	1990 to 2018	Sub-Saharan Africa	All	All	Low	All
1726	SDN	SSA	999	999	999	2	1990-2018	0.123033645271279	0.0530856309370597	0.233303596364975	1990 to 2018	Sub-Saharan Africa	All	All	Medium	All
1727	SDN	SSA	999	999	999	3	1990-2018	0.136596837819059	0.0574694213138694	0.271899756650644	1990 to 2018	Sub-Saharan Africa	All	All	High	All
1728	SEN	SSA	999	999	999	1	1990-2018	7.83820960981161	3.76475591223525	12.1567796423676	1990 to 2018	Sub-Saharan Africa	All	All	Low	All
1729	SEN	SSA	999	999	999	2	1990-2018	9.56914336814032	5.12397027774698	13.9132147456092	1990 to 2018	Sub-Saharan Africa	All	All	Medium	All
1730	SEN	SSA	999	999	999	3	1990-2018	9.62589848091476	5.05449090879637	13.8292972620845	1990 to 2018	Sub-Saharan Africa	All	All	High	All
1731	SGP	Asia	999	999	999	1	1990-2018	0.0552539054225391	0.0165276422869371	0.0964610855116307	1990 to 2018	Southeast and East Asia	All	All	Low	All
1732	SGP	Asia	999	999	999	2	1990-2018	0.0664357880543129	0.0197219924936156	0.115659148877558	1990 to 2018	Southeast and East Asia	All	All	Medium	All
1733	SGP	Asia	999	999	999	3	1990-2018	0.066255190017446	0.019658732875822	0.115055474561454	1990 to 2018	Southeast and East Asia	All	All	High	All
1734	SLB	Asia	999	999	999	1	1990-2018	-0.746117598586218	-1.23088280350554	-0.428818067203661	1990 to 2018	Southeast and East Asia	All	All	Low	All
1735	SLB	Asia	999	999	999	2	1990-2018	-0.892274406952855	-1.48242799610527	-0.509802956862516	1990 to 2018	Southeast and East Asia	All	All	Medium	All
1736	SLB	Asia	999	999	999	3	1990-2018	-0.890977762404778	-1.47743986459764	-0.511787374320669	1990 to 2018	Southeast and East Asia	All	All	High	All
1737	SLE	SSA	999	999	999	1	1990-2018	5.16015732462927	2.95955119013609	8.50811297822375	1990 to 2018	Sub-Saharan Africa	All	All	Low	All
1738	SLE	SSA	999	999	999	2	1990-2018	8.4036928760025	5.02159184740532	12.8554317372428	1990 to 2018	Sub-Saharan Africa	All	All	Medium	All
1739	SLE	SSA	999	999	999	3	1990-2018	9.2768600230673	5.5644667112746	14.2827982970078	1990 to 2018	Sub-Saharan Africa	All	All	High	All
1740	SLV	LAC	999	999	999	1	1990-2018	4.34673915980214	2.93666724324987	6.39888642375496	1990 to 2018	Latin Amer/Caribbean	All	All	Low	All
1741	SLV	LAC	999	999	999	2	1990-2018	4.66090778162625	3.15429860001973	6.94811621303206	1990 to 2018	Latin Amer/Caribbean	All	All	Medium	All
1742	SLV	LAC	999	999	999	3	1990-2018	4.70419377849335	3.13219863704309	7.01033075198323	1990 to 2018	Latin Amer/Caribbean	All	All	High	All
1743	SRB	FSU	999	999	999	1	1990-2018	-0.447927963043839	-0.929532210786383	-0.218247714767212	1990 to 2018	Centr/East Eur & Centr Asia	All	All	Low	All
1744	SRB	FSU	999	999	999	2	1990-2018	-0.49244252853173	-0.993817420954488	-0.244282846086571	1990 to 2018	Centr/East Eur & Centr Asia	All	All	Medium	All
1745	SRB	FSU	999	999	999	3	1990-2018	-0.450632802657323	-0.901398980052351	-0.227227136363616	1990 to 2018	Centr/East Eur & Centr Asia	All	All	High	All
1746	SSD	SSA	999	999	999	1	1990-2018	2.26149123413438	0.47943529359	4.93320174401685	1990 to 2018	Sub-Saharan Africa	All	All	Low	All
1747	SSD	SSA	999	999	999	2	1990-2018	3.75171454305515	0.723415954292867	7.69226127917726	1990 to 2018	Sub-Saharan Africa	All	All	Medium	All
1748	SSD	SSA	999	999	999	3	1990-2018	4.1272301426752	0.846095199556133	8.40323666531198	1990 to 2018	Sub-Saharan Africa	All	All	High	All
1749	STP	SSA	999	999	999	1	1990-2018	1.29176928661234	0.127081038228121	3.11238473081715	1990 to 2018	Sub-Saharan Africa	All	All	Low	All
1750	STP	SSA	999	999	999	2	1990-2018	2.21552647083864	0.201387315738832	4.92940610982839	1990 to 2018	Sub-Saharan Africa	All	All	Medium	All
1751	STP	SSA	999	999	999	3	1990-2018	2.42811205394856	0.231356757837536	5.55006945102754	1990 to 2018	Sub-Saharan Africa	All	All	High	All
1752	SUR	LAC	999	999	999	1	1990-2018	2.818455785437	1.86531484672038	4.23886633781185	1990 to 2018	Latin Amer/Caribbean	All	All	Low	All
1753	SUR	LAC	999	999	999	2	1990-2018	3.01791955128923	2.00742293199729	4.56822569349617	1990 to 2018	Latin Amer/Caribbean	All	All	Medium	All
1754	SUR	LAC	999	999	999	3	1990-2018	3.04335371821133	2.02343637398433	4.54453699018992	1990 to 2018	Latin Amer/Caribbean	All	All	High	All
1755	SVK	FSU	999	999	999	1	1990-2018	0.888186820983871	0.495094897209181	1.39626134711341	1990 to 2018	Centr/East Eur & Centr Asia	All	All	Low	All
1756	SVK	FSU	999	999	999	2	1990-2018	0.974615548099665	0.559724951052617	1.4500048861784	1990 to 2018	Centr/East Eur & Centr Asia	All	All	Medium	All
1757	SVK	FSU	999	999	999	3	1990-2018	0.893602346644258	0.526013192511391	1.30419701226776	1990 to 2018	Centr/East Eur & Centr Asia	All	All	High	All
1758	SVN	FSU	999	999	999	1	1990-2018	0.738098007821194	0.489284324341343	1.08024053518896	1990 to 2018	Centr/East Eur & Centr Asia	All	All	Low	All
1759	SVN	FSU	999	999	999	2	1990-2018	0.811874416851028	0.562466824956012	1.11864321263283	1990 to 2018	Centr/East Eur & Centr Asia	All	All	Medium	All
1760	SVN	FSU	999	999	999	3	1990-2018	0.742081406141649	0.526994598792508	1.0075969756318	1990 to 2018	Centr/East Eur & Centr Asia	All	All	High	All
1761	SWE	HIC	999	999	999	1	1990-2018	-0.0933311317664814	-0.120696964640558	-0.0679354575355347	1990 to 2018	High-Income Countries	All	All	Low	All
1762	SWE	HIC	999	999	999	2	1990-2018	-0.0916981985448956	-0.117681898481188	-0.0668720357953899	1990 to 2018	High-Income Countries	All	All	Medium	All
1763	SWE	HIC	999	999	999	3	1990-2018	-0.067385668538304	-0.0864016100112077	-0.049302708853606	1990 to 2018	High-Income Countries	All	All	High	All
1764	SWZ	SSA	999	999	999	1	1990-2018	1.26455429544139	0.836063883100952	1.91059181417089	1990 to 2018	Sub-Saharan Africa	All	All	Low	All
1765	SWZ	SSA	999	999	999	2	1990-2018	2.12888444660187	1.41497485834771	3.1729490900104	1990 to 2018	Sub-Saharan Africa	All	All	Medium	All
1766	SWZ	SSA	999	999	999	3	1990-2018	2.37630350901396	1.52321103118965	3.55581067808781	1990 to 2018	Sub-Saharan Africa	All	All	High	All
1767	SYC	SSA	999	999	999	1	1990-2018	0.453507820926238	0.267326339490608	0.698088097947427	1990 to 2018	Sub-Saharan Africa	All	All	Low	All
1768	SYC	SSA	999	999	999	2	1990-2018	0.763145599530238	0.47263979829206	1.11132332186521	1990 to 2018	Sub-Saharan Africa	All	All	Medium	All
1769	SYC	SSA	999	999	999	3	1990-2018	0.851613501748387	0.52266003428871	1.24512779033345	1990 to 2018	Sub-Saharan Africa	All	All	High	All
1770	SYR	MENA	999	999	999	1	1990-2018	0.968017912596294	0.712963345115444	1.31664135779827	1990 to 2018	Mid. East/North Africa	All	All	Low	All
1771	SYR	MENA	999	999	999	2	1990-2018	1.04118080288482	0.766075933663226	1.41015545266819	1990 to 2018	Mid. East/North Africa	All	All	Medium	All
1772	SYR	MENA	999	999	999	3	1990-2018	0.851053045185585	0.618648890069689	1.15750060171619	1990 to 2018	Mid. East/North Africa	All	All	High	All
1773	TCD	SSA	999	999	999	1	1990-2018	1.21088544686338	-0.0901389481764762	2.92055611211829	1990 to 2018	Sub-Saharan Africa	All	All	Low	All
1774	TCD	SSA	999	999	999	2	1990-2018	2.04875099559434	-0.0704678616266907	5.03034227097867	1990 to 2018	Sub-Saharan Africa	All	All	Medium	All
1775	TCD	SSA	999	999	999	3	1990-2018	2.23560890157537	-0.227045034510267	5.54437117692109	1990 to 2018	Sub-Saharan Africa	All	All	High	All
1776	TGO	SSA	999	999	999	1	1990-2018	25.0128515037638	19.0898733401291	29.7183503887703	1990 to 2018	Sub-Saharan Africa	All	All	Low	All
1777	TGO	SSA	999	999	999	2	1990-2018	29.7289003673727	25.5529402705252	32.3425608195447	1990 to 2018	Sub-Saharan Africa	All	All	Medium	All
1778	TGO	SSA	999	999	999	3	1990-2018	30.3034887362088	26.2858105746965	32.4801769346067	1990 to 2018	Sub-Saharan Africa	All	All	High	All
1779	THA	Asia	999	999	999	1	1990-2018	3.61269124101311	1.78080279217077	7.35779912300714	1990 to 2018	Southeast and East Asia	All	All	Low	All
1780	THA	Asia	999	999	999	2	1990-2018	4.31172480997573	2.11536831272202	9.04988492238298	1990 to 2018	Southeast and East Asia	All	All	Medium	All
1781	THA	Asia	999	999	999	3	1990-2018	4.30332783752657	2.09707995497459	8.94331667255311	1990 to 2018	Southeast and East Asia	All	All	High	All
1782	TJK	FSU	999	999	999	1	1990-2018	3.04373553585917	1.74919759995908	5.28722291091774	1990 to 2018	Centr/East Eur & Centr Asia	All	All	Low	All
1783	TJK	FSU	999	999	999	2	1990-2018	3.30165377123354	1.99305058444044	5.67894470733488	1990 to 2018	Centr/East Eur & Centr Asia	All	All	Medium	All
1784	TJK	FSU	999	999	999	3	1990-2018	3.03619697043477	1.78602636656886	5.08909297454198	1990 to 2018	Centr/East Eur & Centr Asia	All	All	High	All
1785	TKM	FSU	999	999	999	1	1990-2018	-16.0607736331489	-21.81906944854	-11.0232178202033	1990 to 2018	Centr/East Eur & Centr Asia	All	All	Low	All
1786	TKM	FSU	999	999	999	2	1990-2018	-17.2585078077484	-22.2824168277083	-12.4311308995011	1990 to 2018	Centr/East Eur & Centr Asia	All	All	Medium	All
1787	TKM	FSU	999	999	999	3	1990-2018	-16.2631383578753	-21.3158047184217	-11.5660785390499	1990 to 2018	Centr/East Eur & Centr Asia	All	All	High	All
1788	TLS	Asia	999	999	999	1	1990-2018	14.1788502767569	9.86554708184968	19.2765108614088	1990 to 2018	Southeast and East Asia	All	All	Low	All
1789	TLS	Asia	999	999	999	2	1990-2018	16.4292427089551	11.700755587549	21.4910436883953	1990 to 2018	Southeast and East Asia	All	All	Medium	All
1790	TLS	Asia	999	999	999	3	1990-2018	16.266366626953	11.6380487244404	21.3530007475638	1990 to 2018	Southeast and East Asia	All	All	High	All
1791	TON	Asia	999	999	999	1	1990-2018	3.32522997133325	2.21487471383046	5.00629426030661	1990 to 2018	Southeast and East Asia	All	All	Low	All
1792	TON	Asia	999	999	999	2	1990-2018	3.98343814234754	2.6702467378465	5.96649445520436	1990 to 2018	Southeast and East Asia	All	All	Medium	All
1793	TON	Asia	999	999	999	3	1990-2018	3.9724251864596	2.68465465829016	5.88125696522137	1990 to 2018	Southeast and East Asia	All	All	High	All
1794	TTO	LAC	999	999	999	1	1990-2018	2.23739855535823	1.48668525055529	3.35289847437345	1990 to 2018	Latin Amer/Caribbean	All	All	Low	All
1795	TTO	LAC	999	999	999	2	1990-2018	2.39233528253455	1.61445191877763	3.59265096366235	1990 to 2018	Latin Amer/Caribbean	All	All	Medium	All
1796	TTO	LAC	999	999	999	3	1990-2018	2.4166673074444	1.58722546211027	3.67509664105204	1990 to 2018	Latin Amer/Caribbean	All	All	High	All
1797	TUN	MENA	999	999	999	1	1990-2018	3.00754186424112	1.22438563178646	5.48982881714181	1990 to 2018	Mid. East/North Africa	All	All	Low	All
1798	TUN	MENA	999	999	999	2	1990-2018	3.25433343121177	1.29662777168751	5.85050224527371	1990 to 2018	Mid. East/North Africa	All	All	Medium	All
1799	TUN	MENA	999	999	999	3	1990-2018	2.64645653565886	1.06922875883013	4.88462308592669	1990 to 2018	Mid. East/North Africa	All	All	High	All
1800	TUR	MENA	999	999	999	1	1990-2018	-0.20511699042753	-0.272163017219079	-0.155939855055493	1990 to 2018	Mid. East/North Africa	All	All	Low	All
1801	TUR	MENA	999	999	999	2	1990-2018	-0.221715038192347	-0.288303566819081	-0.170846180377028	1990 to 2018	Mid. East/North Africa	All	All	Medium	All
1802	TUR	MENA	999	999	999	3	1990-2018	-0.18171720380647	-0.237257771061436	-0.138677705932629	1990 to 2018	Mid. East/North Africa	All	All	High	All
1803	TWN	Asia	999	999	999	1	1990-2018	-0.650142874149944	-0.816318048574141	-0.514954065352472	1990 to 2018	Southeast and East Asia	All	All	Low	All
1804	TWN	Asia	999	999	999	2	1990-2018	-0.778274956133968	-0.965164565820593	-0.626206098918706	1990 to 2018	Southeast and East Asia	All	All	Medium	All
1805	TWN	Asia	999	999	999	3	1990-2018	-0.775248541131202	-0.9521341171825	-0.629600288806335	1990 to 2018	Southeast and East Asia	All	All	High	All
1806	TZA	SSA	999	999	999	1	1990-2018	5.80592778153234	3.6698043243689	9.14750687074456	1990 to 2018	Sub-Saharan Africa	All	All	Low	All
1807	TZA	SSA	999	999	999	2	1990-2018	9.63023519738996	6.23036045803758	14.420616327201	1990 to 2018	Sub-Saharan Africa	All	All	Medium	All
1808	TZA	SSA	999	999	999	3	1990-2018	10.675085608375	6.65952062738891	16.5175111248386	1990 to 2018	Sub-Saharan Africa	All	All	High	All
1809	UGA	SSA	999	999	999	1	1990-2018	9.03047490239843	5.80631371963274	13.8135773629085	1990 to 2018	Sub-Saharan Africa	All	All	Low	All
1810	UGA	SSA	999	999	999	2	1990-2018	14.6376780569247	9.6557676662552	21.0486943100765	1990 to 2018	Sub-Saharan Africa	All	All	Medium	All
1811	UGA	SSA	999	999	999	3	1990-2018	16.2102437951872	10.2535083687982	23.0917649073654	1990 to 2018	Sub-Saharan Africa	All	All	High	All
1812	UKR	FSU	999	999	999	1	1990-2018	-0.579019434018129	-0.818738066320827	-0.411487969737153	1990 to 2018	Centr/East Eur & Centr Asia	All	All	Low	All
1813	UKR	FSU	999	999	999	2	1990-2018	-0.636010916145931	-0.850894097155036	-0.472137202474738	1990 to 2018	Centr/East Eur & Centr Asia	All	All	Medium	All
1814	UKR	FSU	999	999	999	3	1990-2018	-0.580408142829835	-0.751277858734814	-0.446910148809069	1990 to 2018	Centr/East Eur & Centr Asia	All	All	High	All
1815	URY	LAC	999	999	999	1	1990-2018	1.87844126345246	1.08761323974204	3.03994123898174	1990 to 2018	Latin Amer/Caribbean	All	All	Low	All
1816	URY	LAC	999	999	999	2	1990-2018	2.02249647690771	1.1560084360614	3.24805670672682	1990 to 2018	Latin Amer/Caribbean	All	All	Medium	All
1817	URY	LAC	999	999	999	3	1990-2018	2.04088518232832	1.17426780122477	3.31682869577912	1990 to 2018	Latin Amer/Caribbean	All	All	High	All
1818	USA	HIC	999	999	999	1	1990-2018	-0.662665651538145	-0.72348049574998	-0.609008350097585	1990 to 2018	High-Income Countries	All	All	Low	All
1819	USA	HIC	999	999	999	2	1990-2018	-0.652346190453266	-0.706642665117564	-0.602761266868657	1990 to 2018	High-Income Countries	All	All	Medium	All
1820	USA	HIC	999	999	999	3	1990-2018	-0.478949069381859	-0.514623007813161	-0.446495627315835	1990 to 2018	High-Income Countries	All	All	High	All
1821	UZB	FSU	999	999	999	1	1990-2018	-1.72046315809445	-3.77435465964136	-0.303829990024229	1990 to 2018	Centr/East Eur & Centr Asia	All	All	Low	All
1822	UZB	FSU	999	999	999	2	1990-2018	-1.89647049467992	-4.02670737100744	-0.35161505223944	1990 to 2018	Centr/East Eur & Centr Asia	All	All	Medium	All
1823	UZB	FSU	999	999	999	3	1990-2018	-1.71689483027581	-3.71420277689333	-0.326180675272736	1990 to 2018	Centr/East Eur & Centr Asia	All	All	High	All
1824	VCT	LAC	999	999	999	1	1990-2018	19.3198893540749	15.3671048226702	22.5566973074647	1990 to 2018	Latin Amer/Caribbean	All	All	Low	All
1825	VCT	LAC	999	999	999	2	1990-2018	19.5707422862844	15.8413190150079	22.7000835655706	1990 to 2018	Latin Amer/Caribbean	All	All	Medium	All
1826	VCT	LAC	999	999	999	3	1990-2018	19.5632102670741	15.7111952801514	22.7046954181251	1990 to 2018	Latin Amer/Caribbean	All	All	High	All
1827	VEN	LAC	999	999	999	1	1990-2018	-3.96983861242003	-7.50687651343919	-1.24457573286731	1990 to 2018	Latin Amer/Caribbean	All	All	Low	All
1828	VEN	LAC	999	999	999	2	1990-2018	-4.22723854436802	-7.80894956626415	-1.27585578209565	1990 to 2018	Latin Amer/Caribbean	All	All	Medium	All
1829	VEN	LAC	999	999	999	3	1990-2018	-4.30250225616879	-7.97919173689714	-1.43366827384341	1990 to 2018	Latin Amer/Caribbean	All	All	High	All
1830	VNM	Asia	999	999	999	1	1990-2018	0.345795865585899	0.208152570137111	0.50186089456579	1990 to 2018	Southeast and East Asia	All	All	Low	All
1831	VNM	Asia	999	999	999	2	1990-2018	0.415240704271815	0.25065582969336	0.597502550223617	1990 to 2018	Southeast and East Asia	All	All	Medium	All
1832	VNM	Asia	999	999	999	3	1990-2018	0.412818229673887	0.249378860494581	0.597093401804911	1990 to 2018	Southeast and East Asia	All	All	High	All
1833	VUT	Asia	999	999	999	1	1990-2018	0.882672583778214	0.569661437191391	1.35073341077805	1990 to 2018	Southeast and East Asia	All	All	Low	All
1834	VUT	Asia	999	999	999	2	1990-2018	1.05327562214355	0.687212632719895	1.62256024770938	1990 to 2018	Southeast and East Asia	All	All	Medium	All
1835	VUT	Asia	999	999	999	3	1990-2018	1.0489966868766	0.678508389954923	1.61790259563971	1990 to 2018	Southeast and East Asia	All	All	High	All
1836	WSM	Asia	999	999	999	1	1990-2018	4.12503530993609	2.72220569934116	6.35866223805113	1990 to 2018	Southeast and East Asia	All	All	Low	All
1837	WSM	Asia	999	999	999	2	1990-2018	4.95713479307855	3.24058396238466	7.48460406336935	1990 to 2018	Southeast and East Asia	All	All	Medium	All
1838	WSM	Asia	999	999	999	3	1990-2018	4.93037752215863	3.26513657568885	7.45172279903516	1990 to 2018	Southeast and East Asia	All	All	High	All
1839	YEM	MENA	999	999	999	1	1990-2018	3.791049776049	2.09284464884377	6.0194729709248	1990 to 2018	Mid. East/North Africa	All	All	Low	All
1840	YEM	MENA	999	999	999	2	1990-2018	4.097411915725	2.25513623739639	6.11094973631121	1990 to 2018	Mid. East/North Africa	All	All	Medium	All
1841	YEM	MENA	999	999	999	3	1990-2018	3.36112254462587	1.84128052145817	5.76492893848331	1990 to 2018	Mid. East/North Africa	All	All	High	All
1842	ZAF	SSA	999	999	999	1	1990-2018	-1.88264929423945	-2.61908386481027	-1.37408271750583	1990 to 2018	Sub-Saharan Africa	All	All	Low	All
1843	ZAF	SSA	999	999	999	2	1990-2018	-3.17187840042778	-4.21062016516742	-2.42383187012184	1990 to 2018	Sub-Saharan Africa	All	All	Medium	All
1844	ZAF	SSA	999	999	999	3	1990-2018	-3.54924697287158	-4.77127845473863	-2.6594686394187	1990 to 2018	Sub-Saharan Africa	All	All	High	All
1845	ZMB	SSA	999	999	999	1	1990-2018	-8.95959652511617	-13.6209420770408	-5.21663706883331	1990 to 2018	Sub-Saharan Africa	All	All	Low	All
1846	ZMB	SSA	999	999	999	2	1990-2018	-13.3274395600779	-18.3275321055712	-8.82122153098314	1990 to 2018	Sub-Saharan Africa	All	All	Medium	All
1847	ZMB	SSA	999	999	999	3	1990-2018	-14.2523489317115	-19.0104413460921	-9.16981297955536	1990 to 2018	Sub-Saharan Africa	All	All	High	All
1848	ZWE	SSA	999	999	999	1	1990-2018	5.13471496755528	2.831855383428	8.47987079116544	1990 to 2018	Sub-Saharan Africa	All	All	Low	All
1849	ZWE	SSA	999	999	999	2	1990-2018	8.27932769475992	4.67277021157964	13.0903037015177	1990 to 2018	Sub-Saharan Africa	All	All	Medium	All
1850	ZWE	SSA	999	999	999	3	1990-2018	9.09897679365815	5.2082326544475	13.9807176080579	1990 to 2018	Sub-Saharan Africa	All	All	High	All
1851	AFG	SAARC	37.5	0	999	999	1990-2018	2.02812789578887	0.973448521676867	4.40292679499681	1990 to 2018	South Asia	20-39	Male	All	All
1852	AFG	SAARC	57.5	0	999	999	1990-2018	1.5336139836286	0.700845277333371	3.49779772354504	1990 to 2018	South Asia	40-59	Male	All	All
1853	AFG	SAARC	62.5	0	999	999	1990-2018	1.17739609292471	0.51889098242704	2.76279536442294	1990 to 2018	South Asia	60+	Male	All	All
1854	AFG	SAARC	37.5	1	999	999	1990-2018	1.8695783323981	0.88589645282604	4.14122860720681	1990 to 2018	South Asia	20-39	Female	All	All
1855	AFG	SAARC	57.5	1	999	999	1990-2018	1.38645457706064	0.654413440683266	3.16868994714875	1990 to 2018	South Asia	40-59	Female	All	All
1856	AFG	SAARC	62.5	1	999	999	1990-2018	1.0734490304509	0.45675389130296	2.53422530500817	1990 to 2018	South Asia	60+	Female	All	All
1857	AGO	SSA	37.5	0	999	999	1990-2018	3.93444371481944	0.92114350906925	8.38085888203524	1990 to 2018	Sub-Saharan Africa	20-39	Male	All	All
1858	AGO	SSA	57.5	0	999	999	1990-2018	3.22060055315432	0.676285729353915	6.80663883881399	1990 to 2018	Sub-Saharan Africa	40-59	Male	All	All
1859	AGO	SSA	62.5	0	999	999	1990-2018	2.26353064551758	0.409337171785133	5.27817503768218	1990 to 2018	Sub-Saharan Africa	60+	Male	All	All
1860	AGO	SSA	37.5	1	999	999	1990-2018	3.72000336439539	0.874777570573137	7.69835801401948	1990 to 2018	Sub-Saharan Africa	20-39	Female	All	All
1861	AGO	SSA	57.5	1	999	999	1990-2018	3.1257522413199	0.648952935444488	6.70532384015818	1990 to 2018	Sub-Saharan Africa	40-59	Female	All	All
1862	AGO	SSA	62.5	1	999	999	1990-2018	2.12638823509344	0.308290148891315	4.92534304400484	1990 to 2018	Sub-Saharan Africa	60+	Female	All	All
1863	ALB	FSU	37.5	0	999	999	1990-2018	28.8215664938616	23.2026264228153	32.3413432119949	1990 to 2018	Centr/East Eur & Centr Asia	20-39	Male	All	All
1864	ALB	FSU	57.5	0	999	999	1990-2018	19.9166840625551	13.936959488141	26.385752240516	1990 to 2018	Centr/East Eur & Centr Asia	40-59	Male	All	All
1865	ALB	FSU	62.5	0	999	999	1990-2018	15.138283665207	10.1113019939498	21.8298514858479	1990 to 2018	Centr/East Eur & Centr Asia	60+	Male	All	All
1866	ALB	FSU	37.5	1	999	999	1990-2018	27.6999498563553	21.8368425023178	31.7870223295266	1990 to 2018	Centr/East Eur & Centr Asia	20-39	Female	All	All
1867	ALB	FSU	57.5	1	999	999	1990-2018	18.5718135418657	12.5806038807417	25.0143126696354	1990 to 2018	Centr/East Eur & Centr Asia	40-59	Female	All	All
1868	ALB	FSU	62.5	1	999	999	1990-2018	13.8831302237012	9.04941900181839	20.1877956960046	1990 to 2018	Centr/East Eur & Centr Asia	60+	Female	All	All
1869	ARE	MENA	37.5	0	999	999	1990-2018	-1.50331560430873	-2.3343246457175	-0.990959745364077	1990 to 2018	Mid. East/North Africa	20-39	Male	All	All
1870	ARE	MENA	57.5	0	999	999	1990-2018	-0.990625602337153	-1.54565913040312	-0.647162938750548	1990 to 2018	Mid. East/North Africa	40-59	Male	All	All
1871	ARE	MENA	62.5	0	999	999	1990-2018	-0.86112526084798	-1.33569858345346	-0.550120199504879	1990 to 2018	Mid. East/North Africa	60+	Male	All	All
1872	ARE	MENA	37.5	1	999	999	1990-2018	-1.60082256606706	-2.46412682123673	-1.02610770295802	1990 to 2018	Mid. East/North Africa	20-39	Female	All	All
1873	ARE	MENA	57.5	1	999	999	1990-2018	-0.928381782057153	-1.45311010360056	-0.594462241099722	1990 to 2018	Mid. East/North Africa	40-59	Female	All	All
1874	ARE	MENA	62.5	1	999	999	1990-2018	-0.813657941503573	-1.26824386957936	-0.51461806709754	1990 to 2018	Mid. East/North Africa	60+	Female	All	All
1875	ARG	LAC	37.5	0	999	999	1990-2018	2.52608084847958	2.0162188536404	3.18164265032857	1990 to 2018	Latin Amer/Caribbean	20-39	Male	All	All
1876	ARG	LAC	57.5	0	999	999	1990-2018	1.76471130056669	1.39290989052356	2.22395219566757	1990 to 2018	Latin Amer/Caribbean	40-59	Male	All	All
1877	ARG	LAC	62.5	0	999	999	1990-2018	1.23653688997835	0.965342296068439	1.58447836768374	1990 to 2018	Latin Amer/Caribbean	60+	Male	All	All
1878	ARG	LAC	37.5	1	999	999	1990-2018	2.03609964790885	1.67823798977473	2.46288043481242	1990 to 2018	Latin Amer/Caribbean	20-39	Female	All	All
1879	ARG	LAC	57.5	1	999	999	1990-2018	1.42457067377907	1.16513885969669	1.73795298971118	1990 to 2018	Latin Amer/Caribbean	40-59	Female	All	All
1880	ARG	LAC	62.5	1	999	999	1990-2018	0.969918251225557	0.772362464798189	1.22009244959037	1990 to 2018	Latin Amer/Caribbean	60+	Female	All	All
1881	ARM	FSU	37.5	0	999	999	1990-2018	1.68533272677812	1.12333364482925	2.50191321044555	1990 to 2018	Centr/East Eur & Centr Asia	20-39	Male	All	All
1882	ARM	FSU	57.5	0	999	999	1990-2018	0.854805082616637	0.569042076700698	1.2739299198589	1990 to 2018	Centr/East Eur & Centr Asia	40-59	Male	All	All
1883	ARM	FSU	62.5	0	999	999	1990-2018	0.60171233123196	0.392161532083218	0.915795964085504	1990 to 2018	Centr/East Eur & Centr Asia	60+	Male	All	All
1884	ARM	FSU	37.5	1	999	999	1990-2018	1.50423380567716	0.993921744683714	2.2792186200043	1990 to 2018	Centr/East Eur & Centr Asia	20-39	Female	All	All
1885	ARM	FSU	57.5	1	999	999	1990-2018	0.772473993930439	0.504882730487504	1.17640524243852	1990 to 2018	Centr/East Eur & Centr Asia	40-59	Female	All	All
1886	ARM	FSU	62.5	1	999	999	1990-2018	0.54553268171229	0.349242236362437	0.845264951898774	1990 to 2018	Centr/East Eur & Centr Asia	60+	Female	All	All
1887	ATG	LAC	37.5	0	999	999	1990-2018	1.7935650778303	1.16096163487133	2.76887584977388	1990 to 2018	Latin Amer/Caribbean	20-39	Male	All	All
1888	ATG	LAC	57.5	0	999	999	1990-2018	1.18489619269828	0.766701282060827	1.84605973993313	1990 to 2018	Latin Amer/Caribbean	40-59	Male	All	All
1889	ATG	LAC	62.5	0	999	999	1990-2018	1.02263663855027	0.657478488143693	1.59226228177394	1990 to 2018	Latin Amer/Caribbean	60+	Male	All	All
1890	ATG	LAC	37.5	1	999	999	1990-2018	1.67600906806162	1.07872352205527	2.63822814651248	1990 to 2018	Latin Amer/Caribbean	20-39	Female	All	All
1891	ATG	LAC	57.5	1	999	999	1990-2018	1.12820128683894	0.724246032432887	1.78638647015971	1990 to 2018	Latin Amer/Caribbean	40-59	Female	All	All
1892	ATG	LAC	62.5	1	999	999	1990-2018	0.953226570369798	0.607022275233706	1.49865048052394	1990 to 2018	Latin Amer/Caribbean	60+	Female	All	All
1893	AUS	HIC	37.5	0	999	999	1990-2018	-2.16151222598682	-2.75736469506136	-1.70823258747647	1990 to 2018	High-Income Countries	20-39	Male	All	All
1894	AUS	HIC	57.5	0	999	999	1990-2018	-1.41519000190073	-1.80241890437506	-1.11466438640484	1990 to 2018	High-Income Countries	40-59	Male	All	All
1895	AUS	HIC	62.5	0	999	999	1990-2018	-0.818887980354411	-1.04404745247173	-0.642787905870452	1990 to 2018	High-Income Countries	60+	Male	All	All
1896	AUS	HIC	37.5	1	999	999	1990-2018	-1.55778790535088	-2.00418490299403	-1.21470086098091	1990 to 2018	High-Income Countries	20-39	Female	All	All
1897	AUS	HIC	57.5	1	999	999	1990-2018	-1.02077384298364	-1.3107533095089	-0.794950788092685	1990 to 2018	High-Income Countries	40-59	Female	All	All
1898	AUS	HIC	62.5	1	999	999	1990-2018	-0.546999350353823	-0.700228716207403	-0.424058224711621	1990 to 2018	High-Income Countries	60+	Female	All	All
1899	AUT	HIC	37.5	0	999	999	1990-2018	0.0741604482832367	0.0275771844238652	0.122791063243464	1990 to 2018	High-Income Countries	20-39	Male	All	All
1900	AUT	HIC	57.5	0	999	999	1990-2018	0.00927029398707673	-0.019140460707256	0.0365589359995279	1990 to 2018	High-Income Countries	40-59	Male	All	All
1901	AUT	HIC	62.5	0	999	999	1990-2018	0.0016778005010939	-0.0152071426501984	0.0176703133791252	1990 to 2018	High-Income Countries	60+	Male	All	All
1902	AUT	HIC	37.5	1	999	999	1990-2018	0.0638298362543855	0.0210363851824956	0.108983811742052	1990 to 2018	High-Income Countries	20-39	Female	All	All
1903	AUT	HIC	57.5	1	999	999	1990-2018	0.0150684194651713	-0.0107153782021292	0.040567061242748	1990 to 2018	High-Income Countries	40-59	Female	All	All
1904	AUT	HIC	62.5	1	999	999	1990-2018	0.0136008182783869	-0.000737874121988601	0.027989617813895	1990 to 2018	High-Income Countries	60+	Female	All	All
1905	AZE	FSU	37.5	0	999	999	1990-2018	0.560714083524528	-0.139632623193713	1.43987005855822	1990 to 2018	Centr/East Eur & Centr Asia	20-39	Male	All	All
1906	AZE	FSU	57.5	0	999	999	1990-2018	0.304906850238042	-0.0332343260581464	0.747364299948968	1990 to 2018	Centr/East Eur & Centr Asia	40-59	Male	All	All
1907	AZE	FSU	62.5	0	999	999	1990-2018	0.206254010473267	-0.0633319230565254	0.566934432593532	1990 to 2018	Centr/East Eur & Centr Asia	60+	Male	All	All
1908	AZE	FSU	37.5	1	999	999	1990-2018	0.496926137851968	-0.179590712853349	1.34658818054796	1990 to 2018	Centr/East Eur & Centr Asia	20-39	Female	All	All
1909	AZE	FSU	57.5	1	999	999	1990-2018	0.277763630392737	-0.0485303459844915	0.685393070090202	1990 to 2018	Centr/East Eur & Centr Asia	40-59	Female	All	All
1910	AZE	FSU	62.5	1	999	999	1990-2018	0.189107876385884	-0.0303988928114071	0.498738898399206	1990 to 2018	Centr/East Eur & Centr Asia	60+	Female	All	All
1911	BDI	SSA	37.5	0	999	999	1990-2018	2.37118353932885	-1.05406490379389	7.3804325860373	1990 to 2018	Sub-Saharan Africa	20-39	Male	All	All
1912	BDI	SSA	57.5	0	999	999	1990-2018	1.94340103466032	-0.85285133706725	5.85957381773069	1990 to 2018	Sub-Saharan Africa	40-59	Male	All	All
1913	BDI	SSA	62.5	0	999	999	1990-2018	1.39036649363592	-0.602885306046641	4.76758736197444	1990 to 2018	Sub-Saharan Africa	60+	Male	All	All
1914	BDI	SSA	37.5	1	999	999	1990-2018	2.27666322207147	-0.999282807638569	7.17497517172113	1990 to 2018	Sub-Saharan Africa	20-39	Female	All	All
1915	BDI	SSA	57.5	1	999	999	1990-2018	1.83905081578733	-0.955486575299012	5.68796667952153	1990 to 2018	Sub-Saharan Africa	40-59	Female	All	All
1916	BDI	SSA	62.5	1	999	999	1990-2018	1.38064934700054	-0.673605540045964	4.43502221818137	1990 to 2018	Sub-Saharan Africa	60+	Female	All	All
1917	BEL	HIC	37.5	0	999	999	1990-2018	1.26749087004544	0.77594629032281	1.80109078079927	1990 to 2018	High-Income Countries	20-39	Male	All	All
1918	BEL	HIC	57.5	0	999	999	1990-2018	0.708064583526012	0.41289588393029	1.03024752327837	1990 to 2018	High-Income Countries	40-59	Male	All	All
1919	BEL	HIC	62.5	0	999	999	1990-2018	0.372736273443618	0.201064475836424	0.556528866590226	1990 to 2018	High-Income Countries	60+	Male	All	All
1920	BEL	HIC	37.5	1	999	999	1990-2018	1.16426133732149	0.705030979821931	1.63964059290547	1990 to 2018	High-Income Countries	20-39	Female	All	All
1921	BEL	HIC	57.5	1	999	999	1990-2018	0.665239642866919	0.389028628044803	0.949975709619359	1990 to 2018	High-Income Countries	40-59	Female	All	All
1922	BEL	HIC	62.5	1	999	999	1990-2018	0.348452973329315	0.195182863663537	0.509707949060254	1990 to 2018	High-Income Countries	60+	Female	All	All
1923	BEN	SSA	37.5	0	999	999	1990-2018	2.22148716515902	1.16333622863231	3.75240618869967	1990 to 2018	Sub-Saharan Africa	20-39	Male	All	All
1924	BEN	SSA	57.5	0	999	999	1990-2018	1.82713249089803	0.957015929489069	3.23572420287764	1990 to 2018	Sub-Saharan Africa	40-59	Male	All	All
1925	BEN	SSA	62.5	0	999	999	1990-2018	1.30325518066679	0.654501440095508	2.4031164525534	1990 to 2018	Sub-Saharan Africa	60+	Male	All	All
1926	BEN	SSA	37.5	1	999	999	1990-2018	2.20939372759177	1.16932771265976	3.8502446793849	1990 to 2018	Sub-Saharan Africa	20-39	Female	All	All
1927	BEN	SSA	57.5	1	999	999	1990-2018	1.81546956145756	0.942517830885411	3.22145605766278	1990 to 2018	Sub-Saharan Africa	40-59	Female	All	All
1928	BEN	SSA	62.5	1	999	999	1990-2018	1.27592498938666	0.631324283137464	2.41506831389663	1990 to 2018	Sub-Saharan Africa	60+	Female	All	All
1929	BFA	SSA	37.5	0	999	999	1990-2018	3.10484681480954	1.10493076207192	8.52625809640927	1990 to 2018	Sub-Saharan Africa	20-39	Male	All	All
1930	BFA	SSA	57.5	0	999	999	1990-2018	2.56373050147347	0.908595915936956	7.13335566335181	1990 to 2018	Sub-Saharan Africa	40-59	Male	All	All
1931	BFA	SSA	62.5	0	999	999	1990-2018	1.81175984883857	0.611543000719169	5.24712187545504	1990 to 2018	Sub-Saharan Africa	60+	Male	All	All
1932	BFA	SSA	37.5	1	999	999	1990-2018	2.88142450607125	0.994993023867593	8.21482771987355	1990 to 2018	Sub-Saharan Africa	20-39	Female	All	All
1933	BFA	SSA	57.5	1	999	999	1990-2018	2.37736856398113	0.811024916115129	6.67741510937835	1990 to 2018	Sub-Saharan Africa	40-59	Female	All	All
1934	BFA	SSA	62.5	1	999	999	1990-2018	1.66105312628225	0.551896697103867	4.97061332936318	1990 to 2018	Sub-Saharan Africa	60+	Female	All	All
1935	BGD	SAARC	37.5	0	999	999	1990-2018	-0.0144785551182153	-0.0232667640727429	-0.00859303910873714	1990 to 2018	South Asia	20-39	Male	All	All
1936	BGD	SAARC	57.5	0	999	999	1990-2018	-0.00743302244176778	-0.0133217387303864	-0.00396586465802792	1990 to 2018	South Asia	40-59	Male	All	All
1937	BGD	SAARC	62.5	0	999	999	1990-2018	-0.00886837481057557	-0.0156179001668102	-0.00445397263173097	1990 to 2018	South Asia	60+	Male	All	All
1938	BGD	SAARC	37.5	1	999	999	1990-2018	-0.0144676353515211	-0.0235056808403735	-0.00822439603340238	1990 to 2018	South Asia	20-39	Female	All	All
1939	BGD	SAARC	57.5	1	999	999	1990-2018	-0.00663357802483798	-0.0121473757330029	-0.00352332661678292	1990 to 2018	South Asia	40-59	Female	All	All
1940	BGD	SAARC	62.5	1	999	999	1990-2018	-0.00923131257592335	-0.0166156234750869	-0.00414196887291645	1990 to 2018	South Asia	60+	Female	All	All
1941	BGR	FSU	37.5	0	999	999	1990-2018	-0.000195166184753996	-0.0118609996691569	0.0113984419261157	1990 to 2018	Centr/East Eur & Centr Asia	20-39	Male	All	All
1942	BGR	FSU	57.5	0	999	999	1990-2018	0.0338642318483112	0.0255996192996258	0.0445160473003081	1990 to 2018	Centr/East Eur & Centr Asia	40-59	Male	All	All
1943	BGR	FSU	62.5	0	999	999	1990-2018	0.00952423967745641	0.00216202158894002	0.0210989005779121	1990 to 2018	Centr/East Eur & Centr Asia	60+	Male	All	All
1944	BGR	FSU	37.5	1	999	999	1990-2018	0.00850118233124585	-0.000426715590706895	0.0186238406435005	1990 to 2018	Centr/East Eur & Centr Asia	20-39	Female	All	All
1945	BGR	FSU	57.5	1	999	999	1990-2018	0.0276786524967496	0.0207253127864746	0.0369761632139426	1990 to 2018	Centr/East Eur & Centr Asia	40-59	Female	All	All
1946	BGR	FSU	62.5	1	999	999	1990-2018	0.00403628970609089	-0.00391168066304044	0.01563716576002	1990 to 2018	Centr/East Eur & Centr Asia	60+	Female	All	All
1947	BHR	MENA	37.5	0	999	999	1990-2018	1.2029955499474	-1.78230032564533	4.50401976492875	1990 to 2018	Mid. East/North Africa	20-39	Male	All	All
1948	BHR	MENA	57.5	0	999	999	1990-2018	0.809305330075073	-1.37276855640874	3.25652595161323	1990 to 2018	Mid. East/North Africa	40-59	Male	All	All
1949	BHR	MENA	62.5	0	999	999	1990-2018	0.726388802502254	-1.16187554209346	3.12600525349077	1990 to 2018	Mid. East/North Africa	60+	Male	All	All
1950	BHR	MENA	37.5	1	999	999	1990-2018	1.17497439052819	-1.99921705715484	4.67595548229762	1990 to 2018	Mid. East/North Africa	20-39	Female	All	All
1951	BHR	MENA	57.5	1	999	999	1990-2018	0.823550472511593	-1.18008656695306	3.18306508861652	1990 to 2018	Mid. East/North Africa	40-59	Female	All	All
1952	BHR	MENA	62.5	1	999	999	1990-2018	0.736214526281444	-1.08297262343038	2.90321542643264	1990 to 2018	Mid. East/North Africa	60+	Female	All	All
1953	BHS	LAC	37.5	0	999	999	1990-2018	-20.5106105840828	-25.5625402714983	-13.1487854987562	1990 to 2018	Latin Amer/Caribbean	20-39	Male	All	All
1954	BHS	LAC	57.5	0	999	999	1990-2018	-14.1969570492183	-21.9192216014582	-9.03052196943702	1990 to 2018	Latin Amer/Caribbean	40-59	Male	All	All
1955	BHS	LAC	62.5	0	999	999	1990-2018	-10.2468056058748	-16.0022577753092	-6.55223792871085	1990 to 2018	Latin Amer/Caribbean	60+	Male	All	All
1956	BHS	LAC	37.5	1	999	999	1990-2018	-20.2444927606319	-25.4735841678621	-12.8854092497286	1990 to 2018	Latin Amer/Caribbean	20-39	Female	All	All
1957	BHS	LAC	57.5	1	999	999	1990-2018	-13.9977857768016	-21.9076793233871	-8.80186241903528	1990 to 2018	Latin Amer/Caribbean	40-59	Female	All	All
1958	BHS	LAC	62.5	1	999	999	1990-2018	-10.0412322686569	-15.8519687493921	-6.27885266535141	1990 to 2018	Latin Amer/Caribbean	60+	Female	All	All
1959	BIH	FSU	37.5	0	999	999	1990-2018	2.26681474635342	1.39595595972696	3.80984906559912	1990 to 2018	Centr/East Eur & Centr Asia	20-39	Male	All	All
1960	BIH	FSU	57.5	0	999	999	1990-2018	1.16307684292223	0.713302393219456	1.94375071744014	1990 to 2018	Centr/East Eur & Centr Asia	40-59	Male	All	All
1961	BIH	FSU	62.5	0	999	999	1990-2018	0.820578229491298	0.491467593013532	1.38682664259602	1990 to 2018	Centr/East Eur & Centr Asia	60+	Male	All	All
1962	BIH	FSU	37.5	1	999	999	1990-2018	2.10276095338063	1.21810157992725	3.51233950388906	1990 to 2018	Centr/East Eur & Centr Asia	20-39	Female	All	All
1963	BIH	FSU	57.5	1	999	999	1990-2018	1.05509599563299	0.618979028509089	1.77892650957431	1990 to 2018	Centr/East Eur & Centr Asia	40-59	Female	All	All
1964	BIH	FSU	62.5	1	999	999	1990-2018	0.754777657618359	0.443466923231004	1.27036365800848	1990 to 2018	Centr/East Eur & Centr Asia	60+	Female	All	All
1965	BLR	FSU	37.5	0	999	999	1990-2018	-1.27651661357433	-2.92324197492727	-0.116542737686942	1990 to 2018	Centr/East Eur & Centr Asia	20-39	Male	All	All
1966	BLR	FSU	57.5	0	999	999	1990-2018	-0.656855697944133	-1.51794561591901	-0.0599033479920399	1990 to 2018	Centr/East Eur & Centr Asia	40-59	Male	All	All
1967	BLR	FSU	62.5	0	999	999	1990-2018	-0.46630692199352	-1.14612052981208	-0.0366995536125578	1990 to 2018	Centr/East Eur & Centr Asia	60+	Male	All	All
1968	BLR	FSU	37.5	1	999	999	1990-2018	-1.1933128946113	-2.73927774689139	-0.0693902099062439	1990 to 2018	Centr/East Eur & Centr Asia	20-39	Female	All	All
1969	BLR	FSU	57.5	1	999	999	1990-2018	-0.585759761512411	-1.37784943240362	-0.0289686870289473	1990 to 2018	Centr/East Eur & Centr Asia	40-59	Female	All	All
1970	BLR	FSU	62.5	1	999	999	1990-2018	-0.427056516825274	-0.971587055577024	-0.0446391034869677	1990 to 2018	Centr/East Eur & Centr Asia	60+	Female	All	All
1971	BLZ	LAC	37.5	0	999	999	1990-2018	6.10269567831226	4.10960854701722	9.24151206491355	1990 to 2018	Latin Amer/Caribbean	20-39	Male	All	All
1972	BLZ	LAC	57.5	0	999	999	1990-2018	4.26262439013645	2.8148711546996	6.49584045134528	1990 to 2018	Latin Amer/Caribbean	40-59	Male	All	All
1973	BLZ	LAC	62.5	0	999	999	1990-2018	3.06795218152815	2.00615715141246	4.72462858283004	1990 to 2018	Latin Amer/Caribbean	60+	Male	All	All
1974	BLZ	LAC	37.5	1	999	999	1990-2018	5.87379335959157	3.89786989469803	8.98287867353806	1990 to 2018	Latin Amer/Caribbean	20-39	Female	All	All
1975	BLZ	LAC	57.5	1	999	999	1990-2018	4.15609175113536	2.74840594986879	6.40626755654069	1990 to 2018	Latin Amer/Caribbean	40-59	Female	All	All
1976	BLZ	LAC	62.5	1	999	999	1990-2018	3.01805086612898	1.97216515381327	4.66902174642198	1990 to 2018	Latin Amer/Caribbean	60+	Female	All	All
1977	BOL	LAC	37.5	0	999	999	1990-2018	-3.45305083226988	-4.73207049391113	-2.51697875938407	1990 to 2018	Latin Amer/Caribbean	20-39	Male	All	All
1978	BOL	LAC	57.5	0	999	999	1990-2018	-2.36980821422707	-3.29008659733433	-1.71749884011131	1990 to 2018	Latin Amer/Caribbean	40-59	Male	All	All
1979	BOL	LAC	62.5	0	999	999	1990-2018	-1.84048870162993	-2.54036592549345	-1.32626779640898	1990 to 2018	Latin Amer/Caribbean	60+	Male	All	All
1980	BOL	LAC	37.5	1	999	999	1990-2018	-3.47444311385768	-4.77835429656528	-2.55821704059739	1990 to 2018	Latin Amer/Caribbean	20-39	Female	All	All
1981	BOL	LAC	57.5	1	999	999	1990-2018	-2.37860089010287	-3.30057235566177	-1.7184725806835	1990 to 2018	Latin Amer/Caribbean	40-59	Female	All	All
1982	BOL	LAC	62.5	1	999	999	1990-2018	-1.84666544013714	-2.59646067493534	-1.3327445556355	1990 to 2018	Latin Amer/Caribbean	60+	Female	All	All
1983	BRA	LAC	37.5	0	999	999	1990-2018	-3.78856463054279	-4.50283752950315	-3.21546470989213	1990 to 2018	Latin Amer/Caribbean	20-39	Male	All	All
1984	BRA	LAC	57.5	0	999	999	1990-2018	-2.61487245847321	-3.10838985984911	-2.20686952287927	1990 to 2018	Latin Amer/Caribbean	40-59	Male	All	All
1985	BRA	LAC	62.5	0	999	999	1990-2018	-1.90867571877302	-2.28256936645003	-1.59365194947193	1990 to 2018	Latin Amer/Caribbean	60+	Male	All	All
1986	BRA	LAC	37.5	1	999	999	1990-2018	-3.46201703249092	-4.0652125495344	-2.96647187281148	1990 to 2018	Latin Amer/Caribbean	20-39	Female	All	All
1987	BRA	LAC	57.5	1	999	999	1990-2018	-2.38882779041554	-2.81662076841458	-2.02823751331148	1990 to 2018	Latin Amer/Caribbean	40-59	Female	All	All
1988	BRA	LAC	62.5	1	999	999	1990-2018	-1.74419196350329	-2.07829365432378	-1.45368863761031	1990 to 2018	Latin Amer/Caribbean	60+	Female	All	All
1989	BRB	LAC	37.5	0	999	999	1990-2018	5.74686993302702	4.27948133634915	7.75607904685222	1990 to 2018	Latin Amer/Caribbean	20-39	Male	All	All
1990	BRB	LAC	57.5	0	999	999	1990-2018	3.7732435817844	2.8234483764143	5.06387837465968	1990 to 2018	Latin Amer/Caribbean	40-59	Male	All	All
1991	BRB	LAC	62.5	0	999	999	1990-2018	2.94044867494321	2.20993835733426	3.96216023731736	1990 to 2018	Latin Amer/Caribbean	60+	Male	All	All
1992	BRB	LAC	37.5	1	999	999	1990-2018	5.67029544224073	4.25516875116355	7.60625910743968	1990 to 2018	Latin Amer/Caribbean	20-39	Female	All	All
1993	BRB	LAC	57.5	1	999	999	1990-2018	3.77033863489134	2.85684191661798	5.08499164455859	1990 to 2018	Latin Amer/Caribbean	40-59	Female	All	All
1994	BRB	LAC	62.5	1	999	999	1990-2018	2.88711227903732	2.17459052261327	3.91936202114837	1990 to 2018	Latin Amer/Caribbean	60+	Female	All	All
1995	BRN	Asia	37.5	0	999	999	1990-2018	3.56931432918841	2.43061998125605	5.23119933076593	1990 to 2018	Southeast and East Asia	20-39	Male	All	All
1996	BRN	Asia	57.5	0	999	999	1990-2018	1.6655570366809	1.12924778180539	2.4620371761944	1990 to 2018	Southeast and East Asia	40-59	Male	All	All
1997	BRN	Asia	62.5	0	999	999	1990-2018	1.07858956805678	0.734135078021984	1.60103269985677	1990 to 2018	Southeast and East Asia	60+	Male	All	All
1998	BRN	Asia	37.5	1	999	999	1990-2018	3.22742338736971	2.19739858090194	4.7813317749644	1990 to 2018	Southeast and East Asia	20-39	Female	All	All
1999	BRN	Asia	57.5	1	999	999	1990-2018	1.53496598971566	1.03297972978338	2.29197860673187	1990 to 2018	Southeast and East Asia	40-59	Female	All	All
2000	BRN	Asia	62.5	1	999	999	1990-2018	0.978147102703186	0.657385284939089	1.45995335276213	1990 to 2018	Southeast and East Asia	60+	Female	All	All
2001	BTN	SAARC	37.5	0	999	999	1990-2018	1.32579987270783	0.345159782281593	3.41742088546242	1990 to 2018	South Asia	20-39	Male	All	All
[truncated: 57,761 more rows]
