# Supplementary material for: Sugar-sweetened beverage intakes among adults between 1990 and 2018 in 185 countries
Source: Nat Commun. 2023 Oct 3;14:5957. doi: 10.1038/s41467-023-41269-8 (PMC10614169; doi:10.1038/s41467-023-41269-8)
Supplement: Supplementary file 8 — Source Data [file 41467_2023_41269_MOESM8_ESM.zip › SourceData/SourceDataFile1_SSBs.ByCountry.AllCombos.ServingsPerWeek.Adults85Plus.1990.2005.2018.csv]

	iso3	superregion2	age	female	urban	educ	year	mean	lowerci_95	upperci_95	region	age_group	sex	education_level	area_residency
1	AFG	SAARC	999	0	999	999	1990	0.157118672999477	0.0752595970877391	0.337076256246069	South Asia	All	Male	All	All
2	AFG	SAARC	999	0	999	999	2005	1.01140567878599	0.514388866654149	2.07603968466771	South Asia	All	Male	All	All
3	AFG	SAARC	999	0	999	999	2018	2.01414901132299	1.01193224431003	4.13102724762782	South Asia	All	Male	All	All
4	AFG	SAARC	999	1	999	999	1990	0.142675476287738	0.0678544529162129	0.312700063218289	South Asia	All	Female	All	All
5	AFG	SAARC	999	1	999	999	2005	0.92920678578204	0.464655973571411	1.90697379990842	South Asia	All	Female	All	All
6	AFG	SAARC	999	1	999	999	2018	1.8539684566265	0.922845450914609	3.86547611048574	South Asia	All	Female	All	All
7	AGO	SSA	999	0	999	999	1990	4.11379697485988	2.73710490245594	6.19030438522194	Sub-Saharan Africa	All	Male	All	All
8	AGO	SSA	999	0	999	999	2005	6.44908928845992	4.23387469241871	9.62871941642528	Sub-Saharan Africa	All	Male	All	All
9	AGO	SSA	999	0	999	999	2018	8.33640003435117	5.48220258572318	12.5343196455277	Sub-Saharan Africa	All	Male	All	All
10	AGO	SSA	999	1	999	999	1990	3.87182062766607	2.58516901596165	5.86318706476952	Sub-Saharan Africa	All	Female	All	All
11	AGO	SSA	999	1	999	999	2005	6.07899356613617	4.01275413294244	9.21827861567004	Sub-Saharan Africa	All	Female	All	All
12	AGO	SSA	999	1	999	999	2018	7.91774312529649	5.16267957532048	11.7407947763573	Sub-Saharan Africa	All	Female	All	All
13	ALB	FSU	999	0	999	999	1990	1.52851646165787	1.04129698963285	2.38258916638143	Centr/East Eur & Centr Asia	All	Male	All	All
14	ALB	FSU	999	0	999	999	2005	2.06613293519317	1.40662529589698	3.09392777981488	Centr/East Eur & Centr Asia	All	Male	All	All
15	ALB	FSU	999	0	999	999	2018	23.826450423543	18.9764752138477	28.2854939514365	Centr/East Eur & Centr Asia	All	Male	All	All
16	ALB	FSU	999	1	999	999	1990	1.38873422794933	0.920847743599484	2.15536086511835	Centr/East Eur & Centr Asia	All	Female	All	All
17	ALB	FSU	999	1	999	999	2005	1.935593845635	1.30222538090915	2.94443952625125	Centr/East Eur & Centr Asia	All	Female	All	All
18	ALB	FSU	999	1	999	999	2018	21.8820537786395	17.0671191107662	26.6785244532867	Centr/East Eur & Centr Asia	All	Female	All	All
19	ARE	MENA	999	0	999	999	1990	4.98601672422266	3.29302880373627	7.78325034932702	Mid. East/North Africa	All	Male	All	All
20	ARE	MENA	999	0	999	999	2005	7.01112585113686	4.63409134848125	10.931606415784	Mid. East/North Africa	All	Male	All	All
21	ARE	MENA	999	0	999	999	2018	3.55399307624589	2.33657485838745	5.52625829851048	Mid. East/North Africa	All	Male	All	All
22	ARE	MENA	999	1	999	999	1990	4.93533581113722	3.16837596529791	7.65938467640202	Mid. East/North Africa	All	Female	All	All
23	ARE	MENA	999	1	999	999	2005	6.9518645067277	4.45769548597899	10.7431011411554	Mid. East/North Africa	All	Female	All	All
24	ARE	MENA	999	1	999	999	2018	3.44562947541215	2.210150913555	5.37554093751585	Mid. East/North Africa	All	Female	All	All
25	ARG	LAC	999	0	999	999	1990	4.28092878350177	3.41922426870542	5.34082819346585	Latin Amer/Caribbean	All	Male	All	All
26	ARG	LAC	999	0	999	999	2005	6.79637281162444	5.44352616245637	8.47398304696629	Latin Amer/Caribbean	All	Male	All	All
27	ARG	LAC	999	0	999	999	2018	6.29570438166266	5.04360387107976	7.85519562022895	Latin Amer/Caribbean	All	Male	All	All
28	ARG	LAC	999	1	999	999	1990	3.39548874688364	2.79932079570615	4.09420751110117	Latin Amer/Caribbean	All	Female	All	All
29	ARG	LAC	999	1	999	999	2005	5.35223473872657	4.43333940099052	6.42380500877512	Latin Amer/Caribbean	All	Female	All	All
30	ARG	LAC	999	1	999	999	2018	4.93805002918698	4.08411459843895	5.9423930041394	Latin Amer/Caribbean	All	Female	All	All
31	ARM	FSU	999	0	999	999	1990	0.652364055632105	0.428825637386335	0.976552637779907	Centr/East Eur & Centr Asia	All	Male	All	All
32	ARM	FSU	999	0	999	999	2005	1.60222120490256	1.06456935266944	2.37936126913702	Centr/East Eur & Centr Asia	All	Male	All	All
33	ARM	FSU	999	0	999	999	2018	1.78141999041148	1.18360230281999	2.64345654399983	Centr/East Eur & Centr Asia	All	Male	All	All
34	ARM	FSU	999	1	999	999	1990	0.573141378424448	0.373992395901346	0.878482628306089	Centr/East Eur & Centr Asia	All	Female	All	All
35	ARM	FSU	999	1	999	999	2005	1.4106370842941	0.924218847490899	2.12822460818658	Centr/East Eur & Centr Asia	All	Female	All	All
36	ARM	FSU	999	1	999	999	2018	1.53445102438956	1.01202692074303	2.32215879829923	Centr/East Eur & Centr Asia	All	Female	All	All
37	ATG	LAC	999	0	999	999	1990	9.51460734644254	6.20913210548266	14.4671406361456	Latin Amer/Caribbean	All	Male	All	All
38	ATG	LAC	999	0	999	999	2005	6.82019349156798	4.444566339285	10.4523169717911	Latin Amer/Caribbean	All	Male	All	All
39	ATG	LAC	999	0	999	999	2018	10.306017485743	6.72107154773625	15.7684701498187	Latin Amer/Caribbean	All	Male	All	All
40	ATG	LAC	999	1	999	999	1990	9.00091327510383	5.81926437360919	14.0562272673056	Latin Amer/Caribbean	All	Female	All	All
41	ATG	LAC	999	1	999	999	2005	6.51303065579415	4.2017981355844	10.198548940111	Latin Amer/Caribbean	All	Female	All	All
42	ATG	LAC	999	1	999	999	2018	9.73637984084238	6.2783595943852	15.2050911692717	Latin Amer/Caribbean	All	Female	All	All
43	AUS	HIC	999	0	999	999	1990	5.54114823136246	4.40846758719081	6.99332915652629	High-Income Countries	All	Male	All	All
44	AUS	HIC	999	0	999	999	2005	4.42562024451016	3.52166697058088	5.57745573734367	High-Income Countries	All	Male	All	All
45	AUS	HIC	999	0	999	999	2018	3.61235223968972	2.87007838358467	4.55402765921266	High-Income Countries	All	Male	All	All
46	AUS	HIC	999	1	999	999	1990	3.8798637913537	3.05830033020972	4.94809764958871	High-Income Countries	All	Female	All	All
47	AUS	HIC	999	1	999	999	2005	3.11991817285179	2.45399775649049	3.98049691850535	High-Income Countries	All	Female	All	All
48	AUS	HIC	999	1	999	999	2018	2.54907729126018	2.005923159687	3.26306489514964	High-Income Countries	All	Female	All	All
49	AUT	HIC	999	0	999	999	1990	3.14649065644472	2.66479747622086	3.71239145462342	High-Income Countries	All	Male	All	All
50	AUT	HIC	999	0	999	999	2005	3.03073103956288	2.56414299231653	3.58022140634296	High-Income Countries	All	Male	All	All
51	AUT	HIC	999	0	999	999	2018	2.93045588955722	2.4824690827639	3.45932801722089	High-Income Countries	All	Male	All	All
52	AUT	HIC	999	1	999	999	1990	2.64601564022035	2.24476465990534	3.1351714650884	High-Income Countries	All	Female	All	All
53	AUT	HIC	999	1	999	999	2005	2.61010551493289	2.21026112199232	3.08912229594784	High-Income Countries	All	Female	All	All
54	AUT	HIC	999	1	999	999	2018	2.55030496528252	2.15986763244774	3.02383316498645	High-Income Countries	All	Female	All	All
55	AZE	FSU	999	0	999	999	1990	1.03750695941882	0.683377693904823	1.63380758504542	Centr/East Eur & Centr Asia	All	Male	All	All
56	AZE	FSU	999	0	999	999	2005	2.05148348860757	1.35845327853802	3.22743105285068	Centr/East Eur & Centr Asia	All	Male	All	All
57	AZE	FSU	999	0	999	999	2018	1.39678742605129	0.943608693105218	2.12434111561882	Centr/East Eur & Centr Asia	All	Male	All	All
58	AZE	FSU	999	1	999	999	1990	0.923722664065782	0.605178760740883	1.41251769466042	Centr/East Eur & Centr Asia	All	Female	All	All
59	AZE	FSU	999	1	999	999	2005	1.82529370627297	1.21189054659213	2.85497464056369	Centr/East Eur & Centr Asia	All	Female	All	All
60	AZE	FSU	999	1	999	999	2018	1.21968528520896	0.826608573089661	1.87155901603676	Centr/East Eur & Centr Asia	All	Female	All	All
61	BDI	SSA	999	0	999	999	1990	4.22473496329452	2.59161586689992	7.06706581531488	Sub-Saharan Africa	All	Male	All	All
62	BDI	SSA	999	0	999	999	2005	4.61477360815625	2.93898888262439	7.39713980632706	Sub-Saharan Africa	All	Male	All	All
63	BDI	SSA	999	0	999	999	2018	6.67595115892206	4.22282658368685	11.025888897463	Sub-Saharan Africa	All	Male	All	All
64	BDI	SSA	999	1	999	999	1990	3.92795792608878	2.44739475571414	6.52848789241742	Sub-Saharan Africa	All	Female	All	All
65	BDI	SSA	999	1	999	999	2005	4.33934436763629	2.75712587662629	6.91897444625375	Sub-Saharan Africa	All	Female	All	All
66	BDI	SSA	999	1	999	999	2018	6.30217878278173	3.99959420243461	10.521814161925	Sub-Saharan Africa	All	Female	All	All
67	BEL	HIC	999	0	999	999	1990	5.11466336897629	4.44411494651274	5.85848387470802	High-Income Countries	All	Male	All	All
68	BEL	HIC	999	0	999	999	2005	5.11217859274113	4.44647810201613	5.83587429189923	High-Income Countries	All	Male	All	All
69	BEL	HIC	999	0	999	999	2018	5.53971410454294	4.78553468124206	6.36487482028133	High-Income Countries	All	Male	All	All
70	BEL	HIC	999	1	999	999	1990	4.44678561164391	3.86926970745514	5.10327358334516	High-Income Countries	All	Female	All	All
71	BEL	HIC	999	1	999	999	2005	4.47457199111444	3.89831844857943	5.13251332713056	High-Income Countries	All	Female	All	All
72	BEL	HIC	999	1	999	999	2018	4.90692170123367	4.24777487225996	5.65655917154617	High-Income Countries	All	Female	All	All
73	BEN	SSA	999	0	999	999	1990	4.05331281583863	2.55785262890987	6.50313619393956	Sub-Saharan Africa	All	Male	All	All
74	BEN	SSA	999	0	999	999	2005	4.76676645545073	3.00279577769609	7.64713102596875	Sub-Saharan Africa	All	Male	All	All
75	BEN	SSA	999	0	999	999	2018	6.36282744416726	4.0060801206224	10.0757638345623	Sub-Saharan Africa	All	Male	All	All
76	BEN	SSA	999	1	999	999	1990	3.9694860947185	2.47938699783647	6.36090558940012	Sub-Saharan Africa	All	Female	All	All
77	BEN	SSA	999	1	999	999	2005	4.69147985616105	2.92414177505996	7.41637840712423	Sub-Saharan Africa	All	Female	All	All
78	BEN	SSA	999	1	999	999	2018	6.26092083247121	3.90661372547089	9.96882423402637	Sub-Saharan Africa	All	Female	All	All
79	BFA	SSA	999	0	999	999	1990	0.661002127023444	0.240214897048459	1.8556732972924	Sub-Saharan Africa	All	Male	All	All
80	BFA	SSA	999	0	999	999	2005	2.03151562818699	0.730905032359383	5.62722940692512	Sub-Saharan Africa	All	Male	All	All
81	BFA	SSA	999	0	999	999	2018	3.58870017349513	1.27945370155756	9.93735339931778	Sub-Saharan Africa	All	Male	All	All
82	BFA	SSA	999	1	999	999	1990	0.605182135840177	0.211155390306457	1.77653223591832	Sub-Saharan Africa	All	Female	All	All
83	BFA	SSA	999	1	999	999	2005	1.85748180670499	0.643856015550427	5.26004198887238	Sub-Saharan Africa	All	Female	All	All
84	BFA	SSA	999	1	999	999	2018	3.27571846164612	1.1323372292041	9.29381526901508	Sub-Saharan Africa	All	Female	All	All
85	BGD	SAARC	999	0	999	999	1990	0.190985656890042	0.129606244031252	0.28626690651089	South Asia	All	Male	All	All
86	BGD	SAARC	999	0	999	999	2005	0.282663600709728	0.186006018118377	0.435063808702399	South Asia	All	Male	All	All
87	BGD	SAARC	999	0	999	999	2018	0.233651675417405	0.152897055430648	0.359505115406568	South Asia	All	Male	All	All
88	BGD	SAARC	999	1	999	999	1990	0.178311103072915	0.122478471408451	0.265815164363778	South Asia	All	Female	All	All
89	BGD	SAARC	999	1	999	999	2005	0.263054508218446	0.175475747554514	0.407364453499109	South Asia	All	Female	All	All
90	BGD	SAARC	999	1	999	999	2018	0.217334847391985	0.143166320027782	0.339697186429011	South Asia	All	Female	All	All
91	BGR	FSU	999	0	999	999	1990	1.37270661600935	1.05094839423982	1.79041631583701	Centr/East Eur & Centr Asia	All	Male	All	All
92	BGR	FSU	999	0	999	999	2005	2.12911679176092	1.62054311101137	2.76328326785915	Centr/East Eur & Centr Asia	All	Male	All	All
93	BGR	FSU	999	0	999	999	2018	1.30094661562845	0.993486946285552	1.69353211355808	Centr/East Eur & Centr Asia	All	Male	All	All
94	BGR	FSU	999	1	999	999	1990	1.17736681557763	0.887459797788657	1.56112552842959	Centr/East Eur & Centr Asia	All	Female	All	All
95	BGR	FSU	999	1	999	999	2005	1.7845496108839	1.3548748930643	2.34764002478235	Centr/East Eur & Centr Asia	All	Female	All	All
96	BGR	FSU	999	1	999	999	2018	1.08514249366409	0.817369772019137	1.43463546047439	Centr/East Eur & Centr Asia	All	Female	All	All
97	BHR	MENA	999	0	999	999	1990	4.98462674257411	3.25375324957631	7.67223397834964	Mid. East/North Africa	All	Male	All	All
98	BHR	MENA	999	0	999	999	2005	6.42820454862311	4.2767398329602	9.79961399456577	Mid. East/North Africa	All	Male	All	All
99	BHR	MENA	999	0	999	999	2018	5.92425160392117	3.93009395049114	9.10313773706113	Mid. East/North Africa	All	Male	All	All
100	BHR	MENA	999	1	999	999	1990	4.98428907434617	3.29977713573085	7.96802946263923	Mid. East/North Africa	All	Female	All	All
101	BHR	MENA	999	1	999	999	2005	6.26607503380738	4.10191282021258	9.69329478216706	Mid. East/North Africa	All	Female	All	All
102	BHR	MENA	999	1	999	999	2018	5.76066338253085	3.8250833854266	8.81838079416488	Mid. East/North Africa	All	Female	All	All
103	BHS	LAC	999	0	999	999	1990	23.9905045795065	15.3662104603852	32.8077693864224	Latin Amer/Caribbean	All	Male	All	All
104	BHS	LAC	999	0	999	999	2005	25.1027440019427	16.0687159452945	33.3804260043631	Latin Amer/Caribbean	All	Male	All	All
105	BHS	LAC	999	0	999	999	2018	5.83021374870855	3.72672027899954	8.89002722653036	Latin Amer/Caribbean	All	Male	All	All
106	BHS	LAC	999	1	999	999	1990	23.1384899912136	14.7449865187638	32.3382119146898	Latin Amer/Caribbean	All	Female	All	All
107	BHS	LAC	999	1	999	999	2005	24.4436651555832	15.5297692013829	33.0523566316688	Latin Amer/Caribbean	All	Female	All	All
108	BHS	LAC	999	1	999	999	2018	5.65282034756306	3.55955483218525	8.81428746026068	Latin Amer/Caribbean	All	Female	All	All
109	BIH	FSU	999	0	999	999	1990	0.487538683552274	0.321115221376942	0.766703745744472	Centr/East Eur & Centr Asia	All	Male	All	All
110	BIH	FSU	999	0	999	999	2005	1.82746824592052	1.24031799821733	2.76216760981304	Centr/East Eur & Centr Asia	All	Male	All	All
111	BIH	FSU	999	0	999	999	2018	1.90814462055705	1.32723505293181	2.82212066822888	Centr/East Eur & Centr Asia	All	Male	All	All
112	BIH	FSU	999	1	999	999	1990	0.4248693568675	0.278269167837383	0.663433281197286	Centr/East Eur & Centr Asia	All	Female	All	All
113	BIH	FSU	999	1	999	999	2005	1.58550694635471	1.06798832297125	2.38115162310064	Centr/East Eur & Centr Asia	All	Female	All	All
114	BIH	FSU	999	1	999	999	2018	1.66866153884033	1.14495352946363	2.47468665640345	Centr/East Eur & Centr Asia	All	Female	All	All
115	BLR	FSU	999	0	999	999	1990	2.35782425133119	1.6260038261607	3.49640521988757	Centr/East Eur & Centr Asia	All	Male	All	All
116	BLR	FSU	999	0	999	999	2005	2.52353200300552	1.71428183447748	3.83166011724879	Centr/East Eur & Centr Asia	All	Male	All	All
117	BLR	FSU	999	0	999	999	2018	1.30163365886673	0.90018783256175	1.9321938822511	Centr/East Eur & Centr Asia	All	Male	All	All
118	BLR	FSU	999	1	999	999	1990	1.98007316141686	1.37313522943423	2.88726868571726	Centr/East Eur & Centr Asia	All	Female	All	All
119	BLR	FSU	999	1	999	999	2005	2.12767325773829	1.43334749610627	3.25033613938481	Centr/East Eur & Centr Asia	All	Female	All	All
120	BLR	FSU	999	1	999	999	2018	1.08833925234738	0.751744672163274	1.61380054478298	Centr/East Eur & Centr Asia	All	Female	All	All
121	BLZ	LAC	999	0	999	999	1990	6.7810985840429	4.54933891237266	10.2033747676101	Latin Amer/Caribbean	All	Male	All	All
122	BLZ	LAC	999	0	999	999	2005	8.35496487164557	5.58552440755847	12.6115936356931	Latin Amer/Caribbean	All	Male	All	All
123	BLZ	LAC	999	0	999	999	2018	11.7231121924278	7.89426702475161	17.6619143761346	Latin Amer/Caribbean	All	Male	All	All
124	BLZ	LAC	999	1	999	999	1990	6.52806628635815	4.35175330326254	9.88674961519419	Latin Amer/Caribbean	All	Female	All	All
125	BLZ	LAC	999	1	999	999	2005	8.0533841680406	5.33176783620186	12.2332225091303	Latin Amer/Caribbean	All	Female	All	All
126	BLZ	LAC	999	1	999	999	2018	11.3934739872348	7.56221981778645	17.2712348608768	Latin Amer/Caribbean	All	Female	All	All
127	BOL	LAC	999	0	999	999	1990	12.6687929987807	9.29616351970681	17.3791603880237	Latin Amer/Caribbean	All	Male	All	All
128	BOL	LAC	999	0	999	999	2005	9.66219881126778	7.10002307361504	13.2700254508776	Latin Amer/Caribbean	All	Male	All	All
129	BOL	LAC	999	0	999	999	2018	9.77476215171089	7.16531630311391	13.3848912509902	Latin Amer/Caribbean	All	Male	All	All
130	BOL	LAC	999	1	999	999	1990	12.621503596567	9.2620279562346	17.3203814946344	Latin Amer/Caribbean	All	Female	All	All
131	BOL	LAC	999	1	999	999	2005	9.62710929147165	7.0223133734552	13.1819439064581	Latin Amer/Caribbean	All	Female	All	All
132	BOL	LAC	999	1	999	999	2018	9.73554183244173	7.10591014852065	13.3350707230906	Latin Amer/Caribbean	All	Female	All	All
133	BRA	LAC	999	0	999	999	1990	8.03911271344617	6.90141465082621	9.40133722999883	Latin Amer/Caribbean	All	Male	All	All
134	BRA	LAC	999	0	999	999	2005	4.78912319881742	4.11957454913819	5.55712018486367	Latin Amer/Caribbean	All	Male	All	All
135	BRA	LAC	999	0	999	999	2018	4.6415889349904	3.98022561858935	5.39552504751226	Latin Amer/Caribbean	All	Male	All	All
136	BRA	LAC	999	1	999	999	1990	7.24715127447637	6.25877927937565	8.4732546587579	Latin Amer/Caribbean	All	Female	All	All
137	BRA	LAC	999	1	999	999	2005	4.29953163984681	3.70967774580606	4.97429138882871	Latin Amer/Caribbean	All	Female	All	All
138	BRA	LAC	999	1	999	999	2018	4.14008743403294	3.56261459229594	4.82179968928742	Latin Amer/Caribbean	All	Female	All	All
139	BRB	LAC	999	0	999	999	1990	13.1003255935121	9.80939593612089	17.521476493606	Latin Amer/Caribbean	All	Male	All	All
140	BRB	LAC	999	0	999	999	2005	14.0291256448395	10.5158739700474	18.7529682099909	Latin Amer/Caribbean	All	Male	All	All
141	BRB	LAC	999	0	999	999	2018	15.9102398201195	11.9889597412229	21.1831413841873	Latin Amer/Caribbean	All	Male	All	All
142	BRB	LAC	999	1	999	999	1990	12.3496081944806	9.35108809004714	16.5909738206808	Latin Amer/Caribbean	All	Female	All	All
143	BRB	LAC	999	1	999	999	2005	13.4499546349218	10.2038126069173	18.0801113571811	Latin Amer/Caribbean	All	Female	All	All
144	BRB	LAC	999	1	999	999	2018	15.3013381645886	11.6266092739608	20.4707930544272	Latin Amer/Caribbean	All	Female	All	All
145	BRN	Asia	999	0	999	999	1990	2.27136198467736	1.5519287841261	3.31811460725087	Southeast and East Asia	All	Male	All	All
146	BRN	Asia	999	0	999	999	2005	4.08833205183157	2.80529372841442	5.98399871814919	Southeast and East Asia	All	Male	All	All
147	BRN	Asia	999	0	999	999	2018	4.56417343125056	3.12725087663603	6.69747413090331	Southeast and East Asia	All	Male	All	All
148	BRN	Asia	999	1	999	999	1990	2.11939388241529	1.43382022477229	3.11079618672412	Southeast and East Asia	All	Female	All	All
149	BRN	Asia	999	1	999	999	2005	3.74852757700452	2.57412768854308	5.52690013380827	Southeast and East Asia	All	Female	All	All
150	BRN	Asia	999	1	999	999	2018	4.09774070895149	2.81003285262667	6.0545988291627	Southeast and East Asia	All	Female	All	All
151	BTN	SAARC	999	0	999	999	1990	0.894361055111242	0.467435221789399	1.77508236037545	South Asia	All	Male	All	All
152	BTN	SAARC	999	0	999	999	2005	1.86495335265925	0.986375728296786	3.64806383671858	South Asia	All	Male	All	All
153	BTN	SAARC	999	0	999	999	2018	2.56872400751021	1.30534614893253	5.10947959332843	South Asia	All	Male	All	All
154	BTN	SAARC	999	1	999	999	1990	0.833441297613831	0.436209500234274	1.63422097143336	South Asia	All	Female	All	All
155	BTN	SAARC	999	1	999	999	2005	1.717642160977	0.870927031096367	3.44893382246965	South Asia	All	Female	All	All
156	BTN	SAARC	999	1	999	999	2018	2.38310162786079	1.18413009973211	4.93644737360875	South Asia	All	Female	All	All
157	BWA	SSA	999	0	999	999	1990	5.88668309145294	3.86793676065542	8.79226149609907	Sub-Saharan Africa	All	Male	All	All
158	BWA	SSA	999	0	999	999	2005	10.7848591686414	7.01383516797556	16.0650640909371	Sub-Saharan Africa	All	Male	All	All
159	BWA	SSA	999	0	999	999	2018	14.6287632608953	9.80806918135331	20.3089325387356	Sub-Saharan Africa	All	Male	All	All
160	BWA	SSA	999	1	999	999	1990	5.59653505620565	3.7432963721797	8.31983627871536	Sub-Saharan Africa	All	Female	All	All
161	BWA	SSA	999	1	999	999	2005	10.212953349386	6.57569495621314	14.9014310524324	Sub-Saharan Africa	All	Female	All	All
162	BWA	SSA	999	1	999	999	2018	13.7580071999912	9.16093562046081	19.180928166217	Sub-Saharan Africa	All	Female	All	All
163	CAF	SSA	999	0	999	999	1990	1.75555266377994	1.13436330647248	2.69466295058254	Sub-Saharan Africa	All	Male	All	All
164	CAF	SSA	999	0	999	999	2005	5.03061968560516	3.32195463098815	7.65394413982778	Sub-Saharan Africa	All	Male	All	All
165	CAF	SSA	999	0	999	999	2018	1.98861433779065	1.2568973466751	3.10377175567963	Sub-Saharan Africa	All	Male	All	All
166	CAF	SSA	999	1	999	999	1990	1.65354514938708	1.0585760437964	2.5809727802769	Sub-Saharan Africa	All	Female	All	All
167	CAF	SSA	999	1	999	999	2005	4.69938024851367	3.07848001309892	7.20524243429173	Sub-Saharan Africa	All	Female	All	All
168	CAF	SSA	999	1	999	999	2018	1.86419031214169	1.18221685272867	2.9172716610034	Sub-Saharan Africa	All	Female	All	All
169	CAN	HIC	999	0	999	999	1990	4.41942140449113	3.94117999573048	4.94725558331323	High-Income Countries	All	Male	All	All
170	CAN	HIC	999	0	999	999	2005	4.59164265002097	4.11142636211109	5.14825703114044	High-Income Countries	All	Male	All	All
171	CAN	HIC	999	0	999	999	2018	4.23862130979633	3.78954140999351	4.74335027280157	High-Income Countries	All	Male	All	All
172	CAN	HIC	999	1	999	999	1990	3.43718351895644	3.05345409749037	3.86162924131294	High-Income Countries	All	Female	All	All
173	CAN	HIC	999	1	999	999	2005	3.58249189511641	3.20066949643199	4.00646111474598	High-Income Countries	All	Female	All	All
174	CAN	HIC	999	1	999	999	2018	3.33326806833476	2.96963045511649	3.73314242141023	High-Income Countries	All	Female	All	All
175	CHE	HIC	999	0	999	999	1990	3.19071802179127	2.61379951530156	3.90031798245965	High-Income Countries	All	Male	All	All
176	CHE	HIC	999	0	999	999	2005	3.50679981491713	2.86869652434888	4.27497707021827	High-Income Countries	All	Male	All	All
177	CHE	HIC	999	0	999	999	2018	3.2846952760409	2.68853014459964	4.01341608532573	High-Income Countries	All	Male	All	All
178	CHE	HIC	999	1	999	999	1990	2.66268308070743	2.17277103083519	3.28388851377829	High-Income Countries	All	Female	All	All
179	CHE	HIC	999	1	999	999	2005	2.96264753308179	2.41723801932229	3.65298920979348	High-Income Countries	All	Female	All	All
180	CHE	HIC	999	1	999	999	2018	2.80401802578082	2.2890756925507	3.45668272078002	High-Income Countries	All	Female	All	All
181	CHL	LAC	999	0	999	999	1990	5.89475396200302	4.26439797233476	8.14175619720927	Latin Amer/Caribbean	All	Male	All	All
182	CHL	LAC	999	0	999	999	2005	7.84712933140492	5.65115424814186	10.858267755949	Latin Amer/Caribbean	All	Male	All	All
183	CHL	LAC	999	0	999	999	2018	8.62673739232706	6.2235142350798	11.905846366826	Latin Amer/Caribbean	All	Male	All	All
184	CHL	LAC	999	1	999	999	1990	5.46900137191089	4.15629693860153	7.18013586781387	Latin Amer/Caribbean	All	Female	All	All
185	CHL	LAC	999	1	999	999	2005	7.27059708551536	5.51297443103379	9.55178906807355	Latin Amer/Caribbean	All	Female	All	All
186	CHL	LAC	999	1	999	999	2018	7.97797851216468	6.06402939263069	10.4396085684506	Latin Amer/Caribbean	All	Female	All	All
187	CHN	Asia	999	0	999	999	1990	0.340066997593353	0.259992602963925	0.443566819758839	Southeast and East Asia	All	Male	All	All
188	CHN	Asia	999	0	999	999	2005	0.261647139962164	0.200434593317335	0.341956796900315	Southeast and East Asia	All	Male	All	All
189	CHN	Asia	999	0	999	999	2018	0.230222670290902	0.175861911279447	0.301488194079315	Southeast and East Asia	All	Male	All	All
190	CHN	Asia	999	1	999	999	1990	0.330465594214802	0.255372865303331	0.428099849651935	Southeast and East Asia	All	Female	All	All
191	CHN	Asia	999	1	999	999	2005	0.252372542640531	0.19599027465888	0.326323196734938	Southeast and East Asia	All	Female	All	All
192	CHN	Asia	999	1	999	999	2018	0.218709465746812	0.169012744504167	0.282557714947506	Southeast and East Asia	All	Female	All	All
193	CIV	SSA	999	0	999	999	1990	3.60006929469935	2.37445466401269	5.51406583944234	Sub-Saharan Africa	All	Male	All	All
194	CIV	SSA	999	0	999	999	2005	5.70924006748391	3.75005643968272	8.6279281144706	Sub-Saharan Africa	All	Male	All	All
195	CIV	SSA	999	0	999	999	2018	6.21721490351774	4.05046148621895	9.5304582051806	Sub-Saharan Africa	All	Male	All	All
196	CIV	SSA	999	1	999	999	1990	3.45264612947812	2.23733250210467	5.3936090736475	Sub-Saharan Africa	All	Female	All	All
197	CIV	SSA	999	1	999	999	2005	5.46359301697294	3.6141085552704	8.26006280750577	Sub-Saharan Africa	All	Female	All	All
198	CIV	SSA	999	1	999	999	2018	5.92974195805952	3.79474123163858	9.24885751560823	Sub-Saharan Africa	All	Female	All	All
199	CMR	SSA	999	0	999	999	1990	1.93261378282999	1.24428109783225	3.02113243236147	Sub-Saharan Africa	All	Male	All	All
200	CMR	SSA	999	0	999	999	2005	5.57403332099819	3.62239309803531	8.52889254105234	Sub-Saharan Africa	All	Male	All	All
201	CMR	SSA	999	0	999	999	2018	7.76678436656181	5.09860808541685	11.6738132094572	Sub-Saharan Africa	All	Male	All	All
202	CMR	SSA	999	1	999	999	1990	1.8122666771355	1.19366104320935	2.8081984588754	Sub-Saharan Africa	All	Female	All	All
203	CMR	SSA	999	1	999	999	2005	5.28361441468359	3.51362504117718	8.10768068435331	Sub-Saharan Africa	All	Female	All	All
204	CMR	SSA	999	1	999	999	2018	7.38430286057875	4.78386109848468	10.9998866590167	Sub-Saharan Africa	All	Female	All	All
205	COD	SSA	999	0	999	999	1990	1.56562834133669	0.560831796910387	4.35636773520931	Sub-Saharan Africa	All	Male	All	All
206	COD	SSA	999	0	999	999	2005	1.96872534195853	0.700659386982314	5.39524918457504	Sub-Saharan Africa	All	Male	All	All
207	COD	SSA	999	0	999	999	2018	2.06978448183067	0.740327055116335	5.67887288296544	Sub-Saharan Africa	All	Male	All	All
208	COD	SSA	999	1	999	999	1990	1.36388049452703	0.489266567235726	3.77795204370898	Sub-Saharan Africa	All	Female	All	All
209	COD	SSA	999	1	999	999	2005	1.73059407848079	0.617950995712403	4.78514175354516	Sub-Saharan Africa	All	Female	All	All
210	COD	SSA	999	1	999	999	2018	1.8336039065443	0.65244031287627	5.06171830889246	Sub-Saharan Africa	All	Female	All	All
211	COG	SSA	999	0	999	999	1990	2.23176692025282	1.461106379866	3.45322758138737	Sub-Saharan Africa	All	Male	All	All
212	COG	SSA	999	0	999	999	2005	7.03484957753907	4.52562117386355	10.6989777202122	Sub-Saharan Africa	All	Male	All	All
213	COG	SSA	999	0	999	999	2018	9.70348159808528	6.34354945659077	14.1648838508102	Sub-Saharan Africa	All	Male	All	All
214	COG	SSA	999	1	999	999	1990	2.10061075562625	1.36649949153641	3.26571379744799	Sub-Saharan Africa	All	Female	All	All
215	COG	SSA	999	1	999	999	2005	6.57417048110968	4.30017285942895	10.1728550648245	Sub-Saharan Africa	All	Female	All	All
216	COG	SSA	999	1	999	999	2018	9.14511287636859	6.03307831269323	13.403213211751	Sub-Saharan Africa	All	Female	All	All
217	COL	LAC	999	0	999	999	1990	15.7916708495785	11.7667339433846	21.0932284875133	Latin Amer/Caribbean	All	Male	All	All
218	COL	LAC	999	0	999	999	2005	13.6178924754986	10.1008435196725	18.1633216540123	Latin Amer/Caribbean	All	Male	All	All
219	COL	LAC	999	0	999	999	2018	20.7924761085987	15.4730477375957	27.4910418041462	Latin Amer/Caribbean	All	Male	All	All
220	COL	LAC	999	1	999	999	1990	14.5992556728888	10.7856684738395	19.9508339485854	Latin Amer/Caribbean	All	Female	All	All
221	COL	LAC	999	1	999	999	2005	12.5722497156192	9.26280750228581	17.1416242323174	Latin Amer/Caribbean	All	Female	All	All
222	COL	LAC	999	1	999	999	2018	19.0784575362448	14.0444325442094	25.9098573130203	Latin Amer/Caribbean	All	Female	All	All
223	COM	SSA	999	0	999	999	1990	5.24543690839847	3.43803472085468	8.02938481434867	Sub-Saharan Africa	All	Male	All	All
224	COM	SSA	999	0	999	999	2005	5.44749570816222	3.61623975349223	8.14874106423931	Sub-Saharan Africa	All	Male	All	All
225	COM	SSA	999	0	999	999	2018	7.78847583718605	5.21789585216649	11.7525223247229	Sub-Saharan Africa	All	Male	All	All
226	COM	SSA	999	1	999	999	1990	4.91963335486895	3.20470767768286	7.58970456030855	Sub-Saharan Africa	All	Female	All	All
227	COM	SSA	999	1	999	999	2005	5.15172659995085	3.38671455820019	7.74823503910685	Sub-Saharan Africa	All	Female	All	All
228	COM	SSA	999	1	999	999	2018	7.38177754762395	4.83659400141762	11.122011334445	Sub-Saharan Africa	All	Female	All	All
229	CPV	SSA	999	0	999	999	1990	2.37599534240277	1.54485763476817	3.69073365981485	Sub-Saharan Africa	All	Male	All	All
230	CPV	SSA	999	0	999	999	2005	7.8144805620429	5.14752484706875	11.7358298502125	Sub-Saharan Africa	All	Male	All	All
231	CPV	SSA	999	0	999	999	2018	3.38708278203668	2.16216319096287	5.28108704345476	Sub-Saharan Africa	All	Male	All	All
232	CPV	SSA	999	1	999	999	1990	2.26479684113191	1.49282794848248	3.50674029551734	Sub-Saharan Africa	All	Female	All	All
233	CPV	SSA	999	1	999	999	2005	7.14721642881323	4.73305532088565	10.7298774546353	Sub-Saharan Africa	All	Female	All	All
234	CPV	SSA	999	1	999	999	2018	3.11215284845556	2.02622308130208	4.9240383794004	Sub-Saharan Africa	All	Female	All	All
235	CRI	LAC	999	0	999	999	1990	9.52749892058569	6.22635394075552	14.4144009787259	Latin Amer/Caribbean	All	Male	All	All
236	CRI	LAC	999	0	999	999	2005	8.25952497774093	5.40069086229601	12.5353920888916	Latin Amer/Caribbean	All	Male	All	All
237	CRI	LAC	999	0	999	999	2018	6.26060650586524	4.07387228973448	9.53539875993621	Latin Amer/Caribbean	All	Male	All	All
238	CRI	LAC	999	1	999	999	1990	9.13156536987347	6.03658505004057	13.8093582614056	Latin Amer/Caribbean	All	Female	All	All
239	CRI	LAC	999	1	999	999	2005	7.88221020791581	5.19322701716702	11.9351716749073	Latin Amer/Caribbean	All	Female	All	All
240	CRI	LAC	999	1	999	999	2018	5.95628444418202	3.9260463544918	8.96154649233758	Latin Amer/Caribbean	All	Female	All	All
241	CUB	LAC	999	0	999	999	1990	14.520976375319	10.6129008361498	19.2230486321902	Latin Amer/Caribbean	All	Male	All	All
242	CUB	LAC	999	0	999	999	2005	10.952782932918	7.84090048621097	15.2037569027286	Latin Amer/Caribbean	All	Male	All	All
243	CUB	LAC	999	0	999	999	2018	9.73551050206274	7.10117511859899	13.4226595340876	Latin Amer/Caribbean	All	Male	All	All
244	CUB	LAC	999	1	999	999	1990	13.8588679652098	10.0176705199341	18.6451508125796	Latin Amer/Caribbean	All	Female	All	All
245	CUB	LAC	999	1	999	999	2005	10.3962766214861	7.55459277509548	14.5140187300152	Latin Amer/Caribbean	All	Female	All	All
246	CUB	LAC	999	1	999	999	2018	9.19111825006689	6.57621431708488	12.8292223031849	Latin Amer/Caribbean	All	Female	All	All
247	CYP	HIC	999	0	999	999	1990	3.04434868019306	1.56239288331474	6.02592335509105	High-Income Countries	All	Male	All	All
248	CYP	HIC	999	0	999	999	2005	3.84475588321622	1.96563355495205	7.60651381793448	High-Income Countries	All	Male	All	All
249	CYP	HIC	999	0	999	999	2018	3.36228847471011	1.71978656404763	6.66852748930359	High-Income Countries	All	Male	All	All
250	CYP	HIC	999	1	999	999	1990	2.57952682867148	1.28286685413873	5.3469834552452	High-Income Countries	All	Female	All	All
251	CYP	HIC	999	1	999	999	2005	3.24171121116074	1.61739245295668	6.7202175761125	High-Income Countries	All	Female	All	All
252	CYP	HIC	999	1	999	999	2018	2.85882998127257	1.42941364825814	5.93410164251835	High-Income Countries	All	Female	All	All
253	CZE	FSU	999	0	999	999	1990	1.84569321358844	1.48142760432932	2.26647853234676	Centr/East Eur & Centr Asia	All	Male	All	All
254	CZE	FSU	999	0	999	999	2005	1.654595276925	1.33676603105023	2.02849878298411	Centr/East Eur & Centr Asia	All	Male	All	All
255	CZE	FSU	999	0	999	999	2018	1.40447685932727	1.12366577070321	1.72928571911934	Centr/East Eur & Centr Asia	All	Male	All	All
256	CZE	FSU	999	1	999	999	1990	1.61624336661385	1.29770265078732	2.02085588627871	Centr/East Eur & Centr Asia	All	Female	All	All
257	CZE	FSU	999	1	999	999	2005	1.45672163067987	1.17655238821849	1.82317107740875	Centr/East Eur & Centr Asia	All	Female	All	All
258	CZE	FSU	999	1	999	999	2018	1.24806903924252	0.996980536667198	1.56454556654099	Centr/East Eur & Centr Asia	All	Female	All	All
259	DEU	HIC	999	0	999	999	1990	3.3447749639754	2.92303066650796	3.82219708424158	High-Income Countries	All	Male	All	All
260	DEU	HIC	999	0	999	999	2005	3.22262595686303	2.82260931321815	3.65509909197117	High-Income Countries	All	Male	All	All
261	DEU	HIC	999	0	999	999	2018	3.19416454059663	2.80304923104071	3.634227083905	High-Income Countries	All	Male	All	All
262	DEU	HIC	999	1	999	999	1990	2.33600608186914	2.03367976659686	2.67907698835119	High-Income Countries	All	Female	All	All
263	DEU	HIC	999	1	999	999	2005	2.31795952772357	2.02335563337569	2.65519489561692	High-Income Countries	All	Female	All	All
264	DEU	HIC	999	1	999	999	2018	2.3054156337382	2.02059819904479	2.63206436145068	High-Income Countries	All	Female	All	All
265	DJI	SSA	999	0	999	999	1990	11.5985868802523	7.43963785131669	17.5004370503314	Sub-Saharan Africa	All	Male	All	All
266	DJI	SSA	999	0	999	999	2005	8.94571108298081	5.78374519786165	13.3813188069963	Sub-Saharan Africa	All	Male	All	All
267	DJI	SSA	999	0	999	999	2018	19.695841176348	13.2846471554336	26.3735847247221	Sub-Saharan Africa	All	Male	All	All
268	DJI	SSA	999	1	999	999	1990	10.9077123639112	7.03036587295802	16.3821677456577	Sub-Saharan Africa	All	Female	All	All
269	DJI	SSA	999	1	999	999	2005	8.46676940950056	5.39965529952883	13.0070967915591	Sub-Saharan Africa	All	Female	All	All
270	DJI	SSA	999	1	999	999	2018	18.7642103238403	12.9935586056066	25.4558523231748	Sub-Saharan Africa	All	Female	All	All
271	DMA	LAC	999	0	999	999	1990	9.31212998253867	6.09617219283879	14.2158594812052	Latin Amer/Caribbean	All	Male	All	All
272	DMA	LAC	999	0	999	999	2005	7.11999066879125	4.65630824328508	10.8823844650738	Latin Amer/Caribbean	All	Male	All	All
273	DMA	LAC	999	0	999	999	2018	5.35574427931246	3.50105984968221	8.24112930324702	Latin Amer/Caribbean	All	Male	All	All
274	DMA	LAC	999	1	999	999	1990	9.01127996026008	5.85165101950387	13.738825898144	Latin Amer/Caribbean	All	Female	All	All
275	DMA	LAC	999	1	999	999	2005	6.85070511508806	4.44472910918694	10.4191817463992	Latin Amer/Caribbean	All	Female	All	All
276	DMA	LAC	999	1	999	999	2018	5.1328921373154	3.31563903093777	7.84704289234077	Latin Amer/Caribbean	All	Female	All	All
277	DNK	HIC	999	0	999	999	1990	1.72839533514998	1.41195020594358	2.11592728836581	High-Income Countries	All	Male	All	All
278	DNK	HIC	999	0	999	999	2005	1.77461084581634	1.45509041519352	2.17617346033264	High-Income Countries	All	Male	All	All
279	DNK	HIC	999	0	999	999	2018	2.08114014996916	1.70695149506591	2.55582196200588	High-Income Countries	All	Male	All	All
280	DNK	HIC	999	1	999	999	1990	1.34756301810058	1.10229212661769	1.65573221361335	High-Income Countries	All	Female	All	All
281	DNK	HIC	999	1	999	999	2005	1.41027388713229	1.15560222138202	1.731220955685	High-Income Countries	All	Female	All	All
282	DNK	HIC	999	1	999	999	2018	1.66103903929725	1.36284474306638	2.04069188423046	High-Income Countries	All	Female	All	All
283	DOM	LAC	999	0	999	999	1990	3.85786439063718	2.76778368219514	5.64409024702109	Latin Amer/Caribbean	All	Male	All	All
284	DOM	LAC	999	0	999	999	2005	10.1663587972987	7.40235262271637	14.1073919533969	Latin Amer/Caribbean	All	Male	All	All
285	DOM	LAC	999	0	999	999	2018	7.38413837538673	5.23981084067286	10.4149738548852	Latin Amer/Caribbean	All	Male	All	All
286	DOM	LAC	999	1	999	999	1990	3.74630811997482	2.6497624232012	5.48172798178492	Latin Amer/Caribbean	All	Female	All	All
287	DOM	LAC	999	1	999	999	2005	9.80635038947778	7.02893125731564	13.4681973786734	Latin Amer/Caribbean	All	Female	All	All
288	DOM	LAC	999	1	999	999	2018	7.02028783399948	4.94027728713403	10.1946660286493	Latin Amer/Caribbean	All	Female	All	All
289	DZA	MENA	999	0	999	999	1990	6.45498318308685	4.26475238684742	9.78212078597686	Mid. East/North Africa	All	Male	All	All
290	DZA	MENA	999	0	999	999	2005	5.44733265364988	3.61079529114854	8.24799279408496	Mid. East/North Africa	All	Male	All	All
291	DZA	MENA	999	0	999	999	2018	5.73873894790948	3.8072337576909	8.66881034577887	Mid. East/North Africa	All	Male	All	All
292	DZA	MENA	999	1	999	999	1990	6.39136100665859	4.23810673845097	9.8507949398304	Mid. East/North Africa	All	Female	All	All
293	DZA	MENA	999	1	999	999	2005	5.4340348799098	3.61069440094617	8.3808893729454	Mid. East/North Africa	All	Female	All	All
294	DZA	MENA	999	1	999	999	2018	5.72245139124895	3.80379489289183	8.8323563588979	Mid. East/North Africa	All	Female	All	All
295	ECU	LAC	999	0	999	999	1990	21.028847736333	16.263392588369	26.0593702181503	Latin Amer/Caribbean	All	Male	All	All
296	ECU	LAC	999	0	999	999	2005	7.3441495197444	5.1318399534796	10.6021932954754	Latin Amer/Caribbean	All	Male	All	All
297	ECU	LAC	999	0	999	999	2018	13.8898785282544	10.1388116879633	18.642756115228	Latin Amer/Caribbean	All	Male	All	All
298	ECU	LAC	999	1	999	999	1990	20.2314212644798	15.4578881962527	25.1196832940295	Latin Amer/Caribbean	All	Female	All	All
299	ECU	LAC	999	1	999	999	2005	7.02538182649645	4.92843828177694	10.1622533704109	Latin Amer/Caribbean	All	Female	All	All
300	ECU	LAC	999	1	999	999	2018	13.2842035011892	9.70976816457593	17.7782834820119	Latin Amer/Caribbean	All	Female	All	All
301	EGY	MENA	999	0	999	999	1990	2.75882089826118	2.15554726599899	3.47625582540633	Mid. East/North Africa	All	Male	All	All
302	EGY	MENA	999	0	999	999	2005	2.56108746672626	2.0079939703462	3.23790076196925	Mid. East/North Africa	All	Male	All	All
303	EGY	MENA	999	0	999	999	2018	2.55644037936281	1.99346563548058	3.22869385702329	Mid. East/North Africa	All	Male	All	All
304	EGY	MENA	999	1	999	999	1990	3.26760072881917	2.65644916800313	4.00767750203831	Mid. East/North Africa	All	Female	All	All
305	EGY	MENA	999	1	999	999	2005	3.04045752075442	2.47580050718389	3.72728028094378	Mid. East/North Africa	All	Female	All	All
306	EGY	MENA	999	1	999	999	2018	3.0301677585409	2.4618881514503	3.73005608588612	Mid. East/North Africa	All	Female	All	All
307	ERI	SSA	999	0	999	999	1990	5.44727127540948	3.56809685310989	8.37203678995694	Sub-Saharan Africa	All	Male	All	All
308	ERI	SSA	999	0	999	999	2005	6.30858527345677	4.12175762702282	9.62902208423605	Sub-Saharan Africa	All	Male	All	All
309	ERI	SSA	999	0	999	999	2018	9.48951050520706	6.26807865752048	13.9812579431985	Sub-Saharan Africa	All	Male	All	All
310	ERI	SSA	999	1	999	999	1990	5.16555984632681	3.3948010680701	7.96494570891512	Sub-Saharan Africa	All	Female	All	All
311	ERI	SSA	999	1	999	999	2005	5.98378435687984	3.95480663191004	8.8183804606073	Sub-Saharan Africa	All	Female	All	All
312	ERI	SSA	999	1	999	999	2018	8.94234337160738	5.97623725130242	13.2245669940564	Sub-Saharan Africa	All	Female	All	All
313	ESP	HIC	999	0	999	999	1990	2.78824447387006	2.27385584580212	3.40398581544424	High-Income Countries	All	Male	All	All
314	ESP	HIC	999	0	999	999	2005	3.07950818303592	2.50385272084864	3.75198903460739	High-Income Countries	All	Male	All	All
315	ESP	HIC	999	0	999	999	2018	3.31584086423307	2.70011326014157	4.05134328871669	High-Income Countries	All	Male	All	All
316	ESP	HIC	999	1	999	999	1990	2.44392478944459	1.97545364017644	3.02040615660197	High-Income Countries	All	Female	All	All
317	ESP	HIC	999	1	999	999	2005	2.70062653700999	2.17649884678285	3.3318145192751	High-Income Countries	All	Female	All	All
318	ESP	HIC	999	1	999	999	2018	2.93116739021073	2.35973768119715	3.61028330575634	High-Income Countries	All	Female	All	All
319	EST	FSU	999	0	999	999	1990	1.43376425039509	1.16698662515813	1.76247946224542	Centr/East Eur & Centr Asia	All	Male	All	All
320	EST	FSU	999	0	999	999	2005	2.05052405130338	1.69278390183982	2.5017171733954	Centr/East Eur & Centr Asia	All	Male	All	All
321	EST	FSU	999	0	999	999	2018	1.49400580209932	1.23606960370199	1.81127467554785	Centr/East Eur & Centr Asia	All	Male	All	All
322	EST	FSU	999	1	999	999	1990	1.08031172408819	0.880911884036984	1.32875203909491	Centr/East Eur & Centr Asia	All	Female	All	All
323	EST	FSU	999	1	999	999	2005	1.5454335957618	1.27978207737896	1.87611167574502	Centr/East Eur & Centr Asia	All	Female	All	All
324	EST	FSU	999	1	999	999	2018	1.1254343495084	0.933210166069673	1.36668334980822	Centr/East Eur & Centr Asia	All	Female	All	All
325	ETH	SSA	999	0	999	999	1990	3.65390578163129	2.77078346727613	4.80361764255915	Sub-Saharan Africa	All	Male	All	All
326	ETH	SSA	999	0	999	999	2005	5.87918031186673	4.49666335332831	7.66301148710585	Sub-Saharan Africa	All	Male	All	All
327	ETH	SSA	999	0	999	999	2018	7.30124213258056	5.61359779546363	9.47305242560383	Sub-Saharan Africa	All	Male	All	All
328	ETH	SSA	999	1	999	999	1990	3.47389333238297	2.66098649967395	4.5525508336673	Sub-Saharan Africa	All	Female	All	All
329	ETH	SSA	999	1	999	999	2005	5.54968958891778	4.26970062101464	7.18686988597923	Sub-Saharan Africa	All	Female	All	All
330	ETH	SSA	999	1	999	999	2018	6.87029509275234	5.28912677460532	8.90069751850508	Sub-Saharan Africa	All	Female	All	All
331	FIN	HIC	999	0	999	999	1990	2.25278788902954	1.9310414780336	2.61213400330647	High-Income Countries	All	Male	All	All
332	FIN	HIC	999	0	999	999	2005	1.80306013213886	1.55442977778294	2.09580810572184	High-Income Countries	All	Male	All	All
333	FIN	HIC	999	0	999	999	2018	1.78213456981597	1.53543149437331	2.0752493277296	High-Income Countries	All	Male	All	All
334	FIN	HIC	999	1	999	999	1990	1.61368623983394	1.39372279063944	1.87546248480206	High-Income Countries	All	Female	All	All
335	FIN	HIC	999	1	999	999	2005	1.31458170279121	1.1333440115711	1.52687875286222	High-Income Countries	All	Female	All	All
336	FIN	HIC	999	1	999	999	2018	1.30807649612617	1.12654248460179	1.52172118177109	High-Income Countries	All	Female	All	All
337	FJI	Asia	999	0	999	999	1990	1.37405177451623	0.956310368344746	2.07296067574972	Southeast and East Asia	All	Male	All	All
338	FJI	Asia	999	0	999	999	2005	3.61325876642371	2.49740634810341	5.34381524498177	Southeast and East Asia	All	Male	All	All
339	FJI	Asia	999	0	999	999	2018	3.39183607384	2.37301340041071	5.05586166637226	Southeast and East Asia	All	Male	All	All
340	FJI	Asia	999	1	999	999	1990	1.28358943558595	0.87673564017773	1.9082994880618	Southeast and East Asia	All	Female	All	All
341	FJI	Asia	999	1	999	999	2005	3.31449819374231	2.29421020662119	4.96261732512964	Southeast and East Asia	All	Female	All	All
342	FJI	Asia	999	1	999	999	2018	3.11743049988563	2.17091545642977	4.60708706929028	Southeast and East Asia	All	Female	All	All
343	FRA	HIC	999	0	999	999	1990	2.51297510436682	2.22509979778967	2.85439640013994	High-Income Countries	All	Male	All	All
344	FRA	HIC	999	0	999	999	2005	2.88965117667342	2.55407399713572	3.27978415500359	High-Income Countries	All	Male	All	All
345	FRA	HIC	999	0	999	999	2018	3.34283622518567	2.9490211255032	3.80064969330181	High-Income Countries	All	Male	All	All
346	FRA	HIC	999	1	999	999	1990	1.72605046376787	1.5149620035378	1.96266940688765	High-Income Countries	All	Female	All	All
347	FRA	HIC	999	1	999	999	2005	1.99599184105815	1.75312840435358	2.27680427709344	High-Income Countries	All	Female	All	All
348	FRA	HIC	999	1	999	999	2018	2.32070806709356	2.03575636444594	2.64428209440106	High-Income Countries	All	Female	All	All
349	FSM	Asia	999	0	999	999	1990	1.2333307748983	0.846705545082387	1.91043354006804	Southeast and East Asia	All	Male	All	All
350	FSM	Asia	999	0	999	999	2005	3.99606444121802	2.66483694787756	6.22623862751218	Southeast and East Asia	All	Male	All	All
351	FSM	Asia	999	0	999	999	2018	3.46345152719056	2.33040651224014	5.33970331323452	Southeast and East Asia	All	Male	All	All
352	FSM	Asia	999	1	999	999	1990	1.13951786816929	0.772646238593601	1.76126531422359	Southeast and East Asia	All	Female	All	All
353	FSM	Asia	999	1	999	999	2005	3.60290565250989	2.38308294417714	5.70302174824778	Southeast and East Asia	All	Female	All	All
354	FSM	Asia	999	1	999	999	2018	3.13450584712972	2.1120008270955	4.83352736524077	Southeast and East Asia	All	Female	All	All
355	GAB	SSA	999	0	999	999	1990	11.0677252499435	7.35846830003552	15.9130846540204	Sub-Saharan Africa	All	Male	All	All
356	GAB	SSA	999	0	999	999	2005	8.59643533091504	5.45485624833847	13.071055531048	Sub-Saharan Africa	All	Male	All	All
357	GAB	SSA	999	0	999	999	2018	7.0607794913277	4.59128094972802	10.9825152714036	Sub-Saharan Africa	All	Male	All	All
358	GAB	SSA	999	1	999	999	1990	10.3347163371225	6.93164103944133	15.1362474425985	Sub-Saharan Africa	All	Female	All	All
359	GAB	SSA	999	1	999	999	2005	8.02422906005395	5.15631057687315	12.2975173272613	Sub-Saharan Africa	All	Female	All	All
360	GAB	SSA	999	1	999	999	2018	6.66940225929851	4.23738398221903	10.4398667379581	Sub-Saharan Africa	All	Female	All	All
361	GBR	HIC	999	0	999	999	1990	4.93607275339468	4.3994649015469	5.57493882645774	High-Income Countries	All	Male	All	All
362	GBR	HIC	999	0	999	999	2005	4.11450949792448	3.6649393065964	4.62871593174996	High-Income Countries	All	Male	All	All
363	GBR	HIC	999	0	999	999	2018	4.49911069778387	4.00411458925852	5.07737544716568	High-Income Countries	All	Male	All	All
364	GBR	HIC	999	1	999	999	1990	4.5632716564944	4.04836080676109	5.15722192606468	High-Income Countries	All	Female	All	All
365	GBR	HIC	999	1	999	999	2005	3.86322791759856	3.42368780123662	4.36621255507488	High-Income Countries	All	Female	All	All
366	GBR	HIC	999	1	999	999	2018	4.26431899190859	3.77955132424411	4.82521527359807	High-Income Countries	All	Female	All	All
367	GEO	FSU	999	0	999	999	1990	0.0926740970900782	0.0620517803837968	0.142068780731394	Centr/East Eur & Centr Asia	All	Male	All	All
368	GEO	FSU	999	0	999	999	2005	2.62722920521131	1.78272571601432	3.92393536590289	Centr/East Eur & Centr Asia	All	Male	All	All
369	GEO	FSU	999	0	999	999	2018	1.90667458849603	1.32599161746022	2.75539141160044	Centr/East Eur & Centr Asia	All	Male	All	All
370	GEO	FSU	999	1	999	999	1990	0.0797652829918335	0.0525545329016532	0.123242242705165	Centr/East Eur & Centr Asia	All	Female	All	All
371	GEO	FSU	999	1	999	999	2005	2.23501057110346	1.52771172149323	3.31877724801093	Centr/East Eur & Centr Asia	All	Female	All	All
372	GEO	FSU	999	1	999	999	2018	1.62153177014479	1.11095942819851	2.36902868847705	Centr/East Eur & Centr Asia	All	Female	All	All
373	GHA	SSA	999	0	999	999	1990	4.9275205060496	3.36257184784692	7.13881787890948	Sub-Saharan Africa	All	Male	All	All
374	GHA	SSA	999	0	999	999	2005	6.75689765422222	4.62987555212367	9.66319689030496	Sub-Saharan Africa	All	Male	All	All
375	GHA	SSA	999	0	999	999	2018	7.33061298913448	5.0266675002971	10.5366042413822	Sub-Saharan Africa	All	Male	All	All
376	GHA	SSA	999	1	999	999	1990	5.00324988443177	3.47889336812258	7.37256218339504	Sub-Saharan Africa	All	Female	All	All
377	GHA	SSA	999	1	999	999	2005	6.86053015326569	4.79786728661206	10.0146867011264	Sub-Saharan Africa	All	Female	All	All
378	GHA	SSA	999	1	999	999	2018	7.45667372353875	5.14077750335476	10.9067107470201	Sub-Saharan Africa	All	Female	All	All
379	GIN	SSA	999	0	999	999	1990	1.32232861242836	0.860385328869581	2.06243994004649	Sub-Saharan Africa	All	Male	All	All
380	GIN	SSA	999	0	999	999	2005	5.42573752955536	3.56165968668365	8.06073589802181	Sub-Saharan Africa	All	Male	All	All
381	GIN	SSA	999	0	999	999	2018	2.29360887758694	1.47481862305443	3.56915406477596	Sub-Saharan Africa	All	Male	All	All
382	GIN	SSA	999	1	999	999	1990	1.25009653083989	0.805524568703335	1.94745076392935	Sub-Saharan Africa	All	Female	All	All
383	GIN	SSA	999	1	999	999	2005	5.04818333405637	3.33519199515372	7.66346678882637	Sub-Saharan Africa	All	Female	All	All
384	GIN	SSA	999	1	999	999	2018	2.11550626883637	1.38325006165464	3.37814841693675	Sub-Saharan Africa	All	Female	All	All
385	GMB	SSA	999	0	999	999	1990	20.9084184734469	14.496638917752	27.9028645796479	Sub-Saharan Africa	All	Male	All	All
386	GMB	SSA	999	0	999	999	2005	7.67297798889536	4.95388624614234	11.5253037281435	Sub-Saharan Africa	All	Male	All	All
387	GMB	SSA	999	0	999	999	2018	6.00360778891617	3.83197012743064	9.59973457255968	Sub-Saharan Africa	All	Male	All	All
388	GMB	SSA	999	1	999	999	1990	20.1214399397553	13.5937791385322	27.0547324677914	Sub-Saharan Africa	All	Female	All	All
389	GMB	SSA	999	1	999	999	2005	7.3505522075975	4.76091981051117	11.2258575273632	Sub-Saharan Africa	All	Female	All	All
390	GMB	SSA	999	1	999	999	2018	5.70992619710472	3.59839783820294	9.13256931295557	Sub-Saharan Africa	All	Female	All	All
391	GNB	SSA	999	0	999	999	1990	0.0464914145842004	0.0275910677802409	0.0791532281803601	Sub-Saharan Africa	All	Male	All	All
392	GNB	SSA	999	0	999	999	2005	5.14673713657431	3.38450475694021	7.90857555092391	Sub-Saharan Africa	All	Male	All	All
393	GNB	SSA	999	0	999	999	2018	7.60082213030056	5.04795542870871	11.4932896886044	Sub-Saharan Africa	All	Male	All	All
394	GNB	SSA	999	1	999	999	1990	0.0437854957874726	0.0261753941980873	0.075945826160619	Sub-Saharan Africa	All	Female	All	All
395	GNB	SSA	999	1	999	999	2005	4.82480827367818	3.19694808904613	7.37977808330456	Sub-Saharan Africa	All	Female	All	All
396	GNB	SSA	999	1	999	999	2018	7.12163873298569	4.66620659411036	10.8236488001185	Sub-Saharan Africa	All	Female	All	All
397	GNQ	SSA	999	0	999	999	1990	3.35831222981727	2.25231818583438	5.0619022654856	Sub-Saharan Africa	All	Male	All	All
398	GNQ	SSA	999	0	999	999	2005	6.57029543874762	4.33334955730189	9.87378529678915	Sub-Saharan Africa	All	Male	All	All
399	GNQ	SSA	999	0	999	999	2018	7.23838916489435	4.62476446935827	11.315663019366	Sub-Saharan Africa	All	Male	All	All
400	GNQ	SSA	999	1	999	999	1990	3.182549930676	2.10152974460935	4.79638303483835	Sub-Saharan Africa	All	Female	All	All
401	GNQ	SSA	999	1	999	999	2005	6.12599774229952	4.03674197499778	9.25832244338923	Sub-Saharan Africa	All	Female	All	All
402	GNQ	SSA	999	1	999	999	2018	6.72757688533718	4.34998857134956	10.3933530093208	Sub-Saharan Africa	All	Female	All	All
403	GRC	HIC	999	0	999	999	1990	2.32600035984637	1.92435771823342	2.80690464262404	High-Income Countries	All	Male	All	All
404	GRC	HIC	999	0	999	999	2005	2.36332290718977	1.95990796874915	2.8486878510999	High-Income Countries	All	Male	All	All
405	GRC	HIC	999	0	999	999	2018	2.20786125301713	1.8310341546386	2.66427093245115	High-Income Countries	All	Male	All	All
406	GRC	HIC	999	1	999	999	1990	1.91060893632486	1.58261662147833	2.31374235247215	High-Income Countries	All	Female	All	All
407	GRC	HIC	999	1	999	999	2005	1.94039906054239	1.6057491292736	2.35597198634849	High-Income Countries	All	Female	All	All
408	GRC	HIC	999	1	999	999	2018	1.79533743899894	1.48389192673444	2.17725709959678	High-Income Countries	All	Female	All	All
409	GRD	LAC	999	0	999	999	1990	14.340006111937	10.5377103901969	19.1105138552637	Latin Amer/Caribbean	All	Male	All	All
410	GRD	LAC	999	0	999	999	2005	9.29745165313593	6.75537907937407	12.8841747762457	Latin Amer/Caribbean	All	Male	All	All
411	GRD	LAC	999	0	999	999	2018	6.01606329470355	4.35830932170032	8.55015140104399	Latin Amer/Caribbean	All	Male	All	All
412	GRD	LAC	999	1	999	999	1990	13.3881626757773	9.82632059060782	17.9081189126728	Latin Amer/Caribbean	All	Female	All	All
413	GRD	LAC	999	1	999	999	2005	8.80517355201097	6.34566711900585	12.1714691643592	Latin Amer/Caribbean	All	Female	All	All
414	GRD	LAC	999	1	999	999	2018	5.70926206208762	4.08732363103129	8.09394284467214	Latin Amer/Caribbean	All	Female	All	All
415	GTM	LAC	999	0	999	999	1990	2.82038939949217	2.20616798836093	3.58148149125548	Latin Amer/Caribbean	All	Male	All	All
416	GTM	LAC	999	0	999	999	2005	5.54180056764052	4.34774590113794	7.02101907626379	Latin Amer/Caribbean	All	Male	All	All
417	GTM	LAC	999	0	999	999	2018	7.45673846626315	5.83278300408177	9.45627166970246	Latin Amer/Caribbean	All	Male	All	All
418	GTM	LAC	999	1	999	999	1990	2.82127827511505	2.27819513762429	3.49758938115176	Latin Amer/Caribbean	All	Female	All	All
419	GTM	LAC	999	1	999	999	2005	5.48836726776601	4.4462631015344	6.78582885212081	Latin Amer/Caribbean	All	Female	All	All
420	GTM	LAC	999	1	999	999	2018	7.29259191918476	5.90616692399016	9.0333651791321	Latin Amer/Caribbean	All	Female	All	All
421	GUY	LAC	999	0	999	999	1990	12.3347900493674	8.24284138911141	18.9867012200969	Latin Amer/Caribbean	All	Male	All	All
422	GUY	LAC	999	0	999	999	2005	7.43963199774496	4.95195960372754	11.4538310030441	Latin Amer/Caribbean	All	Male	All	All
423	GUY	LAC	999	0	999	999	2018	8.1528226940396	5.42161999778621	12.5959832297272	Latin Amer/Caribbean	All	Male	All	All
424	GUY	LAC	999	1	999	999	1990	12.2205157750621	8.0819449872171	18.5153689618591	Latin Amer/Caribbean	All	Female	All	All
425	GUY	LAC	999	1	999	999	2005	7.29191367893073	4.82737975636665	11.1300272808588	Latin Amer/Caribbean	All	Female	All	All
426	GUY	LAC	999	1	999	999	2018	7.94357872607952	5.25680998666818	12.0600271007651	Latin Amer/Caribbean	All	Female	All	All
427	HND	LAC	999	0	999	999	1990	5.84414450474919	4.22900969456339	8.06918845798286	Latin Amer/Caribbean	All	Male	All	All
428	HND	LAC	999	0	999	999	2005	7.0381162837077	5.08977978431097	9.67096111420262	Latin Amer/Caribbean	All	Male	All	All
429	HND	LAC	999	0	999	999	2018	10.5002099462575	7.58776039156927	14.4354338714737	Latin Amer/Caribbean	All	Male	All	All
430	HND	LAC	999	1	999	999	1990	5.24983885804988	4.20394364227411	6.61316950495952	Latin Amer/Caribbean	All	Female	All	All
431	HND	LAC	999	1	999	999	2005	6.27532410184427	5.03243125584778	7.9009361569525	Latin Amer/Caribbean	All	Female	All	All
432	HND	LAC	999	1	999	999	2018	9.33445518487379	7.47893871337899	11.750970691571	Latin Amer/Caribbean	All	Female	All	All
433	HRV	FSU	999	0	999	999	1990	2.01949664100225	1.55315297025495	2.61250286873885	Centr/East Eur & Centr Asia	All	Male	All	All
434	HRV	FSU	999	0	999	999	2005	2.54391049745509	1.96580228916165	3.25326995269877	Centr/East Eur & Centr Asia	All	Male	All	All
435	HRV	FSU	999	0	999	999	2018	2.05625675191298	1.57972658888383	2.63854568038673	Centr/East Eur & Centr Asia	All	Male	All	All
436	HRV	FSU	999	1	999	999	1990	1.78017422692746	1.3632236494669	2.30305301009384	Centr/East Eur & Centr Asia	All	Female	All	All
437	HRV	FSU	999	1	999	999	2005	2.24661625953807	1.72970224646419	2.87525482634224	Centr/East Eur & Centr Asia	All	Female	All	All
438	HRV	FSU	999	1	999	999	2018	1.8082100404412	1.38439425968059	2.33785501017583	Centr/East Eur & Centr Asia	All	Female	All	All
439	HTI	LAC	999	0	999	999	1990	3.20223674952663	2.17456543349804	4.8080552116771	Latin Amer/Caribbean	All	Male	All	All
440	HTI	LAC	999	0	999	999	2005	6.40393711280819	4.37867190628907	9.54320020415798	Latin Amer/Caribbean	All	Male	All	All
441	HTI	LAC	999	0	999	999	2018	3.3065349086178	2.24855653142145	4.96304872045411	Latin Amer/Caribbean	All	Male	All	All
442	HTI	LAC	999	1	999	999	1990	3.1351687778462	2.11668513838175	4.6870888424075	Latin Amer/Caribbean	All	Female	All	All
443	HTI	LAC	999	1	999	999	2005	6.24844746814802	4.23594225640286	9.33820237020363	Latin Amer/Caribbean	All	Female	All	All
444	HTI	LAC	999	1	999	999	2018	3.21458866715061	2.16100812555029	4.81220079504	Latin Amer/Caribbean	All	Female	All	All
445	HUN	FSU	999	0	999	999	1990	2.59488083745046	2.12066595308327	3.19366405021267	Centr/East Eur & Centr Asia	All	Male	All	All
446	HUN	FSU	999	0	999	999	2005	2.12798596245281	1.72948128547583	2.61995299244884	Centr/East Eur & Centr Asia	All	Male	All	All
447	HUN	FSU	999	0	999	999	2018	1.97025587123221	1.60663193758725	2.42503339573354	Centr/East Eur & Centr Asia	All	Male	All	All
448	HUN	FSU	999	1	999	999	1990	2.18944062944549	1.77920283316196	2.70042880299681	Centr/East Eur & Centr Asia	All	Female	All	All
449	HUN	FSU	999	1	999	999	2005	1.77584038479619	1.43626474158021	2.16308415923902	Centr/East Eur & Centr Asia	All	Female	All	All
450	HUN	FSU	999	1	999	999	2018	1.648721463835	1.332066401312	2.04390991294018	Centr/East Eur & Centr Asia	All	Female	All	All
451	IDN	Asia	999	0	999	999	1990	0.514658610550246	0.374743510783753	0.694948712821875	Southeast and East Asia	All	Male	All	All
452	IDN	Asia	999	0	999	999	2005	0.778276128828556	0.564311255426254	1.04719444967035	Southeast and East Asia	All	Male	All	All
453	IDN	Asia	999	0	999	999	2018	0.967119523446601	0.700256455582488	1.31401989934371	Southeast and East Asia	All	Male	All	All
454	IDN	Asia	999	1	999	999	1990	0.455026997497927	0.338542837413762	0.61503189962698	Southeast and East Asia	All	Female	All	All
455	IDN	Asia	999	1	999	999	2005	0.69099366414321	0.514037444801149	0.939110690723738	Southeast and East Asia	All	Female	All	All
456	IDN	Asia	999	1	999	999	2018	0.857733037366266	0.635417716815411	1.17757580057415	Southeast and East Asia	All	Female	All	All
457	IND	SAARC	999	0	999	999	1990	0.175888724322543	0.108406542068573	0.286112015949557	South Asia	All	Male	All	All
458	IND	SAARC	999	0	999	999	2005	0.223766405025715	0.140452441145695	0.358657230026738	South Asia	All	Male	All	All
459	IND	SAARC	999	0	999	999	2018	0.214715546084008	0.130510803904117	0.358449655022548	South Asia	All	Male	All	All
460	IND	SAARC	999	1	999	999	1990	0.125565623150912	0.076891790517573	0.203707969516061	South Asia	All	Female	All	All
461	IND	SAARC	999	1	999	999	2005	0.158103369536886	0.100703356371789	0.254391758516122	South Asia	All	Female	All	All
462	IND	SAARC	999	1	999	999	2018	0.152353311595831	0.0918491263305242	0.251476537537775	South Asia	All	Female	All	All
463	IRL	HIC	999	0	999	999	1990	4.16138662261125	3.32017282904916	5.1711902141221	High-Income Countries	All	Male	All	All
464	IRL	HIC	999	0	999	999	2005	3.18159719320263	2.54396079692658	3.9565806488776	High-Income Countries	All	Male	All	All
465	IRL	HIC	999	0	999	999	2018	3.41366598345381	2.72976257545437	4.24675452439629	High-Income Countries	All	Male	All	All
466	IRL	HIC	999	1	999	999	1990	3.71389274511374	2.95326437613803	4.65587250476657	High-Income Countries	All	Female	All	All
467	IRL	HIC	999	1	999	999	2005	2.86001781186702	2.27767304749736	3.59529728843275	High-Income Countries	All	Female	All	All
468	IRL	HIC	999	1	999	999	2018	3.0958192747408	2.46781085810062	3.88853250976425	High-Income Countries	All	Female	All	All
469	IRN	MENA	999	0	999	999	1990	2.87083166184026	2.48072811653243	3.33032296354884	Mid. East/North Africa	All	Male	All	All
470	IRN	MENA	999	0	999	999	2005	2.8832908490436	2.50571789614297	3.32009755059044	Mid. East/North Africa	All	Male	All	All
471	IRN	MENA	999	0	999	999	2018	2.75029862075455	2.38894974781736	3.16697936159746	Mid. East/North Africa	All	Male	All	All
472	IRN	MENA	999	1	999	999	1990	2.75302753189671	2.36939436829392	3.19094856569422	Mid. East/North Africa	All	Female	All	All
473	IRN	MENA	999	1	999	999	2005	2.76173226157491	2.38918152232798	3.1822208660304	Mid. East/North Africa	All	Female	All	All
474	IRN	MENA	999	1	999	999	2018	2.63202854567942	2.27153670893323	3.03258811994238	Mid. East/North Africa	All	Female	All	All
475	IRQ	MENA	999	0	999	999	1990	6.37435041474036	4.27712001624649	9.78586888979117	Mid. East/North Africa	All	Male	All	All
476	IRQ	MENA	999	0	999	999	2005	6.09089767242185	4.08256850747016	9.3051517205706	Mid. East/North Africa	All	Male	All	All
477	IRQ	MENA	999	0	999	999	2018	5.40333333044214	3.61659731339662	8.35390135071306	Mid. East/North Africa	All	Male	All	All
478	IRQ	MENA	999	1	999	999	1990	6.08048265593899	3.98971725912943	9.49025509781351	Mid. East/North Africa	All	Female	All	All
479	IRQ	MENA	999	1	999	999	2005	5.72172468039867	3.7478038254597	8.93492797295125	Mid. East/North Africa	All	Female	All	All
480	IRQ	MENA	999	1	999	999	2018	5.09405270668899	3.33137641220188	7.96245807190556	Mid. East/North Africa	All	Female	All	All
481	ISL	HIC	999	0	999	999	1990	3.77101462380454	3.16834931997171	4.51615533007258	High-Income Countries	All	Male	All	All
482	ISL	HIC	999	0	999	999	2005	3.17618649205855	2.67316213580201	3.8078632112837	High-Income Countries	All	Male	All	All
483	ISL	HIC	999	0	999	999	2018	4.0314527776416	3.32853093247841	4.90051878810198	High-Income Countries	All	Male	All	All
484	ISL	HIC	999	1	999	999	1990	3.27109582520207	2.72164759468373	3.94333238065036	High-Income Countries	All	Female	All	All
485	ISL	HIC	999	1	999	999	2005	2.7685468568403	2.30014724435662	3.33411624570408	High-Income Countries	All	Female	All	All
486	ISL	HIC	999	1	999	999	2018	3.51280354970879	2.89512273723598	4.28063168436169	High-Income Countries	All	Female	All	All
487	ISR	MENA	999	0	999	999	1990	6.72911323514149	5.80540030488706	7.74889175637097	Mid. East/North Africa	All	Male	All	All
488	ISR	MENA	999	0	999	999	2005	3.94449846232449	3.37177629344923	4.63537472150125	Mid. East/North Africa	All	Male	All	All
489	ISR	MENA	999	0	999	999	2018	4.25186482027097	3.64195816915983	4.96973433790117	Mid. East/North Africa	All	Male	All	All
490	ISR	MENA	999	1	999	999	1990	6.64065592515633	5.79105410059677	7.66937829968435	Mid. East/North Africa	All	Female	All	All
491	ISR	MENA	999	1	999	999	2005	3.87019132595381	3.31877441011018	4.53636867436161	Mid. East/North Africa	All	Female	All	All
492	ISR	MENA	999	1	999	999	2018	4.19582181404637	3.61744362961574	4.88851091589004	Mid. East/North Africa	All	Female	All	All
493	ITA	HIC	999	0	999	999	1990	1.83461096278235	1.60218567735106	2.09303732113962	High-Income Countries	All	Male	All	All
494	ITA	HIC	999	0	999	999	2005	1.77066444389861	1.55164423344198	2.01929254700428	High-Income Countries	All	Male	All	All
495	ITA	HIC	999	0	999	999	2018	1.70826825969627	1.4939826659471	1.9477553778188	High-Income Countries	All	Male	All	All
496	ITA	HIC	999	1	999	999	1990	1.45114333208296	1.27161646593645	1.6623245908525	High-Income Countries	All	Female	All	All
497	ITA	HIC	999	1	999	999	2005	1.39994513778127	1.22892522083754	1.60173963173399	High-Income Countries	All	Female	All	All
498	ITA	HIC	999	1	999	999	2018	1.35384533253526	1.18861078597137	1.54827519594291	High-Income Countries	All	Female	All	All
499	JAM	LAC	999	0	999	999	1990	10.5341992630883	8.02446541465262	13.9059982117984	Latin Amer/Caribbean	All	Male	All	All
500	JAM	LAC	999	0	999	999	2005	10.5943394015974	8.07385376417089	13.9534415718181	Latin Amer/Caribbean	All	Male	All	All
501	JAM	LAC	999	0	999	999	2018	9.04777854247403	6.89827907333919	11.9351572121213	Latin Amer/Caribbean	All	Male	All	All
502	JAM	LAC	999	1	999	999	1990	10.8625690779065	8.25243873800427	14.4134672717927	Latin Amer/Caribbean	All	Female	All	All
503	JAM	LAC	999	1	999	999	2005	10.9473695032454	8.32106268792	14.5080929598076	Latin Amer/Caribbean	All	Female	All	All
504	JAM	LAC	999	1	999	999	2018	9.32582223788145	7.09384480381496	12.3514443705928	Latin Amer/Caribbean	All	Female	All	All
505	JOR	MENA	999	0	999	999	1990	6.47087819313698	4.89015012516629	8.44996554860218	Mid. East/North Africa	All	Male	All	All
506	JOR	MENA	999	0	999	999	2005	10.3419283281449	7.81185252736407	13.4699279184608	Mid. East/North Africa	All	Male	All	All
507	JOR	MENA	999	0	999	999	2018	6.91573397428891	5.22086988169694	9.05188384333536	Mid. East/North Africa	All	Male	All	All
508	JOR	MENA	999	1	999	999	1990	6.7385495676975	5.08203638142189	8.85258780424411	Mid. East/North Africa	All	Female	All	All
509	JOR	MENA	999	1	999	999	2005	10.9677264986706	8.23652285589197	14.3754185844169	Mid. East/North Africa	All	Female	All	All
510	JOR	MENA	999	1	999	999	2018	7.36494965915633	5.54040419872456	9.70447007203081	Mid. East/North Africa	All	Female	All	All
511	JPN	Asia	999	0	999	999	1990	2.80063492226573	2.36447738075026	3.32564566017903	Southeast and East Asia	All	Male	All	All
512	JPN	Asia	999	0	999	999	2005	2.4239802832032	2.04875335662361	2.87435875376017	Southeast and East Asia	All	Male	All	All
513	JPN	Asia	999	0	999	999	2018	2.07914058239612	1.75386313435392	2.4680359200413	Southeast and East Asia	All	Male	All	All
514	JPN	Asia	999	1	999	999	1990	2.3022266389148	1.93209790812696	2.71401805925261	Southeast and East Asia	All	Female	All	All
515	JPN	Asia	999	1	999	999	2005	1.9788113901218	1.66705402990651	2.33061449555343	Southeast and East Asia	All	Female	All	All
516	JPN	Asia	999	1	999	999	2018	1.69170903866534	1.42303587761323	1.9983637665203	Southeast and East Asia	All	Female	All	All
517	KAZ	FSU	999	0	999	999	1990	0.870673254112214	0.597142054140903	1.32678264537402	Centr/East Eur & Centr Asia	All	Male	All	All
518	KAZ	FSU	999	0	999	999	2005	2.62543123641116	1.68963857558261	4.14019430386258	Centr/East Eur & Centr Asia	All	Male	All	All
519	KAZ	FSU	999	0	999	999	2018	1.48456403908807	1.01828649135619	2.20877666991913	Centr/East Eur & Centr Asia	All	Male	All	All
520	KAZ	FSU	999	1	999	999	1990	0.743270691622048	0.506513082107673	1.10198828018805	Centr/East Eur & Centr Asia	All	Female	All	All
521	KAZ	FSU	999	1	999	999	2005	2.25388556704149	1.44413037315358	3.57750694874406	Centr/East Eur & Centr Asia	All	Female	All	All
522	KAZ	FSU	999	1	999	999	2018	1.27376218208661	0.877462986073101	1.89569071927767	Centr/East Eur & Centr Asia	All	Female	All	All
523	KEN	SSA	999	0	999	999	1990	1.77287668433581	1.03201167204934	3.01473730053111	Sub-Saharan Africa	All	Male	All	All
524	KEN	SSA	999	0	999	999	2005	1.42481495854417	0.826583094437807	2.43668236338053	Sub-Saharan Africa	All	Male	All	All
525	KEN	SSA	999	0	999	999	2018	1.0321756618171	0.600181311132403	1.75380019658464	Sub-Saharan Africa	All	Male	All	All
526	KEN	SSA	999	1	999	999	1990	1.47035613289613	0.898093151076548	2.37546764537698	Sub-Saharan Africa	All	Female	All	All
527	KEN	SSA	999	1	999	999	2005	1.17271793736665	0.719292984564411	1.92303716965666	Sub-Saharan Africa	All	Female	All	All
528	KEN	SSA	999	1	999	999	2018	0.849963921285262	0.521477082208355	1.37868106955331	Sub-Saharan Africa	All	Female	All	All
529	KGZ	FSU	999	0	999	999	1990	3.72512619437356	2.50612327987562	5.64164022624802	Centr/East Eur & Centr Asia	All	Male	All	All
530	KGZ	FSU	999	0	999	999	2005	2.40712849684033	1.61066875687425	3.76858569991909	Centr/East Eur & Centr Asia	All	Male	All	All
531	KGZ	FSU	999	0	999	999	2018	4.91096606113262	3.34736978042147	7.39830733991613	Centr/East Eur & Centr Asia	All	Male	All	All
532	KGZ	FSU	999	1	999	999	1990	3.23342792740042	2.15287713357164	4.92332575971185	Centr/East Eur & Centr Asia	All	Female	All	All
533	KGZ	FSU	999	1	999	999	2005	2.12218006346882	1.41378515945972	3.31854560928511	Centr/East Eur & Centr Asia	All	Female	All	All
534	KGZ	FSU	999	1	999	999	2018	4.31360728470452	2.91098882491582	6.50326215786931	Centr/East Eur & Centr Asia	All	Female	All	All
535	KHM	Asia	999	0	999	999	1990	0.11718870975221	0.0758390849061512	0.183043394995858	Southeast and East Asia	All	Male	All	All
536	KHM	Asia	999	0	999	999	2005	2.61069644444374	1.95480797850855	3.57104850942604	Southeast and East Asia	All	Male	All	All
537	KHM	Asia	999	0	999	999	2018	4.4799925135577	3.34291748716098	6.16673331034536	Southeast and East Asia	All	Male	All	All
538	KHM	Asia	999	1	999	999	1990	0.100707464058802	0.0675715028057911	0.149726550350173	Southeast and East Asia	All	Female	All	All
539	KHM	Asia	999	1	999	999	2005	2.14831889407176	1.69065025871306	2.74771389090291	Southeast and East Asia	All	Female	All	All
540	KHM	Asia	999	1	999	999	2018	3.66882519402884	2.84068183000704	4.70466110534677	Southeast and East Asia	All	Female	All	All
541	KIR	Asia	999	0	999	999	1990	1.09857735965911	0.699242386196327	1.72513592957744	Southeast and East Asia	All	Male	All	All
542	KIR	Asia	999	0	999	999	2005	2.19416584462351	1.39572363329648	3.45429595225143	Southeast and East Asia	All	Male	All	All
543	KIR	Asia	999	0	999	999	2018	2.1322721171366	1.35886775076007	3.35452579573735	Southeast and East Asia	All	Male	All	All
544	KIR	Asia	999	1	999	999	1990	1.00492665949919	0.62734942261204	1.60568784520709	Southeast and East Asia	All	Female	All	All
545	KIR	Asia	999	1	999	999	2005	1.98731974209147	1.24563710680852	3.15320966836256	Southeast and East Asia	All	Female	All	All
546	KIR	Asia	999	1	999	999	2018	1.90162229852815	1.19095009762092	3.02116067960727	Southeast and East Asia	All	Female	All	All
547	KOR	Asia	999	0	999	999	1990	1.28240770285909	1.18109444821904	1.39401663802983	Southeast and East Asia	All	Male	All	All
548	KOR	Asia	999	0	999	999	2005	1.20659687455373	1.10930446992219	1.31512567059846	Southeast and East Asia	All	Male	All	All
549	KOR	Asia	999	0	999	999	2018	1.0909380488458	1.00542782695061	1.18271007588865	Southeast and East Asia	All	Male	All	All
550	KOR	Asia	999	1	999	999	1990	0.853302387774194	0.784132700195936	0.929157720435633	Southeast and East Asia	All	Female	All	All
551	KOR	Asia	999	1	999	999	2005	0.804987019231653	0.739722168045577	0.87877705811477	Southeast and East Asia	All	Female	All	All
552	KOR	Asia	999	1	999	999	2018	0.718142443625702	0.66138595317144	0.779167157112722	Southeast and East Asia	All	Female	All	All
553	KWT	MENA	999	0	999	999	1990	3.88169807083958	2.56532789180698	5.92856247614101	Mid. East/North Africa	All	Male	All	All
554	KWT	MENA	999	0	999	999	2005	15.1917946094614	10.0048232172307	22.9455138871208	Mid. East/North Africa	All	Male	All	All
555	KWT	MENA	999	0	999	999	2018	9.73572632108766	6.39410256317589	14.8079878730874	Mid. East/North Africa	All	Male	All	All
556	KWT	MENA	999	1	999	999	1990	4.08989903911182	2.69453177336488	6.24223954050859	Mid. East/North Africa	All	Female	All	All
557	KWT	MENA	999	1	999	999	2005	15.6032365046984	10.21929687117	23.8032956557427	Mid. East/North Africa	All	Female	All	All
558	KWT	MENA	999	1	999	999	2018	10.0377809423452	6.58646797342399	15.4204150329944	Mid. East/North Africa	All	Female	All	All
559	LAO	Asia	999	0	999	999	1990	0.502788354114782	0.355005520346633	0.70472013138298	Southeast and East Asia	All	Male	All	All
560	LAO	Asia	999	0	999	999	2005	1.16694003635461	0.869430836044125	1.55912246842788	Southeast and East Asia	All	Male	All	All
561	LAO	Asia	999	0	999	999	2018	1.53393880515	1.15137244109373	2.05775918917758	Southeast and East Asia	All	Male	All	All
562	LAO	Asia	999	1	999	999	1990	0.446950865676629	0.316263336811486	0.630490957157165	Southeast and East Asia	All	Female	All	All
563	LAO	Asia	999	1	999	999	2005	1.05233925478029	0.786908686638073	1.39752748944665	Southeast and East Asia	All	Female	All	All
564	LAO	Asia	999	1	999	999	2018	1.39385633058611	1.04537606238377	1.8394569306558	Southeast and East Asia	All	Female	All	All
565	LBN	MENA	999	0	999	999	1990	7.97000477184835	6.6873710617304	9.58798318915056	Mid. East/North Africa	All	Male	All	All
566	LBN	MENA	999	0	999	999	2005	4.8166558016775	4.023122979738	5.80929966637891	Mid. East/North Africa	All	Male	All	All
567	LBN	MENA	999	0	999	999	2018	7.20132067089811	6.01468078338343	8.65469804582056	Mid. East/North Africa	All	Male	All	All
568	LBN	MENA	999	1	999	999	1990	5.73429930306565	4.75444091085802	6.90406962714613	Mid. East/North Africa	All	Female	All	All
569	LBN	MENA	999	1	999	999	2005	3.6290043412327	2.99941822703257	4.4011728059402	Mid. East/North Africa	All	Female	All	All
570	LBN	MENA	999	1	999	999	2018	5.39651223765331	4.47245548830899	6.51833301160061	Mid. East/North Africa	All	Female	All	All
571	LBR	SSA	999	0	999	999	1990	2.35358540080274	1.48548158820544	3.8073842475309	Sub-Saharan Africa	All	Male	All	All
572	LBR	SSA	999	0	999	999	2005	4.06668113378694	2.57067466057433	6.33562440256802	Sub-Saharan Africa	All	Male	All	All
573	LBR	SSA	999	0	999	999	2018	9.98592770375815	6.52449236847343	14.6871533807084	Sub-Saharan Africa	All	Male	All	All
574	LBR	SSA	999	1	999	999	1990	2.22904745162077	1.41494664496519	3.63003763300968	Sub-Saharan Africa	All	Female	All	All
575	LBR	SSA	999	1	999	999	2005	3.80188793005119	2.44691256839452	5.99693428830492	Sub-Saharan Africa	All	Female	All	All
576	LBR	SSA	999	1	999	999	2018	9.39194824586395	6.16215704363371	14.2137851652185	Sub-Saharan Africa	All	Female	All	All
577	LBY	MENA	999	0	999	999	1990	5.26556392459391	3.58024167275344	8.07235409476427	Mid. East/North Africa	All	Male	All	All
578	LBY	MENA	999	0	999	999	2005	6.76526323267569	4.61437778016601	10.1426079820939	Mid. East/North Africa	All	Male	All	All
579	LBY	MENA	999	0	999	999	2018	5.79793726779641	3.90163970132916	8.66322065319165	Mid. East/North Africa	All	Male	All	All
580	LBY	MENA	999	1	999	999	1990	5.22639193785298	3.47020576522131	8.04491520062774	Mid. East/North Africa	All	Female	All	All
581	LBY	MENA	999	1	999	999	2005	6.61983386557073	4.45232875502681	10.0749737707541	Mid. East/North Africa	All	Female	All	All
582	LBY	MENA	999	1	999	999	2018	5.65594455342133	3.80532929324743	8.55415355111899	Mid. East/North Africa	All	Female	All	All
583	LCA	LAC	999	0	999	999	1990	9.72630654287496	7.00001517791274	13.7423668206832	Latin Amer/Caribbean	All	Male	All	All
584	LCA	LAC	999	0	999	999	2005	9.24200935316161	6.65617319848907	13.0791841648617	Latin Amer/Caribbean	All	Male	All	All
585	LCA	LAC	999	0	999	999	2018	8.90982327558379	6.45324855306706	12.6759968550753	Latin Amer/Caribbean	All	Male	All	All
586	LCA	LAC	999	1	999	999	1990	9.27403395687685	6.60463960250895	13.047860355268	Latin Amer/Caribbean	All	Female	All	All
587	LCA	LAC	999	1	999	999	2005	8.87289051771238	6.34486952443206	12.5270386245357	Latin Amer/Caribbean	All	Female	All	All
588	LCA	LAC	999	1	999	999	2018	8.52841783546286	6.07106321248226	12.022012975559	Latin Amer/Caribbean	All	Female	All	All
589	LKA	SAARC	999	0	999	999	1990	2.81581645500413	2.05387224393767	3.92008104412326	South Asia	All	Male	All	All
590	LKA	SAARC	999	0	999	999	2005	7.63615407559077	5.60179781589754	10.1701078450335	South Asia	All	Male	All	All
591	LKA	SAARC	999	0	999	999	2018	6.19331421732508	4.51859240891202	8.49504186134407	South Asia	All	Male	All	All
592	LKA	SAARC	999	1	999	999	1990	2.74151798927589	1.98215072189592	3.8248977552577	South Asia	All	Female	All	All
593	LKA	SAARC	999	1	999	999	2005	7.40767000951415	5.392282472685	9.86375383932331	South Asia	All	Female	All	All
594	LKA	SAARC	999	1	999	999	2018	5.98800968003601	4.3368072885294	8.18781266840028	South Asia	All	Female	All	All
595	LSO	SSA	999	0	999	999	1990	4.97835395330343	3.24109191650389	7.65578373985484	Sub-Saharan Africa	All	Male	All	All
596	LSO	SSA	999	0	999	999	2005	6.17960154281492	4.08645571952226	9.20914875599698	Sub-Saharan Africa	All	Male	All	All
597	LSO	SSA	999	0	999	999	2018	14.8103352640814	10.1576502270826	20.6817791078416	Sub-Saharan Africa	All	Male	All	All
598	LSO	SSA	999	1	999	999	1990	4.68130357575085	3.05724968013118	7.17976667277597	Sub-Saharan Africa	All	Female	All	All
599	LSO	SSA	999	1	999	999	2005	5.7599782429754	3.76639037323108	8.72683059605193	Sub-Saharan Africa	All	Female	All	All
600	LSO	SSA	999	1	999	999	2018	13.7004624513742	9.35862507573452	19.2438857068835	Sub-Saharan Africa	All	Female	All	All
601	LTU	FSU	999	0	999	999	1990	1.17592635218572	0.943685438028564	1.46106048528617	Centr/East Eur & Centr Asia	All	Male	All	All
602	LTU	FSU	999	0	999	999	2005	1.37364950366225	1.10727529433344	1.69926813368953	Centr/East Eur & Centr Asia	All	Male	All	All
603	LTU	FSU	999	0	999	999	2018	1.34137823734102	1.07576186316552	1.65975722222662	Centr/East Eur & Centr Asia	All	Male	All	All
604	LTU	FSU	999	1	999	999	1990	0.964072480682516	0.764983883529589	1.19883467197044	Centr/East Eur & Centr Asia	All	Female	All	All
605	LTU	FSU	999	1	999	999	2005	1.12171652138648	0.893978354727653	1.39777069487455	Centr/East Eur & Centr Asia	All	Female	All	All
606	LTU	FSU	999	1	999	999	2018	1.07453171812275	0.857341185601319	1.34256694069269	Centr/East Eur & Centr Asia	All	Female	All	All
607	LUX	HIC	999	0	999	999	1990	3.18643328359788	2.35757021979153	4.26939596412794	High-Income Countries	All	Male	All	All
608	LUX	HIC	999	0	999	999	2005	3.50799135067686	2.60338518322203	4.69545370826919	High-Income Countries	All	Male	All	All
609	LUX	HIC	999	0	999	999	2018	3.70751751221305	2.75323681013788	4.95733352804496	High-Income Countries	All	Male	All	All
610	LUX	HIC	999	1	999	999	1990	2.66661637296666	2.00259677634632	3.58201747367067	High-Income Countries	All	Female	All	All
611	LUX	HIC	999	1	999	999	2005	2.99743327100054	2.2465536352069	3.99298902912832	High-Income Countries	All	Female	All	All
612	LUX	HIC	999	1	999	999	2018	3.22314046395585	2.41512676786679	4.29774206150109	High-Income Countries	All	Female	All	All
613	LVA	FSU	999	0	999	999	1990	1.3119631458636	1.05779441367918	1.61717703217599	Centr/East Eur & Centr Asia	All	Male	All	All
614	LVA	FSU	999	0	999	999	2005	1.23254817660677	0.995407666957262	1.52091973868135	Centr/East Eur & Centr Asia	All	Male	All	All
615	LVA	FSU	999	0	999	999	2018	1.18366977354277	0.95085691962494	1.4615857639865	Centr/East Eur & Centr Asia	All	Male	All	All
616	LVA	FSU	999	1	999	999	1990	1.02698788656697	0.832437645265282	1.26867154255629	Centr/East Eur & Centr Asia	All	Female	All	All
617	LVA	FSU	999	1	999	999	2005	0.963928730018972	0.782390785934742	1.19317112916648	Centr/East Eur & Centr Asia	All	Female	All	All
618	LVA	FSU	999	1	999	999	2018	0.91981785869829	0.747282157804508	1.1393595043411	Centr/East Eur & Centr Asia	All	Female	All	All
619	MAR	MENA	999	0	999	999	1990	4.30869969203956	2.90815312565236	6.35968675425907	Mid. East/North Africa	All	Male	All	All
620	MAR	MENA	999	0	999	999	2005	4.99203438265444	3.37567262593452	7.30750792407407	Mid. East/North Africa	All	Male	All	All
621	MAR	MENA	999	0	999	999	2018	4.76506055117101	3.22855458375765	7.03773804073234	Mid. East/North Africa	All	Male	All	All
622	MAR	MENA	999	1	999	999	1990	4.24647837372206	2.88048455513001	6.38550150412508	Mid. East/North Africa	All	Female	All	All
623	MAR	MENA	999	1	999	999	2005	5.00521600237016	3.40883696572217	7.51141542605605	Mid. East/North Africa	All	Female	All	All
624	MAR	MENA	999	1	999	999	2018	4.73945301058629	3.19521307507486	7.11001336135496	Mid. East/North Africa	All	Female	All	All
625	MDA	FSU	999	0	999	999	1990	1.63356996199707	1.13206948852405	2.48078294142977	Centr/East Eur & Centr Asia	All	Male	All	All
626	MDA	FSU	999	0	999	999	2005	2.43152891785544	1.650330359364	3.68875911352174	Centr/East Eur & Centr Asia	All	Male	All	All
627	MDA	FSU	999	0	999	999	2018	0.679875808672169	0.464484784421004	1.01228461348559	Centr/East Eur & Centr Asia	All	Male	All	All
628	MDA	FSU	999	1	999	999	1990	1.42084317429103	0.976753387869327	2.10357635124519	Centr/East Eur & Centr Asia	All	Female	All	All
629	MDA	FSU	999	1	999	999	2005	2.0797219104422	1.38317053577002	3.17972112213627	Centr/East Eur & Centr Asia	All	Female	All	All
630	MDA	FSU	999	1	999	999	2018	0.579442481174464	0.396205624130202	0.885355591901149	Centr/East Eur & Centr Asia	All	Female	All	All
631	MDG	SSA	999	0	999	999	1990	5.81747873734665	3.74665561375569	8.96087018437468	Sub-Saharan Africa	All	Male	All	All
632	MDG	SSA	999	0	999	999	2005	4.12892866957754	2.69508897853498	6.49472921770835	Sub-Saharan Africa	All	Male	All	All
633	MDG	SSA	999	0	999	999	2018	5.03861385497903	3.25205353808317	7.82818315167137	Sub-Saharan Africa	All	Male	All	All
634	MDG	SSA	999	1	999	999	1990	5.58452985591492	3.59517618449825	8.69263442426504	Sub-Saharan Africa	All	Female	All	All
635	MDG	SSA	999	1	999	999	2005	3.92982426580165	2.51995217152472	6.03519108444129	Sub-Saharan Africa	All	Female	All	All
636	MDG	SSA	999	1	999	999	2018	4.75100692330839	3.06834541231117	7.34060172633085	Sub-Saharan Africa	All	Female	All	All
637	MDV	SAARC	999	0	999	999	1990	8.24147183215875	5.05393875762871	12.468932180325	South Asia	All	Male	All	All
638	MDV	SAARC	999	0	999	999	2005	6.32248448160512	3.81170759170908	10.6433393363193	South Asia	All	Male	All	All
639	MDV	SAARC	999	0	999	999	2018	3.25728492182127	1.92245714531838	5.64026157210133	South Asia	All	Male	All	All
640	MDV	SAARC	999	1	999	999	1990	7.97925360972548	4.81001179496395	12.0541126639815	South Asia	All	Female	All	All
641	MDV	SAARC	999	1	999	999	2005	5.96315809096222	3.5197077964635	9.84820267687165	South Asia	All	Female	All	All
642	MDV	SAARC	999	1	999	999	2018	2.89365932715354	1.69493380298921	5.00373001814935	South Asia	All	Female	All	All
643	MEX	LAC	999	0	999	999	1990	10.4346926356538	9.33500099764339	11.6768918027373	Latin Amer/Caribbean	All	Male	All	All
644	MEX	LAC	999	0	999	999	2005	9.89767157418891	8.81792302152226	11.1425479771221	Latin Amer/Caribbean	All	Male	All	All
645	MEX	LAC	999	0	999	999	2018	9.58355714254742	8.57171371610274	10.7379714657175	Latin Amer/Caribbean	All	Male	All	All
646	MEX	LAC	999	1	999	999	1990	9.10611343137323	8.15210075999802	10.2249989198812	Latin Amer/Caribbean	All	Female	All	All
647	MEX	LAC	999	1	999	999	2005	8.65671126645286	7.73036240732185	9.76618375015649	Latin Amer/Caribbean	All	Female	All	All
648	MEX	LAC	999	1	999	999	2018	8.30970272260008	7.4382687824296	9.36915289183149	Latin Amer/Caribbean	All	Female	All	All
649	MHL	Asia	999	0	999	999	1990	1.21406285323671	0.828254085466552	1.86123087767518	Southeast and East Asia	All	Male	All	All
650	MHL	Asia	999	0	999	999	2005	3.19874551304821	2.23795058103779	4.81269236537585	Southeast and East Asia	All	Male	All	All
651	MHL	Asia	999	0	999	999	2018	2.96958091684745	2.05787231646181	4.43754113043544	Southeast and East Asia	All	Male	All	All
652	MHL	Asia	999	1	999	999	1990	1.13752525744974	0.774596563191633	1.71089167489783	Southeast and East Asia	All	Female	All	All
653	MHL	Asia	999	1	999	999	2005	2.98585533190681	2.03623098499824	4.50948183999657	Southeast and East Asia	All	Female	All	All
654	MHL	Asia	999	1	999	999	2018	2.70619316499628	1.87830135050031	4.09952061936573	Southeast and East Asia	All	Female	All	All
655	MKD	FSU	999	0	999	999	1990	0.988098392768879	0.749273781781165	1.30116899564548	Centr/East Eur & Centr Asia	All	Male	All	All
656	MKD	FSU	999	0	999	999	2005	2.80944250543652	2.16156007098227	3.65382380352625	Centr/East Eur & Centr Asia	All	Male	All	All
657	MKD	FSU	999	0	999	999	2018	6.26102643271754	4.79167453937931	8.19217886436468	Centr/East Eur & Centr Asia	All	Male	All	All
658	MKD	FSU	999	1	999	999	1990	0.923753531830685	0.704431284144718	1.22772025637954	Centr/East Eur & Centr Asia	All	Female	All	All
659	MKD	FSU	999	1	999	999	2005	2.61117883343208	1.99763611071822	3.42246883135691	Centr/East Eur & Centr Asia	All	Female	All	All
660	MKD	FSU	999	1	999	999	2018	5.80971061420278	4.43422989504835	7.67184387763016	Centr/East Eur & Centr Asia	All	Female	All	All
661	MLI	SSA	999	0	999	999	1990	1.64346003400639	1.01458262362403	2.75667098513787	Sub-Saharan Africa	All	Male	All	All
662	MLI	SSA	999	0	999	999	2005	4.62313698575645	2.96762916487448	7.34523334644403	Sub-Saharan Africa	All	Male	All	All
663	MLI	SSA	999	0	999	999	2018	2.43105959035932	1.48485138147161	4.00088982793999	Sub-Saharan Africa	All	Male	All	All
664	MLI	SSA	999	1	999	999	1990	1.54698156206388	0.953217642148823	2.61206560068352	Sub-Saharan Africa	All	Female	All	All
665	MLI	SSA	999	1	999	999	2005	4.3705795771279	2.82609157412078	7.09043385611593	Sub-Saharan Africa	All	Female	All	All
666	MLI	SSA	999	1	999	999	2018	2.28682925767664	1.4316274634189	3.76755660634687	Sub-Saharan Africa	All	Female	All	All
667	MLT	HIC	999	0	999	999	1990	4.24889081660798	3.19380929928124	5.67665846364145	High-Income Countries	All	Male	All	All
668	MLT	HIC	999	0	999	999	2005	5.50652704377871	4.14108506008597	7.32107285064988	High-Income Countries	All	Male	All	All
669	MLT	HIC	999	0	999	999	2018	6.60644210523617	4.96342431737484	8.84067547355319	High-Income Countries	All	Male	All	All
670	MLT	HIC	999	1	999	999	1990	3.65591200165884	2.7447396988021	4.96982071857363	High-Income Countries	All	Female	All	All
671	MLT	HIC	999	1	999	999	2005	4.74527226767222	3.54247148742712	6.39753710758516	High-Income Countries	All	Female	All	All
672	MLT	HIC	999	1	999	999	2018	5.69911949208944	4.26130830430758	7.71998438911028	High-Income Countries	All	Female	All	All
673	MMR	Asia	999	0	999	999	1990	0.462062414706452	0.300094768504783	0.74925950210298	Southeast and East Asia	All	Male	All	All
674	MMR	Asia	999	0	999	999	2005	2.19121627469828	1.49254126287	3.39296261348612	Southeast and East Asia	All	Male	All	All
675	MMR	Asia	999	0	999	999	2018	3.01310062157277	2.07274833353808	4.73605508333802	Southeast and East Asia	All	Male	All	All
676	MMR	Asia	999	1	999	999	1990	0.419174864418452	0.270228797668718	0.683616489937907	Southeast and East Asia	All	Female	All	All
677	MMR	Asia	999	1	999	999	2005	1.95832524644778	1.35746232609529	3.02609243738927	Southeast and East Asia	All	Female	All	All
678	MMR	Asia	999	1	999	999	2018	2.70855331924959	1.85679128951772	4.0690799858481	Southeast and East Asia	All	Female	All	All
679	MNE	FSU	999	0	999	999	1990	1.31858047807746	0.586772682023794	2.90663614783861	Centr/East Eur & Centr Asia	All	Male	All	All
680	MNE	FSU	999	0	999	999	2005	1.42848918014092	0.631050412988891	3.18027496469685	Centr/East Eur & Centr Asia	All	Male	All	All
681	MNE	FSU	999	0	999	999	2018	1.9762127502095	0.878382942556371	4.42957314296282	Centr/East Eur & Centr Asia	All	Male	All	All
682	MNE	FSU	999	1	999	999	1990	1.1130577797273	0.498746047220508	2.56624001196739	Centr/East Eur & Centr Asia	All	Female	All	All
683	MNE	FSU	999	1	999	999	2005	1.22331999898018	0.547157424913274	2.81581644632852	Centr/East Eur & Centr Asia	All	Female	All	All
684	MNE	FSU	999	1	999	999	2018	1.67230697521347	0.741033158946544	3.84598044229682	Centr/East Eur & Centr Asia	All	Female	All	All
685	MNG	FSU	999	0	999	999	1990	4.01939977352703	2.77036061881383	5.77739573217895	Centr/East Eur & Centr Asia	All	Male	All	All
686	MNG	FSU	999	0	999	999	2005	3.42364938734382	2.36717434699922	4.87636752346681	Centr/East Eur & Centr Asia	All	Male	All	All
687	MNG	FSU	999	0	999	999	2018	3.25508974139265	2.23506055949183	4.62354360775234	Centr/East Eur & Centr Asia	All	Male	All	All
688	MNG	FSU	999	1	999	999	1990	3.63376214660443	2.46902752714332	5.2993820877775	Centr/East Eur & Centr Asia	All	Female	All	All
689	MNG	FSU	999	1	999	999	2005	3.05099001570612	2.0747909025573	4.43433325468476	Centr/East Eur & Centr Asia	All	Female	All	All
690	MNG	FSU	999	1	999	999	2018	2.88096172257552	1.96015650561233	4.19445361343343	Centr/East Eur & Centr Asia	All	Female	All	All
691	MOZ	SSA	999	0	999	999	1990	1.49250243130265	0.839049897301831	2.53094497144714	Sub-Saharan Africa	All	Male	All	All
692	MOZ	SSA	999	0	999	999	2005	2.33264979428814	1.35679265785002	3.8352848733047	Sub-Saharan Africa	All	Male	All	All
693	MOZ	SSA	999	0	999	999	2018	2.73110436007698	1.59607807037485	4.48895569614669	Sub-Saharan Africa	All	Male	All	All
694	MOZ	SSA	999	1	999	999	1990	1.35640213780139	0.819557524553988	2.23251283996327	Sub-Saharan Africa	All	Female	All	All
695	MOZ	SSA	999	1	999	999	2005	2.10439448472215	1.31634667715365	3.36915938371979	Sub-Saharan Africa	All	Female	All	All
696	MOZ	SSA	999	1	999	999	2018	2.44645065538127	1.50917073125452	3.9590572206344	Sub-Saharan Africa	All	Female	All	All
697	MRT	SSA	999	0	999	999	1990	3.64933325394328	2.35102693088356	5.76488613210028	Sub-Saharan Africa	All	Male	All	All
698	MRT	SSA	999	0	999	999	2005	7.94502625649375	5.09264889591895	12.5684104225411	Sub-Saharan Africa	All	Male	All	All
699	MRT	SSA	999	0	999	999	2018	10.8371470134918	6.89776542160601	17.1350009441325	Sub-Saharan Africa	All	Male	All	All
700	MRT	SSA	999	1	999	999	1990	3.59584709083971	2.29071503107075	5.64387239874057	Sub-Saharan Africa	All	Female	All	All
701	MRT	SSA	999	1	999	999	2005	7.79743213246657	4.95862212975169	12.2601986881405	Sub-Saharan Africa	All	Female	All	All
702	MRT	SSA	999	1	999	999	2018	10.6265545420794	6.77715651956464	16.7760628988039	Sub-Saharan Africa	All	Female	All	All
703	MUS	SSA	999	0	999	999	1990	27.0329096461668	21.8846349500481	31.8148788376863	Sub-Saharan Africa	All	Male	All	All
704	MUS	SSA	999	0	999	999	2005	17.4957458263421	13.1149268608083	22.5906967684181	Sub-Saharan Africa	All	Male	All	All
705	MUS	SSA	999	0	999	999	2018	20.7780504720991	16.0028877148388	26.3357924953369	Sub-Saharan Africa	All	Male	All	All
706	MUS	SSA	999	1	999	999	1990	26.142236915686	21.1277055915576	30.77762863017	Sub-Saharan Africa	All	Female	All	All
707	MUS	SSA	999	1	999	999	2005	16.7464497648538	12.7775280605235	21.5010733927996	Sub-Saharan Africa	All	Female	All	All
708	MUS	SSA	999	1	999	999	2018	19.9927980438944	15.4484636553063	25.0370508640902	Sub-Saharan Africa	All	Female	All	All
709	MWI	SSA	999	0	999	999	1990	2.52668296645548	1.7165480714313	3.67002452768921	Sub-Saharan Africa	All	Male	All	All
710	MWI	SSA	999	0	999	999	2005	2.44993361656258	1.65874853666036	3.56549436189783	Sub-Saharan Africa	All	Male	All	All
711	MWI	SSA	999	0	999	999	2018	1.28077096702831	0.86753549985571	1.86813872685221	Sub-Saharan Africa	All	Male	All	All
712	MWI	SSA	999	1	999	999	1990	2.40025323094011	1.61405904949758	3.51752683730148	Sub-Saharan Africa	All	Female	All	All
713	MWI	SSA	999	1	999	999	2005	2.30637730984292	1.55687879126718	3.38716590100883	Sub-Saharan Africa	All	Female	All	All
714	MWI	SSA	999	1	999	999	2018	1.20647821636103	0.810878020437423	1.78567729545823	Sub-Saharan Africa	All	Female	All	All
715	MYS	Asia	999	0	999	999	1990	2.28877195145882	1.73522990332809	2.99412511583979	Southeast and East Asia	All	Male	All	All
716	MYS	Asia	999	0	999	999	2005	2.11799682433233	1.61096564262997	2.79549312864421	Southeast and East Asia	All	Male	All	All
717	MYS	Asia	999	0	999	999	2018	2.2792538801254	1.7309183904574	2.97061436025076	Southeast and East Asia	All	Male	All	All
718	MYS	Asia	999	1	999	999	1990	2.05892896704351	1.56403980205963	2.68950519453449	Southeast and East Asia	All	Female	All	All
719	MYS	Asia	999	1	999	999	2005	1.90547484982655	1.44131420296806	2.49778102922413	Southeast and East Asia	All	Female	All	All
720	MYS	Asia	999	1	999	999	2018	2.03849334223779	1.5496284388301	2.66938344483781	Southeast and East Asia	All	Female	All	All
721	NAM	SSA	999	0	999	999	1990	16.4639326718536	11.108864203088	23.7408192398562	Sub-Saharan Africa	All	Male	All	All
722	NAM	SSA	999	0	999	999	2005	13.49858447775	9.16246368274601	19.9479573117466	Sub-Saharan Africa	All	Male	All	All
723	NAM	SSA	999	0	999	999	2018	15.0941794358717	10.2041392214862	22.1525135945407	Sub-Saharan Africa	All	Male	All	All
724	NAM	SSA	999	1	999	999	1990	15.776789923329	10.6936471012679	22.952258692935	Sub-Saharan Africa	All	Female	All	All
725	NAM	SSA	999	1	999	999	2005	12.7581200910503	8.67207512114911	19.1742942121787	Sub-Saharan Africa	All	Female	All	All
726	NAM	SSA	999	1	999	999	2018	14.2410090814935	9.61274758536238	21.1964314587073	Sub-Saharan Africa	All	Female	All	All
727	NER	SSA	999	0	999	999	1990	1.76372441084494	1.08018285076583	2.96640488752013	Sub-Saharan Africa	All	Male	All	All
728	NER	SSA	999	0	999	999	2005	3.22811163958561	2.04023143578096	5.27836216441508	Sub-Saharan Africa	All	Male	All	All
729	NER	SSA	999	0	999	999	2018	0.000137746398613537	6.11695889901125e-05	0.000321172122061332	Sub-Saharan Africa	All	Male	All	All
730	NER	SSA	999	1	999	999	1990	1.67592278131161	1.02289943981685	2.91181238994402	Sub-Saharan Africa	All	Female	All	All
731	NER	SSA	999	1	999	999	2005	3.08258661426929	1.92463128902929	5.18055028517843	Sub-Saharan Africa	All	Female	All	All
732	NER	SSA	999	1	999	999	2018	0.000131287109974729	5.70411659182335e-05	0.000302842611377679	Sub-Saharan Africa	All	Female	All	All
733	NGA	SSA	999	0	999	999	1990	0.49041447334804	0.30620272561201	0.797077806770484	Sub-Saharan Africa	All	Male	All	All
734	NGA	SSA	999	0	999	999	2005	4.92749454999492	3.2430927982398	7.44780115013145	Sub-Saharan Africa	All	Male	All	All
735	NGA	SSA	999	0	999	999	2018	4.9624845033652	3.1875954963709	7.66481028533246	Sub-Saharan Africa	All	Male	All	All
736	NGA	SSA	999	1	999	999	1990	0.462778623937875	0.290227469315459	0.751664799161327	Sub-Saharan Africa	All	Female	All	All
737	NGA	SSA	999	1	999	999	2005	4.6391703948321	3.04149907159748	7.11119297178952	Sub-Saharan Africa	All	Female	All	All
738	NGA	SSA	999	1	999	999	2018	4.70080107689637	3.02352178207007	7.26807659737996	Sub-Saharan Africa	All	Female	All	All
739	NIC	LAC	999	0	999	999	1990	3.75067109296362	2.63387815605501	5.60234179800746	Latin Amer/Caribbean	All	Male	All	All
740	NIC	LAC	999	0	999	999	2005	9.92841119801516	7.11525574587629	13.9248716173635	Latin Amer/Caribbean	All	Male	All	All
741	NIC	LAC	999	0	999	999	2018	12.2341466859908	8.71766318499254	16.8738447880413	Latin Amer/Caribbean	All	Male	All	All
742	NIC	LAC	999	1	999	999	1990	3.6026831918245	2.46953853236463	5.45577025193431	Latin Amer/Caribbean	All	Female	All	All
743	NIC	LAC	999	1	999	999	2005	9.38465818589573	6.68520519526843	13.1513510885958	Latin Amer/Caribbean	All	Female	All	All
744	NIC	LAC	999	1	999	999	2018	11.4875810348912	8.1617256746229	15.9178220017306	Latin Amer/Caribbean	All	Female	All	All
745	NLD	HIC	999	0	999	999	1990	4.21269146682931	3.76402865074595	4.73167773934085	High-Income Countries	All	Male	All	All
746	NLD	HIC	999	0	999	999	2005	3.47779573766565	3.11755728954511	3.89447153031881	High-Income Countries	All	Male	All	All
747	NLD	HIC	999	0	999	999	2018	3.03948378139073	2.71087079935219	3.43971328369582	High-Income Countries	All	Male	All	All
748	NLD	HIC	999	1	999	999	1990	3.84490643534486	3.45125617245781	4.30567122840319	High-Income Countries	All	Female	All	All
749	NLD	HIC	999	1	999	999	2005	3.21384998247496	2.87836400239859	3.60032546287783	High-Income Countries	All	Female	All	All
750	NLD	HIC	999	1	999	999	2018	2.83615762509305	2.52894746565479	3.19894328886496	High-Income Countries	All	Female	All	All
751	NOR	HIC	999	0	999	999	1990	2.45012539329477	2.10437527733333	2.86563486040267	High-Income Countries	All	Male	All	All
752	NOR	HIC	999	0	999	999	2005	1.93402548757029	1.65608530989465	2.26698035308025	High-Income Countries	All	Male	All	All
753	NOR	HIC	999	0	999	999	2018	2.29694062012844	1.96623001874	2.68696364483233	High-Income Countries	All	Male	All	All
754	NOR	HIC	999	1	999	999	1990	1.84723215300048	1.58305477877496	2.16755499442729	High-Income Countries	All	Female	All	All
755	NOR	HIC	999	1	999	999	2005	1.47908042190085	1.26657126575229	1.73278675745784	High-Income Countries	All	Female	All	All
756	NOR	HIC	999	1	999	999	2018	1.77626847171484	1.5211506521023	2.08718487200022	High-Income Countries	All	Female	All	All
757	NPL	SAARC	999	0	999	999	1990	0.285859967678714	0.143320762095441	0.57948080048498	South Asia	All	Male	All	All
758	NPL	SAARC	999	0	999	999	2005	0.781144150469863	0.398020275244366	1.558339727147	South Asia	All	Male	All	All
759	NPL	SAARC	999	0	999	999	2018	1.36367007520992	0.688610044562629	2.73663509061307	South Asia	All	Male	All	All
760	NPL	SAARC	999	1	999	999	1990	0.259609317940738	0.129884979918307	0.535862923790202	South Asia	All	Female	All	All
761	NPL	SAARC	999	1	999	999	2005	0.726157995768105	0.364050643502004	1.4655123676692	South Asia	All	Female	All	All
762	NPL	SAARC	999	1	999	999	2018	1.27641669048858	0.640338473494577	2.57109270788501	South Asia	All	Female	All	All
763	NZL	HIC	999	0	999	999	1990	1.23354930773459	0.97147670625973	1.56030731724913	High-Income Countries	All	Male	All	All
764	NZL	HIC	999	0	999	999	2005	2.35835376564993	1.85737831491306	2.98441827539908	High-Income Countries	All	Male	All	All
765	NZL	HIC	999	0	999	999	2018	1.86159686696138	1.46592851720566	2.35881527595604	High-Income Countries	All	Male	All	All
766	NZL	HIC	999	1	999	999	1990	1.18097549410507	0.93657002246644	1.49223430667783	High-Income Countries	All	Female	All	All
767	NZL	HIC	999	1	999	999	2005	2.2785584864936	1.80448305148394	2.86798669702404	High-Income Countries	All	Female	All	All
768	NZL	HIC	999	1	999	999	2018	1.78413263841577	1.41348528135052	2.24355889267573	High-Income Countries	All	Female	All	All
769	OMN	MENA	999	0	999	999	1990	1.80645950516097	1.17429893455222	2.80406334392006	Mid. East/North Africa	All	Male	All	All
770	OMN	MENA	999	0	999	999	2005	5.05912308993911	3.28324778588017	7.7799070461552	Mid. East/North Africa	All	Male	All	All
771	OMN	MENA	999	0	999	999	2018	4.65845608657294	3.02589049179333	7.19375990497556	Mid. East/North Africa	All	Male	All	All
772	OMN	MENA	999	1	999	999	1990	1.75462278926904	1.1318636293908	2.71978513144649	Mid. East/North Africa	All	Female	All	All
773	OMN	MENA	999	1	999	999	2005	5.16771914055274	3.36736104625602	7.93609200386827	Mid. East/North Africa	All	Female	All	All
774	OMN	MENA	999	1	999	999	2018	4.46652588827452	2.89451370230263	6.85454533315282	Mid. East/North Africa	All	Female	All	All
775	PAK	SAARC	999	0	999	999	1990	4.18481462975028	2.56288280079751	7.01567671776581	South Asia	All	Male	All	All
776	PAK	SAARC	999	0	999	999	2005	5.19563069568315	3.19863966692197	8.79610965481085	South Asia	All	Male	All	All
777	PAK	SAARC	999	0	999	999	2018	4.20358721560633	2.55169011071943	7.10986048543919	South Asia	All	Male	All	All
778	PAK	SAARC	999	1	999	999	1990	4.20701769235137	2.53598019406807	7.17027431834536	South Asia	All	Female	All	All
779	PAK	SAARC	999	1	999	999	2005	5.21381697084859	3.15377359065669	8.81070914955923	South Asia	All	Female	All	All
780	PAK	SAARC	999	1	999	999	2018	4.17799542168258	2.50768452240375	7.18923454069024	South Asia	All	Female	All	All
781	PAN	LAC	999	0	999	999	1990	11.6967346028478	8.60189198638972	16.0612217234283	Latin Amer/Caribbean	All	Male	All	All
782	PAN	LAC	999	0	999	999	2005	8.86087424190693	6.38905067345464	12.5028562109571	Latin Amer/Caribbean	All	Male	All	All
783	PAN	LAC	999	0	999	999	2018	14.0257761358256	10.4038328161216	18.6361909213073	Latin Amer/Caribbean	All	Male	All	All
784	PAN	LAC	999	1	999	999	1990	11.1994814081782	8.04475749813484	15.3899175263409	Latin Amer/Caribbean	All	Female	All	All
785	PAN	LAC	999	1	999	999	2005	8.53121531918351	5.97865089461673	12.0945553611361	Latin Amer/Caribbean	All	Female	All	All
786	PAN	LAC	999	1	999	999	2018	13.3737838124192	9.8075974402002	17.7209900110659	Latin Amer/Caribbean	All	Female	All	All
787	PER	LAC	999	0	999	999	1990	7.02804965752815	4.6678902474025	10.5881628573672	Latin Amer/Caribbean	All	Male	All	All
788	PER	LAC	999	0	999	999	2005	5.7959733794248	3.87339253978205	8.72775333627742	Latin Amer/Caribbean	All	Male	All	All
789	PER	LAC	999	0	999	999	2018	6.31724292686734	4.20174132682996	9.54183770368944	Latin Amer/Caribbean	All	Male	All	All
790	PER	LAC	999	1	999	999	1990	6.75286186707206	4.4514504236046	10.4153264179377	Latin Amer/Caribbean	All	Female	All	All
791	PER	LAC	999	1	999	999	2005	5.5477563156748	3.64602959474654	8.5950357910004	Latin Amer/Caribbean	All	Female	All	All
792	PER	LAC	999	1	999	999	2018	6.09348903101169	4.01345790285071	9.43364223926794	Latin Amer/Caribbean	All	Female	All	All
793	PHL	Asia	999	0	999	999	1990	3.52591763993177	2.85012210510938	4.386731087745	Southeast and East Asia	All	Male	All	All
794	PHL	Asia	999	0	999	999	2005	3.20563468118158	2.5892096253047	3.98697310759716	Southeast and East Asia	All	Male	All	All
795	PHL	Asia	999	0	999	999	2018	3.02557661174266	2.44500541247301	3.75888589762904	Southeast and East Asia	All	Male	All	All
796	PHL	Asia	999	1	999	999	1990	4.0277948164763	3.45392134868437	4.65644637002472	Southeast and East Asia	All	Female	All	All
797	PHL	Asia	999	1	999	999	2005	3.65261162061022	3.13280421946706	4.22735249832181	Southeast and East Asia	All	Female	All	All
798	PHL	Asia	999	1	999	999	2018	3.43180369500624	2.94471903113414	3.97127631551628	Southeast and East Asia	All	Female	All	All
799	PNG	Asia	999	0	999	999	1990	1.0018665711534	0.664638897605355	1.62423049484538	Southeast and East Asia	All	Male	All	All
800	PNG	Asia	999	0	999	999	2005	3.2264084606555	2.11491918053556	5.12316905319742	Southeast and East Asia	All	Male	All	All
801	PNG	Asia	999	0	999	999	2018	2.18200677659333e-06	9.52442742764145e-07	5.19789713661581e-06	Southeast and East Asia	All	Male	All	All
802	PNG	Asia	999	1	999	999	1990	0.913425952302298	0.605188231806436	1.48177868337031	Southeast and East Asia	All	Female	All	All
803	PNG	Asia	999	1	999	999	2005	2.92820740703177	1.90596222125096	4.67974332781488	Southeast and East Asia	All	Female	All	All
804	PNG	Asia	999	1	999	999	2018	1.99554938708621e-06	8.71386119091395e-07	4.80549429368238e-06	Southeast and East Asia	All	Female	All	All
805	POL	FSU	999	0	999	999	1990	1.64978269523169	1.4500455179381	1.86983484145548	Centr/East Eur & Centr Asia	All	Male	All	All
806	POL	FSU	999	0	999	999	2005	1.53330002742063	1.34294641044641	1.75098325787447	Centr/East Eur & Centr Asia	All	Male	All	All
807	POL	FSU	999	0	999	999	2018	1.47540808265823	1.29898774940303	1.67331153178993	Centr/East Eur & Centr Asia	All	Male	All	All
808	POL	FSU	999	1	999	999	1990	1.08137120129802	0.950893515220798	1.24108006427775	Centr/East Eur & Centr Asia	All	Female	All	All
809	POL	FSU	999	1	999	999	2005	1.00387055700103	0.877678099084391	1.1547214130789	Centr/East Eur & Centr Asia	All	Female	All	All
810	POL	FSU	999	1	999	999	2018	0.965423864799992	0.846508056079847	1.10540140361181	Centr/East Eur & Centr Asia	All	Female	All	All
811	PRT	HIC	999	0	999	999	1990	3.00305831599038	2.64997143556147	3.41330960479642	High-Income Countries	All	Male	All	All
812	PRT	HIC	999	0	999	999	2005	3.62078786514076	3.2002435496346	4.10781134510339	High-Income Countries	All	Male	All	All
813	PRT	HIC	999	0	999	999	2018	2.9538069182411	2.61038500595782	3.35762593398738	High-Income Countries	All	Male	All	All
814	PRT	HIC	999	1	999	999	1990	2.42414725004852	2.14175037361889	2.74290644149424	High-Income Countries	All	Female	All	All
815	PRT	HIC	999	1	999	999	2005	2.90647845902745	2.5680189830389	3.29104062237715	High-Income Countries	All	Female	All	All
816	PRT	HIC	999	1	999	999	2018	2.38581923747868	2.10423148753715	2.70311056257916	High-Income Countries	All	Female	All	All
817	PRY	LAC	999	0	999	999	1990	5.70002912925177	4.03072252565431	8.20807432788258	Latin Amer/Caribbean	All	Male	All	All
818	PRY	LAC	999	0	999	999	2005	8.46383232736661	6.07825139925766	11.8245045556452	Latin Amer/Caribbean	All	Male	All	All
819	PRY	LAC	999	0	999	999	2018	9.7744625085779	7.02701939797472	13.7583480417142	Latin Amer/Caribbean	All	Male	All	All
820	PRY	LAC	999	1	999	999	1990	5.45760429925601	3.81071353293156	8.02307340586754	Latin Amer/Caribbean	All	Female	All	All
821	PRY	LAC	999	1	999	999	2005	8.09374536650714	5.63505146548782	11.4444319615051	Latin Amer/Caribbean	All	Female	All	All
822	PRY	LAC	999	1	999	999	2018	9.35154192460395	6.68440660306831	13.1137564005171	Latin Amer/Caribbean	All	Female	All	All
823	PSE	MENA	999	0	999	999	1990	3.46892832773896	2.33698781531827	5.10144080290552	Mid. East/North Africa	All	Male	All	All
824	PSE	MENA	999	0	999	999	2005	4.59130559034335	3.08380624521706	6.75223576193036	Mid. East/North Africa	All	Male	All	All
825	PSE	MENA	999	0	999	999	2018	4.62568545616198	3.10633919836732	6.80137049444431	Mid. East/North Africa	All	Male	All	All
826	PSE	MENA	999	1	999	999	1990	3.34842423577497	2.24810037707401	5.03335897628363	Mid. East/North Africa	All	Female	All	All
827	PSE	MENA	999	1	999	999	2005	4.42767086922778	2.98083939839735	6.64105748379633	Mid. East/North Africa	All	Female	All	All
828	PSE	MENA	999	1	999	999	2018	4.46060865854565	2.99409070724282	6.6697592674475	Mid. East/North Africa	All	Female	All	All
829	QAT	MENA	999	0	999	999	1990	5.30133466052113	3.44205598891957	8.07787019824387	Mid. East/North Africa	All	Male	All	All
830	QAT	MENA	999	0	999	999	2005	6.94700159637984	4.52320199558726	10.5915510214357	Mid. East/North Africa	All	Male	All	All
831	QAT	MENA	999	0	999	999	2018	6.15584463447681	4.00100803257248	9.36483776243125	Mid. East/North Africa	All	Male	All	All
832	QAT	MENA	999	1	999	999	1990	5.54923677383903	3.5802772508711	8.61469391458214	Mid. East/North Africa	All	Female	All	All
833	QAT	MENA	999	1	999	999	2005	7.28151979872339	4.70952188403754	11.3063720629003	Mid. East/North Africa	All	Female	All	All
834	QAT	MENA	999	1	999	999	2018	6.03494740671008	3.89215576420639	9.35834268056677	Mid. East/North Africa	All	Female	All	All
835	ROU	FSU	999	0	999	999	1990	3.80633674371398	3.04516781333008	4.71269311564823	Centr/East Eur & Centr Asia	All	Male	All	All
836	ROU	FSU	999	0	999	999	2005	3.85648713231416	3.10395079364965	4.75693447360625	Centr/East Eur & Centr Asia	All	Male	All	All
837	ROU	FSU	999	0	999	999	2018	3.538901718313	2.82651890724587	4.37741436643552	Centr/East Eur & Centr Asia	All	Male	All	All
838	ROU	FSU	999	1	999	999	1990	3.52124766064691	2.84032457912107	4.32671356998093	Centr/East Eur & Centr Asia	All	Female	All	All
839	ROU	FSU	999	1	999	999	2005	3.52407518950945	2.85529203395414	4.31686630282927	Centr/East Eur & Centr Asia	All	Female	All	All
840	ROU	FSU	999	1	999	999	2018	3.20332652867708	2.58005524108701	3.93826180698489	Centr/East Eur & Centr Asia	All	Female	All	All
841	RUS	FSU	999	0	999	999	1990	1.20599798035691	0.972366919906859	1.50557143138635	Centr/East Eur & Centr Asia	All	Male	All	All
842	RUS	FSU	999	0	999	999	2005	2.68163694757295	2.16376112743421	3.34470014829381	Centr/East Eur & Centr Asia	All	Male	All	All
843	RUS	FSU	999	0	999	999	2018	2.56541817473182	2.07146595637931	3.2049683157903	Centr/East Eur & Centr Asia	All	Male	All	All
844	RUS	FSU	999	1	999	999	1990	0.973404070508399	0.773446682507431	1.20323769654821	Centr/East Eur & Centr Asia	All	Female	All	All
845	RUS	FSU	999	1	999	999	2005	2.18675308161248	1.73708451982867	2.71261870632827	Centr/East Eur & Centr Asia	All	Female	All	All
846	RUS	FSU	999	1	999	999	2018	2.09212602103793	1.66007927602856	2.59411554306597	Centr/East Eur & Centr Asia	All	Female	All	All
847	RWA	SSA	999	0	999	999	1990	1.23046358123388	0.695130563170714	2.30641853010392	Sub-Saharan Africa	All	Male	All	All
848	RWA	SSA	999	0	999	999	2005	2.23924009115942	1.32610392916654	3.86992305434128	Sub-Saharan Africa	All	Male	All	All
849	RWA	SSA	999	0	999	999	2018	34.6068671066192	29.8006452742774	36.2855822977302	Sub-Saharan Africa	All	Male	All	All
850	RWA	SSA	999	1	999	999	1990	1.15623471211532	0.652367572690665	2.16740950900498	Sub-Saharan Africa	All	Female	All	All
851	RWA	SSA	999	1	999	999	2005	2.12113985832627	1.21881423685376	3.72003108599763	Sub-Saharan Africa	All	Female	All	All
852	RWA	SSA	999	1	999	999	2018	33.9767998670047	29.0960294953226	36.1204772256786	Sub-Saharan Africa	All	Female	All	All
853	SAU	MENA	999	0	999	999	1990	4.29635121586863	2.89899385144972	6.67117397669532	Mid. East/North Africa	All	Male	All	All
854	SAU	MENA	999	0	999	999	2005	6.43422805210835	4.36196090867399	9.62343121603347	Mid. East/North Africa	All	Male	All	All
855	SAU	MENA	999	0	999	999	2018	6.03394431391097	4.11654455190371	9.1739176269121	Mid. East/North Africa	All	Male	All	All
856	SAU	MENA	999	1	999	999	1990	4.13529340144254	2.80598541588318	6.51460677992105	Mid. East/North Africa	All	Female	All	All
857	SAU	MENA	999	1	999	999	2005	6.48129234724202	4.31840961488085	9.97174022589944	Mid. East/North Africa	All	Female	All	All
858	SAU	MENA	999	1	999	999	2018	6.17165402469347	4.1319570057469	9.18880435689653	Mid. East/North Africa	All	Female	All	All
859	SDN	SSA	999	0	999	999	1990	6.58235613761198	4.1849083955129	10.3812729644763	Sub-Saharan Africa	All	Male	All	All
860	SDN	SSA	999	0	999	999	2005	7.18782975783464	4.56878317497028	11.3923734641361	Sub-Saharan Africa	All	Male	All	All
861	SDN	SSA	999	0	999	999	2018	6.79754483728	4.33630798527363	10.7460340069056	Sub-Saharan Africa	All	Male	All	All
862	SDN	SSA	999	1	999	999	1990	6.24038861501964	4.0047935340473	9.84930369069492	Sub-Saharan Africa	All	Female	All	All
863	SDN	SSA	999	1	999	999	2005	6.81071573786581	4.38766373678686	10.7819458577081	Sub-Saharan Africa	All	Female	All	All
864	SDN	SSA	999	1	999	999	2018	6.44540775526008	4.13116997997274	10.1966406906918	Sub-Saharan Africa	All	Female	All	All
865	SEN	SSA	999	0	999	999	1990	10.3574098262638	6.69770486860254	15.2650949875556	Sub-Saharan Africa	All	Male	All	All
866	SEN	SSA	999	0	999	999	2005	4.54245330865802	2.83514499656823	7.37701141633226	Sub-Saharan Africa	All	Male	All	All
867	SEN	SSA	999	0	999	999	2018	19.3110872734325	13.2598907558427	25.7904218070547	Sub-Saharan Africa	All	Male	All	All
868	SEN	SSA	999	1	999	999	1990	9.78684058979286	6.36108735101827	14.6920425934392	Sub-Saharan Africa	All	Female	All	All
869	SEN	SSA	999	1	999	999	2005	4.28710084542468	2.76144730620877	6.89096465426597	Sub-Saharan Africa	All	Female	All	All
870	SEN	SSA	999	1	999	999	2018	18.2612490571201	12.5720119637651	24.8114708170081	Sub-Saharan Africa	All	Female	All	All
871	SGP	Asia	999	0	999	999	1990	3.31390140185308	2.62115286507631	4.21660725213802	Southeast and East Asia	All	Male	All	All
872	SGP	Asia	999	0	999	999	2005	3.04807272613319	2.41285942511466	3.88746702471962	Southeast and East Asia	All	Male	All	All
873	SGP	Asia	999	0	999	999	2018	2.78715156596652	2.2028608405272	3.55028924013746	Southeast and East Asia	All	Male	All	All
874	SGP	Asia	999	1	999	999	1990	2.81609794005176	2.1818758188838	3.57527995791942	Southeast and East Asia	All	Female	All	All
875	SGP	Asia	999	1	999	999	2005	2.57787240948427	1.99663924475738	3.27858304157608	Southeast and East Asia	All	Female	All	All
876	SGP	Asia	999	1	999	999	2018	2.32124126906701	1.79628860652457	2.94835777881432	Southeast and East Asia	All	Female	All	All
877	SLB	Asia	999	0	999	999	1990	4.48684044043927	2.8971963459136	6.94551448060318	Southeast and East Asia	All	Male	All	All
878	SLB	Asia	999	0	999	999	2005	4.65026953284488	3.01214291423929	7.21334324213855	Southeast and East Asia	All	Male	All	All
879	SLB	Asia	999	0	999	999	2018	3.54790352379989	2.29201874150568	5.5567779843881	Southeast and East Asia	All	Male	All	All
880	SLB	Asia	999	1	999	999	1990	4.38031834033968	2.81145295447485	6.74660629108218	Southeast and East Asia	All	Female	All	All
881	SLB	Asia	999	1	999	999	2005	4.5522264408204	2.91681448254783	7.02348561848157	Southeast and East Asia	All	Female	All	All
882	SLB	Asia	999	1	999	999	2018	3.40355594227008	2.16553066688635	5.28645615020363	Southeast and East Asia	All	Female	All	All
883	SLE	SSA	999	0	999	999	1990	2.49756597382291	1.54303184333467	4.01157291168855	Sub-Saharan Africa	All	Male	All	All
884	SLE	SSA	999	0	999	999	2005	3.51435234450513	2.21348809410238	5.62962780245496	Sub-Saharan Africa	All	Male	All	All
885	SLE	SSA	999	0	999	999	2018	8.65273490399814	5.50281731825133	13.4324766268917	Sub-Saharan Africa	All	Male	All	All
886	SLE	SSA	999	1	999	999	1990	2.35411836370371	1.48258157040452	3.80042384946176	Sub-Saharan Africa	All	Female	All	All
887	SLE	SSA	999	1	999	999	2005	3.28973651885217	2.13712370521638	5.21206393620129	Sub-Saharan Africa	All	Female	All	All
888	SLE	SSA	999	1	999	999	2018	8.08421987202814	5.15934033563436	12.5526894617708	Sub-Saharan Africa	All	Female	All	All
889	SLV	LAC	999	0	999	999	1990	5.14073390147343	3.40891811887858	7.84799446121601	Latin Amer/Caribbean	All	Male	All	All
890	SLV	LAC	999	0	999	999	2005	7.02467379904226	4.66604284920556	10.6970951894131	Latin Amer/Caribbean	All	Male	All	All
891	SLV	LAC	999	0	999	999	2018	9.7310639998773	6.49218097070052	14.7913907167401	Latin Amer/Caribbean	All	Male	All	All
892	SLV	LAC	999	1	999	999	1990	5.00817860535532	3.31151033849299	7.55822625031718	Latin Amer/Caribbean	All	Female	All	All
893	SLV	LAC	999	1	999	999	2005	6.82603988873379	4.49434029328609	10.2860890188385	Latin Amer/Caribbean	All	Female	All	All
894	SLV	LAC	999	1	999	999	2018	9.28826797544883	6.12484165036169	13.9952253408397	Latin Amer/Caribbean	All	Female	All	All
895	SRB	FSU	999	0	999	999	1990	1.6170961792911	0.812475986369109	3.28814751463654	Centr/East Eur & Centr Asia	All	Male	All	All
896	SRB	FSU	999	0	999	999	2005	2.04841079731373	1.02959273389849	4.1790433346673	Centr/East Eur & Centr Asia	All	Male	All	All
897	SRB	FSU	999	0	999	999	2018	0.979287969771746	0.490115554475024	2.00312214482208	Centr/East Eur & Centr Asia	All	Male	All	All
898	SRB	FSU	999	1	999	999	1990	1.40814326892469	0.700499083687633	2.86180983177617	Centr/East Eur & Centr Asia	All	Female	All	All
899	SRB	FSU	999	1	999	999	2005	1.77631680396692	0.892501851567702	3.60336442480686	Centr/East Eur & Centr Asia	All	Female	All	All
900	SRB	FSU	999	1	999	999	2018	0.844539356570222	0.416908540446722	1.7161465954529	Centr/East Eur & Centr Asia	All	Female	All	All
901	SSD	SSA	999	0	999	999	1990	4.6565407826052	2.98958315458948	7.19849577515883	Sub-Saharan Africa	All	Male	All	All
902	SSD	SSA	999	0	999	999	2005	5.30053259523161	3.46975700233702	8.0327994838952	Sub-Saharan Africa	All	Male	All	All
903	SSD	SSA	999	0	999	999	2018	7.73563192937649	5.01000937345762	11.7593558426077	Sub-Saharan Africa	All	Male	All	All
904	SSD	SSA	999	1	999	999	1990	4.39859746172669	2.87147343120249	6.8797764355096	Sub-Saharan Africa	All	Female	All	All
905	SSD	SSA	999	1	999	999	2005	4.99496738097843	3.28194204969607	7.69993804098468	Sub-Saharan Africa	All	Female	All	All
906	SSD	SSA	999	1	999	999	2018	7.29117948277492	4.7801754130219	11.1644208079319	Sub-Saharan Africa	All	Female	All	All
907	STP	SSA	999	0	999	999	1990	2.7612701799472	1.8084331397865	4.25343900596839	Sub-Saharan Africa	All	Male	All	All
908	STP	SSA	999	0	999	999	2005	7.28414461803629	4.72744489847081	10.9767988242346	Sub-Saharan Africa	All	Male	All	All
909	STP	SSA	999	0	999	999	2018	4.77852539997609	3.09193739748031	7.60687690679726	Sub-Saharan Africa	All	Male	All	All
910	STP	SSA	999	1	999	999	1990	2.60983617708495	1.7389965198007	3.99566770304209	Sub-Saharan Africa	All	Female	All	All
911	STP	SSA	999	1	999	999	2005	6.83089400621968	4.46117095745661	10.620029767752	Sub-Saharan Africa	All	Female	All	All
912	STP	SSA	999	1	999	999	2018	4.50581069298855	2.90615329512262	7.04878534474919	Sub-Saharan Africa	All	Female	All	All
913	SUR	LAC	999	0	999	999	1990	6.78574545157097	4.45206374795645	10.4524702521888	Latin Amer/Caribbean	All	Male	All	All
914	SUR	LAC	999	0	999	999	2005	16.5411737786504	10.872672709784	25.2852903885634	Latin Amer/Caribbean	All	Male	All	All
915	SUR	LAC	999	0	999	999	2018	9.48466153835484	6.22588024909927	14.5546908896913	Latin Amer/Caribbean	All	Male	All	All
916	SUR	LAC	999	1	999	999	1990	6.54669251720931	4.27024777412657	10.2181795313922	Latin Amer/Caribbean	All	Female	All	All
917	SUR	LAC	999	1	999	999	2005	16.0189021024563	10.4847160410173	24.9784126777278	Latin Amer/Caribbean	All	Female	All	All
918	SUR	LAC	999	1	999	999	2018	9.11686695714403	5.97094122739649	14.2564117013702	Latin Amer/Caribbean	All	Female	All	All
919	SVK	FSU	999	0	999	999	1990	2.78624556974956	2.29556699647583	3.42723708708316	Centr/East Eur & Centr Asia	All	Male	All	All
920	SVK	FSU	999	0	999	999	2005	3.10424494073208	2.56810667754319	3.79302158452063	Centr/East Eur & Centr Asia	All	Male	All	All
921	SVK	FSU	999	0	999	999	2018	3.57077204099031	2.88184303306368	4.46501116992625	Centr/East Eur & Centr Asia	All	Male	All	All
922	SVK	FSU	999	1	999	999	1990	2.44297857097021	1.97720491166537	3.00217928268833	Centr/East Eur & Centr Asia	All	Female	All	All
923	SVK	FSU	999	1	999	999	2005	2.71391500270046	2.20245386682169	3.31146841176843	Centr/East Eur & Centr Asia	All	Female	All	All
924	SVK	FSU	999	1	999	999	2018	3.13207336258559	2.48768968514765	3.87119507151447	Centr/East Eur & Centr Asia	All	Female	All	All
925	SVN	FSU	999	0	999	999	1990	2.28654922294288	1.75905209568538	2.97411220192725	Centr/East Eur & Centr Asia	All	Male	All	All
926	SVN	FSU	999	0	999	999	2005	2.86127602247057	2.21218107175194	3.65339914887495	Centr/East Eur & Centr Asia	All	Male	All	All
927	SVN	FSU	999	0	999	999	2018	2.81503689271905	2.17109459453025	3.61518620606889	Centr/East Eur & Centr Asia	All	Male	All	All
928	SVN	FSU	999	1	999	999	1990	2.0170526565519	1.55258341393277	2.63101734534371	Centr/East Eur & Centr Asia	All	Female	All	All
929	SVN	FSU	999	1	999	999	2005	2.51938305200767	1.95931195377039	3.26348782780435	Centr/East Eur & Centr Asia	All	Female	All	All
930	SVN	FSU	999	1	999	999	2018	2.50943746634378	1.94359989189419	3.26164928947532	Centr/East Eur & Centr Asia	All	Female	All	All
931	SWE	HIC	999	0	999	999	1990	2.6537662223072	2.35020529148549	2.99575276297827	High-Income Countries	All	Male	All	All
932	SWE	HIC	999	0	999	999	2005	2.39982260006665	2.12697853731597	2.70768920151319	High-Income Countries	All	Male	All	All
933	SWE	HIC	999	0	999	999	2018	2.45888480174983	2.17438192699777	2.77790853441404	High-Income Countries	All	Male	All	All
934	SWE	HIC	999	1	999	999	1990	2.0966542588578	1.86130686735962	2.37196494591462	High-Income Countries	All	Female	All	All
935	SWE	HIC	999	1	999	999	2005	1.91443905885965	1.69998050791056	2.16598153226674	High-Income Countries	All	Female	All	All
936	SWE	HIC	999	1	999	999	2018	1.98312447980605	1.75769225462148	2.24601107379948	High-Income Countries	All	Female	All	All
937	SWZ	SSA	999	0	999	999	1990	8.55289447304811	5.78832211534222	12.620971994836	Sub-Saharan Africa	All	Male	All	All
938	SWZ	SSA	999	0	999	999	2005	3.06209251370777	2.05278660818111	4.52480135794246	Sub-Saharan Africa	All	Male	All	All
939	SWZ	SSA	999	0	999	999	2018	10.448601942281	7.09107936961653	15.4248409789045	Sub-Saharan Africa	All	Male	All	All
940	SWZ	SSA	999	1	999	999	1990	8.61122706040879	5.7272331579575	12.9097678675004	Sub-Saharan Africa	All	Female	All	All
941	SWZ	SSA	999	1	999	999	2005	3.0358176164739	2.02777902915376	4.58766625053536	Sub-Saharan Africa	All	Female	All	All
942	SWZ	SSA	999	1	999	999	2018	10.3080706563568	6.86888313226238	15.4929527300388	Sub-Saharan Africa	All	Female	All	All
943	SYC	SSA	999	0	999	999	1990	8.70442015356117	6.74680781008823	11.081595445259	Sub-Saharan Africa	All	Male	All	All
944	SYC	SSA	999	0	999	999	2005	9.4823955357448	7.45393986524609	11.9203253720217	Sub-Saharan Africa	All	Male	All	All
945	SYC	SSA	999	0	999	999	2018	9.17392232616315	7.13356654802331	11.6668104544971	Sub-Saharan Africa	All	Male	All	All
946	SYC	SSA	999	1	999	999	1990	7.64346742387266	5.98000263412597	9.75344346954649	Sub-Saharan Africa	All	Female	All	All
947	SYC	SSA	999	1	999	999	2005	8.37460302719944	6.63157580762444	10.5248503250031	Sub-Saharan Africa	All	Female	All	All
948	SYC	SSA	999	1	999	999	2018	8.04938599846573	6.31930277239278	10.2938688656408	Sub-Saharan Africa	All	Female	All	All
949	SYR	MENA	999	0	999	999	1990	2.71023315975865	1.94648103634297	3.73955418811715	Mid. East/North Africa	All	Male	All	All
950	SYR	MENA	999	0	999	999	2005	3.84013155399543	2.7558991768308	5.27985029273435	Mid. East/North Africa	All	Male	All	All
951	SYR	MENA	999	0	999	999	2018	3.6260066853329	2.60962060842247	4.98742218992964	Mid. East/North Africa	All	Male	All	All
952	SYR	MENA	999	1	999	999	1990	2.59184003558242	1.86418858543861	3.55890961451194	Mid. East/North Africa	All	Female	All	All
953	SYR	MENA	999	1	999	999	2005	3.67733773489814	2.66021697267687	5.06930652551722	Mid. East/North Africa	All	Female	All	All
954	SYR	MENA	999	1	999	999	2018	3.42764513774043	2.46315737249329	4.72188547818819	Mid. East/North Africa	All	Female	All	All
955	TCD	SSA	999	0	999	999	1990	3.54395138649969	2.30074102380973	5.58015172384726	Sub-Saharan Africa	All	Male	All	All
956	TCD	SSA	999	0	999	999	2005	4.32145951896363	2.81336446552152	6.68282054014145	Sub-Saharan Africa	All	Male	All	All
957	TCD	SSA	999	0	999	999	2018	5.21473770103137	3.32743947410213	8.05113068501988	Sub-Saharan Africa	All	Male	All	All
958	TCD	SSA	999	1	999	999	1990	3.364430598326	2.16521320068265	5.24546270937802	Sub-Saharan Africa	All	Female	All	All
959	TCD	SSA	999	1	999	999	2005	4.07854371260855	2.66298418943164	6.3658904996848	Sub-Saharan Africa	All	Female	All	All
960	TCD	SSA	999	1	999	999	2018	4.85427079802899	3.18345368326601	7.70646028224048	Sub-Saharan Africa	All	Female	All	All
961	TGO	SSA	999	0	999	999	1990	1.85259924328635	1.19033112099374	2.95810020523243	Sub-Saharan Africa	All	Male	All	All
962	TGO	SSA	999	0	999	999	2005	4.25115901918016	2.72573302266042	6.62205407544161	Sub-Saharan Africa	All	Male	All	All
963	TGO	SSA	999	0	999	999	2018	29.4004200674789	24.0309723757812	33.5748896564932	Sub-Saharan Africa	All	Male	All	All
964	TGO	SSA	999	1	999	999	1990	1.75344950785208	1.10817749282331	2.809975013895	Sub-Saharan Africa	All	Female	All	All
965	TGO	SSA	999	1	999	999	2005	3.98922018991692	2.59272841450486	6.17412911336661	Sub-Saharan Africa	All	Female	All	All
966	TGO	SSA	999	1	999	999	2018	28.5688046772832	23.1092366117347	32.8404884572195	Sub-Saharan Africa	All	Female	All	All
967	THA	Asia	999	0	999	999	1990	0.893081947219919	0.437979463039504	1.83951009404443	Southeast and East Asia	All	Male	All	All
968	THA	Asia	999	0	999	999	2005	3.01510173265076	1.49449811702554	6.12624042770585	Southeast and East Asia	All	Male	All	All
969	THA	Asia	999	0	999	999	2018	4.81970848463686	2.37652078706134	9.73727055119298	Southeast and East Asia	All	Male	All	All
970	THA	Asia	999	1	999	999	1990	0.811370324080754	0.383509531166584	1.71820533952223	Southeast and East Asia	All	Female	All	All
971	THA	Asia	999	1	999	999	2005	2.74218251249724	1.31451684348763	5.85395681731516	Southeast and East Asia	All	Female	All	All
972	THA	Asia	999	1	999	999	2018	4.31049909801754	2.06270512384713	9.22794164142165	Southeast and East Asia	All	Female	All	All
973	TJK	FSU	999	0	999	999	1990	1.04643879314802	0.669409713718331	1.69064407597846	Centr/East Eur & Centr Asia	All	Male	All	All
974	TJK	FSU	999	0	999	999	2005	2.07370996505363	1.30683078433288	3.34820445158215	Centr/East Eur & Centr Asia	All	Male	All	All
975	TJK	FSU	999	0	999	999	2018	4.35951203451327	2.84244039437096	6.69665351249282	Centr/East Eur & Centr Asia	All	Male	All	All
976	TJK	FSU	999	1	999	999	1990	0.932748460727036	0.593614095730335	1.51267254647746	Centr/East Eur & Centr Asia	All	Female	All	All
977	TJK	FSU	999	1	999	999	2005	1.87566668579231	1.18820632245592	3.12457990132517	Centr/East Eur & Centr Asia	All	Female	All	All
978	TJK	FSU	999	1	999	999	2018	3.92138833443285	2.56880686637424	6.14389295127782	Centr/East Eur & Centr Asia	All	Female	All	All
979	TKM	FSU	999	0	999	999	1990	19.052092962099	13.6899014326125	24.2381876126909	Centr/East Eur & Centr Asia	All	Male	All	All
980	TKM	FSU	999	0	999	999	2005	1.63332053971229	1.04457508467056	2.66654388554697	Centr/East Eur & Centr Asia	All	Male	All	All
981	TKM	FSU	999	0	999	999	2018	0.577098123947964	0.366794854026038	0.94457743074575	Centr/East Eur & Centr Asia	All	Male	All	All
982	TKM	FSU	999	1	999	999	1990	17.0261935206392	12.2802773176131	22.1528543196716	Centr/East Eur & Centr Asia	All	Female	All	All
983	TKM	FSU	999	1	999	999	2005	1.45173803307253	0.916720716752879	2.36107326361833	Centr/East Eur & Centr Asia	All	Female	All	All
984	TKM	FSU	999	1	999	999	2018	0.510349558441331	0.322741397895406	0.83523020321029	Centr/East Eur & Centr Asia	All	Female	All	All
985	TLS	Asia	999	0	999	999	1990	0.560288134319932	0.352511903889554	0.947289559496798	Southeast and East Asia	All	Male	All	All
986	TLS	Asia	999	0	999	999	2005	1.48612074075734	0.975423039510935	2.42155761003837	Southeast and East Asia	All	Male	All	All
987	TLS	Asia	999	0	999	999	2018	16.3373648915803	11.8189901342605	21.314664035677	Southeast and East Asia	All	Male	All	All
988	TLS	Asia	999	1	999	999	1990	0.516982342688774	0.316880184331371	0.877726993416057	Southeast and East Asia	All	Female	All	All
989	TLS	Asia	999	1	999	999	2005	1.36389321786246	0.894299654970363	2.1980206881767	Southeast and East Asia	All	Female	All	All
990	TLS	Asia	999	1	999	999	2018	15.2477382729535	10.9923417619478	20.0417392119306	Southeast and East Asia	All	Female	All	All
991	TON	Asia	999	0	999	999	1990	1.86295094085144	1.22817100217741	2.7695826242071	Southeast and East Asia	All	Male	All	All
992	TON	Asia	999	0	999	999	2005	5.62903417996226	3.75127317323572	8.36906991520899	Southeast and East Asia	All	Male	All	All
993	TON	Asia	999	0	999	999	2018	5.7040018174821	3.7984283028514	8.49653862600823	Southeast and East Asia	All	Male	All	All
994	TON	Asia	999	1	999	999	1990	1.73105974440705	1.11944782335647	2.66724829463085	Southeast and East Asia	All	Female	All	All
995	TON	Asia	999	1	999	999	2005	5.29612087774645	3.44949088842775	8.16529274302177	Southeast and East Asia	All	Female	All	All
996	TON	Asia	999	1	999	999	2018	5.43132323698012	3.52706249126277	8.37838994830117	Southeast and East Asia	All	Female	All	All
997	TTO	LAC	999	0	999	999	1990	9.43511813884686	6.32865732154746	14.0942643813492	Latin Amer/Caribbean	All	Male	All	All
998	TTO	LAC	999	0	999	999	2005	13.6465649281283	9.13021244136286	20.5435813711809	Latin Amer/Caribbean	All	Male	All	All
999	TTO	LAC	999	0	999	999	2018	11.2260527613102	7.53759675817008	16.8048244282361	Latin Amer/Caribbean	All	Male	All	All
1000	TTO	LAC	999	1	999	999	1990	9.23784781366851	6.0749195383296	14.0604499515002	Latin Amer/Caribbean	All	Female	All	All
1001	TTO	LAC	999	1	999	999	2005	13.3496107383356	8.73543383085044	20.3294674146885	Latin Amer/Caribbean	All	Female	All	All
1002	TTO	LAC	999	1	999	999	2018	10.9645498101569	7.18559406501915	16.6547817819655	Latin Amer/Caribbean	All	Female	All	All
1003	TUN	MENA	999	0	999	999	1990	4.23720449011335	2.9034427276041	6.52901061250464	Mid. East/North Africa	All	Male	All	All
1004	TUN	MENA	999	0	999	999	2005	6.57500148359859	4.55511562747891	9.70349271259911	Mid. East/North Africa	All	Male	All	All
1005	TUN	MENA	999	0	999	999	2018	7.08279799243552	4.83054834002778	10.4609095548198	Mid. East/North Africa	All	Male	All	All
1006	TUN	MENA	999	1	999	999	1990	4.14066941445105	2.81707032891342	6.4104726795806	Mid. East/North Africa	All	Female	All	All
1007	TUN	MENA	999	1	999	999	2005	6.39451052567363	4.3992088119427	9.53015051437758	Mid. East/North Africa	All	Female	All	All
1008	TUN	MENA	999	1	999	999	2018	6.82169129357984	4.67686424607311	10.0713892527353	Mid. East/North Africa	All	Female	All	All
1009	TUR	MENA	999	0	999	999	1990	3.22629008653109	2.40665291384233	4.35918908614794	Mid. East/North Africa	All	Male	All	All
1010	TUR	MENA	999	0	999	999	2005	2.2137549326587	1.65062337406205	2.96964686599506	Mid. East/North Africa	All	Male	All	All
1011	TUR	MENA	999	0	999	999	2018	2.81065052255085	2.09202776172364	3.77932011522794	Mid. East/North Africa	All	Male	All	All
1012	TUR	MENA	999	1	999	999	1990	3.13322578300031	2.33346921438336	4.25874758644589	Mid. East/North Africa	All	Female	All	All
1013	TUR	MENA	999	1	999	999	2005	2.12356113900205	1.57088141060305	2.87423128624279	Mid. East/North Africa	All	Female	All	All
1014	TUR	MENA	999	1	999	999	2018	2.68395641385413	1.98761300299755	3.64284821583335	Mid. East/North Africa	All	Female	All	All
1015	TWN	Asia	999	0	999	999	1990	6.3483929236396	5.04311464337056	8.02539842192238	Southeast and East Asia	All	Male	All	All
1016	TWN	Asia	999	0	999	999	2005	4.83309696309048	3.85914365556277	6.09343163250665	Southeast and East Asia	All	Male	All	All
1017	TWN	Asia	999	0	999	999	2018	4.58478380927218	3.65748859905426	5.79119313861085	Southeast and East Asia	All	Male	All	All
1018	TWN	Asia	999	1	999	999	1990	6.09420853784665	4.76186423867432	7.72268768382319	Southeast and East Asia	All	Female	All	All
1019	TWN	Asia	999	1	999	999	2005	4.5406240842998	3.55660054200961	5.72219996438806	Southeast and East Asia	All	Female	All	All
1020	TWN	Asia	999	1	999	999	2018	4.2221676998629	3.30288399101225	5.32918898951738	Southeast and East Asia	All	Female	All	All
1021	TZA	SSA	999	0	999	999	1990	0.495928503399621	0.30412044823008	0.818510793645887	Sub-Saharan Africa	All	Male	All	All
1022	TZA	SSA	999	0	999	999	2005	5.01277155680939	3.23635004135532	7.79974446611871	Sub-Saharan Africa	All	Male	All	All
1023	TZA	SSA	999	0	999	999	2018	8.15936104164943	5.36072661831036	12.3422583369398	Sub-Saharan Africa	All	Male	All	All
1024	TZA	SSA	999	1	999	999	1990	0.466646722957984	0.288615617300763	0.749301354053097	Sub-Saharan Africa	All	Female	All	All
1025	TZA	SSA	999	1	999	999	2005	4.70700683557097	3.04371664875943	7.39230079234165	Sub-Saharan Africa	All	Female	All	All
1026	TZA	SSA	999	1	999	999	2018	7.60871560408456	5.0605834055848	11.4033798001775	Sub-Saharan Africa	All	Female	All	All
1027	UGA	SSA	999	0	999	999	1990	0.190019361771794	0.112643686727129	0.326895126911365	Sub-Saharan Africa	All	Male	All	All
1028	UGA	SSA	999	0	999	999	2005	4.34594973669798	2.77955042898711	6.74195730174815	Sub-Saharan Africa	All	Male	All	All
1029	UGA	SSA	999	0	999	999	2018	11.2726900193698	7.39174119466794	16.6812069837343	Sub-Saharan Africa	All	Male	All	All
1030	UGA	SSA	999	1	999	999	1990	0.178820934316966	0.106008290630337	0.306527699027001	Sub-Saharan Africa	All	Female	All	All
1031	UGA	SSA	999	1	999	999	2005	4.06915277805343	2.63448203748558	6.38013309040355	Sub-Saharan Africa	All	Female	All	All
1032	UGA	SSA	999	1	999	999	2018	10.6193969377713	7.09136555362786	15.9320993710164	Sub-Saharan Africa	All	Female	All	All
1033	UKR	FSU	999	0	999	999	1990	2.1976998544342	1.66104987380437	2.89164297870801	Centr/East Eur & Centr Asia	All	Male	All	All
1034	UKR	FSU	999	0	999	999	2005	1.94966614603178	1.47968755185562	2.57880180627063	Centr/East Eur & Centr Asia	All	Male	All	All
1035	UKR	FSU	999	0	999	999	2018	1.45582569489112	1.10054484039504	1.9240795133843	Centr/East Eur & Centr Asia	All	Male	All	All
1036	UKR	FSU	999	1	999	999	1990	1.88758983110713	1.43147265961859	2.49577602872283	Centr/East Eur & Centr Asia	All	Female	All	All
1037	UKR	FSU	999	1	999	999	2005	1.68889967191541	1.28276710671809	2.2188287572645	Centr/East Eur & Centr Asia	All	Female	All	All
1038	UKR	FSU	999	1	999	999	2018	1.25139305224278	0.945293199849702	1.64938296598286	Centr/East Eur & Centr Asia	All	Female	All	All
1039	URY	LAC	999	0	999	999	1990	9.09892566908976	6.04621827160859	13.6528381303903	Latin Amer/Caribbean	All	Male	All	All
1040	URY	LAC	999	0	999	999	2005	10.6550608436975	7.11891705952621	15.7931793225235	Latin Amer/Caribbean	All	Male	All	All
1041	URY	LAC	999	0	999	999	2018	11.1686064706379	7.49604169137452	16.4697369933742	Latin Amer/Caribbean	All	Male	All	All
1042	URY	LAC	999	1	999	999	1990	8.79879369082686	5.88426997646012	13.5974310727683	Latin Amer/Caribbean	All	Female	All	All
1043	URY	LAC	999	1	999	999	2005	10.1433913691393	6.76440062932581	15.6135967349419	Latin Amer/Caribbean	All	Female	All	All
1044	URY	LAC	999	1	999	999	2018	10.5868397114165	7.08482699106294	16.2565102935904	Latin Amer/Caribbean	All	Female	All	All
1045	USA	HIC	999	0	999	999	1990	6.51130175933669	6.11965775125625	6.92781428288597	High-Income Countries	All	Male	All	All
1046	USA	HIC	999	0	999	999	2005	8.60770618308032	8.07471615799351	9.16957793179359	High-Income Countries	All	Male	All	All
1047	USA	HIC	999	0	999	999	2018	5.39301861171407	5.05551841614149	5.74979061578169	High-Income Countries	All	Male	All	All
1048	USA	HIC	999	1	999	999	1990	5.14464124329593	4.8387922193448	5.47775790020694	High-Income Countries	All	Female	All	All
1049	USA	HIC	999	1	999	999	2005	6.88536383726153	6.45712174124641	7.35966189432988	High-Income Countries	All	Female	All	All
1050	USA	HIC	999	1	999	999	2018	4.34121752935492	4.07506884774766	4.63266543495282	High-Income Countries	All	Female	All	All
1051	UZB	FSU	999	0	999	999	1990	5.52786911308879	3.62694496529626	8.48444700807307	Centr/East Eur & Centr Asia	All	Male	All	All
1052	UZB	FSU	999	0	999	999	2005	1.56514658403385	0.979289181413714	2.57762160967167	Centr/East Eur & Centr Asia	All	Male	All	All
1053	UZB	FSU	999	0	999	999	2018	3.3094758597142	2.13913622237565	5.07629271456444	Centr/East Eur & Centr Asia	All	Male	All	All
1054	UZB	FSU	999	1	999	999	1990	4.86875085414863	3.17345172767991	7.71372531715915	Centr/East Eur & Centr Asia	All	Female	All	All
1055	UZB	FSU	999	1	999	999	2005	1.3984080722594	0.86329574818721	2.32573611664044	Centr/East Eur & Centr Asia	All	Female	All	All
1056	UZB	FSU	999	1	999	999	2018	2.93223181518796	1.91475092885826	4.5551105850006	Centr/East Eur & Centr Asia	All	Female	All	All
1057	VCT	LAC	999	0	999	999	1990	9.41555007183931	6.78171723079718	13.1377326963885	Latin Amer/Caribbean	All	Male	All	All
1058	VCT	LAC	999	0	999	999	2005	10.3065165557513	7.5727545374177	14.1399158880843	Latin Amer/Caribbean	All	Male	All	All
1059	VCT	LAC	999	0	999	999	2018	28.5381231402296	24.1875208220464	32.2469580730295	Latin Amer/Caribbean	All	Male	All	All
1060	VCT	LAC	999	1	999	999	1990	8.84402860794145	6.31192574461782	12.4887399976306	Latin Amer/Caribbean	All	Female	All	All
1061	VCT	LAC	999	1	999	999	2005	9.88275327016371	7.14308998113085	13.7031946724948	Latin Amer/Caribbean	All	Female	All	All
1062	VCT	LAC	999	1	999	999	2018	27.872403382707	23.3573762890072	31.6992493528991	Latin Amer/Caribbean	All	Female	All	All
1063	VEN	LAC	999	0	999	999	1990	10.2208635555837	7.14455531555879	14.6607592586923	Latin Amer/Caribbean	All	Male	All	All
1064	VEN	LAC	999	0	999	999	2005	10.4691606356537	7.34043378622452	14.9136136193002	Latin Amer/Caribbean	All	Male	All	All
1065	VEN	LAC	999	0	999	999	2018	5.41215152945294	3.79608405184507	8.02524510295637	Latin Amer/Caribbean	All	Male	All	All
1066	VEN	LAC	999	1	999	999	1990	9.71977941201758	6.79072693755274	14.0382495518349	Latin Amer/Caribbean	All	Female	All	All
1067	VEN	LAC	999	1	999	999	2005	9.88388187014597	6.92693568351044	14.2504451145167	Latin Amer/Caribbean	All	Female	All	All
1068	VEN	LAC	999	1	999	999	2018	5.10919127782004	3.52294854672617	7.66573473885778	Latin Amer/Caribbean	All	Female	All	All
1069	VNM	Asia	999	0	999	999	1990	1.34900372977483	0.99427177576104	1.83256150179548	Southeast and East Asia	All	Male	All	All
1070	VNM	Asia	999	0	999	999	2005	1.88998228366491	1.44284208030026	2.49984983005998	Southeast and East Asia	All	Male	All	All
1071	VNM	Asia	999	0	999	999	2018	1.61498208247404	1.23280885579256	2.1360334615554	Southeast and East Asia	All	Male	All	All
1072	VNM	Asia	999	1	999	999	1990	1.26914277892945	0.940284959748859	1.69684565676253	Southeast and East Asia	All	Female	All	All
1073	VNM	Asia	999	1	999	999	2005	1.78556316604338	1.36717639837633	2.3350916310614	Southeast and East Asia	All	Female	All	All
1074	VNM	Asia	999	1	999	999	2018	1.53001625615245	1.17151378815919	2.00508090890186	Southeast and East Asia	All	Female	All	All
1075	VUT	Asia	999	0	999	999	1990	1.33661311428707	0.853014941296581	2.12124424694334	Southeast and East Asia	All	Male	All	All
1076	VUT	Asia	999	0	999	999	2005	2.32815608817412	1.49982970106966	3.62041604428476	Southeast and East Asia	All	Male	All	All
1077	VUT	Asia	999	0	999	999	2018	2.340939369265	1.50885375688029	3.64102879030617	Southeast and East Asia	All	Male	All	All
1078	VUT	Asia	999	1	999	999	1990	1.31325864059812	0.829743911130444	2.0926710931054	Southeast and East Asia	All	Female	All	All
1079	VUT	Asia	999	1	999	999	2005	2.20683547973008	1.41847838690791	3.4465154615293	Southeast and East Asia	All	Female	All	All
1080	VUT	Asia	999	1	999	999	2018	2.26023711229665	1.44778097010077	3.53556588875275	Southeast and East Asia	All	Female	All	All
1081	WSM	Asia	999	0	999	999	1990	2.41427614512238	1.56926126914039	3.76417186060741	Southeast and East Asia	All	Male	All	All
1082	WSM	Asia	999	0	999	999	2005	6.34008042319915	4.10087603797665	9.84442828516218	Southeast and East Asia	All	Male	All	All
1083	WSM	Asia	999	0	999	999	2018	7.02536427996972	4.55124350220399	10.9144424481471	Southeast and East Asia	All	Male	All	All
1084	WSM	Asia	999	1	999	999	1990	2.19118668112289	1.42980007640798	3.40294621487192	Southeast and East Asia	All	Female	All	All
1085	WSM	Asia	999	1	999	999	2005	5.93167456674528	3.88239439937023	9.136839912035	Southeast and East Asia	All	Female	All	All
1086	WSM	Asia	999	1	999	999	2018	6.55094692678169	4.2971697021325	10.0996539436144	Southeast and East Asia	All	Female	All	All
1087	YEM	MENA	999	0	999	999	1990	11.3925462838557	6.16582649686327	21.1608325120606	Mid. East/North Africa	All	Male	All	All
1088	YEM	MENA	999	0	999	999	2005	15.1352689432815	8.25657680716097	26.7316186347325	Mid. East/North Africa	All	Male	All	All
1089	YEM	MENA	999	0	999	999	2018	15.0231756459961	8.13243644610968	26.777476769363	Mid. East/North Africa	All	Male	All	All
1090	YEM	MENA	999	1	999	999	1990	11.2479401995615	5.98459000833323	20.9765780363238	Mid. East/North Africa	All	Female	All	All
1091	YEM	MENA	999	1	999	999	2005	15.2371186265965	8.13618055805948	27.0328144312077	Mid. East/North Africa	All	Female	All	All
1092	YEM	MENA	999	1	999	999	2018	15.1610152841323	8.11690476009867	27.1535807430601	Mid. East/North Africa	All	Female	All	All
1093	ZAF	SSA	999	0	999	999	1990	12.0616610905407	9.13164450929125	16.1441254073692	Sub-Saharan Africa	All	Male	All	All
1094	ZAF	SSA	999	0	999	999	2005	8.17527227397698	6.18128656469327	10.9151344308438	Sub-Saharan Africa	All	Male	All	All
1095	ZAF	SSA	999	0	999	999	2018	9.84311720944988	7.43332770453427	13.2443141727463	Sub-Saharan Africa	All	Male	All	All
1096	ZAF	SSA	999	1	999	999	1990	11.0547075942742	8.44452296753403	14.6057323086062	Sub-Saharan Africa	All	Female	All	All
1097	ZAF	SSA	999	1	999	999	2005	7.42473656290536	5.666590372185	9.80757110095375	Sub-Saharan Africa	All	Female	All	All
1098	ZAF	SSA	999	1	999	999	2018	8.90851788580424	6.75750251271008	11.811813237631	Sub-Saharan Africa	All	Female	All	All
1099	ZMB	SSA	999	0	999	999	1990	15.9118760214971	11.0453416979312	21.4260253176075	Sub-Saharan Africa	All	Male	All	All
1100	ZMB	SSA	999	0	999	999	2005	5.98507484416548	3.93169028131921	9.16617272453444	Sub-Saharan Africa	All	Male	All	All
1101	ZMB	SSA	999	0	999	999	2018	4.8607468051675	3.20927806637928	7.20913029816331	Sub-Saharan Africa	All	Male	All	All
1102	ZMB	SSA	999	1	999	999	1990	15.0558535997645	10.5240806572869	20.3995457053554	Sub-Saharan Africa	All	Female	All	All
1103	ZMB	SSA	999	1	999	999	2005	5.58478090136226	3.65006508743692	8.56400906594048	Sub-Saharan Africa	All	Female	All	All
1104	ZMB	SSA	999	1	999	999	2018	4.56035350077218	2.97387527756993	6.96702409643516	Sub-Saharan Africa	All	Female	All	All
1105	ZWE	SSA	999	0	999	999	1990	4.04492620228956	2.67313682532235	6.07231691448109	Sub-Saharan Africa	All	Male	All	All
1106	ZWE	SSA	999	0	999	999	2005	8.88034591469028	5.69632255801181	13.3717768760715	Sub-Saharan Africa	All	Male	All	All
1107	ZWE	SSA	999	0	999	999	2018	11.5940189795567	7.79937623434835	16.6704306678781	Sub-Saharan Africa	All	Male	All	All
1108	ZWE	SSA	999	1	999	999	1990	3.78363308780001	2.52035652282334	5.77692224817931	Sub-Saharan Africa	All	Female	All	All
1109	ZWE	SSA	999	1	999	999	2005	8.29700580707573	5.20903322584952	12.6763321517981	Sub-Saharan Africa	All	Female	All	All
1110	ZWE	SSA	999	1	999	999	2018	10.8887842913832	7.32772332542262	15.5722595694151	Sub-Saharan Africa	All	Female	All	All
1111	AFG	SAARC	22.5	999	999	999	1990	0.178591979166446	0.0778790170095222	0.427401783452448	South Asia	20-24 years	All	All	All
1112	AFG	SAARC	22.5	999	999	999	2005	1.16226012606949	0.559652720116573	2.5484969531255	South Asia	20-24 years	All	All	All
1113	AFG	SAARC	22.5	999	999	999	2018	2.28334377821991	1.07234197840276	5.23936339577903	South Asia	20-24 years	All	All	All
1114	AFG	SAARC	27.5	999	999	999	1990	0.164970181494994	0.0721456002374222	0.387960304199399	South Asia	25-29 years	All	All	All
1115	AFG	SAARC	27.5	999	999	999	2005	1.0810897726778	0.518626403495488	2.36461865797087	South Asia	25-29 years	All	All	All
1116	AFG	SAARC	27.5	999	999	999	2018	2.13685240725221	0.952766554628105	5.02940353500383	South Asia	25-29 years	All	All	All
1117	AFG	SAARC	32.5	999	999	999	1990	0.154108636879884	0.0663268442466444	0.374408498449693	South Asia	30-34 years	All	All	All
1118	AFG	SAARC	32.5	999	999	999	2005	1.00003987315305	0.45562783450402	2.17197435695391	South Asia	30-34 years	All	All	All
1119	AFG	SAARC	32.5	999	999	999	2018	1.96718281481534	0.884469542048411	4.71086743121448	South Asia	30-34 years	All	All	All
1120	AFG	SAARC	37.5	999	999	999	1990	0.143746979979807	0.0613558299570778	0.342055064547306	South Asia	35-39 years	All	All	All
1121	AFG	SAARC	37.5	999	999	999	2005	0.93607797657075	0.417945795915161	2.12895169894518	South Asia	35-39 years	All	All	All
1122	AFG	SAARC	37.5	999	999	999	2018	1.84624712590293	0.82890458254475	4.44615952113367	South Asia	35-39 years	All	All	All
1123	AFG	SAARC	42.5	999	999	999	1990	0.132854238196558	0.0566159885969331	0.321482680955149	South Asia	40-44 years	All	All	All
1124	AFG	SAARC	42.5	999	999	999	2005	0.869833538826145	0.404281448320468	1.97560772553846	South Asia	40-44 years	All	All	All
1125	AFG	SAARC	42.5	999	999	999	2018	1.70343612957611	0.750793347853161	4.11984477685077	South Asia	40-44 years	All	All	All
1126	AFG	SAARC	47.5	999	999	999	1990	0.124549134401219	0.0508380929107532	0.305050346740949	South Asia	45-49 years	All	All	All
1127	AFG	SAARC	47.5	999	999	999	2005	0.807566893599665	0.372466920751021	1.90444860323961	South Asia	45-49 years	All	All	All
1128	AFG	SAARC	47.5	999	999	999	2018	1.58923346257052	0.697705579877379	3.87327954716061	South Asia	45-49 years	All	All	All
1129	AFG	SAARC	52.5	999	999	999	1990	0.115490559689725	0.0495245098501077	0.286841054778129	South Asia	50-54 years	All	All	All
1130	AFG	SAARC	52.5	999	999	999	2005	0.752642731707407	0.339213167038146	1.7693367545016	South Asia	50-54 years	All	All	All
1131	AFG	SAARC	52.5	999	999	999	2018	1.4993745180541	0.670158496105052	3.59219403538329	South Asia	50-54 years	All	All	All
1132	AFG	SAARC	57.5	999	999	999	1990	0.108510363681224	0.0457042679570077	0.265424735322423	South Asia	55-59 years	All	All	All
1133	AFG	SAARC	57.5	999	999	999	2005	0.697581196298097	0.317130646402305	1.63154866600856	South Asia	55-59 years	All	All	All
1134	AFG	SAARC	57.5	999	999	999	2018	1.37768414601779	0.606300780401319	3.31493098859674	South Asia	55-59 years	All	All	All
1135	AFG	SAARC	62.5	999	999	999	1990	0.10148584313771	0.0436489346111161	0.247108156710034	South Asia	60-64 years	All	All	All
1136	AFG	SAARC	62.5	999	999	999	2005	0.650337452040907	0.302459772983007	1.59024523527792	South Asia	60-64 years	All	All	All
1137	AFG	SAARC	62.5	999	999	999	2018	1.29873843170795	0.558989042450524	3.20485108023037	South Asia	60-64 years	All	All	All
1138	AFG	SAARC	67.5	999	999	999	1990	0.0947574787518044	0.0391802784278286	0.237121048341462	South Asia	65-69 years	All	All	All
1139	AFG	SAARC	67.5	999	999	999	2005	0.621668626323552	0.280391851693614	1.47699439570425	South Asia	65-69 years	All	All	All
1140	AFG	SAARC	67.5	999	999	999	2018	1.22690512372936	0.513516196182	2.94384257399365	South Asia	65-69 years	All	All	All
1141	AFG	SAARC	72.5	999	999	999	1990	0.0897043534099093	0.0362536219017041	0.230391412369658	South Asia	70-74 years	All	All	All
1142	AFG	SAARC	72.5	999	999	999	2005	0.584842063476774	0.255957694408231	1.42317822154555	South Asia	70-74 years	All	All	All
1143	AFG	SAARC	72.5	999	999	999	2018	1.15403638465171	0.485829584382355	2.87595659669636	South Asia	70-74 years	All	All	All
1144	AFG	SAARC	77.5	999	999	999	1990	0.0857476840504552	0.0342247273411435	0.219746207362168	South Asia	75-79 years	All	All	All
1145	AFG	SAARC	77.5	999	999	999	2005	0.551428836961073	0.235566637375126	1.38291176693581	South Asia	75-79 years	All	All	All
1146	AFG	SAARC	77.5	999	999	999	2018	1.08238864652394	0.441648112363343	2.7875615861054	South Asia	75-79 years	All	All	All
1147	AFG	SAARC	82.5	999	999	999	1990	0.0823153293259738	0.0310600671749385	0.218471258152002	South Asia	80-84 years	All	All	All
1148	AFG	SAARC	82.5	999	999	999	2005	0.526230702646173	0.2180888023716	1.33163648132842	South Asia	80-84 years	All	All	All
1149	AFG	SAARC	82.5	999	999	999	2018	1.04289118576317	0.419232641381484	2.75231081560375	South Asia	80-84 years	All	All	All
1150	AFG	SAARC	87.5	999	999	999	1990	0.0785138342840581	0.0291305174755803	0.204235655636484	South Asia	85+ years	All	All	All
1151	AFG	SAARC	87.5	999	999	999	2005	0.498287695735302	0.208812834291547	1.27804187501655	South Asia	85+ years	All	All	All
1152	AFG	SAARC	87.5	999	999	999	2018	1.00626827823612	0.397597843277979	2.65207444609882	South Asia	85+ years	All	All	All
1153	AGO	SSA	22.5	999	999	999	1990	4.27900639926173	2.59635725082234	7.31296826515577	Sub-Saharan Africa	20-24 years	All	All	All
1154	AGO	SSA	22.5	999	999	999	2005	6.6632509351421	4.03513391107306	11.3141054805107	Sub-Saharan Africa	20-24 years	All	All	All
1155	AGO	SSA	22.5	999	999	999	2018	8.57716888155685	5.14349747815883	14.5525865320161	Sub-Saharan Africa	20-24 years	All	All	All
1156	AGO	SSA	27.5	999	999	999	1990	4.44243988120286	2.68190016838361	7.53520455735601	Sub-Saharan Africa	25-29 years	All	All	All
1157	AGO	SSA	27.5	999	999	999	2005	6.93829452703476	4.07185423699548	11.7895932731182	Sub-Saharan Africa	25-29 years	All	All	All
1158	AGO	SSA	27.5	999	999	999	2018	8.90591938058822	5.20968101399593	15.1746335782015	Sub-Saharan Africa	25-29 years	All	All	All
1159	AGO	SSA	32.5	999	999	999	1990	4.37256422836932	2.57334525936085	7.54427231565367	Sub-Saharan Africa	30-34 years	All	All	All
1160	AGO	SSA	32.5	999	999	999	2005	6.82585411145597	4.05003322324512	11.8106851784423	Sub-Saharan Africa	30-34 years	All	All	All
1161	AGO	SSA	32.5	999	999	999	2018	8.83182732880766	5.1000757311625	15.1138161734879	Sub-Saharan Africa	30-34 years	All	All	All
1162	AGO	SSA	37.5	999	999	999	1990	4.14803528399036	2.42022000434727	7.3325050683098	Sub-Saharan Africa	35-39 years	All	All	All
1163	AGO	SSA	37.5	999	999	999	2005	6.52689699488464	3.76125162602269	11.3245255584497	Sub-Saharan Africa	35-39 years	All	All	All
1164	AGO	SSA	37.5	999	999	999	2018	8.39786972474387	4.73770251924032	14.446563227359	Sub-Saharan Africa	35-39 years	All	All	All
1165	AGO	SSA	42.5	999	999	999	1990	3.9220515525658	2.28536051085854	6.79194014967411	Sub-Saharan Africa	40-44 years	All	All	All
1166	AGO	SSA	42.5	999	999	999	2005	6.12948141002669	3.58639777939963	10.605237273526	Sub-Saharan Africa	40-44 years	All	All	All
1167	AGO	SSA	42.5	999	999	999	2018	7.88898310661758	4.53524591120169	13.4733180653433	Sub-Saharan Africa	40-44 years	All	All	All
1168	AGO	SSA	47.5	999	999	999	1990	3.6189489369856	2.08808255483696	6.36602684769568	Sub-Saharan Africa	45-49 years	All	All	All
1169	AGO	SSA	47.5	999	999	999	2005	5.58757044435258	3.32513368625997	9.78844988079536	Sub-Saharan Africa	45-49 years	All	All	All
1170	AGO	SSA	47.5	999	999	999	2018	7.27873628641851	4.17810321018379	12.792280315743	Sub-Saharan Africa	45-49 years	All	All	All
1171	AGO	SSA	52.5	999	999	999	1990	3.3198141193866	1.93614729847001	5.84065707974915	Sub-Saharan Africa	50-54 years	All	All	All
1172	AGO	SSA	52.5	999	999	999	2005	5.20972712395	3.01835796268804	9.13766766760823	Sub-Saharan Africa	50-54 years	All	All	All
1173	AGO	SSA	52.5	999	999	999	2018	6.71767967834673	3.79694763490375	11.9245069431797	Sub-Saharan Africa	50-54 years	All	All	All
1174	AGO	SSA	57.5	999	999	999	1990	3.00936292322752	1.7149888909541	5.31556965681343	Sub-Saharan Africa	55-59 years	All	All	All
1175	AGO	SSA	57.5	999	999	999	2005	4.67658157553484	2.68890419674429	8.377567276645	Sub-Saharan Africa	55-59 years	All	All	All
1176	AGO	SSA	57.5	999	999	999	2018	6.10107059150544	3.39477211025812	11.238242977233	Sub-Saharan Africa	55-59 years	All	All	All
1177	AGO	SSA	62.5	999	999	999	1990	2.75874494408764	1.56554227708432	5.04235438285173	Sub-Saharan Africa	60-64 years	All	All	All
1178	AGO	SSA	62.5	999	999	999	2005	4.3217412025954	2.42166588042993	8.0066371955621	Sub-Saharan Africa	60-64 years	All	All	All
1179	AGO	SSA	62.5	999	999	999	2018	5.54755101366609	3.01269680082754	10.1963891401752	Sub-Saharan Africa	60-64 years	All	All	All
1180	AGO	SSA	67.5	999	999	999	1990	2.53301372145652	1.39521635000026	4.60647490686851	Sub-Saharan Africa	65-69 years	All	All	All
1181	AGO	SSA	67.5	999	999	999	2005	3.9383925759324	2.09936977452775	7.29216236744182	Sub-Saharan Africa	65-69 years	All	All	All
1182	AGO	SSA	67.5	999	999	999	2018	5.13467454637843	2.69821345027423	9.70975163171331	Sub-Saharan Africa	65-69 years	All	All	All
1183	AGO	SSA	72.5	999	999	999	1990	2.34817962321713	1.24633804754975	4.49327217206411	Sub-Saharan Africa	70-74 years	All	All	All
1184	AGO	SSA	72.5	999	999	999	2005	3.62448983476676	1.89320789589375	7.02523165994831	Sub-Saharan Africa	70-74 years	All	All	All
1185	AGO	SSA	72.5	999	999	999	2018	4.75676027561831	2.45567089856602	9.27172661773988	Sub-Saharan Africa	70-74 years	All	All	All
1186	AGO	SSA	77.5	999	999	999	1990	2.1714212795508	1.0978819292514	4.2796441455644	Sub-Saharan Africa	75-79 years	All	All	All
1187	AGO	SSA	77.5	999	999	999	2005	3.36335490724374	1.70615297078381	6.78089068706702	Sub-Saharan Africa	75-79 years	All	All	All
1188	AGO	SSA	77.5	999	999	999	2018	4.3859459493673	2.21443784011617	8.61942099643113	Sub-Saharan Africa	75-79 years	All	All	All
1189	AGO	SSA	82.5	999	999	999	1990	2.01875483133245	0.999867045885976	4.16866456918802	Sub-Saharan Africa	80-84 years	All	All	All
1190	AGO	SSA	82.5	999	999	999	2005	3.17097539132277	1.58643273250301	6.42023918319242	Sub-Saharan Africa	80-84 years	All	All	All
1191	AGO	SSA	82.5	999	999	999	2018	4.06300411085564	1.94777838773119	8.53733131544762	Sub-Saharan Africa	80-84 years	All	All	All
1192	AGO	SSA	87.5	999	999	999	1990	1.88537294936273	0.939017083728754	3.92986072216758	Sub-Saharan Africa	85+ years	All	All	All
1193	AGO	SSA	87.5	999	999	999	2005	2.93473230160825	1.44529151607681	6.0365488049679	Sub-Saharan Africa	85+ years	All	All	All
1194	AGO	SSA	87.5	999	999	999	2018	3.76823794444376	1.82926763306577	7.85457791898786	Sub-Saharan Africa	85+ years	All	All	All
1195	ALB	FSU	22.5	999	999	999	1990	2.45173796137302	1.48293918580594	4.3215432937071	Centr/East Eur & Centr Asia	20-24 years	All	All	All
1196	ALB	FSU	22.5	999	999	999	2005	3.75702819180915	2.19950562858568	6.58496071854778	Centr/East Eur & Centr Asia	20-24 years	All	All	All
1197	ALB	FSU	22.5	999	999	999	2018	33.4214760856277	27.4471982774684	36.372336909127	Centr/East Eur & Centr Asia	20-24 years	All	All	All
1198	ALB	FSU	27.5	999	999	999	1990	1.96727103240737	1.17705761878348	3.3771758522315	Centr/East Eur & Centr Asia	25-29 years	All	All	All
1199	ALB	FSU	27.5	999	999	999	2005	3.02747581970904	1.7672932933044	5.35299087952452	Centr/East Eur & Centr Asia	25-29 years	All	All	All
1200	ALB	FSU	27.5	999	999	999	2018	31.3559451084608	24.2229622644811	35.7000761914097	Centr/East Eur & Centr Asia	25-29 years	All	All	All
1201	ALB	FSU	32.5	999	999	999	1990	1.59064415323525	0.946844046003133	2.81211532146791	Centr/East Eur & Centr Asia	30-34 years	All	All	All
1202	ALB	FSU	32.5	999	999	999	2005	2.42387765522357	1.38328538207637	4.29352477354472	Centr/East Eur & Centr Asia	30-34 years	All	All	All
1203	ALB	FSU	32.5	999	999	999	2018	28.7019088402491	20.8261227901219	34.6610901315244	Centr/East Eur & Centr Asia	30-34 years	All	All	All
1204	ALB	FSU	37.5	999	999	999	1990	1.3099734896049	0.773479636611935	2.32528115856971	Centr/East Eur & Centr Asia	35-39 years	All	All	All
1205	ALB	FSU	37.5	999	999	999	2005	2.00226209235501	1.17661520420917	3.56909478248723	Centr/East Eur & Centr Asia	35-39 years	All	All	All
1206	ALB	FSU	37.5	999	999	999	2018	26.0052449146261	17.9922552904685	32.8165319896842	Centr/East Eur & Centr Asia	35-39 years	All	All	All
1207	ALB	FSU	42.5	999	999	999	1990	1.11343926236583	0.644113685289952	1.95127338408302	Centr/East Eur & Centr Asia	40-44 years	All	All	All
1208	ALB	FSU	42.5	999	999	999	2005	1.68294791298948	0.985185497754101	3.05909211597648	Centr/East Eur & Centr Asia	40-44 years	All	All	All
1209	ALB	FSU	42.5	999	999	999	2018	23.1962746507896	15.4783783689348	31.0314972812247	Centr/East Eur & Centr Asia	40-44 years	All	All	All
1210	ALB	FSU	47.5	999	999	999	1990	0.956572023526258	0.562250401586552	1.6949489680976	Centr/East Eur & Centr Asia	45-49 years	All	All	All
1211	ALB	FSU	47.5	999	999	999	2005	1.45826307242673	0.842314457747641	2.63966169149821	Centr/East Eur & Centr Asia	45-49 years	All	All	All
1212	ALB	FSU	47.5	999	999	999	2018	20.8524200218198	13.264343121652	29.0388141338473	Centr/East Eur & Centr Asia	45-49 years	All	All	All
1213	ALB	FSU	52.5	999	999	999	1990	0.855791287066093	0.504052045041064	1.53337473593168	Centr/East Eur & Centr Asia	50-54 years	All	All	All
1214	ALB	FSU	52.5	999	999	999	2005	1.31147401762249	0.774491255266113	2.3297490496518	Centr/East Eur & Centr Asia	50-54 years	All	All	All
1215	ALB	FSU	52.5	999	999	999	2018	19.3751224256194	11.9612072235777	27.5288662123931	Centr/East Eur & Centr Asia	50-54 years	All	All	All
1216	ALB	FSU	57.5	999	999	999	1990	0.781610204679375	0.459744841828052	1.38731078115411	Centr/East Eur & Centr Asia	55-59 years	All	All	All
1217	ALB	FSU	57.5	999	999	999	2005	1.18897955876956	0.695180782902613	2.11229176021754	Centr/East Eur & Centr Asia	55-59 years	All	All	All
1218	ALB	FSU	57.5	999	999	999	2018	17.8116567386401	11.1098857846336	25.5681545948729	Centr/East Eur & Centr Asia	55-59 years	All	All	All
1219	ALB	FSU	62.5	999	999	999	1990	0.721533569542835	0.419315916897036	1.2678937006977	Centr/East Eur & Centr Asia	60-64 years	All	All	All
1220	ALB	FSU	62.5	999	999	999	2005	1.10241451955717	0.629992373694133	2.05306195591319	Centr/East Eur & Centr Asia	60-64 years	All	All	All
1221	ALB	FSU	62.5	999	999	999	2018	16.5068501343769	10.2124027784152	25.1428669790208	Centr/East Eur & Centr Asia	60-64 years	All	All	All
1222	ALB	FSU	67.5	999	999	999	1990	0.667945917391492	0.385194973471258	1.20780532526096	Centr/East Eur & Centr Asia	65-69 years	All	All	All
1223	ALB	FSU	67.5	999	999	999	2005	1.03010851819259	0.588534591631395	1.81419288223227	Centr/East Eur & Centr Asia	65-69 years	All	All	All
1224	ALB	FSU	67.5	999	999	999	2018	15.567498462524	9.48540846545048	23.6882835685893	Centr/East Eur & Centr Asia	65-69 years	All	All	All
1225	ALB	FSU	72.5	999	999	999	1990	0.625996193131464	0.360388280579873	1.12908246648402	Centr/East Eur & Centr Asia	70-74 years	All	All	All
1226	ALB	FSU	72.5	999	999	999	2005	0.956956195415766	0.535897100749976	1.7727418651045	Centr/East Eur & Centr Asia	70-74 years	All	All	All
1227	ALB	FSU	72.5	999	999	999	2018	14.6430936159072	8.90731431153189	22.850402566395	Centr/East Eur & Centr Asia	70-74 years	All	All	All
1228	ALB	FSU	77.5	999	999	999	1990	0.584745924224133	0.336873336436334	1.04508171841757	Centr/East Eur & Centr Asia	75-79 years	All	All	All
1229	ALB	FSU	77.5	999	999	999	2005	0.893557031911935	0.506699020214742	1.65383567220903	Centr/East Eur & Centr Asia	75-79 years	All	All	All
1230	ALB	FSU	77.5	999	999	999	2018	13.8342267935195	8.01108477517528	21.9861434980344	Centr/East Eur & Centr Asia	75-79 years	All	All	All
1231	ALB	FSU	82.5	999	999	999	1990	0.54426159014498	0.315560776344402	1.01202651377484	Centr/East Eur & Centr Asia	80-84 years	All	All	All
1232	ALB	FSU	82.5	999	999	999	2005	0.848567213557867	0.462973592760069	1.59855174159239	Centr/East Eur & Centr Asia	80-84 years	All	All	All
1233	ALB	FSU	82.5	999	999	999	2018	13.1482829013751	7.6165189322894	21.2838463389968	Centr/East Eur & Centr Asia	80-84 years	All	All	All
1234	ALB	FSU	87.5	999	999	999	1990	0.512688016337944	0.301865579905451	0.913075081468383	Centr/East Eur & Centr Asia	85+ years	All	All	All
1235	ALB	FSU	87.5	999	999	999	2005	0.78597651420002	0.45520268431825	1.39880522125649	Centr/East Eur & Centr Asia	85+ years	All	All	All
1236	ALB	FSU	87.5	999	999	999	2018	12.1936556658812	7.38069927793859	19.490215421679	Centr/East Eur & Centr Asia	85+ years	All	All	All
1237	ARE	MENA	22.5	999	999	999	1990	7.53214879162298	5.0628078015329	11.3777000260379	Mid. East/North Africa	20-24 years	All	All	All
1238	ARE	MENA	22.5	999	999	999	2005	10.3266892658177	6.96003094123157	15.5628549081413	Mid. East/North Africa	20-24 years	All	All	All
1239	ARE	MENA	22.5	999	999	999	2018	5.48409839744407	3.70385659052429	8.29158486698585	Mid. East/North Africa	20-24 years	All	All	All
1240	ARE	MENA	27.5	999	999	999	1990	6.13184312292194	4.10472948100008	9.37433614794197	Mid. East/North Africa	25-29 years	All	All	All
1241	ARE	MENA	27.5	999	999	999	2005	8.42462356522863	5.59041972821593	12.8577658876095	Mid. East/North Africa	25-29 years	All	All	All
1242	ARE	MENA	27.5	999	999	999	2018	4.46130855800714	2.98769742803898	6.85129121540472	Mid. East/North Africa	25-29 years	All	All	All
1243	ARE	MENA	32.5	999	999	999	1990	5.0581919097902	3.36729546810969	7.77700427974141	Mid. East/North Africa	30-34 years	All	All	All
1244	ARE	MENA	32.5	999	999	999	2005	6.95541529748443	4.61058979512343	10.651916210314	Mid. East/North Africa	30-34 years	All	All	All
1245	ARE	MENA	32.5	999	999	999	2018	3.67761750074558	2.44497911117998	5.67515175247972	Mid. East/North Africa	30-34 years	All	All	All
1246	ARE	MENA	37.5	999	999	999	1990	4.32373462971423	2.85599430763993	6.68585888674125	Mid. East/North Africa	35-39 years	All	All	All
1247	ARE	MENA	37.5	999	999	999	2005	5.94114918994601	3.92676944398804	9.10443750258988	Mid. East/North Africa	35-39 years	All	All	All
1248	ARE	MENA	37.5	999	999	999	2018	3.13986880456212	2.07664987495471	4.86425117341488	Mid. East/North Africa	35-39 years	All	All	All
1249	ARE	MENA	42.5	999	999	999	1990	3.84294660564078	2.52992526115904	5.9331300772654	Mid. East/North Africa	40-44 years	All	All	All
1250	ARE	MENA	42.5	999	999	999	2005	5.26878574925661	3.46354763781592	8.06435185264161	Mid. East/North Africa	40-44 years	All	All	All
1251	ARE	MENA	42.5	999	999	999	2018	2.79083071269941	1.83881902843235	4.32001588060536	Mid. East/North Africa	40-44 years	All	All	All
1252	ARE	MENA	47.5	999	999	999	1990	3.54990939149133	2.34213160359458	5.46962438463923	Mid. East/North Africa	45-49 years	All	All	All
1253	ARE	MENA	47.5	999	999	999	2005	4.86389172321895	3.20352622127549	7.41317862371468	Mid. East/North Africa	45-49 years	All	All	All
1254	ARE	MENA	47.5	999	999	999	2018	2.57634294692971	1.70063090197673	3.96662459372894	Mid. East/North Africa	45-49 years	All	All	All
1255	ARE	MENA	52.5	999	999	999	1990	3.38876168006227	2.24435869954873	5.20818955138593	Mid. East/North Africa	50-54 years	All	All	All
1256	ARE	MENA	52.5	999	999	999	2005	4.64380682223246	3.08219351027764	7.11376933973137	Mid. East/North Africa	50-54 years	All	All	All
1257	ARE	MENA	52.5	999	999	999	2018	2.46070919240838	1.62912900458144	3.76017853820751	Mid. East/North Africa	50-54 years	All	All	All
1258	ARE	MENA	57.5	999	999	999	1990	3.30581022982437	2.18759157295878	5.03394535367367	Mid. East/North Africa	55-59 years	All	All	All
1259	ARE	MENA	57.5	999	999	999	2005	4.54153159668681	3.01367383610848	6.90387035450581	Mid. East/North Africa	55-59 years	All	All	All
1260	ARE	MENA	57.5	999	999	999	2018	2.41181667872068	1.60150182247486	3.66767875268396	Mid. East/North Africa	55-59 years	All	All	All
1261	ARE	MENA	62.5	999	999	999	1990	3.26895214328121	2.15906320994351	4.95030808230246	Mid. East/North Africa	60-64 years	All	All	All
1262	ARE	MENA	62.5	999	999	999	2005	4.49425640988274	2.96505752421587	6.83685233591698	Mid. East/North Africa	60-64 years	All	All	All
1263	ARE	MENA	62.5	999	999	999	2018	2.38939372481146	1.58709497135144	3.63824717703236	Mid. East/North Africa	60-64 years	All	All	All
1264	ARE	MENA	67.5	999	999	999	1990	3.24562543249804	2.12714449304956	4.91565377919903	Mid. East/North Africa	65-69 years	All	All	All
1265	ARE	MENA	67.5	999	999	999	2005	4.4547135658448	2.89909210517494	6.79444736240133	Mid. East/North Africa	65-69 years	All	All	All
1266	ARE	MENA	67.5	999	999	999	2018	2.363585136078	1.5573530788267	3.59052602068732	Mid. East/North Africa	65-69 years	All	All	All
1267	ARE	MENA	72.5	999	999	999	1990	3.20923265944469	2.06839271597282	4.88744984307085	Mid. East/North Africa	70-74 years	All	All	All
1268	ARE	MENA	72.5	999	999	999	2005	4.42391989413702	2.85585527361053	6.76615534587774	Mid. East/North Africa	70-74 years	All	All	All
1269	ARE	MENA	72.5	999	999	999	2018	2.35981095677219	1.52431731228359	3.62049752138146	Mid. East/North Africa	70-74 years	All	All	All
1270	ARE	MENA	77.5	999	999	999	1990	3.20892232420271	2.0472709141289	4.97699318086177	Mid. East/North Africa	75-79 years	All	All	All
1271	ARE	MENA	77.5	999	999	999	2005	4.40396389825657	2.80044066389852	6.81647488254173	Mid. East/North Africa	75-79 years	All	All	All
1272	ARE	MENA	77.5	999	999	999	2018	2.35419296032545	1.50352447365373	3.64499264484297	Mid. East/North Africa	75-79 years	All	All	All
1273	ARE	MENA	82.5	999	999	999	1990	3.18760480283719	2.01710273825829	4.98748238162	Mid. East/North Africa	80-84 years	All	All	All
1274	ARE	MENA	82.5	999	999	999	2005	4.35657754894536	2.7468061520345	6.79872185372528	Mid. East/North Africa	80-84 years	All	All	All
1275	ARE	MENA	82.5	999	999	999	2018	2.31872684305572	1.46218494065445	3.62827424613418	Mid. East/North Africa	80-84 years	All	All	All
1276	ARE	MENA	87.5	999	999	999	1990	3.1439752101968	1.95556721159965	4.98525400979375	Mid. East/North Africa	85+ years	All	All	All
1277	ARE	MENA	87.5	999	999	999	2005	4.29403702738863	2.65558986356431	6.81646591419798	Mid. East/North Africa	85+ years	All	All	All
1278	ARE	MENA	87.5	999	999	999	2018	2.30082548810307	1.43506886970907	3.65268223582995	Mid. East/North Africa	85+ years	All	All	All
1279	ARG	LAC	22.5	999	999	999	1990	5.4209658549346	4.58058673752093	6.42571607038234	Latin Amer/Caribbean	20-24 years	All	All	All
1280	ARG	LAC	22.5	999	999	999	2005	8.60648566106331	7.30082967115367	10.1787095299417	Latin Amer/Caribbean	20-24 years	All	All	All
1281	ARG	LAC	22.5	999	999	999	2018	8.06021757571689	6.82990364208266	9.53870088950883	Latin Amer/Caribbean	20-24 years	All	All	All
1282	ARG	LAC	27.5	999	999	999	1990	5.01011674537048	4.2102972293729	5.98917848790101	Latin Amer/Caribbean	25-29 years	All	All	All
1283	ARG	LAC	27.5	999	999	999	2005	7.94436629528181	6.68941695815161	9.46114647348766	Latin Amer/Caribbean	25-29 years	All	All	All
1284	ARG	LAC	27.5	999	999	999	2018	7.45445490749177	6.26353048339327	8.89198489607359	Latin Amer/Caribbean	25-29 years	All	All	All
1285	ARG	LAC	32.5	999	999	999	1990	4.56120762323262	3.79873167084458	5.47471875821694	Latin Amer/Caribbean	30-34 years	All	All	All
1286	ARG	LAC	32.5	999	999	999	2005	7.21049827884254	6.03847548747532	8.66993656289645	Latin Amer/Caribbean	30-34 years	All	All	All
1287	ARG	LAC	32.5	999	999	999	2018	6.77435236768976	5.64183325109298	8.13980592374141	Latin Amer/Caribbean	30-34 years	All	All	All
1288	ARG	LAC	37.5	999	999	999	1990	4.13530649231585	3.42549489429213	4.99284311745653	Latin Amer/Caribbean	35-39 years	All	All	All
1289	ARG	LAC	37.5	999	999	999	2005	6.53191477016254	5.43977425283355	7.87943192484907	Latin Amer/Caribbean	35-39 years	All	All	All
1290	ARG	LAC	37.5	999	999	999	2018	6.13103664254524	5.08399223924367	7.40953566273036	Latin Amer/Caribbean	35-39 years	All	All	All
1291	ARG	LAC	42.5	999	999	999	1990	3.75287794125581	3.1036624600445	4.54513868072246	Latin Amer/Caribbean	40-44 years	All	All	All
1292	ARG	LAC	42.5	999	999	999	2005	5.9219690976394	4.92556321613617	7.16108790076593	Latin Amer/Caribbean	40-44 years	All	All	All
1293	ARG	LAC	42.5	999	999	999	2018	5.55068058923266	4.60093990679847	6.71714480330899	Latin Amer/Caribbean	40-44 years	All	All	All
1294	ARG	LAC	47.5	999	999	999	1990	3.41462949014153	2.82760247116923	4.12651336358778	Latin Amer/Caribbean	45-49 years	All	All	All
1295	ARG	LAC	47.5	999	999	999	2005	5.39320416814956	4.48773770255133	6.50141004325944	Latin Amer/Caribbean	45-49 years	All	All	All
1296	ARG	LAC	47.5	999	999	999	2018	5.0493614366771	4.19717669518218	6.06952208295081	Latin Amer/Caribbean	45-49 years	All	All	All
1297	ARG	LAC	52.5	999	999	999	1990	3.12122580705512	2.60312257548962	3.76607596678714	Latin Amer/Caribbean	50-54 years	All	All	All
1298	ARG	LAC	52.5	999	999	999	2005	4.94038615998246	4.12795262855189	5.94900968981694	Latin Amer/Caribbean	50-54 years	All	All	All
1299	ARG	LAC	52.5	999	999	999	2018	4.62087050933109	3.86736418748836	5.55253870023988	Latin Amer/Caribbean	50-54 years	All	All	All
1300	ARG	LAC	57.5	999	999	999	1990	2.87738881399159	2.39335603499675	3.4515284398905	Latin Amer/Caribbean	55-59 years	All	All	All
1301	ARG	LAC	57.5	999	999	999	2005	4.5527993285221	3.79460658047652	5.46236906113907	Latin Amer/Caribbean	55-59 years	All	All	All
1302	ARG	LAC	57.5	999	999	999	2018	4.25480022068278	3.55243167890759	5.09131049054629	Latin Amer/Caribbean	55-59 years	All	All	All
1303	ARG	LAC	62.5	999	999	999	1990	2.65362876726206	2.20892956609442	3.20231497423175	Latin Amer/Caribbean	60-64 years	All	All	All
1304	ARG	LAC	62.5	999	999	999	2005	4.20185839932859	3.49002788196135	5.08955980907399	Latin Amer/Caribbean	60-64 years	All	All	All
1305	ARG	LAC	62.5	999	999	999	2018	3.93458373673585	3.27347487453761	4.74768608032762	Latin Amer/Caribbean	60-64 years	All	All	All
1306	ARG	LAC	67.5	999	999	999	1990	2.46085276984526	2.03158006968721	3.00391040700656	Latin Amer/Caribbean	65-69 years	All	All	All
1307	ARG	LAC	67.5	999	999	999	2005	3.89992885015875	3.22090920614456	4.76901819664605	Latin Amer/Caribbean	65-69 years	All	All	All
1308	ARG	LAC	67.5	999	999	999	2018	3.65623054782723	3.02104863556541	4.45840566106484	Latin Amer/Caribbean	65-69 years	All	All	All
1309	ARG	LAC	72.5	999	999	999	1990	2.29244080009627	1.87166041906566	2.82476525772384	Latin Amer/Caribbean	70-74 years	All	All	All
1310	ARG	LAC	72.5	999	999	999	2005	3.63399151429359	2.96168623608213	4.49095012249915	Latin Amer/Caribbean	70-74 years	All	All	All
1311	ARG	LAC	72.5	999	999	999	2018	3.40770614583683	2.77932438641519	4.19329534982589	Latin Amer/Caribbean	70-74 years	All	All	All
1312	ARG	LAC	77.5	999	999	999	1990	2.14279282153542	1.72658012972443	2.66779846862044	Latin Amer/Caribbean	75-79 years	All	All	All
1313	ARG	LAC	77.5	999	999	999	2005	3.38761212698754	2.72672261446336	4.2362641662246	Latin Amer/Caribbean	75-79 years	All	All	All
1314	ARG	LAC	77.5	999	999	999	2018	3.18196000842679	2.56646269318565	3.96717338925645	Latin Amer/Caribbean	75-79 years	All	All	All
1315	ARG	LAC	82.5	999	999	999	1990	2.01252152296746	1.59309930365787	2.54107437418574	Latin Amer/Caribbean	80-84 years	All	All	All
1316	ARG	LAC	82.5	999	999	999	2005	3.17045063707883	2.51114870125358	4.01880622563711	Latin Amer/Caribbean	80-84 years	All	All	All
1317	ARG	LAC	82.5	999	999	999	2018	2.98220400763976	2.36355539575983	3.75949931339216	Latin Amer/Caribbean	80-84 years	All	All	All
1318	ARG	LAC	87.5	999	999	999	1990	1.86185003141991	1.44388555785276	2.39089794333176	Latin Amer/Caribbean	85+ years	All	All	All
1319	ARG	LAC	87.5	999	999	999	2005	2.91389863122357	2.26064428560663	3.76647058949874	Latin Amer/Caribbean	85+ years	All	All	All
1320	ARG	LAC	87.5	999	999	999	2018	2.72047489085944	2.11068322073513	3.50588795012745	Latin Amer/Caribbean	85+ years	All	All	All
1321	ARM	FSU	22.5	999	999	999	1990	1.082151964807	0.730119029506206	1.58851553196063	Centr/East Eur & Centr Asia	20-24 years	All	All	All
1322	ARM	FSU	22.5	999	999	999	2005	2.87441574008472	1.96168119304835	4.17033749395238	Centr/East Eur & Centr Asia	20-24 years	All	All	All
1323	ARM	FSU	22.5	999	999	999	2018	3.26968946115589	2.23554176690806	4.74527088370472	Centr/East Eur & Centr Asia	20-24 years	All	All	All
1324	ARM	FSU	27.5	999	999	999	1990	0.873151931254972	0.581321853949077	1.29093351521077	Centr/East Eur & Centr Asia	25-29 years	All	All	All
1325	ARM	FSU	27.5	999	999	999	2005	2.31585459838558	1.5666888002264	3.37966543121015	Centr/East Eur & Centr Asia	25-29 years	All	All	All
1326	ARM	FSU	27.5	999	999	999	2018	2.63123824572354	1.77432850331048	3.83085130194758	Centr/East Eur & Centr Asia	25-29 years	All	All	All
1327	ARM	FSU	32.5	999	999	999	1990	0.702771858557129	0.465436109355855	1.0499310178449	Centr/East Eur & Centr Asia	30-34 years	All	All	All
1328	ARM	FSU	32.5	999	999	999	2005	1.86091367960386	1.25719541414097	2.74428141925945	Centr/East Eur & Centr Asia	30-34 years	All	All	All
1329	ARM	FSU	32.5	999	999	999	2018	2.11481443934287	1.42279755159234	3.12106439499818	Centr/East Eur & Centr Asia	30-34 years	All	All	All
1330	ARM	FSU	37.5	999	999	999	1990	0.576877949557149	0.382835233286524	0.858366258563532	Centr/East Eur & Centr Asia	35-39 years	All	All	All
1331	ARM	FSU	37.5	999	999	999	2005	1.52687561398065	1.02449784101633	2.27079982160767	Centr/East Eur & Centr Asia	35-39 years	All	All	All
1332	ARM	FSU	37.5	999	999	999	2018	1.73357321816238	1.16230558033456	2.57962992338213	Centr/East Eur & Centr Asia	35-39 years	All	All	All
1333	ARM	FSU	42.5	999	999	999	1990	0.486682263057839	0.324036025727737	0.727150139812665	Centr/East Eur & Centr Asia	40-44 years	All	All	All
1334	ARM	FSU	42.5	999	999	999	2005	1.28899672528828	0.866631192301899	1.91784736362242	Centr/East Eur & Centr Asia	40-44 years	All	All	All
1335	ARM	FSU	42.5	999	999	999	2018	1.46554386512293	0.985113245067726	2.16747147159666	Centr/East Eur & Centr Asia	40-44 years	All	All	All
1336	ARM	FSU	47.5	999	999	999	1990	0.422559223245827	0.280918415520447	0.629916696130153	Centr/East Eur & Centr Asia	45-49 years	All	All	All
1337	ARM	FSU	47.5	999	999	999	2005	1.1210662935304	0.755583119125355	1.6581189423325	Centr/East Eur & Centr Asia	45-49 years	All	All	All
1338	ARM	FSU	47.5	999	999	999	2018	1.27142558790575	0.857995150317371	1.88433335236006	Centr/East Eur & Centr Asia	45-49 years	All	All	All
1339	ARM	FSU	52.5	999	999	999	1990	0.378492955532494	0.250736146579462	0.562135317373008	Centr/East Eur & Centr Asia	50-54 years	All	All	All
1340	ARM	FSU	52.5	999	999	999	2005	1.00226970124912	0.675396451363605	1.47846816416479	Centr/East Eur & Centr Asia	50-54 years	All	All	All
1341	ARM	FSU	52.5	999	999	999	2018	1.13595231944129	0.766441882814266	1.67410112062613	Centr/East Eur & Centr Asia	50-54 years	All	All	All
1342	ARM	FSU	57.5	999	999	999	1990	0.345217992235572	0.229849025344652	0.516335545337528	Centr/East Eur & Centr Asia	55-59 years	All	All	All
1343	ARM	FSU	57.5	999	999	999	2005	0.912438520049581	0.61728493532194	1.35184622931	Centr/East Eur & Centr Asia	55-59 years	All	All	All
1344	ARM	FSU	57.5	999	999	999	2018	1.03505721643846	0.700963118995585	1.53168875152725	Centr/East Eur & Centr Asia	55-59 years	All	All	All
1345	ARM	FSU	62.5	999	999	999	1990	0.317816493705887	0.210865963297321	0.476937947408359	Centr/East Eur & Centr Asia	60-64 years	All	All	All
1346	ARM	FSU	62.5	999	999	999	2005	0.842382355559452	0.565934811154351	1.25140674304321	Centr/East Eur & Centr Asia	60-64 years	All	All	All
1347	ARM	FSU	62.5	999	999	999	2018	0.955940184818657	0.639916117742452	1.42027325909507	Centr/East Eur & Centr Asia	60-64 years	All	All	All
1348	ARM	FSU	67.5	999	999	999	1990	0.294603013832738	0.193247500684473	0.444870331124544	Centr/East Eur & Centr Asia	65-69 years	All	All	All
1349	ARM	FSU	67.5	999	999	999	2005	0.783191568210823	0.518518631471597	1.17085347053427	Centr/East Eur & Centr Asia	65-69 years	All	All	All
1350	ARM	FSU	67.5	999	999	999	2018	0.889081691444984	0.592357909713052	1.32887621436685	Centr/East Eur & Centr Asia	65-69 years	All	All	All
1351	ARM	FSU	72.5	999	999	999	1990	0.274412221414014	0.177913690324502	0.419745503839177	Centr/East Eur & Centr Asia	70-74 years	All	All	All
1352	ARM	FSU	72.5	999	999	999	2005	0.733206620259859	0.479770605131887	1.11466107690051	Centr/East Eur & Centr Asia	70-74 years	All	All	All
1353	ARM	FSU	72.5	999	999	999	2018	0.830918616460081	0.545867084195363	1.26145565622408	Centr/East Eur & Centr Asia	70-74 years	All	All	All
1354	ARM	FSU	77.5	999	999	999	1990	0.258168641702343	0.16428812016813	0.398896262384196	Centr/East Eur & Centr Asia	75-79 years	All	All	All
1355	ARM	FSU	77.5	999	999	999	2005	0.688463400476319	0.444161585874262	1.06069374724596	Centr/East Eur & Centr Asia	75-79 years	All	All	All
1356	ARM	FSU	77.5	999	999	999	2018	0.779564077278786	0.50206547741854	1.20259961655789	Centr/East Eur & Centr Asia	75-79 years	All	All	All
1357	ARM	FSU	82.5	999	999	999	1990	0.244144718697026	0.152657462958236	0.382754270812044	Centr/East Eur & Centr Asia	80-84 years	All	All	All
1358	ARM	FSU	82.5	999	999	999	2005	0.646265688299016	0.40746270888575	1.00759507081305	Centr/East Eur & Centr Asia	80-84 years	All	All	All
1359	ARM	FSU	82.5	999	999	999	2018	0.737003661759548	0.464491563367407	1.14774434650902	Centr/East Eur & Centr Asia	80-84 years	All	All	All
1360	ARM	FSU	87.5	999	999	999	1990	0.2260938357956	0.138562072614606	0.362105563919293	Centr/East Eur & Centr Asia	85+ years	All	All	All
1361	ARM	FSU	87.5	999	999	999	2005	0.589237795045706	0.361625445417238	0.941121822535008	Centr/East Eur & Centr Asia	85+ years	All	All	All
1362	ARM	FSU	87.5	999	999	999	2018	0.681787313696548	0.420925238804238	1.0763432620387	Centr/East Eur & Centr Asia	85+ years	All	All	All
1363	ATG	LAC	22.5	999	999	999	1990	12.4760488624328	8.35741566718307	18.7060074801298	Latin Amer/Caribbean	20-24 years	All	All	All
1364	ATG	LAC	22.5	999	999	999	2005	9.20406914075593	6.15246916576577	13.8405899577789	Latin Amer/Caribbean	20-24 years	All	All	All
1365	ATG	LAC	22.5	999	999	999	2018	14.4124781538667	9.65614907488843	21.5846613296844	Latin Amer/Caribbean	20-24 years	All	All	All
1366	ATG	LAC	27.5	999	999	999	1990	11.5107634887369	7.73340252723375	17.4674063029628	Latin Amer/Caribbean	25-29 years	All	All	All
1367	ATG	LAC	27.5	999	999	999	2005	8.5088231033306	5.70467496585302	12.8183545552944	Latin Amer/Caribbean	25-29 years	All	All	All
1368	ATG	LAC	27.5	999	999	999	2018	13.3127241559351	8.94149253880399	20.1309103179198	Latin Amer/Caribbean	25-29 years	All	All	All
1369	ATG	LAC	32.5	999	999	999	1990	10.4657746279	6.98697678079427	15.9802430514177	Latin Amer/Caribbean	30-34 years	All	All	All
1370	ATG	LAC	32.5	999	999	999	2005	7.73083843602637	5.1293517041402	11.7666674731501	Latin Amer/Caribbean	30-34 years	All	All	All
1371	ATG	LAC	32.5	999	999	999	2018	12.0863989205358	8.06442697541129	18.4058054489495	Latin Amer/Caribbean	30-34 years	All	All	All
1372	ATG	LAC	37.5	999	999	999	1990	9.47268717152984	6.30582602548879	14.5169229755004	Latin Amer/Caribbean	35-39 years	All	All	All
1373	ATG	LAC	37.5	999	999	999	2005	6.99529883434234	4.64957944353153	10.6929528188979	Latin Amer/Caribbean	35-39 years	All	All	All
1374	ATG	LAC	37.5	999	999	999	2018	10.9520119373288	7.29057772843335	16.7512015178243	Latin Amer/Caribbean	35-39 years	All	All	All
1375	ATG	LAC	42.5	999	999	999	1990	8.59569887911214	5.74783938664536	13.2155743078152	Latin Amer/Caribbean	40-44 years	All	All	All
1376	ATG	LAC	42.5	999	999	999	2005	6.35392224684403	4.22558624210589	9.73750200916794	Latin Amer/Caribbean	40-44 years	All	All	All
1377	ATG	LAC	42.5	999	999	999	2018	9.93031030705133	6.62837494817939	15.2594472173457	Latin Amer/Caribbean	40-44 years	All	All	All
1378	ATG	LAC	47.5	999	999	999	1990	7.83622269908722	5.21765918824314	12.0278866284829	Latin Amer/Caribbean	45-49 years	All	All	All
1379	ATG	LAC	47.5	999	999	999	2005	5.79123973619867	3.84173008951481	8.83769797064351	Latin Amer/Caribbean	45-49 years	All	All	All
1380	ATG	LAC	47.5	999	999	999	2018	9.04381533051734	6.02725774037669	13.9240180859164	Latin Amer/Caribbean	45-49 years	All	All	All
1381	ATG	LAC	52.5	999	999	999	1990	7.18498379988665	4.77830413669395	10.9703151513622	Latin Amer/Caribbean	50-54 years	All	All	All
1382	ATG	LAC	52.5	999	999	999	2005	5.30744785626738	3.51882794795311	8.09259155470395	Latin Amer/Caribbean	50-54 years	All	All	All
1383	ATG	LAC	52.5	999	999	999	2018	8.29875402868484	5.49531115410746	12.6912922893551	Latin Amer/Caribbean	50-54 years	All	All	All
1384	ATG	LAC	57.5	999	999	999	1990	6.62072360295669	4.39170316985403	10.1063066652214	Latin Amer/Caribbean	55-59 years	All	All	All
1385	ATG	LAC	57.5	999	999	999	2005	4.88230490181363	3.2332934290297	7.47920433996214	Latin Amer/Caribbean	55-59 years	All	All	All
1386	ATG	LAC	57.5	999	999	999	2018	7.64295555647694	5.07579242626125	11.7139339422753	Latin Amer/Caribbean	55-59 years	All	All	All
1387	ATG	LAC	62.5	999	999	999	1990	6.13033917868649	4.03717752793657	9.3839754074352	Latin Amer/Caribbean	60-64 years	All	All	All
1388	ATG	LAC	62.5	999	999	999	2005	4.52586043052972	2.98589396998975	6.92637135020726	Latin Amer/Caribbean	60-64 years	All	All	All
1389	ATG	LAC	62.5	999	999	999	2018	7.07947815160387	4.67714034461665	10.8601369385926	Latin Amer/Caribbean	60-64 years	All	All	All
1390	ATG	LAC	67.5	999	999	999	1990	5.70513994967351	3.72779543051658	8.71860615017923	Latin Amer/Caribbean	65-69 years	All	All	All
1391	ATG	LAC	67.5	999	999	999	2005	4.21258601908806	2.75838961473183	6.43816339292976	Latin Amer/Caribbean	65-69 years	All	All	All
1392	ATG	LAC	67.5	999	999	999	2018	6.58808301514468	4.31871992388121	10.1015425867606	Latin Amer/Caribbean	65-69 years	All	All	All
1393	ATG	LAC	72.5	999	999	999	1990	5.33303240800472	3.46664375136502	8.19559748896101	Latin Amer/Caribbean	70-74 years	All	All	All
1394	ATG	LAC	72.5	999	999	999	2005	3.94136736053765	2.55637517426444	6.05932565064351	Latin Amer/Caribbean	70-74 years	All	All	All
1395	ATG	LAC	72.5	999	999	999	2018	6.16552628920766	4.01209886987806	9.53920260002359	Latin Amer/Caribbean	70-74 years	All	All	All
1396	ATG	LAC	77.5	999	999	999	1990	5.01444502129512	3.22963857433149	7.73451398466472	Latin Amer/Caribbean	75-79 years	All	All	All
1397	ATG	LAC	77.5	999	999	999	2005	3.7105680186323	2.38136090253914	5.74402843132923	Latin Amer/Caribbean	75-79 years	All	All	All
1398	ATG	LAC	77.5	999	999	999	2018	5.80697485970468	3.73386044300822	8.97657690367303	Latin Amer/Caribbean	75-79 years	All	All	All
1399	ATG	LAC	82.5	999	999	999	1990	4.72659910164633	3.02681967534877	7.33622385595633	Latin Amer/Caribbean	80-84 years	All	All	All
1400	ATG	LAC	82.5	999	999	999	2005	3.49767348303587	2.22819232902662	5.43361924842419	Latin Amer/Caribbean	80-84 years	All	All	All
1401	ATG	LAC	82.5	999	999	999	2018	5.47157989582601	3.50516627597715	8.47414487427714	Latin Amer/Caribbean	80-84 years	All	All	All
1402	ATG	LAC	87.5	999	999	999	1990	4.4635841200621	2.82620013075942	6.97903749987185	Latin Amer/Caribbean	85+ years	All	All	All
1403	ATG	LAC	87.5	999	999	999	2005	3.27065043342226	2.06354170778969	5.12008104784141	Latin Amer/Caribbean	85+ years	All	All	All
1404	ATG	LAC	87.5	999	999	999	2018	5.08145274032036	3.21420844010169	7.94466380761992	Latin Amer/Caribbean	85+ years	All	All	All
1405	AUS	HIC	22.5	999	999	999	1990	7.34717505755915	6.00296022090161	8.94821930204391	High-Income Countries	20-24 years	All	All	All
1406	AUS	HIC	22.5	999	999	999	2005	6.25176675753823	5.11827273770286	7.61824042674214	High-Income Countries	20-24 years	All	All	All
1407	AUS	HIC	22.5	999	999	999	2018	5.23586496427439	4.27216978442262	6.38624327717907	High-Income Countries	20-24 years	All	All	All
1408	AUS	HIC	27.5	999	999	999	1990	6.80218003526129	5.55300360138351	8.29714109986758	High-Income Countries	25-29 years	All	All	All
1409	AUS	HIC	27.5	999	999	999	2005	5.78058385826194	4.72339127436702	7.0527198169275	High-Income Countries	25-29 years	All	All	All
1410	AUS	HIC	27.5	999	999	999	2018	4.84649946505403	3.96443454058942	5.91725345177278	High-Income Countries	25-29 years	All	All	All
1411	AUS	HIC	32.5	999	999	999	1990	6.09409853045661	4.96655694772879	7.43877491456661	High-Income Countries	30-34 years	All	All	All
1412	AUS	HIC	32.5	999	999	999	2005	5.17212589950468	4.22402893447198	6.31956065815004	High-Income Countries	30-34 years	All	All	All
1413	AUS	HIC	32.5	999	999	999	2018	4.33209198553936	3.54029495555262	5.30483656994105	High-Income Countries	30-34 years	All	All	All
1414	AUS	HIC	37.5	999	999	999	1990	5.36226890356754	4.37055740101073	6.5509681226698	High-Income Countries	35-39 years	All	All	All
1415	AUS	HIC	37.5	999	999	999	2005	4.55443928829742	3.71974795476931	5.57991838133008	High-Income Countries	35-39 years	All	All	All
1416	AUS	HIC	37.5	999	999	999	2018	3.81334997551005	3.11462339483636	4.67519655130427	High-Income Countries	35-39 years	All	All	All
1417	AUS	HIC	42.5	999	999	999	1990	4.68830216912419	3.82055880909464	5.73148042410746	High-Income Countries	40-44 years	All	All	All
1418	AUS	HIC	42.5	999	999	999	2005	3.97948687853358	3.24625234817025	4.87174925201689	High-Income Countries	40-44 years	All	All	All
1419	AUS	HIC	42.5	999	999	999	2018	3.3223123658071	2.71152369998343	4.07444589070996	High-Income Countries	40-44 years	All	All	All
1420	AUS	HIC	47.5	999	999	999	1990	4.07546600518512	3.32118512055219	4.98973933874617	High-Income Countries	45-49 years	All	All	All
1421	AUS	HIC	47.5	999	999	999	2005	3.45022970463594	2.81516908861231	4.22299362920532	High-Income Countries	45-49 years	All	All	All
1422	AUS	HIC	47.5	999	999	999	2018	2.88451634797254	2.3541478053659	3.53010455458294	High-Income Countries	45-49 years	All	All	All
1423	AUS	HIC	52.5	999	999	999	1990	3.53336925457357	2.87365952631596	4.3224472267973	High-Income Countries	50-54 years	All	All	All
1424	AUS	HIC	52.5	999	999	999	2005	2.99100698582306	2.43416017102851	3.65442742111626	High-Income Countries	50-54 years	All	All	All
1425	AUS	HIC	52.5	999	999	999	2018	2.50049388171894	2.03894320540121	3.056664939793	High-Income Countries	50-54 years	All	All	All
1426	AUS	HIC	57.5	999	999	999	1990	3.06590755894839	2.49525016036697	3.75153278838014	High-Income Countries	55-59 years	All	All	All
1427	AUS	HIC	57.5	999	999	999	2005	2.60710498298219	2.12264183177018	3.18459231464438	High-Income Countries	55-59 years	All	All	All
1428	AUS	HIC	57.5	999	999	999	2018	2.17205466385304	1.76966299331506	2.65344039333454	High-Income Countries	55-59 years	All	All	All
1429	AUS	HIC	62.5	999	999	999	1990	2.67619651832377	2.1721327708023	3.26802440994538	High-Income Countries	60-64 years	All	All	All
1430	AUS	HIC	62.5	999	999	999	2005	2.27835171793209	1.85453141353754	2.78478826221487	High-Income Countries	60-64 years	All	All	All
1431	AUS	HIC	62.5	999	999	999	2018	1.89852811957194	1.5460278810524	2.32314264371654	High-Income Countries	60-64 years	All	All	All
1432	AUS	HIC	67.5	999	999	999	1990	2.34227539783654	1.90270407439522	2.86671138801881	High-Income Countries	65-69 years	All	All	All
1433	AUS	HIC	67.5	999	999	999	2005	2.00789506034105	1.63393750346349	2.45522836213355	High-Income Countries	65-69 years	All	All	All
1434	AUS	HIC	67.5	999	999	999	2018	1.6760379006642	1.36437733193129	2.05289554112327	High-Income Countries	65-69 years	All	All	All
1435	AUS	HIC	72.5	999	999	999	1990	2.06811027251252	1.67694626768722	2.52991339860564	High-Income Countries	70-74 years	All	All	All
1436	AUS	HIC	72.5	999	999	999	2005	1.78019351220453	1.44618254227205	2.18182312689888	High-Income Countries	70-74 years	All	All	All
1437	AUS	HIC	72.5	999	999	999	2018	1.4924809584257	1.2114673186284	1.82895611668961	High-Income Countries	70-74 years	All	All	All
1438	AUS	HIC	77.5	999	999	999	1990	1.83514403271409	1.48417448136692	2.25002041389285	High-Income Countries	75-79 years	All	All	All
1439	AUS	HIC	77.5	999	999	999	2005	1.58577557822237	1.28291466804364	1.94623352834413	High-Income Countries	75-79 years	All	All	All
1440	AUS	HIC	77.5	999	999	999	2018	1.33658210612892	1.08353787537448	1.63877465031273	High-Income Countries	75-79 years	All	All	All
1441	AUS	HIC	82.5	999	999	999	1990	1.63283042245273	1.31975845654203	2.00697054641234	High-Income Countries	80-84 years	All	All	All
1442	AUS	HIC	82.5	999	999	999	2005	1.4076292930113	1.13786798320607	1.72933338331233	High-Income Countries	80-84 years	All	All	All
1443	AUS	HIC	82.5	999	999	999	2018	1.19863913374128	0.970169581771847	1.46920863349866	High-Income Countries	80-84 years	All	All	All
1444	AUS	HIC	87.5	999	999	999	1990	1.392720876389	1.11678785922563	1.72260561598075	High-Income Countries	85+ years	All	All	All
1445	AUS	HIC	87.5	999	999	999	2005	1.19400559377909	0.961290199334371	1.47455126720974	High-Income Countries	85+ years	All	All	All
1446	AUS	HIC	87.5	999	999	999	2018	1.01891137198814	0.821124479991492	1.25813648577685	High-Income Countries	85+ years	All	All	All
1447	AUT	HIC	22.5	999	999	999	1990	4.72642923548016	4.14183527824024	5.40641659417758	High-Income Countries	20-24 years	All	All	All
1448	AUT	HIC	22.5	999	999	999	2005	4.81987152726024	4.22294054856726	5.52219068695137	High-Income Countries	20-24 years	All	All	All
1449	AUT	HIC	22.5	999	999	999	2018	4.88664009483194	4.28478203150379	5.59084108499806	High-Income Countries	20-24 years	All	All	All
1450	AUT	HIC	27.5	999	999	999	1990	4.3793795362996	3.83066987827236	5.01278776544387	High-Income Countries	25-29 years	All	All	All
1451	AUT	HIC	27.5	999	999	999	2005	4.46583662151379	3.90882126790803	5.13648392036782	High-Income Countries	25-29 years	All	All	All
1452	AUT	HIC	27.5	999	999	999	2018	4.52765671177794	3.96547920554503	5.19761362717657	High-Income Countries	25-29 years	All	All	All
1453	AUT	HIC	32.5	999	999	999	1990	3.92078215479661	3.42426388240777	4.50836373487379	High-Income Countries	30-34 years	All	All	All
1454	AUT	HIC	32.5	999	999	999	2005	4.00174349824825	3.49671418415883	4.61210727348214	High-Income Countries	30-34 years	All	All	All
1455	AUT	HIC	32.5	999	999	999	2018	4.05349151873343	3.54513662687648	4.65920017190629	High-Income Countries	30-34 years	All	All	All
1456	AUT	HIC	37.5	999	999	999	1990	3.44785437257053	3.00547047203937	3.97242154611177	High-Income Countries	35-39 years	All	All	All
1457	AUT	HIC	37.5	999	999	999	2005	3.52463350759233	3.07266660640435	4.07277067084786	High-Income Countries	35-39 years	All	All	All
1458	AUT	HIC	37.5	999	999	999	2018	3.56703031824284	3.11225410079546	4.10839495108895	High-Income Countries	35-39 years	All	All	All
1459	AUT	HIC	42.5	999	999	999	1990	3.00665450267612	2.62007072802092	3.46346705797956	High-Income Countries	40-44 years	All	All	All
1460	AUT	HIC	42.5	999	999	999	2005	3.07450510151263	2.67774872772853	3.55496852861786	High-Income Countries	40-44 years	All	All	All
1461	AUT	HIC	42.5	999	999	999	2018	3.10997983559731	2.70854413465332	3.58778756740335	High-Income Countries	40-44 years	All	All	All
1462	AUT	HIC	47.5	999	999	999	1990	2.60966467966167	2.27785293049412	3.01178810260592	High-Income Countries	45-49 years	All	All	All
1463	AUT	HIC	47.5	999	999	999	2005	2.66820097069407	2.32717071396372	3.08031874376134	High-Income Countries	45-49 years	All	All	All
1464	AUT	HIC	47.5	999	999	999	2018	2.69996132187051	2.35359026530187	3.11242285853813	High-Income Countries	45-49 years	All	All	All
1465	AUT	HIC	52.5	999	999	999	1990	2.26122284717677	1.97650357322829	2.60507063130838	High-Income Countries	50-54 years	All	All	All
1466	AUT	HIC	52.5	999	999	999	2005	2.30917557954858	2.01867140879014	2.66036726334028	High-Income Countries	50-54 years	All	All	All
1467	AUT	HIC	52.5	999	999	999	2018	2.34039721584631	2.04397017263	2.689665215242	High-Income Countries	50-54 years	All	All	All
1468	AUT	HIC	57.5	999	999	999	1990	1.96515005250986	1.71917448547434	2.25567603040464	High-Income Countries	55-59 years	All	All	All
1469	AUT	HIC	57.5	999	999	999	2005	2.0079838877918	1.75453439648891	2.30603535038012	High-Income Countries	55-59 years	All	All	All
1470	AUT	HIC	57.5	999	999	999	2018	2.03453304508775	1.77845045488604	2.33486617562381	High-Income Countries	55-59 years	All	All	All
1471	AUT	HIC	62.5	999	999	999	1990	1.71225507232694	1.49640705958865	1.97037414099395	High-Income Countries	60-64 years	All	All	All
1472	AUT	HIC	62.5	999	999	999	2005	1.75488861805786	1.53219066589649	2.018290044368	High-Income Countries	60-64 years	All	All	All
1473	AUT	HIC	62.5	999	999	999	2018	1.77623199902399	1.55214824606126	2.04526207664038	High-Income Countries	60-64 years	All	All	All
1474	AUT	HIC	67.5	999	999	999	1990	1.50154760982827	1.30721697291495	1.73281675090642	High-Income Countries	65-69 years	All	All	All
1475	AUT	HIC	67.5	999	999	999	2005	1.54735072627669	1.3491530927067	1.78179390206651	High-Income Countries	65-69 years	All	All	All
1476	AUT	HIC	67.5	999	999	999	2018	1.56510169414502	1.36725773029548	1.80470936572985	High-Income Countries	65-69 years	All	All	All
1477	AUT	HIC	72.5	999	999	999	1990	1.33455222566139	1.16009076596782	1.54199698666469	High-Income Countries	70-74 years	All	All	All
1478	AUT	HIC	72.5	999	999	999	2005	1.37374047080582	1.1968342215351	1.58888177161244	High-Income Countries	70-74 years	All	All	All
1479	AUT	HIC	72.5	999	999	999	2018	1.39241273676172	1.21324759698147	1.60768364113385	High-Income Countries	70-74 years	All	All	All
1480	AUT	HIC	77.5	999	999	999	1990	1.19512184464965	1.03567099034451	1.38384284361639	High-Income Countries	75-79 years	All	All	All
1481	AUT	HIC	77.5	999	999	999	2005	1.22771085451465	1.064408675378	1.42422669839555	High-Income Countries	75-79 years	All	All	All
1482	AUT	HIC	77.5	999	999	999	2018	1.24766852728464	1.08394459752558	1.44228949646234	High-Income Countries	75-79 years	All	All	All
1483	AUT	HIC	82.5	999	999	999	1990	1.07630899837661	0.927215593649363	1.25141404209887	High-Income Countries	80-84 years	All	All	All
1484	AUT	HIC	82.5	999	999	999	2005	1.09848920827281	0.94575537566869	1.28004113586871	High-Income Countries	80-84 years	All	All	All
1485	AUT	HIC	82.5	999	999	999	2018	1.12416506300497	0.973761250664258	1.30349692655671	High-Income Countries	80-84 years	All	All	All
1486	AUT	HIC	87.5	999	999	999	1990	0.952377502594411	0.812009328719665	1.1130623389681	High-Income Countries	85+ years	All	All	All
1487	AUT	HIC	87.5	999	999	999	2005	0.955248989637492	0.815565876702665	1.12247830825524	High-Income Countries	85+ years	All	All	All
1488	AUT	HIC	87.5	999	999	999	2018	0.971656143092496	0.833152482166427	1.13350193082993	High-Income Countries	85+ years	All	All	All
1489	AZE	FSU	22.5	999	999	999	1990	1.61748139654507	0.948704854008823	2.85763442387035	Centr/East Eur & Centr Asia	20-24 years	All	All	All
1490	AZE	FSU	22.5	999	999	999	2005	3.35374615774848	1.91135022936724	6.10531133361714	Centr/East Eur & Centr Asia	20-24 years	All	All	All
1491	AZE	FSU	22.5	999	999	999	2018	2.37900956892169	1.41511109231839	4.09440522192411	Centr/East Eur & Centr Asia	20-24 years	All	All	All
1492	AZE	FSU	27.5	999	999	999	1990	1.30156721192026	0.774373505104137	2.28786826113838	Centr/East Eur & Centr Asia	25-29 years	All	All	All
1493	AZE	FSU	27.5	999	999	999	2005	2.69498041894406	1.54679171893664	4.91012919211105	Centr/East Eur & Centr Asia	25-29 years	All	All	All
1494	AZE	FSU	27.5	999	999	999	2018	1.91708029032843	1.15847355872626	3.36248549070789	Centr/East Eur & Centr Asia	25-29 years	All	All	All
1495	AZE	FSU	32.5	999	999	999	1990	1.05596570638442	0.622313913161343	1.88625857404349	Centr/East Eur & Centr Asia	30-34 years	All	All	All
1496	AZE	FSU	32.5	999	999	999	2005	2.15953558562762	1.22944612208475	3.97084547116337	Centr/East Eur & Centr Asia	30-34 years	All	All	All
1497	AZE	FSU	32.5	999	999	999	2018	1.53438083451722	0.918000771832641	2.71714490894994	Centr/East Eur & Centr Asia	30-34 years	All	All	All
1498	AZE	FSU	37.5	999	999	999	1990	0.864967328442875	0.508355364800855	1.52932033633485	Centr/East Eur & Centr Asia	35-39 years	All	All	All
1499	AZE	FSU	37.5	999	999	999	2005	1.77570306421441	1.01408147015824	3.24938476085158	Centr/East Eur & Centr Asia	35-39 years	All	All	All
1500	AZE	FSU	37.5	999	999	999	2018	1.26999908745291	0.72788631311748	2.27627238179805	Centr/East Eur & Centr Asia	35-39 years	All	All	All
1501	AZE	FSU	42.5	999	999	999	1990	0.731513036280936	0.424749110342524	1.2834889773692	Centr/East Eur & Centr Asia	40-44 years	All	All	All
1502	AZE	FSU	42.5	999	999	999	2005	1.49183572692524	0.831625710017016	2.73149708583159	Centr/East Eur & Centr Asia	40-44 years	All	All	All
1503	AZE	FSU	42.5	999	999	999	2018	1.07783616380454	0.621891500536839	1.86488364003484	Centr/East Eur & Centr Asia	40-44 years	All	All	All
1504	AZE	FSU	47.5	999	999	999	1990	0.630967020165871	0.370370305129549	1.13362267170644	Centr/East Eur & Centr Asia	45-49 years	All	All	All
1505	AZE	FSU	47.5	999	999	999	2005	1.29478377647465	0.740365951739286	2.42626608161469	Centr/East Eur & Centr Asia	45-49 years	All	All	All
1506	AZE	FSU	47.5	999	999	999	2018	0.92607602624746	0.546491517376286	1.65864106172969	Centr/East Eur & Centr Asia	45-49 years	All	All	All
1507	AZE	FSU	52.5	999	999	999	1990	0.559426292935512	0.332497724445559	1.00615870469488	Centr/East Eur & Centr Asia	50-54 years	All	All	All
1508	AZE	FSU	52.5	999	999	999	2005	1.16110952806795	0.65907986544673	2.13392748073971	Centr/East Eur & Centr Asia	50-54 years	All	All	All
1509	AZE	FSU	52.5	999	999	999	2018	0.82014379852044	0.486395553732472	1.45093118061107	Centr/East Eur & Centr Asia	50-54 years	All	All	All
1510	AZE	FSU	57.5	999	999	999	1990	0.51909537088196	0.299988411424577	0.919494884014718	Centr/East Eur & Centr Asia	55-59 years	All	All	All
1511	AZE	FSU	57.5	999	999	999	2005	1.05065456810108	0.599505128415024	1.90463314282553	Centr/East Eur & Centr Asia	55-59 years	All	All	All
1512	AZE	FSU	57.5	999	999	999	2018	0.752679893626726	0.448147842061186	1.30923951876377	Centr/East Eur & Centr Asia	55-59 years	All	All	All
1513	AZE	FSU	62.5	999	999	999	1990	0.47755889567173	0.277514585958176	0.83314768271902	Centr/East Eur & Centr Asia	60-64 years	All	All	All
1514	AZE	FSU	62.5	999	999	999	2005	0.979378841577488	0.550997989261218	1.80571971947791	Centr/East Eur & Centr Asia	60-64 years	All	All	All
1515	AZE	FSU	62.5	999	999	999	2018	0.690598293456722	0.404481759237423	1.22465942853692	Centr/East Eur & Centr Asia	60-64 years	All	All	All
1516	AZE	FSU	67.5	999	999	999	1990	0.442069511653125	0.255807049903552	0.797315595836113	Centr/East Eur & Centr Asia	65-69 years	All	All	All
1517	AZE	FSU	67.5	999	999	999	2005	0.908797248347064	0.504895430274367	1.6985739422055	Centr/East Eur & Centr Asia	65-69 years	All	All	All
1518	AZE	FSU	67.5	999	999	999	2018	0.639025494567895	0.379689159995813	1.12661760471746	Centr/East Eur & Centr Asia	65-69 years	All	All	All
1519	AZE	FSU	72.5	999	999	999	1990	0.404016559198185	0.225802799421472	0.75502487229102	Centr/East Eur & Centr Asia	70-74 years	All	All	All
1520	AZE	FSU	72.5	999	999	999	2005	0.842000971422306	0.470638245936613	1.602658130537	Centr/East Eur & Centr Asia	70-74 years	All	All	All
1521	AZE	FSU	72.5	999	999	999	2018	0.600347389165637	0.342672743301985	1.06135820328497	Centr/East Eur & Centr Asia	70-74 years	All	All	All
1522	AZE	FSU	77.5	999	999	999	1990	0.381201346061515	0.216084791579173	0.731514473140726	Centr/East Eur & Centr Asia	75-79 years	All	All	All
1523	AZE	FSU	77.5	999	999	999	2005	0.798672071394802	0.430382249048311	1.50595975866814	Centr/East Eur & Centr Asia	75-79 years	All	All	All
1524	AZE	FSU	77.5	999	999	999	2018	0.566148567610508	0.326142713229322	1.04198871674467	Centr/East Eur & Centr Asia	75-79 years	All	All	All
1525	AZE	FSU	82.5	999	999	999	1990	0.358555831793381	0.199517464682561	0.676545507336629	Centr/East Eur & Centr Asia	80-84 years	All	All	All
1526	AZE	FSU	82.5	999	999	999	2005	0.744212335415637	0.400700546909106	1.42999701514067	Centr/East Eur & Centr Asia	80-84 years	All	All	All
1527	AZE	FSU	82.5	999	999	999	2018	0.53155005579325	0.304000891390398	0.974307750182161	Centr/East Eur & Centr Asia	80-84 years	All	All	All
1528	AZE	FSU	87.5	999	999	999	1990	0.338692552002093	0.193232405766965	0.612871287243923	Centr/East Eur & Centr Asia	85+ years	All	All	All
1529	AZE	FSU	87.5	999	999	999	2005	0.686380410800948	0.394229685802668	1.24730403343963	Centr/East Eur & Centr Asia	85+ years	All	All	All
1530	AZE	FSU	87.5	999	999	999	2018	0.495248160262948	0.290858690546583	0.89901321003327	Centr/East Eur & Centr Asia	85+ years	All	All	All
1531	BDI	SSA	22.5	999	999	999	1990	4.17025350747306	2.21655307502796	9.11699856017318	Sub-Saharan Africa	20-24 years	All	All	All
1532	BDI	SSA	22.5	999	999	999	2005	4.74518095702504	2.59367542322197	9.03145700481948	Sub-Saharan Africa	20-24 years	All	All	All
1533	BDI	SSA	22.5	999	999	999	2018	6.76605665530528	3.59625555825258	13.9604717416829	Sub-Saharan Africa	20-24 years	All	All	All
1534	BDI	SSA	27.5	999	999	999	1990	4.37704281240851	2.25272112311332	9.20487417276331	Sub-Saharan Africa	25-29 years	All	All	All
1535	BDI	SSA	27.5	999	999	999	2005	4.85400383591766	2.64356114368333	9.19373477873516	Sub-Saharan Africa	25-29 years	All	All	All
1536	BDI	SSA	27.5	999	999	999	2018	6.97506512292673	3.78096019042812	14.1333076828715	Sub-Saharan Africa	25-29 years	All	All	All
1537	BDI	SSA	32.5	999	999	999	1990	4.30678188378294	2.17859011385548	9.2992782550027	Sub-Saharan Africa	30-34 years	All	All	All
1538	BDI	SSA	32.5	999	999	999	2005	4.80907754302577	2.545199030255	9.20504384915665	Sub-Saharan Africa	30-34 years	All	All	All
1539	BDI	SSA	32.5	999	999	999	2018	6.87124864753101	3.66989959933446	14.2720981324731	Sub-Saharan Africa	30-34 years	All	All	All
1540	BDI	SSA	37.5	999	999	999	1990	4.08354160575004	2.09713343642476	8.75641483882464	Sub-Saharan Africa	35-39 years	All	All	All
1541	BDI	SSA	37.5	999	999	999	2005	4.54546942026532	2.47143789135008	8.95881710309839	Sub-Saharan Africa	35-39 years	All	All	All
1542	BDI	SSA	37.5	999	999	999	2018	6.52362125937516	3.49628013570261	13.5719997910689	Sub-Saharan Africa	35-39 years	All	All	All
1543	BDI	SSA	42.5	999	999	999	1990	3.86451106267129	1.92424997183731	8.54176115175335	Sub-Saharan Africa	40-44 years	All	All	All
1544	BDI	SSA	42.5	999	999	999	2005	4.32188480624077	2.29857185329767	8.28161402086581	Sub-Saharan Africa	40-44 years	All	All	All
1545	BDI	SSA	42.5	999	999	999	2018	6.07704263747556	3.21959946457257	12.3411973511351	Sub-Saharan Africa	40-44 years	All	All	All
1546	BDI	SSA	47.5	999	999	999	1990	3.55116737312391	1.7954906926542	7.68761575255726	Sub-Saharan Africa	45-49 years	All	All	All
1547	BDI	SSA	47.5	999	999	999	2005	4.0040240692213	2.15416369647605	7.80415762885101	Sub-Saharan Africa	45-49 years	All	All	All
1548	BDI	SSA	47.5	999	999	999	2018	5.70271242517564	2.99042368096894	11.807973173545	Sub-Saharan Africa	45-49 years	All	All	All
1549	BDI	SSA	52.5	999	999	999	1990	3.23814376508106	1.63844614959515	6.93636245211806	Sub-Saharan Africa	50-54 years	All	All	All
1550	BDI	SSA	52.5	999	999	999	2005	3.63510673886263	1.9090124260174	7.19686373561435	Sub-Saharan Africa	50-54 years	All	All	All
1551	BDI	SSA	52.5	999	999	999	2018	5.13220264813661	2.7534993922327	10.5493732408319	Sub-Saharan Africa	50-54 years	All	All	All
1552	BDI	SSA	57.5	999	999	999	1990	2.98380363593277	1.48992838634027	6.41612636029182	Sub-Saharan Africa	55-59 years	All	All	All
1553	BDI	SSA	57.5	999	999	999	2005	3.34275599890254	1.82356882084163	6.58114691426718	Sub-Saharan Africa	55-59 years	All	All	All
1554	BDI	SSA	57.5	999	999	999	2018	4.77011215715976	2.42753305869661	9.88503564715996	Sub-Saharan Africa	55-59 years	All	All	All
1555	BDI	SSA	62.5	999	999	999	1990	2.73106474715477	1.30077974671613	5.92249825336637	Sub-Saharan Africa	60-64 years	All	All	All
1556	BDI	SSA	62.5	999	999	999	2005	3.0415172245591	1.57727567738341	6.1529837103671	Sub-Saharan Africa	60-64 years	All	All	All
1557	BDI	SSA	62.5	999	999	999	2018	4.39344986850956	2.22763411964763	9.08366234288411	Sub-Saharan Africa	60-64 years	All	All	All
1558	BDI	SSA	67.5	999	999	999	1990	2.49658283688713	1.19120784949527	5.57832929580649	Sub-Saharan Africa	65-69 years	All	All	All
1559	BDI	SSA	67.5	999	999	999	2005	2.79444693173772	1.45919922330699	5.72942981337226	Sub-Saharan Africa	65-69 years	All	All	All
1560	BDI	SSA	67.5	999	999	999	2018	3.95628220758443	2.01422209612906	8.46169324976641	Sub-Saharan Africa	65-69 years	All	All	All
1561	BDI	SSA	72.5	999	999	999	1990	2.30208922581567	1.05817163382774	5.21461820643375	Sub-Saharan Africa	70-74 years	All	All	All
1562	BDI	SSA	72.5	999	999	999	2005	2.57010147973337	1.26432152197076	5.53283038830065	Sub-Saharan Africa	70-74 years	All	All	All
1563	BDI	SSA	72.5	999	999	999	2018	3.67041370325121	1.76624162660406	7.81677720270766	Sub-Saharan Africa	70-74 years	All	All	All
1564	BDI	SSA	77.5	999	999	999	1990	2.16225870249966	0.991147864806105	4.79863650387399	Sub-Saharan Africa	75-79 years	All	All	All
1565	BDI	SSA	77.5	999	999	999	2005	2.39607482890658	1.130647262565	5.14232627697669	Sub-Saharan Africa	75-79 years	All	All	All
1566	BDI	SSA	77.5	999	999	999	2018	3.40435789055327	1.62510113344525	7.55282016328061	Sub-Saharan Africa	75-79 years	All	All	All
1567	BDI	SSA	82.5	999	999	999	1990	1.97190211664889	0.869365515039044	4.79918326386254	Sub-Saharan Africa	80-84 years	All	All	All
1568	BDI	SSA	82.5	999	999	999	2005	2.22107207766266	1.01946177697708	4.90370115737161	Sub-Saharan Africa	80-84 years	All	All	All
1569	BDI	SSA	82.5	999	999	999	2018	3.14813071898477	1.45858608746102	7.41835990451597	Sub-Saharan Africa	80-84 years	All	All	All
1570	BDI	SSA	87.5	999	999	999	1990	1.87750009861314	0.84090877817102	4.47380038914665	Sub-Saharan Africa	85+ years	All	All	All
1571	BDI	SSA	87.5	999	999	999	2005	2.0743565563831	0.955265772765226	4.66603273394234	Sub-Saharan Africa	85+ years	All	All	All
1572	BDI	SSA	87.5	999	999	999	2018	2.95765645050844	1.36732375834842	6.64750559047782	Sub-Saharan Africa	85+ years	All	All	All
1573	BEL	HIC	22.5	999	999	999	1990	7.87127867425073	7.0614553547023	8.77690108840129	High-Income Countries	20-24 years	All	All	All
1574	BEL	HIC	22.5	999	999	999	2005	8.2930243680779	7.44314115814621	9.26214001606831	High-Income Countries	20-24 years	All	All	All
1575	BEL	HIC	22.5	999	999	999	2018	9.30664050176016	8.29852398425464	10.4337053304819	High-Income Countries	20-24 years	All	All	All
1576	BEL	HIC	27.5	999	999	999	1990	7.29488439513677	6.5238865289396	8.1337487267596	High-Income Countries	25-29 years	All	All	All
1577	BEL	HIC	27.5	999	999	999	2005	7.69208269084222	6.89366433214165	8.59363415490722	High-Income Countries	25-29 years	All	All	All
1578	BEL	HIC	27.5	999	999	999	2018	8.6251632214873	7.69561756808012	9.6789833118044	High-Income Countries	25-29 years	All	All	All
1579	BEL	HIC	32.5	999	999	999	1990	6.5395455927229	5.83526645590496	7.30346294249964	High-Income Countries	30-34 years	All	All	All
1580	BEL	HIC	32.5	999	999	999	2005	6.89398063248452	6.15993718479992	7.73945512642347	High-Income Countries	30-34 years	All	All	All
1581	BEL	HIC	32.5	999	999	999	2018	7.72564332605242	6.87565607126685	8.70732330909246	High-Income Countries	30-34 years	All	All	All
1582	BEL	HIC	37.5	999	999	999	1990	5.75549231187444	5.12390236083536	6.43686701378149	High-Income Countries	35-39 years	All	All	All
1583	BEL	HIC	37.5	999	999	999	2005	6.06954037138496	5.40770390662282	6.81621767591423	High-Income Countries	35-39 years	All	All	All
1584	BEL	HIC	37.5	999	999	999	2018	6.80789913175355	6.02743111723202	7.67087252822899	High-Income Countries	35-39 years	All	All	All
1585	BEL	HIC	42.5	999	999	999	1990	5.02099084183077	4.46380538936968	5.60837760905895	High-Income Countries	40-44 years	All	All	All
1586	BEL	HIC	42.5	999	999	999	2005	5.29714786749468	4.71090964124839	5.94533016234061	High-Income Countries	40-44 years	All	All	All
1587	BEL	HIC	42.5	999	999	999	2018	5.94399025196698	5.26232459505875	6.69920931850456	High-Income Countries	40-44 years	All	All	All
1588	BEL	HIC	47.5	999	999	999	1990	4.36008343078524	3.88155402345263	4.87179494367641	High-Income Countries	45-49 years	All	All	All
1589	BEL	HIC	47.5	999	999	999	2005	4.59966054979855	4.09622770839129	5.15577359546363	High-Income Countries	45-49 years	All	All	All
1590	BEL	HIC	47.5	999	999	999	2018	5.15875923182403	4.57698830195786	5.81343004132468	High-Income Countries	45-49 years	All	All	All
1591	BEL	HIC	52.5	999	999	999	1990	3.77675042029135	3.37266928335579	4.2203538501131	High-Income Countries	50-54 years	All	All	All
1592	BEL	HIC	52.5	999	999	999	2005	3.98587403093677	3.5549716078791	4.44848892948069	High-Income Countries	50-54 years	All	All	All
1593	BEL	HIC	52.5	999	999	999	2018	4.47136855459693	3.97010952407639	5.0319746318654	High-Income Countries	50-54 years	All	All	All
1594	BEL	HIC	57.5	999	999	999	1990	3.28109661944598	2.93311718500112	3.66460906425173	High-Income Countries	55-59 years	All	All	All
1595	BEL	HIC	57.5	999	999	999	2005	3.45906333113915	3.09624285520446	3.86094639324629	High-Income Countries	55-59 years	All	All	All
1596	BEL	HIC	57.5	999	999	999	2018	3.88283794253076	3.45361839459884	4.36999538053008	High-Income Countries	55-59 years	All	All	All
1597	BEL	HIC	62.5	999	999	999	1990	2.86763424110789	2.56166600925676	3.20830608899877	High-Income Countries	60-64 years	All	All	All
1598	BEL	HIC	62.5	999	999	999	2005	3.02465351840244	2.70792416982267	3.3776228809235	High-Income Countries	60-64 years	All	All	All
1599	BEL	HIC	62.5	999	999	999	2018	3.39730663261886	3.0151636119289	3.82255711952196	High-Income Countries	60-64 years	All	All	All
1600	BEL	HIC	67.5	999	999	999	1990	2.52796326644676	2.25394466952881	2.83196306201169	High-Income Countries	65-69 years	All	All	All
1601	BEL	HIC	67.5	999	999	999	2005	2.6643824267828	2.38449627086289	2.98213203629264	High-Income Countries	65-69 years	All	All	All
1602	BEL	HIC	67.5	999	999	999	2018	2.99395812102158	2.65738957487774	3.37628392786908	High-Income Countries	65-69 years	All	All	All
1603	BEL	HIC	72.5	999	999	999	1990	2.244329884576	1.9994858573987	2.52291561039755	High-Income Countries	70-74 years	All	All	All
1604	BEL	HIC	72.5	999	999	999	2005	2.36879498084888	2.11538696556964	2.65980408611812	High-Income Countries	70-74 years	All	All	All
1605	BEL	HIC	72.5	999	999	999	2018	2.663457448627	2.36019412758248	3.00830662197748	High-Income Countries	70-74 years	All	All	All
1606	BEL	HIC	77.5	999	999	999	1990	2.00545865197532	1.78088322228591	2.26601952017273	High-Income Countries	75-79 years	All	All	All
1607	BEL	HIC	77.5	999	999	999	2005	2.12052870330613	1.88282294520751	2.38750674125761	High-Income Countries	75-79 years	All	All	All
1608	BEL	HIC	77.5	999	999	999	2018	2.38508805062574	2.1113711377104	2.69787696739034	High-Income Countries	75-79 years	All	All	All
1609	BEL	HIC	82.5	999	999	999	1990	1.80486891845756	1.59124893741861	2.04635458872214	High-Income Countries	80-84 years	All	All	All
1610	BEL	HIC	82.5	999	999	999	2005	1.91015592074821	1.6869621359738	2.15864838677407	High-Income Countries	80-84 years	All	All	All
1611	BEL	HIC	82.5	999	999	999	2018	2.14892969665411	1.89034946615154	2.43494954481016	High-Income Countries	80-84 years	All	All	All
1612	BEL	HIC	87.5	999	999	999	1990	1.59174697442765	1.38781970187365	1.81688028196325	High-Income Countries	85+ years	All	All	All
1613	BEL	HIC	87.5	999	999	999	2005	1.6592984916597	1.45293582117721	1.88758658911242	High-Income Countries	85+ years	All	All	All
1614	BEL	HIC	87.5	999	999	999	2018	1.86813297242208	1.63082299243321	2.13196991152587	High-Income Countries	85+ years	All	All	All
1615	BEN	SSA	22.5	999	999	999	1990	4.47409309479327	2.94947077588531	6.81666697703504	Sub-Saharan Africa	20-24 years	All	All	All
1616	BEN	SSA	22.5	999	999	999	2005	5.22414762618758	3.44687225162712	7.91676019084073	Sub-Saharan Africa	20-24 years	All	All	All
1617	BEN	SSA	22.5	999	999	999	2018	6.93669086134524	4.56162472045415	10.5481145163545	Sub-Saharan Africa	20-24 years	All	All	All
1618	BEN	SSA	27.5	999	999	999	1990	4.58941808131561	2.98412207937285	7.12489672270077	Sub-Saharan Africa	25-29 years	All	All	All
1619	BEN	SSA	27.5	999	999	999	2005	5.35548659488669	3.47882427396568	8.32429611960665	Sub-Saharan Africa	25-29 years	All	All	All
1620	BEN	SSA	27.5	999	999	999	2018	7.13734339184238	4.59795131768157	10.9772000558229	Sub-Saharan Africa	25-29 years	All	All	All
1621	BEN	SSA	32.5	999	999	999	1990	4.51947630559177	2.88776879084053	7.21719085573653	Sub-Saharan Africa	30-34 years	All	All	All
1622	BEN	SSA	32.5	999	999	999	2005	5.28136025576528	3.37931486855771	8.39151585668718	Sub-Saharan Africa	30-34 years	All	All	All
1623	BEN	SSA	32.5	999	999	999	2018	7.03634335292609	4.41657708762391	11.1211115126188	Sub-Saharan Africa	30-34 years	All	All	All
1624	BEN	SSA	37.5	999	999	999	1990	4.32106758074669	2.71537361365767	7.00074760967181	Sub-Saharan Africa	35-39 years	All	All	All
1625	BEN	SSA	37.5	999	999	999	2005	5.05804967382798	3.17620909988943	8.16049162079734	Sub-Saharan Africa	35-39 years	All	All	All
1626	BEN	SSA	37.5	999	999	999	2018	6.7314458065444	4.1898297652381	10.8595310524312	Sub-Saharan Africa	35-39 years	All	All	All
1627	BEN	SSA	42.5	999	999	999	1990	4.05372217169831	2.52676324768273	6.60703333106625	Sub-Saharan Africa	40-44 years	All	All	All
1628	BEN	SSA	42.5	999	999	999	2005	4.74153746996746	2.95532303867644	7.68106856673363	Sub-Saharan Africa	40-44 years	All	All	All
1629	BEN	SSA	42.5	999	999	999	2018	6.33023466285943	3.91324864186729	10.1781074137541	Sub-Saharan Africa	40-44 years	All	All	All
1630	BEN	SSA	47.5	999	999	999	1990	3.745592996081	2.30674449689917	6.11272026386556	Sub-Saharan Africa	45-49 years	All	All	All
1631	BEN	SSA	47.5	999	999	999	2005	4.37745054626839	2.71401132568849	7.12324892031452	Sub-Saharan Africa	45-49 years	All	All	All
1632	BEN	SSA	47.5	999	999	999	2018	5.85442759960258	3.60183223856641	9.39024669210932	Sub-Saharan Africa	45-49 years	All	All	All
1633	BEN	SSA	52.5	999	999	999	1990	3.43179547819935	2.09895505883781	5.64898828685024	Sub-Saharan Africa	50-54 years	All	All	All
1634	BEN	SSA	52.5	999	999	999	2005	4.01993471783432	2.46259772786962	6.5419046752696	Sub-Saharan Africa	50-54 years	All	All	All
1635	BEN	SSA	52.5	999	999	999	2018	5.34429191998544	3.28859624840361	8.60309323657593	Sub-Saharan Africa	50-54 years	All	All	All
1636	BEN	SSA	57.5	999	999	999	1990	3.13334727726947	1.88929297829811	5.18282961037379	Sub-Saharan Africa	55-59 years	All	All	All
1637	BEN	SSA	57.5	999	999	999	2005	3.66335670747938	2.22543186022038	6.03322210257327	Sub-Saharan Africa	55-59 years	All	All	All
1638	BEN	SSA	57.5	999	999	999	2018	4.88432550651198	2.95207672332599	8.00038717875738	Sub-Saharan Africa	55-59 years	All	All	All
1639	BEN	SSA	62.5	999	999	999	1990	2.85847103571752	1.7070039728582	4.82001011963234	Sub-Saharan Africa	60-64 years	All	All	All
1640	BEN	SSA	62.5	999	999	999	2005	3.35055756117847	1.98762573360502	5.61091458305036	Sub-Saharan Africa	60-64 years	All	All	All
1641	BEN	SSA	62.5	999	999	999	2018	4.45158291116782	2.64598954060669	7.44436653379774	Sub-Saharan Africa	60-64 years	All	All	All
1642	BEN	SSA	67.5	999	999	999	1990	2.62561096358095	1.51809070103421	4.55356501990206	Sub-Saharan Africa	65-69 years	All	All	All
1643	BEN	SSA	67.5	999	999	999	2005	3.0654059252769	1.76127445348967	5.27202921705262	Sub-Saharan Africa	65-69 years	All	All	All
1644	BEN	SSA	67.5	999	999	999	2018	4.0720834967671	2.37065581664018	6.96866772695939	Sub-Saharan Africa	65-69 years	All	All	All
1645	BEN	SSA	72.5	999	999	999	1990	2.42241427739136	1.35079673456167	4.2974530312396	Sub-Saharan Africa	70-74 years	All	All	All
1646	BEN	SSA	72.5	999	999	999	2005	2.82358309788333	1.57262291452817	5.00349837314556	Sub-Saharan Africa	70-74 years	All	All	All
1647	BEN	SSA	72.5	999	999	999	2018	3.76755431868573	2.09406526644834	6.6422579700248	Sub-Saharan Africa	70-74 years	All	All	All
1648	BEN	SSA	77.5	999	999	999	1990	2.2481671492891	1.20855656824312	4.09012756854008	Sub-Saharan Africa	75-79 years	All	All	All
1649	BEN	SSA	77.5	999	999	999	2005	2.62795068236349	1.41479423760773	4.80387017092508	Sub-Saharan Africa	75-79 years	All	All	All
1650	BEN	SSA	77.5	999	999	999	2018	3.49777667387813	1.86679416342999	6.37365841228387	Sub-Saharan Africa	75-79 years	All	All	All
1651	BEN	SSA	82.5	999	999	999	1990	2.10300971577888	1.09554669919234	3.94164217348678	Sub-Saharan Africa	80-84 years	All	All	All
1652	BEN	SSA	82.5	999	999	999	2005	2.45944350366132	1.27169814387111	4.61325940666121	Sub-Saharan Africa	80-84 years	All	All	All
1653	BEN	SSA	82.5	999	999	999	2018	3.25977708344717	1.69158063642548	6.13086150937028	Sub-Saharan Africa	80-84 years	All	All	All
1654	BEN	SSA	87.5	999	999	999	1990	1.95029699277821	0.968723589905617	3.80094609686733	Sub-Saharan Africa	85+ years	All	All	All
1655	BEN	SSA	87.5	999	999	999	2005	2.26783021392832	1.12452776090224	4.41755527609548	Sub-Saharan Africa	85+ years	All	All	All
1656	BEN	SSA	87.5	999	999	999	2018	2.9969857716333	1.48160948898651	5.88842031325222	Sub-Saharan Africa	85+ years	All	All	All
1657	BFA	SSA	22.5	999	999	999	1990	0.701709893785306	0.252246612939289	1.98222072336386	Sub-Saharan Africa	20-24 years	All	All	All
1658	BFA	SSA	22.5	999	999	999	2005	2.13139626033231	0.764920848156568	5.85606417162395	Sub-Saharan Africa	20-24 years	All	All	All
1659	BFA	SSA	22.5	999	999	999	2018	3.76627107711634	1.35062712048021	10.3837897454994	Sub-Saharan Africa	20-24 years	All	All	All
1660	BFA	SSA	27.5	999	999	999	1990	0.720693017266423	0.257952300178119	2.02933495377353	Sub-Saharan Africa	25-29 years	All	All	All
1661	BFA	SSA	27.5	999	999	999	2005	2.18617509946902	0.78149483117204	6.05050686062419	Sub-Saharan Africa	25-29 years	All	All	All
1662	BFA	SSA	27.5	999	999	999	2018	3.86370886575949	1.3595637566013	10.6621600805866	Sub-Saharan Africa	25-29 years	All	All	All
1663	BFA	SSA	32.5	999	999	999	1990	0.71302366592571	0.251053871574394	2.00192569805378	Sub-Saharan Africa	30-34 years	All	All	All
1664	BFA	SSA	32.5	999	999	999	2005	2.15052663566432	0.761814832298835	5.99309713066387	Sub-Saharan Africa	30-34 years	All	All	All
1665	BFA	SSA	32.5	999	999	999	2018	3.79931709610431	1.36301549486367	10.5062905105302	Sub-Saharan Africa	30-34 years	All	All	All
1666	BFA	SSA	37.5	999	999	999	1990	0.680595637234028	0.240964172797546	1.91708645720943	Sub-Saharan Africa	35-39 years	All	All	All
1667	BFA	SSA	37.5	999	999	999	2005	2.05950566242729	0.732718712150726	5.7505895478121	Sub-Saharan Africa	35-39 years	All	All	All
1668	BFA	SSA	37.5	999	999	999	2018	3.63004487197408	1.30784282523631	10.1078947646621	Sub-Saharan Africa	35-39 years	All	All	All
1669	BFA	SSA	42.5	999	999	999	1990	0.637277249035847	0.227105724681877	1.82934181541872	Sub-Saharan Africa	40-44 years	All	All	All
1670	BFA	SSA	42.5	999	999	999	2005	1.92642325733483	0.684186649764113	5.39121435601871	Sub-Saharan Africa	40-44 years	All	All	All
1671	BFA	SSA	42.5	999	999	999	2018	3.39964206713053	1.21932514832853	9.4272935121948	Sub-Saharan Africa	40-44 years	All	All	All
1672	BFA	SSA	47.5	999	999	999	1990	0.587448934178468	0.209829084620254	1.69427689827185	Sub-Saharan Africa	45-49 years	All	All	All
1673	BFA	SSA	47.5	999	999	999	2005	1.77799902249723	0.63230889704769	4.99355092999282	Sub-Saharan Africa	45-49 years	All	All	All
1674	BFA	SSA	47.5	999	999	999	2018	3.14467255980876	1.12465584233483	8.79760844654976	Sub-Saharan Africa	45-49 years	All	All	All
1675	BFA	SSA	52.5	999	999	999	1990	0.538205629023064	0.191532552859804	1.55882306547555	Sub-Saharan Africa	50-54 years	All	All	All
1676	BFA	SSA	52.5	999	999	999	2005	1.62921374255582	0.571568977099625	4.55836737004669	Sub-Saharan Africa	50-54 years	All	All	All
1677	BFA	SSA	52.5	999	999	999	2018	2.88521886277362	1.02275964967774	8.10637670559282	Sub-Saharan Africa	50-54 years	All	All	All
1678	BFA	SSA	57.5	999	999	999	1990	0.487186628873589	0.174528632253057	1.42949991840492	Sub-Saharan Africa	55-59 years	All	All	All
1679	BFA	SSA	57.5	999	999	999	2005	1.48152708163774	0.523257453234524	4.25011873148117	Sub-Saharan Africa	55-59 years	All	All	All
1680	BFA	SSA	57.5	999	999	999	2018	2.61956445123467	0.938110277758581	7.44073608092	Sub-Saharan Africa	55-59 years	All	All	All
1681	BFA	SSA	62.5	999	999	999	1990	0.445342917855621	0.15661548963483	1.31873980026727	Sub-Saharan Africa	60-64 years	All	All	All
1682	BFA	SSA	62.5	999	999	999	2005	1.34489556479869	0.470476431708056	3.93270871785223	Sub-Saharan Africa	60-64 years	All	All	All
1683	BFA	SSA	62.5	999	999	999	2018	2.37938160276616	0.836055239338117	6.87672798084351	Sub-Saharan Africa	60-64 years	All	All	All
1684	BFA	SSA	67.5	999	999	999	1990	0.409008183425879	0.140494720941179	1.24329579151612	Sub-Saharan Africa	65-69 years	All	All	All
1685	BFA	SSA	67.5	999	999	999	2005	1.23161581318173	0.425748662435891	3.67831450687519	Sub-Saharan Africa	65-69 years	All	All	All
1686	BFA	SSA	67.5	999	999	999	2018	2.17910487668075	0.749605418998988	6.480810588535	Sub-Saharan Africa	65-69 years	All	All	All
1687	BFA	SSA	72.5	999	999	999	1990	0.378420557569318	0.126947232417277	1.18982248358742	Sub-Saharan Africa	70-74 years	All	All	All
1688	BFA	SSA	72.5	999	999	999	2005	1.138392413573	0.383548408888123	3.49497523594002	Sub-Saharan Africa	70-74 years	All	All	All
1689	BFA	SSA	72.5	999	999	999	2018	2.01748828080157	0.669887635335266	6.12293912067258	Sub-Saharan Africa	70-74 years	All	All	All
1690	BFA	SSA	77.5	999	999	999	1990	0.350726946852836	0.117148909399682	1.10355149473715	Sub-Saharan Africa	75-79 years	All	All	All
1691	BFA	SSA	77.5	999	999	999	2005	1.0601970143924	0.346330401697488	3.30616682677402	Sub-Saharan Africa	75-79 years	All	All	All
1692	BFA	SSA	77.5	999	999	999	2018	1.87532208940881	0.608445957897331	5.79628557526883	Sub-Saharan Africa	75-79 years	All	All	All
1693	BFA	SSA	82.5	999	999	999	1990	0.327155263025318	0.105789271073917	1.05216408798585	Sub-Saharan Africa	80-84 years	All	All	All
1694	BFA	SSA	82.5	999	999	999	2005	0.988064744778657	0.315705142981358	3.18478006502549	Sub-Saharan Africa	80-84 years	All	All	All
1695	BFA	SSA	82.5	999	999	999	2018	1.74654672983664	0.550328005068859	5.55378499552746	Sub-Saharan Africa	80-84 years	All	All	All
1696	BFA	SSA	87.5	999	999	999	1990	0.304467702912794	0.0956437994633012	1.0063549139854	Sub-Saharan Africa	85+ years	All	All	All
1697	BFA	SSA	87.5	999	999	999	2005	0.914659492680331	0.285139458872305	3.01451029410712	Sub-Saharan Africa	85+ years	All	All	All
1698	BFA	SSA	87.5	999	999	999	2018	1.61285954112158	0.49825459153821	5.30569654321089	Sub-Saharan Africa	85+ years	All	All	All
1699	BGD	SAARC	22.5	999	999	999	1990	0.228611418043488	0.162916186218191	0.324105232263129	South Asia	20-24 years	All	All	All
1700	BGD	SAARC	22.5	999	999	999	2005	0.340817778783229	0.237345040723726	0.502401435054286	South Asia	20-24 years	All	All	All
1701	BGD	SAARC	22.5	999	999	999	2018	0.287843571269699	0.198453342973219	0.424245629528742	South Asia	20-24 years	All	All	All
1702	BGD	SAARC	27.5	999	999	999	1990	0.212433275569469	0.146763936704532	0.31088029352744	South Asia	25-29 years	All	All	All
1703	BGD	SAARC	27.5	999	999	999	2005	0.316252874231292	0.212156843604508	0.478669317692222	South Asia	25-29 years	All	All	All
1704	BGD	SAARC	27.5	999	999	999	2018	0.266927828083623	0.17891466024587	0.404716351880875	South Asia	25-29 years	All	All	All
1705	BGD	SAARC	32.5	999	999	999	1990	0.197688986694917	0.13133846510061	0.298386400102631	South Asia	30-34 years	All	All	All
1706	BGD	SAARC	32.5	999	999	999	2005	0.293709226356684	0.191560074415137	0.456595276103435	South Asia	30-34 years	All	All	All
1707	BGD	SAARC	32.5	999	999	999	2018	0.248026486514031	0.160547680410979	0.385852911894306	South Asia	30-34 years	All	All	All
1708	BGD	SAARC	37.5	999	999	999	1990	0.183942864530443	0.119615452697497	0.285526150153215	South Asia	35-39 years	All	All	All
1709	BGD	SAARC	37.5	999	999	999	2005	0.273873997739865	0.174672651613077	0.436026093124258	South Asia	35-39 years	All	All	All
1710	BGD	SAARC	37.5	999	999	999	2018	0.230873114565243	0.145650067270754	0.36878159261275	South Asia	35-39 years	All	All	All
1711	BGD	SAARC	42.5	999	999	999	1990	0.171374132687044	0.111021604941201	0.268450523715059	South Asia	40-44 years	All	All	All
1712	BGD	SAARC	42.5	999	999	999	2005	0.255335931768048	0.161681988150756	0.410574439454153	South Asia	40-44 years	All	All	All
1713	BGD	SAARC	42.5	999	999	999	2018	0.214883824745354	0.134023986706699	0.348222512631441	South Asia	40-44 years	All	All	All
1714	BGD	SAARC	47.5	999	999	999	1990	0.159621948148569	0.103337529584622	0.250085572024992	South Asia	45-49 years	All	All	All
1715	BGD	SAARC	47.5	999	999	999	2005	0.237488113586892	0.151227207218376	0.379794701634964	South Asia	45-49 years	All	All	All
1716	BGD	SAARC	47.5	999	999	999	2018	0.200198691277503	0.125377948371394	0.32338482819297	South Asia	45-49 years	All	All	All
1717	BGD	SAARC	52.5	999	999	999	1990	0.148821413554201	0.0962900372487815	0.231473163571256	South Asia	50-54 years	All	All	All
1718	BGD	SAARC	52.5	999	999	999	2005	0.221374774347673	0.142124724766553	0.352030459548831	South Asia	50-54 years	All	All	All
1719	BGD	SAARC	52.5	999	999	999	2018	0.186940979314895	0.117533246165272	0.301759367914932	South Asia	50-54 years	All	All	All
1720	BGD	SAARC	57.5	999	999	999	1990	0.139128566087058	0.0907978967974629	0.215042396164347	South Asia	55-59 years	All	All	All
1721	BGD	SAARC	57.5	999	999	999	2005	0.206778143423925	0.132863343248933	0.33008462490865	South Asia	55-59 years	All	All	All
1722	BGD	SAARC	57.5	999	999	999	2018	0.175404316783877	0.109681341548569	0.281025575104412	South Asia	55-59 years	All	All	All
1723	BGD	SAARC	62.5	999	999	999	1990	0.130625171116259	0.0833738483830859	0.205366084606552	South Asia	60-64 years	All	All	All
1724	BGD	SAARC	62.5	999	999	999	2005	0.193719736193726	0.122457077388033	0.314294913308159	South Asia	60-64 years	All	All	All
1725	BGD	SAARC	62.5	999	999	999	2018	0.163855174491197	0.101586546376004	0.265759386703117	South Asia	60-64 years	All	All	All
1726	BGD	SAARC	67.5	999	999	999	1990	0.122896426255225	0.076425176037929	0.196928952940941	South Asia	65-69 years	All	All	All
1727	BGD	SAARC	67.5	999	999	999	2005	0.18259941044294	0.11196064311431	0.300788470007067	South Asia	65-69 years	All	All	All
1728	BGD	SAARC	67.5	999	999	999	2018	0.154375130615285	0.0932250971935206	0.254393638676805	South Asia	65-69 years	All	All	All
1729	BGD	SAARC	72.5	999	999	999	1990	0.116383083930475	0.0695686948450593	0.192672827458435	South Asia	70-74 years	All	All	All
1730	BGD	SAARC	72.5	999	999	999	2005	0.1729608423943	0.101667360291115	0.294131527380748	South Asia	70-74 years	All	All	All
1731	BGD	SAARC	72.5	999	999	999	2018	0.145927810365338	0.0858170043599589	0.248858979238153	South Asia	70-74 years	All	All	All
1732	BGD	SAARC	77.5	999	999	999	1990	0.110881198409386	0.0632704373901839	0.19053128253822	South Asia	75-79 years	All	All	All
1733	BGD	SAARC	77.5	999	999	999	2005	0.164112613117426	0.0917932770686335	0.287436544778752	South Asia	75-79 years	All	All	All
1734	BGD	SAARC	77.5	999	999	999	2018	0.138563205545064	0.0781953506369931	0.244440741890826	South Asia	75-79 years	All	All	All
1735	BGD	SAARC	82.5	999	999	999	1990	0.105587498570596	0.0575069266242665	0.188786512553742	South Asia	80-84 years	All	All	All
1736	BGD	SAARC	82.5	999	999	999	2005	0.156407741002631	0.0835044720175952	0.284474558667711	South Asia	80-84 years	All	All	All
1737	BGD	SAARC	82.5	999	999	999	2018	0.132009011823047	0.0713682039451423	0.243208342853935	South Asia	80-84 years	All	All	All
1738	BGD	SAARC	87.5	999	999	999	1990	0.100107512722817	0.0518916509657165	0.188502784362839	South Asia	85+ years	All	All	All
1739	BGD	SAARC	87.5	999	999	999	2005	0.148486624691497	0.0755165529018383	0.283438053659098	South Asia	85+ years	All	All	All
1740	BGD	SAARC	87.5	999	999	999	2018	0.123923976389737	0.0629035013369307	0.240676620280973	South Asia	85+ years	All	All	All
1741	BGR	FSU	22.5	999	999	999	1990	2.61548467045821	2.04263829683761	3.38477961851868	Centr/East Eur & Centr Asia	20-24 years	All	All	All
1742	BGR	FSU	22.5	999	999	999	2005	4.12394524815726	3.23875944119035	5.30224347557282	Centr/East Eur & Centr Asia	20-24 years	All	All	All
1743	BGR	FSU	22.5	999	999	999	2018	2.68216538504788	2.09591668016652	3.46425946159738	Centr/East Eur & Centr Asia	20-24 years	All	All	All
1744	BGR	FSU	27.5	999	999	999	1990	2.11179907076637	1.64268266043334	2.73161838502987	Centr/East Eur & Centr Asia	25-29 years	All	All	All
1745	BGR	FSU	27.5	999	999	999	2005	3.32711284465233	2.60849851790699	4.27303355763641	Centr/East Eur & Centr Asia	25-29 years	All	All	All
1746	BGR	FSU	27.5	999	999	999	2018	2.16580217425125	1.68312610186812	2.80729593503411	Centr/East Eur & Centr Asia	25-29 years	All	All	All
1747	BGR	FSU	32.5	999	999	999	1990	1.70198428026067	1.3101167438749	2.19952943035215	Centr/East Eur & Centr Asia	30-34 years	All	All	All
1748	BGR	FSU	32.5	999	999	999	2005	2.68075463894192	2.08328329926826	3.44816764609962	Centr/East Eur & Centr Asia	30-34 years	All	All	All
1749	BGR	FSU	32.5	999	999	999	2018	1.74648632462642	1.34693053396315	2.26093563916208	Centr/East Eur & Centr Asia	30-34 years	All	All	All
1750	BGR	FSU	37.5	999	999	999	1990	1.39472375930912	1.07599894847171	1.81205171540496	Centr/East Eur & Centr Asia	35-39 years	All	All	All
1751	BGR	FSU	37.5	999	999	999	2005	2.19984884538801	1.70800906663325	2.83620629640671	Centr/East Eur & Centr Asia	35-39 years	All	All	All
1752	BGR	FSU	37.5	999	999	999	2018	1.4327772087994	1.10485162161408	1.86208551670107	Centr/East Eur & Centr Asia	35-39 years	All	All	All
1753	BGR	FSU	42.5	999	999	999	1990	1.17776192850504	0.911307109853238	1.529408185073	Centr/East Eur & Centr Asia	40-44 years	All	All	All
1754	BGR	FSU	42.5	999	999	999	2005	1.85794735324923	1.44604161863162	2.39075494622757	Centr/East Eur & Centr Asia	40-44 years	All	All	All
1755	BGR	FSU	42.5	999	999	999	2018	1.20937914436129	0.936151485477669	1.56821290050811	Centr/East Eur & Centr Asia	40-44 years	All	All	All
1756	BGR	FSU	47.5	999	999	999	1990	1.02382875401012	0.794278467918008	1.32196645305392	Centr/East Eur & Centr Asia	45-49 years	All	All	All
1757	BGR	FSU	47.5	999	999	999	2005	1.6108046841995	1.25709073239143	2.06217664611103	Centr/East Eur & Centr Asia	45-49 years	All	All	All
1758	BGR	FSU	47.5	999	999	999	2018	1.05138038867843	0.814635281594347	1.35637881381019	Centr/East Eur & Centr Asia	45-49 years	All	All	All
1759	BGR	FSU	52.5	999	999	999	1990	0.914152783327512	0.712295107082403	1.17592083585425	Centr/East Eur & Centr Asia	50-54 years	All	All	All
1760	BGR	FSU	52.5	999	999	999	2005	1.43610262750856	1.12279273755225	1.83724041159306	Centr/East Eur & Centr Asia	50-54 years	All	All	All
1761	BGR	FSU	52.5	999	999	999	2018	0.937865226638226	0.728489618464714	1.20615790221628	Centr/East Eur & Centr Asia	50-54 years	All	All	All
1762	BGR	FSU	57.5	999	999	999	1990	0.833838957436286	0.646070468635359	1.07129102655426	Centr/East Eur & Centr Asia	55-59 years	All	All	All
1763	BGR	FSU	57.5	999	999	999	2005	1.30842758779	1.01615200546542	1.67173085152943	Centr/East Eur & Centr Asia	55-59 years	All	All	All
1764	BGR	FSU	57.5	999	999	999	2018	0.854460477510802	0.661065319361972	1.09739566680301	Centr/East Eur & Centr Asia	55-59 years	All	All	All
1765	BGR	FSU	62.5	999	999	999	1990	0.768741462205742	0.591272339642	0.992902465859335	Centr/East Eur & Centr Asia	60-64 years	All	All	All
1766	BGR	FSU	62.5	999	999	999	2005	1.20514555587815	0.928959031326665	1.55452058256277	Centr/East Eur & Centr Asia	60-64 years	All	All	All
1767	BGR	FSU	62.5	999	999	999	2018	0.786780654685552	0.604102991609069	1.01823570863392	Centr/East Eur & Centr Asia	60-64 years	All	All	All
1768	BGR	FSU	67.5	999	999	999	1990	0.713424659465113	0.54208848545754	0.936970416686939	Centr/East Eur & Centr Asia	65-69 years	All	All	All
1769	BGR	FSU	67.5	999	999	999	2005	1.11930228316143	0.850988680811177	1.46992857004627	Centr/East Eur & Centr Asia	65-69 years	All	All	All
1770	BGR	FSU	67.5	999	999	999	2018	0.729608692475036	0.552336612556839	0.959141638130831	Centr/East Eur & Centr Asia	65-69 years	All	All	All
1771	BGR	FSU	72.5	999	999	999	1990	0.664910460370496	0.498803847568234	0.885955662112077	Centr/East Eur & Centr Asia	70-74 years	All	All	All
1772	BGR	FSU	72.5	999	999	999	2005	1.04353556327855	0.781410952534286	1.39436244572011	Centr/East Eur & Centr Asia	70-74 years	All	All	All
1773	BGR	FSU	72.5	999	999	999	2018	0.678255704783278	0.507283756679528	0.905464358977976	Centr/East Eur & Centr Asia	70-74 years	All	All	All
1774	BGR	FSU	77.5	999	999	999	1990	0.623580498936887	0.456403471642561	0.846746896470117	Centr/East Eur & Centr Asia	75-79 years	All	All	All
1775	BGR	FSU	77.5	999	999	999	2005	0.977484689159754	0.717121055615355	1.33049588584605	Centr/East Eur & Centr Asia	75-79 years	All	All	All
1776	BGR	FSU	77.5	999	999	999	2018	0.634865386424141	0.465568509176686	0.864310809127536	Centr/East Eur & Centr Asia	75-79 years	All	All	All
1777	BGR	FSU	82.5	999	999	999	1990	0.585175904870137	0.41846912569798	0.811708370832641	Centr/East Eur & Centr Asia	80-84 years	All	All	All
1778	BGR	FSU	82.5	999	999	999	2005	0.91784947904498	0.658374194943706	1.28197568842525	Centr/East Eur & Centr Asia	80-84 years	All	All	All
1779	BGR	FSU	82.5	999	999	999	2018	0.596239750162661	0.428271054242194	0.829387086523875	Centr/East Eur & Centr Asia	80-84 years	All	All	All
1780	BGR	FSU	87.5	999	999	999	1990	0.544594524782258	0.380430631348834	0.779754515705976	Centr/East Eur & Centr Asia	85+ years	All	All	All
1781	BGR	FSU	87.5	999	999	999	2005	0.851692009428605	0.592069316675331	1.22635798778559	Centr/East Eur & Centr Asia	85+ years	All	All	All
1782	BGR	FSU	87.5	999	999	999	2018	0.553902622140032	0.38692166080178	0.794100703834315	Centr/East Eur & Centr Asia	85+ years	All	All	All
1783	BHR	MENA	22.5	999	999	999	1990	7.33019765707847	4.20487454690629	12.8928984742042	Mid. East/North Africa	20-24 years	All	All	All
1784	BHR	MENA	22.5	999	999	999	2005	9.43480284986839	5.55610040555	16.4430416502975	Mid. East/North Africa	20-24 years	All	All	All
1785	BHR	MENA	22.5	999	999	999	2018	8.96286882616008	5.26550466623048	15.7693842462142	Mid. East/North Africa	20-24 years	All	All	All
1786	BHR	MENA	27.5	999	999	999	1990	5.85062130956956	3.43365964012649	10.7006848221563	Mid. East/North Africa	25-29 years	All	All	All
1787	BHR	MENA	27.5	999	999	999	2005	7.64688250140923	4.36259057273726	13.9417829496269	Mid. East/North Africa	25-29 years	All	All	All
1788	BHR	MENA	27.5	999	999	999	2018	7.31398998216363	4.13366831407952	13.1984891070579	Mid. East/North Africa	25-29 years	All	All	All
1789	BHR	MENA	32.5	999	999	999	1990	4.87738748949278	2.79128094635619	8.83184753484911	Mid. East/North Africa	30-34 years	All	All	All
1790	BHR	MENA	32.5	999	999	999	2005	6.32091841711427	3.64302308775178	11.4100607732647	Mid. East/North Africa	30-34 years	All	All	All
1791	BHR	MENA	32.5	999	999	999	2018	6.02789100861351	3.37344210147775	11.2646529078105	Mid. East/North Africa	30-34 years	All	All	All
1792	BHR	MENA	37.5	999	999	999	1990	4.11748270074355	2.38396506538558	7.65494442831956	Mid. East/North Africa	35-39 years	All	All	All
1793	BHR	MENA	37.5	999	999	999	2005	5.37768048066278	3.07506853936979	9.73852853533548	Mid. East/North Africa	35-39 years	All	All	All
1794	BHR	MENA	37.5	999	999	999	2018	5.20212789905423	2.90086400132202	9.77100477660609	Mid. East/North Africa	35-39 years	All	All	All
1795	BHR	MENA	42.5	999	999	999	1990	3.70933236488227	2.05863182904457	6.90223704413355	Mid. East/North Africa	40-44 years	All	All	All
1796	BHR	MENA	42.5	999	999	999	2005	4.78832451572907	2.72815015700809	8.78663574814903	Mid. East/North Africa	40-44 years	All	All	All
1797	BHR	MENA	42.5	999	999	999	2018	4.58268463064818	2.56576731558788	8.55999279006508	Mid. East/North Africa	40-44 years	All	All	All
1798	BHR	MENA	47.5	999	999	999	1990	3.40877356592483	1.93768410807728	6.17549881883302	Mid. East/North Africa	45-49 years	All	All	All
1799	BHR	MENA	47.5	999	999	999	2005	4.42849077022121	2.55158727041449	8.16824376252456	Mid. East/North Africa	45-49 years	All	All	All
1800	BHR	MENA	47.5	999	999	999	2018	4.19188769112165	2.38808964999699	7.74488593725302	Mid. East/North Africa	45-49 years	All	All	All
1801	BHR	MENA	52.5	999	999	999	1990	3.25025533774867	1.84525691150935	5.91588511253355	Mid. East/North Africa	50-54 years	All	All	All
1802	BHR	MENA	52.5	999	999	999	2005	4.22920149735907	2.42694517759248	7.8042801744046	Mid. East/North Africa	50-54 years	All	All	All
1803	BHR	MENA	52.5	999	999	999	2018	4.02176320569931	2.32989874285398	7.36870393370637	Mid. East/North Africa	50-54 years	All	All	All
1804	BHR	MENA	57.5	999	999	999	1990	3.19389499466764	1.85664338838479	5.62282093211657	Mid. East/North Africa	55-59 years	All	All	All
1805	BHR	MENA	57.5	999	999	999	2005	4.11809725990145	2.36297494127026	7.6007199972073	Mid. East/North Africa	55-59 years	All	All	All
1806	BHR	MENA	57.5	999	999	999	2018	3.98443438517379	2.26926380516672	7.1338592481375	Mid. East/North Africa	55-59 years	All	All	All
1807	BHR	MENA	62.5	999	999	999	1990	3.1623579694957	1.81697403074421	5.79972045116056	Mid. East/North Africa	60-64 years	All	All	All
1808	BHR	MENA	62.5	999	999	999	2005	4.08252764578351	2.39998064126815	7.38882611105552	Mid. East/North Africa	60-64 years	All	All	All
1809	BHR	MENA	62.5	999	999	999	2018	3.89145676407003	2.21803223233986	7.01462613067585	Mid. East/North Africa	60-64 years	All	All	All
1810	BHR	MENA	67.5	999	999	999	1990	3.1232855878792	1.77726457177478	5.74928570794008	Mid. East/North Africa	65-69 years	All	All	All
1811	BHR	MENA	67.5	999	999	999	2005	4.07353995013875	2.29666393596379	7.58284707318355	Mid. East/North Africa	65-69 years	All	All	All
1812	BHR	MENA	67.5	999	999	999	2018	3.89678558504294	2.22449341127647	7.39337529240311	Mid. East/North Africa	65-69 years	All	All	All
1813	BHR	MENA	72.5	999	999	999	1990	3.11934769199613	1.72936508616125	5.96778088149113	Mid. East/North Africa	70-74 years	All	All	All
1814	BHR	MENA	72.5	999	999	999	2005	4.05337954623524	2.27457857898079	7.48566874849423	Mid. East/North Africa	70-74 years	All	All	All
1815	BHR	MENA	72.5	999	999	999	2018	3.86297856668407	2.15271649302885	7.13610958888214	Mid. East/North Africa	70-74 years	All	All	All
1816	BHR	MENA	77.5	999	999	999	1990	3.11383952059376	1.70763579628862	5.78659987014069	Mid. East/North Africa	75-79 years	All	All	All
1817	BHR	MENA	77.5	999	999	999	2005	4.01538415705019	2.29324523241024	7.43814092402605	Mid. East/North Africa	75-79 years	All	All	All
1818	BHR	MENA	77.5	999	999	999	2018	3.85025221307401	2.14588340511661	7.08259364242601	Mid. East/North Africa	75-79 years	All	All	All
1819	BHR	MENA	82.5	999	999	999	1990	3.06733172358314	1.70926281493353	5.67235551818516	Mid. East/North Africa	80-84 years	All	All	All
1820	BHR	MENA	82.5	999	999	999	2005	4.01896453282138	2.26851861830409	7.56029045982427	Mid. East/North Africa	80-84 years	All	All	All
1821	BHR	MENA	82.5	999	999	999	2018	3.80971554724579	2.07490976579285	7.07191669891	Mid. East/North Africa	80-84 years	All	All	All
1822	BHR	MENA	87.5	999	999	999	1990	3.0860424855711	1.77597284416469	5.57414680687673	Mid. East/North Africa	85+ years	All	All	All
1823	BHR	MENA	87.5	999	999	999	2005	3.98155025309649	2.38714405378968	7.07967192399125	Mid. East/North Africa	85+ years	All	All	All
1824	BHR	MENA	87.5	999	999	999	2018	3.86406108308842	2.28632879362522	6.66531857256669	Mid. East/North Africa	85+ years	All	All	All
1825	BHS	LAC	22.5	999	999	999	1990	30.6341998847616	20.0175188717703	36.3999993225806	Latin Amer/Caribbean	20-24 years	All	All	All
1826	BHS	LAC	22.5	999	999	999	2005	33.4757915128101	22.1577066715316	36.3999993225806	Latin Amer/Caribbean	20-24 years	All	All	All
1827	BHS	LAC	22.5	999	999	999	2018	8.10912884056911	5.28822655721274	12.0676859633831	Latin Amer/Caribbean	20-24 years	All	All	All
1828	BHS	LAC	27.5	999	999	999	1990	28.3992984457367	18.4645831382828	36.3209628466	Latin Amer/Caribbean	25-29 years	All	All	All
1829	BHS	LAC	27.5	999	999	999	2005	31.3894293479728	20.4456479809904	36.3999993225806	Latin Amer/Caribbean	25-29 years	All	All	All
1830	BHS	LAC	27.5	999	999	999	2018	7.51170881326399	4.89192307813423	11.2638536926808	Latin Amer/Caribbean	25-29 years	All	All	All
1831	BHS	LAC	32.5	999	999	999	1990	25.8758600020689	16.8124781662811	35.8401177877298	Latin Amer/Caribbean	30-34 years	All	All	All
1832	BHS	LAC	32.5	999	999	999	2005	28.6886799119774	18.5339600816158	36.3493348485556	Latin Amer/Caribbean	30-34 years	All	All	All
1833	BHS	LAC	32.5	999	999	999	2018	6.83968906410093	4.41754304663274	10.3059498515847	Latin Amer/Caribbean	30-34 years	All	All	All
1834	BHS	LAC	37.5	999	999	999	1990	23.4140537147621	15.1749462090926	34.3654632310362	Latin Amer/Caribbean	35-39 years	All	All	All
1835	BHS	LAC	37.5	999	999	999	2005	25.9456597301937	16.7671862598281	35.8925453866813	Latin Amer/Caribbean	35-39 years	All	All	All
1836	BHS	LAC	37.5	999	999	999	2018	6.19460581359581	3.99461385950365	9.39302010808919	Latin Amer/Caribbean	35-39 years	All	All	All
1837	BHS	LAC	42.5	999	999	999	1990	21.241170571404	13.7173962942529	32.0208121539521	Latin Amer/Caribbean	40-44 years	All	All	All
1838	BHS	LAC	42.5	999	999	999	2005	23.515261133551	15.1565536267962	34.5582868923972	Latin Amer/Caribbean	40-44 years	All	All	All
1839	BHS	LAC	42.5	999	999	999	2018	5.61283904891911	3.60940908974614	8.55749536239879	Latin Amer/Caribbean	40-44 years	All	All	All
1840	BHS	LAC	47.5	999	999	999	1990	19.3389892128789	12.4711919997706	29.2462626443463	Latin Amer/Caribbean	45-49 years	All	All	All
1841	BHS	LAC	47.5	999	999	999	2005	21.390567149737	13.7850699767256	32.2678366667672	Latin Amer/Caribbean	45-49 years	All	All	All
1842	BHS	LAC	47.5	999	999	999	2018	5.10489259198294	3.29088833199903	7.78136549676843	Latin Amer/Caribbean	45-49 years	All	All	All
1843	BHS	LAC	52.5	999	999	999	1990	17.682606143276	11.4323793275204	26.7324144849256	Latin Amer/Caribbean	50-54 years	All	All	All
1844	BHS	LAC	52.5	999	999	999	2005	19.5834224764019	12.6340451353706	29.7011527911397	Latin Amer/Caribbean	50-54 years	All	All	All
1845	BHS	LAC	52.5	999	999	999	2018	4.66442696058367	3.01533998288761	7.09497459777948	Latin Amer/Caribbean	50-54 years	All	All	All
1846	BHS	LAC	57.5	999	999	999	1990	16.2722157941445	10.4936829632161	24.8042153734103	Latin Amer/Caribbean	55-59 years	All	All	All
1847	BHS	LAC	57.5	999	999	999	2005	18.0497101647864	11.6320068077249	27.3813299184933	Latin Amer/Caribbean	55-59 years	All	All	All
1848	BHS	LAC	57.5	999	999	999	2018	4.29318823114875	2.76887248622859	6.52133301355226	Latin Amer/Caribbean	55-59 years	All	All	All
1849	BHS	LAC	62.5	999	999	999	1990	15.0519530721263	9.74535152925186	23.0682461678284	Latin Amer/Caribbean	60-64 years	All	All	All
1850	BHS	LAC	62.5	999	999	999	2005	16.6840932219185	10.7878111106293	25.4519406937906	Latin Amer/Caribbean	60-64 years	All	All	All
1851	BHS	LAC	62.5	999	999	999	2018	3.97706697301181	2.55956310212015	6.02597583724351	Latin Amer/Caribbean	60-64 years	All	All	All
1852	BHS	LAC	67.5	999	999	999	1990	14.0193732265818	9.10991570455633	21.4372469960635	Latin Amer/Caribbean	65-69 years	All	All	All
1853	BHS	LAC	67.5	999	999	999	2005	15.5234141127838	10.0782094300128	23.8411526322599	Latin Amer/Caribbean	65-69 years	All	All	All
1854	BHS	LAC	67.5	999	999	999	2018	3.70187273781179	2.39084061758689	5.64889860128355	Latin Amer/Caribbean	65-69 years	All	All	All
1855	BHS	LAC	72.5	999	999	999	1990	13.1219628590494	8.48832464982419	20.1130891436054	Latin Amer/Caribbean	70-74 years	All	All	All
1856	BHS	LAC	72.5	999	999	999	2005	14.528816938389	9.39545457331899	22.3526614258723	Latin Amer/Caribbean	70-74 years	All	All	All
1857	BHS	LAC	72.5	999	999	999	2018	3.46112499938631	2.22422938535845	5.34149468828302	Latin Amer/Caribbean	70-74 years	All	All	All
1858	BHS	LAC	77.5	999	999	999	1990	12.3380589291607	7.91132381563831	19.1306564451908	Latin Amer/Caribbean	75-79 years	All	All	All
1859	BHS	LAC	77.5	999	999	999	2005	13.6610554496741	8.77509841325456	21.1938995641649	Latin Amer/Caribbean	75-79 years	All	All	All
1860	BHS	LAC	77.5	999	999	999	2018	3.2545067414194	2.07171002894742	5.04906920344145	Latin Amer/Caribbean	75-79 years	All	All	All
1861	BHS	LAC	82.5	999	999	999	1990	11.6503434451015	7.35957516271411	18.2668043784046	Latin Amer/Caribbean	80-84 years	All	All	All
1862	BHS	LAC	82.5	999	999	999	2005	12.8972895325213	8.17358685868411	20.1842367537402	Latin Amer/Caribbean	80-84 years	All	All	All
1863	BHS	LAC	82.5	999	999	999	2018	3.07792432509706	1.94148364284671	4.78307042937722	Latin Amer/Caribbean	80-84 years	All	All	All
1864	BHS	LAC	87.5	999	999	999	1990	10.8978354196359	6.81659293136992	17.2521357808648	Latin Amer/Caribbean	85+ years	All	All	All
1865	BHS	LAC	87.5	999	999	999	2005	12.0164137459566	7.51567081986677	19.0355339454145	Latin Amer/Caribbean	85+ years	All	All	All
1866	BHS	LAC	87.5	999	999	999	2018	2.86573582714252	1.799516253246	4.51379944953298	Latin Amer/Caribbean	85+ years	All	All	All
1867	BIH	FSU	22.5	999	999	999	1990	0.821474877294448	0.476853010767246	1.44987220017188	Centr/East Eur & Centr Asia	20-24 years	All	All	All
1868	BIH	FSU	22.5	999	999	999	2005	3.37491452740043	1.9816990116059	6.055766361925	Centr/East Eur & Centr Asia	20-24 years	All	All	All
1869	BIH	FSU	22.5	999	999	999	2018	3.75992015989504	2.26529701527737	6.45836572045839	Centr/East Eur & Centr Asia	20-24 years	All	All	All
1870	BIH	FSU	27.5	999	999	999	1990	0.656533346644637	0.382868862727954	1.171015109741	Centr/East Eur & Centr Asia	25-29 years	All	All	All
1871	BIH	FSU	27.5	999	999	999	2005	2.69518365868612	1.57222748953863	4.90951462193899	Centr/East Eur & Centr Asia	25-29 years	All	All	All
1872	BIH	FSU	27.5	999	999	999	2018	3.03424257005892	1.84014551630908	5.20777588378137	Centr/East Eur & Centr Asia	25-29 years	All	All	All
1873	BIH	FSU	32.5	999	999	999	1990	0.526286921450794	0.306901914446552	0.960556001008282	Centr/East Eur & Centr Asia	30-34 years	All	All	All
1874	BIH	FSU	32.5	999	999	999	2005	2.18256529812019	1.25116269685838	3.8755154308137	Centr/East Eur & Centr Asia	30-34 years	All	All	All
1875	BIH	FSU	32.5	999	999	999	2018	2.44966827389546	1.4492344789705	4.24237213467202	Centr/East Eur & Centr Asia	30-34 years	All	All	All
1876	BIH	FSU	37.5	999	999	999	1990	0.437463117257734	0.250932512646318	0.767969442443831	Centr/East Eur & Centr Asia	35-39 years	All	All	All
1877	BIH	FSU	37.5	999	999	999	2005	1.77332813612069	1.04401790737971	3.13968668951294	Centr/East Eur & Centr Asia	35-39 years	All	All	All
1878	BIH	FSU	37.5	999	999	999	2018	2.01872897490279	1.16821126608654	3.49610917782239	Centr/East Eur & Centr Asia	35-39 years	All	All	All
1879	BIH	FSU	42.5	999	999	999	1990	0.369368346191342	0.211703016840552	0.65951824912973	Centr/East Eur & Centr Asia	40-44 years	All	All	All
1880	BIH	FSU	42.5	999	999	999	2005	1.50300615144323	0.847430516414057	2.73179477765117	Centr/East Eur & Centr Asia	40-44 years	All	All	All
1881	BIH	FSU	42.5	999	999	999	2018	1.69610589355899	1.00774069246912	2.97902690891777	Centr/East Eur & Centr Asia	40-44 years	All	All	All
1882	BIH	FSU	47.5	999	999	999	1990	0.317841757125026	0.185960858613288	0.572291013682948	Centr/East Eur & Centr Asia	45-49 years	All	All	All
1883	BIH	FSU	47.5	999	999	999	2005	1.30869418458399	0.755808832587758	2.37107292654356	Centr/East Eur & Centr Asia	45-49 years	All	All	All
1884	BIH	FSU	47.5	999	999	999	2018	1.47430779025938	0.893758133476464	2.58841182461256	Centr/East Eur & Centr Asia	45-49 years	All	All	All
1885	BIH	FSU	52.5	999	999	999	1990	0.28545787427527	0.164570743410667	0.495507587228254	Centr/East Eur & Centr Asia	50-54 years	All	All	All
1886	BIH	FSU	52.5	999	999	999	2005	1.16459818211169	0.675647117476242	2.07839714903471	Centr/East Eur & Centr Asia	50-54 years	All	All	All
1887	BIH	FSU	52.5	999	999	999	2018	1.32306108839649	0.786605880883484	2.26169616880066	Centr/East Eur & Centr Asia	50-54 years	All	All	All
1888	BIH	FSU	57.5	999	999	999	1990	0.258923822891902	0.14921087059397	0.470608577599464	Centr/East Eur & Centr Asia	55-59 years	All	All	All
1889	BIH	FSU	57.5	999	999	999	2005	1.06576007475699	0.618722101322927	1.88991244488161	Centr/East Eur & Centr Asia	55-59 years	All	All	All
1890	BIH	FSU	57.5	999	999	999	2018	1.19559596162741	0.717277770569246	2.06257592229083	Centr/East Eur & Centr Asia	55-59 years	All	All	All
1891	BIH	FSU	62.5	999	999	999	1990	0.239290234736132	0.13783876523091	0.437479078328399	Centr/East Eur & Centr Asia	60-64 years	All	All	All
1892	BIH	FSU	62.5	999	999	999	2005	0.978616671673319	0.567003124301246	1.79439574617901	Centr/East Eur & Centr Asia	60-64 years	All	All	All
1893	BIH	FSU	62.5	999	999	999	2018	1.11290359190809	0.656393450441177	1.97109227056485	Centr/East Eur & Centr Asia	60-64 years	All	All	All
1894	BIH	FSU	67.5	999	999	999	1990	0.22025288670643	0.128072913727718	0.409879527625157	Centr/East Eur & Centr Asia	65-69 years	All	All	All
1895	BIH	FSU	67.5	999	999	999	2005	0.906255394730161	0.518140874323109	1.6497308687423	Centr/East Eur & Centr Asia	65-69 years	All	All	All
1896	BIH	FSU	67.5	999	999	999	2018	1.03266047287872	0.620570831439585	1.80219965815151	Centr/East Eur & Centr Asia	65-69 years	All	All	All
1897	BIH	FSU	72.5	999	999	999	1990	0.203701627813914	0.11409563368449	0.373544754626098	Centr/East Eur & Centr Asia	70-74 years	All	All	All
1898	BIH	FSU	72.5	999	999	999	2005	0.846235532196355	0.478011845196758	1.53081459635822	Centr/East Eur & Centr Asia	70-74 years	All	All	All
1899	BIH	FSU	72.5	999	999	999	2018	0.953237700112899	0.55686181486246	1.66861860314321	Centr/East Eur & Centr Asia	70-74 years	All	All	All
1900	BIH	FSU	77.5	999	999	999	1990	0.192553914842155	0.108420210780089	0.362852148137648	Centr/East Eur & Centr Asia	75-79 years	All	All	All
1901	BIH	FSU	77.5	999	999	999	2005	0.789948012056032	0.445577399592569	1.45396166394585	Centr/East Eur & Centr Asia	75-79 years	All	All	All
1902	BIH	FSU	77.5	999	999	999	2018	0.898866611808072	0.523369359888169	1.56220585173093	Centr/East Eur & Centr Asia	75-79 years	All	All	All
1903	BIH	FSU	82.5	999	999	999	1990	0.183944414092599	0.10010126275583	0.338994731129827	Centr/East Eur & Centr Asia	80-84 years	All	All	All
1904	BIH	FSU	82.5	999	999	999	2005	0.733302909017246	0.408629228767351	1.44250594888561	Centr/East Eur & Centr Asia	80-84 years	All	All	All
1905	BIH	FSU	82.5	999	999	999	2018	0.842055937544186	0.484361104973819	1.52742142985762	Centr/East Eur & Centr Asia	80-84 years	All	All	All
1906	BIH	FSU	87.5	999	999	999	1990	0.173125327185168	0.0998467869886323	0.315161059086536	Centr/East Eur & Centr Asia	85+ years	All	All	All
1907	BIH	FSU	87.5	999	999	999	2005	0.686533914521532	0.400130812021285	1.22341843870773	Centr/East Eur & Centr Asia	85+ years	All	All	All
1908	BIH	FSU	87.5	999	999	999	2018	0.789702928721698	0.474228783515585	1.30906515978471	Centr/East Eur & Centr Asia	85+ years	All	All	All
1909	BLR	FSU	22.5	999	999	999	1990	4.15229131058258	2.50130555129947	7.0914250392527	Centr/East Eur & Centr Asia	20-24 years	All	All	All
1910	BLR	FSU	22.5	999	999	999	2005	4.45146005496472	2.57889934290211	8.15839500801637	Centr/East Eur & Centr Asia	20-24 years	All	All	All
1911	BLR	FSU	22.5	999	999	999	2018	2.44973443585158	1.42855471402955	4.40768564711012	Centr/East Eur & Centr Asia	20-24 years	All	All	All
1912	BLR	FSU	27.5	999	999	999	1990	3.36438611107164	2.01276086826017	5.66784515525456	Centr/East Eur & Centr Asia	25-29 years	All	All	All
1913	BLR	FSU	27.5	999	999	999	2005	3.67213887002363	2.08633922779252	6.89475023078988	Centr/East Eur & Centr Asia	25-29 years	All	All	All
1914	BLR	FSU	27.5	999	999	999	2018	1.99031032216602	1.14024322169821	3.62154006096824	Centr/East Eur & Centr Asia	25-29 years	All	All	All
1915	BLR	FSU	32.5	999	999	999	1990	2.69968534431258	1.60482730065825	4.5881377494246	Centr/East Eur & Centr Asia	30-34 years	All	All	All
1916	BLR	FSU	32.5	999	999	999	2005	2.97788236836081	1.66091813999744	5.44479742561419	Centr/East Eur & Centr Asia	30-34 years	All	All	All
1917	BLR	FSU	32.5	999	999	999	2018	1.59602443957967	0.946319588344238	2.84741240610227	Centr/East Eur & Centr Asia	30-34 years	All	All	All
1918	BLR	FSU	37.5	999	999	999	1990	2.218623715936	1.27677481039039	3.92422966217018	Centr/East Eur & Centr Asia	35-39 years	All	All	All
1919	BLR	FSU	37.5	999	999	999	2005	2.41089920100667	1.3452562669791	4.59443763373	Centr/East Eur & Centr Asia	35-39 years	All	All	All
1920	BLR	FSU	37.5	999	999	999	2018	1.30966905013318	0.755102061521641	2.37459098132209	Centr/East Eur & Centr Asia	35-39 years	All	All	All
1921	BLR	FSU	42.5	999	999	999	1990	1.88242098089475	1.10907539233819	3.23205412504656	Centr/East Eur & Centr Asia	40-44 years	All	All	All
1922	BLR	FSU	42.5	999	999	999	2005	2.05272118434761	1.12450642072239	3.96620024125387	Centr/East Eur & Centr Asia	40-44 years	All	All	All
1923	BLR	FSU	42.5	999	999	999	2018	1.09701423577785	0.624503026467476	2.02144618660361	Centr/East Eur & Centr Asia	40-44 years	All	All	All
1924	BLR	FSU	47.5	999	999	999	1990	1.62261715812902	0.968756764126419	2.80909995409285	Centr/East Eur & Centr Asia	45-49 years	All	All	All
1925	BLR	FSU	47.5	999	999	999	2005	1.75186072469556	0.995538151547331	3.38671917909894	Centr/East Eur & Centr Asia	45-49 years	All	All	All
1926	BLR	FSU	47.5	999	999	999	2018	0.956313048673577	0.5653937949605	1.68521319805706	Centr/East Eur & Centr Asia	45-49 years	All	All	All
1927	BLR	FSU	52.5	999	999	999	1990	1.4577500956478	0.854893767215802	2.52206188783429	Centr/East Eur & Centr Asia	50-54 years	All	All	All
1928	BLR	FSU	52.5	999	999	999	2005	1.54279631556824	0.876663245000903	2.92078759499269	Centr/East Eur & Centr Asia	50-54 years	All	All	All
1929	BLR	FSU	52.5	999	999	999	2018	0.859989536484335	0.501899562047444	1.51777560208013	Centr/East Eur & Centr Asia	50-54 years	All	All	All
1930	BLR	FSU	57.5	999	999	999	1990	1.310410172367	0.779075872823581	2.31253795531815	Centr/East Eur & Centr Asia	55-59 years	All	All	All
1931	BLR	FSU	57.5	999	999	999	2005	1.45883042400543	0.795673798458939	2.65658127983733	Centr/East Eur & Centr Asia	55-59 years	All	All	All
1932	BLR	FSU	57.5	999	999	999	2018	0.786343050160109	0.454186203242988	1.39148182965574	Centr/East Eur & Centr Asia	55-59 years	All	All	All
1933	BLR	FSU	62.5	999	999	999	1990	1.21241228523559	0.714398208219843	2.14515886914559	Centr/East Eur & Centr Asia	60-64 years	All	All	All
1934	BLR	FSU	62.5	999	999	999	2005	1.31814438322704	0.736259252196806	2.53087072010776	Centr/East Eur & Centr Asia	60-64 years	All	All	All
1935	BLR	FSU	62.5	999	999	999	2018	0.711164649926012	0.405860295258444	1.28395009156048	Centr/East Eur & Centr Asia	60-64 years	All	All	All
1936	BLR	FSU	67.5	999	999	999	1990	1.11819693789667	0.642806336555052	2.02017191874472	Centr/East Eur & Centr Asia	65-69 years	All	All	All
1937	BLR	FSU	67.5	999	999	999	2005	1.21992229437635	0.676722633548565	2.30839136861328	Centr/East Eur & Centr Asia	65-69 years	All	All	All
1938	BLR	FSU	67.5	999	999	999	2018	0.661500872094774	0.370300614088225	1.23516852597571	Centr/East Eur & Centr Asia	65-69 years	All	All	All
1939	BLR	FSU	72.5	999	999	999	1990	1.03709681342746	0.576212477122427	1.86538698660508	Centr/East Eur & Centr Asia	70-74 years	All	All	All
1940	BLR	FSU	72.5	999	999	999	2005	1.13805070177253	0.603488958977722	2.17051817548738	Centr/East Eur & Centr Asia	70-74 years	All	All	All
1941	BLR	FSU	72.5	999	999	999	2018	0.617650457053427	0.34642381895457	1.16449599174826	Centr/East Eur & Centr Asia	70-74 years	All	All	All
1942	BLR	FSU	77.5	999	999	999	1990	0.968568504943573	0.561056710272399	1.79653505847129	Centr/East Eur & Centr Asia	75-79 years	All	All	All
1943	BLR	FSU	77.5	999	999	999	2005	1.05503262476272	0.56945659368427	2.04651201377087	Centr/East Eur & Centr Asia	75-79 years	All	All	All
1944	BLR	FSU	77.5	999	999	999	2018	0.570844013399601	0.316056811402568	1.08413589839434	Centr/East Eur & Centr Asia	75-79 years	All	All	All
1945	BLR	FSU	82.5	999	999	999	1990	0.91760640675006	0.511735388975161	1.71758494975667	Centr/East Eur & Centr Asia	80-84 years	All	All	All
1946	BLR	FSU	82.5	999	999	999	2005	0.992583570280081	0.518140710216065	1.98240566553637	Centr/East Eur & Centr Asia	80-84 years	All	All	All
1947	BLR	FSU	82.5	999	999	999	2018	0.541267631396698	0.294101659460409	1.04856999749848	Centr/East Eur & Centr Asia	80-84 years	All	All	All
1948	BLR	FSU	87.5	999	999	999	1990	0.85778113482548	0.492661113431754	1.49476091461231	Centr/East Eur & Centr Asia	85+ years	All	All	All
1949	BLR	FSU	87.5	999	999	999	2005	0.937078642309089	0.521080248504161	1.81842016323994	Centr/East Eur & Centr Asia	85+ years	All	All	All
1950	BLR	FSU	87.5	999	999	999	2018	0.504588964561661	0.289115721596839	0.914741114178468	Centr/East Eur & Centr Asia	85+ years	All	All	All
1951	BLZ	LAC	22.5	999	999	999	1990	8.60013252152976	5.84729119695778	12.6203524250734	Latin Amer/Caribbean	20-24 years	All	All	All
1952	BLZ	LAC	22.5	999	999	999	2005	10.5347313318587	7.15171638669056	15.5127319330154	Latin Amer/Caribbean	20-24 years	All	All	All
1953	BLZ	LAC	22.5	999	999	999	2018	15.4112872391277	10.5085242097559	22.6249215260167	Latin Amer/Caribbean	20-24 years	All	All	All
1954	BLZ	LAC	27.5	999	999	999	1990	7.9649161575144	5.40240232124802	11.7499781898762	Latin Amer/Caribbean	25-29 years	All	All	All
1955	BLZ	LAC	27.5	999	999	999	2005	9.76231359818427	6.62729410552899	14.4193175864217	Latin Amer/Caribbean	25-29 years	All	All	All
1956	BLZ	LAC	27.5	999	999	999	2018	14.270228060219	9.66514942837427	21.1436091171627	Latin Amer/Caribbean	25-29 years	All	All	All
1957	BLZ	LAC	32.5	999	999	999	1990	7.24345225438472	4.88504052448137	10.759458247649	Latin Amer/Caribbean	30-34 years	All	All	All
1958	BLZ	LAC	32.5	999	999	999	2005	8.8721949223071	6.03015392723637	13.1051966240891	Latin Amer/Caribbean	30-34 years	All	All	All
1959	BLZ	LAC	32.5	999	999	999	2018	12.9590629568552	8.76995477928573	19.232309892997	Latin Amer/Caribbean	30-34 years	All	All	All
1960	BLZ	LAC	37.5	999	999	999	1990	6.56854937707423	4.43256845318452	9.76683200862585	Latin Amer/Caribbean	35-39 years	All	All	All
1961	BLZ	LAC	37.5	999	999	999	2005	8.03696018385476	5.44347500539681	11.938671171503	Latin Amer/Caribbean	35-39 years	All	All	All
1962	BLZ	LAC	37.5	999	999	999	2018	11.7376541844672	7.91950001694306	17.4302005888704	Latin Amer/Caribbean	35-39 years	All	All	All
1963	BLZ	LAC	42.5	999	999	999	1990	5.95635608432302	4.04567083913794	8.85545299251488	Latin Amer/Caribbean	40-44 years	All	All	All
1964	BLZ	LAC	42.5	999	999	999	2005	7.28280322094266	4.91435127232593	10.8169601679278	Latin Amer/Caribbean	40-44 years	All	All	All
1965	BLZ	LAC	42.5	999	999	999	2018	10.6246364941965	7.18915407556722	15.8166134323289	Latin Amer/Caribbean	40-44 years	All	All	All
1966	BLZ	LAC	47.5	999	999	999	1990	5.41578347328032	3.66157208047537	8.06617836883064	Latin Amer/Caribbean	45-49 years	All	All	All
1967	BLZ	LAC	47.5	999	999	999	2005	6.63639539032194	4.47461822983556	9.88563968230714	Latin Amer/Caribbean	45-49 years	All	All	All
1968	BLZ	LAC	47.5	999	999	999	2018	9.69173862373815	6.54437087281875	14.482516851946	Latin Amer/Caribbean	45-49 years	All	All	All
1969	BLZ	LAC	52.5	999	999	999	1990	4.95439881511839	3.35849201001679	7.38451103968819	Latin Amer/Caribbean	50-54 years	All	All	All
1970	BLZ	LAC	52.5	999	999	999	2005	6.07669502135363	4.10721961990008	9.01933259280218	Latin Amer/Caribbean	50-54 years	All	All	All
1971	BLZ	LAC	52.5	999	999	999	2018	8.86766810132129	5.98499130728601	13.2627195175743	Latin Amer/Caribbean	50-54 years	All	All	All
1972	BLZ	LAC	57.5	999	999	999	1990	4.55370721001359	3.09084691146772	6.79596988397536	Latin Amer/Caribbean	55-59 years	All	All	All
1973	BLZ	LAC	57.5	999	999	999	2005	5.58664475853101	3.77357259654883	8.3372399957621	Latin Amer/Caribbean	55-59 years	All	All	All
1974	BLZ	LAC	57.5	999	999	999	2018	8.16771419146996	5.51564847502105	12.2521823396141	Latin Amer/Caribbean	55-59 years	All	All	All
1975	BLZ	LAC	62.5	999	999	999	1990	4.22541873323339	2.85259856772346	6.32168543866859	Latin Amer/Caribbean	60-64 years	All	All	All
1976	BLZ	LAC	62.5	999	999	999	2005	5.17719521639915	3.48066457837089	7.74442594469282	Latin Amer/Caribbean	60-64 years	All	All	All
1977	BLZ	LAC	62.5	999	999	999	2018	7.57215201077488	5.10432303537165	11.4003247072982	Latin Amer/Caribbean	60-64 years	All	All	All
1978	BLZ	LAC	67.5	999	999	999	1990	3.9326757653597	2.64296187085488	5.91355000602605	Latin Amer/Caribbean	65-69 years	All	All	All
1979	BLZ	LAC	67.5	999	999	999	2005	4.82112164843919	3.22349911527229	7.22164976861996	Latin Amer/Caribbean	65-69 years	All	All	All
1980	BLZ	LAC	67.5	999	999	999	2018	7.04450397517992	4.72595368778423	10.645728345962	Latin Amer/Caribbean	65-69 years	All	All	All
1981	BLZ	LAC	72.5	999	999	999	1990	3.68392477824175	2.45593754375764	5.54519728098149	Latin Amer/Caribbean	70-74 years	All	All	All
1982	BLZ	LAC	72.5	999	999	999	2005	4.51324678292915	2.99132333814139	6.82283826506754	Latin Amer/Caribbean	70-74 years	All	All	All
1983	BLZ	LAC	72.5	999	999	999	2018	6.59719129705391	4.39965844827056	9.97837365277359	Latin Amer/Caribbean	70-74 years	All	All	All
1984	BLZ	LAC	77.5	999	999	999	1990	3.46442130181135	2.28473001389644	5.24943341372468	Latin Amer/Caribbean	75-79 years	All	All	All
1985	BLZ	LAC	77.5	999	999	999	2005	4.24254630698891	2.79094153679717	6.46033977364089	Latin Amer/Caribbean	75-79 years	All	All	All
1986	BLZ	LAC	77.5	999	999	999	2018	6.20981421367589	4.10562259082282	9.41798260134137	Latin Amer/Caribbean	75-79 years	All	All	All
1987	BLZ	LAC	82.5	999	999	999	1990	3.27476463804067	2.13570153611288	4.99397300785927	Latin Amer/Caribbean	80-84 years	All	All	All
1988	BLZ	LAC	82.5	999	999	999	2005	4.01134522395646	2.60522213566175	6.12399876616992	Latin Amer/Caribbean	80-84 years	All	All	All
1989	BLZ	LAC	82.5	999	999	999	2018	5.86759465671024	3.83788108808493	8.9077241753769	Latin Amer/Caribbean	80-84 years	All	All	All
1990	BLZ	LAC	87.5	999	999	999	1990	3.03653298068537	1.96049752234459	4.69069107948637	Latin Amer/Caribbean	85+ years	All	All	All
1991	BLZ	LAC	87.5	999	999	999	2005	3.73248482999894	2.39899128012308	5.75022383480532	Latin Amer/Caribbean	85+ years	All	All	All
1992	BLZ	LAC	87.5	999	999	999	2018	5.4651067130752	3.52367341057254	8.38574146920496	Latin Amer/Caribbean	85+ years	All	All	All
1993	BOL	LAC	22.5	999	999	999	1990	16.8230852322175	12.8103779672361	22.2279005244118	Latin Amer/Caribbean	20-24 years	All	All	All
1994	BOL	LAC	22.5	999	999	999	2005	12.936446958409	9.85039807293726	17.1187594740858	Latin Amer/Caribbean	20-24 years	All	All	All
1995	BOL	LAC	22.5	999	999	999	2018	13.2767568494572	10.0788444630707	17.5648739380332	Latin Amer/Caribbean	20-24 years	All	All	All
1996	BOL	LAC	27.5	999	999	999	1990	15.5712383103046	11.7866589287893	20.76326434313	Latin Amer/Caribbean	25-29 years	All	All	All
1997	BOL	LAC	27.5	999	999	999	2005	11.9908065425554	9.07774522453286	16.0332097176361	Latin Amer/Caribbean	25-29 years	All	All	All
1998	BOL	LAC	27.5	999	999	999	2018	12.2929520308964	9.27847326154093	16.4092283005175	Latin Amer/Caribbean	25-29 years	All	All	All
1999	BOL	LAC	32.5	999	999	999	1990	14.1823503316441	10.6460610362629	19.0768355018228	Latin Amer/Caribbean	30-34 years	All	All	All
[truncated: 203,981 more rows]
