# Supplementary material for: Sugar-sweetened beverage intakes among adults between 1990 and 2018 in 185 countries
Source: Nat Commun. 2023 Oct 3;14:5957. doi: 10.1038/s41467-023-41269-8 (PMC10614169; doi:10.1038/s41467-023-41269-8)
Supplement: Supplementary file 8 — Source Data [file 41467_2023_41269_MOESM8_ESM.zip › SourceData/SourceDataFile11_SSBs.AbsoluteDiff.ByUrbanRural.ByCountry.AllCombos.ServingsPerWeek.AgeCat.1990.2005.2018.csv]

	iso3	superregion2	age	female	educ	year	mean	lowerci_95	upperci_95	sex	education_level	age_group
1	AFG	SAARC	999	999	999	1990	0.303650122969408	0.127301207916715	0.736666664676286	All	All	All
2	AFG	SAARC	999	999	999	2005	1.89557507003419	0.811900036065827	4.43175653053141	All	All	All
3	AFG	SAARC	999	999	999	2018	3.63136202547147	1.52489606428697	8.49997228419609	All	All	All
4	AGO	SSA	999	999	999	1990	1.84757072744733	0.344863072035424	4.01090035793136	All	All	All
5	AGO	SSA	999	999	999	2005	2.72460233151587	0.54892198923269	5.67842320934968	All	All	All
6	AGO	SSA	999	999	999	2018	3.3727441532549	0.598684260513593	6.98605260370561	All	All	All
7	ALB	FSU	999	999	999	1990	-0.127243690762327	-0.71287262139752	0.452617969358476	All	All	All
8	ALB	FSU	999	999	999	2005	-0.166643952981779	-0.972660585645242	0.598594115711863	All	All	All
9	ALB	FSU	999	999	999	2018	-1.12575523133397	-4.75445906341403	2.57478038852696	All	All	All
10	ARE	MENA	999	999	999	1990	-0.72423112666656	-1.65586322492903	-0.0831188420470682	All	All	All
11	ARE	MENA	999	999	999	2005	-1.02336324961611	-2.34891681194885	-0.115403430165239	All	All	All
12	ARE	MENA	999	999	999	2018	-0.517307553500935	-1.1894795253095	-0.0591274286791528	All	All	All
13	ARG	LAC	999	999	999	1990	0.466638317793444	0.102247135140381	0.828695043330109	All	All	All
14	ARG	LAC	999	999	999	2005	0.734411481310992	0.161124665518929	1.30119630323875	All	All	All
15	ARG	LAC	999	999	999	2018	0.679976047820423	0.149191412749387	1.20688113888275	All	All	All
16	ARM	FSU	999	999	999	1990	-0.0531535776866698	-0.162243040553648	0.0362703060535672	All	All	All
17	ARM	FSU	999	999	999	2005	-0.129943499694683	-0.395691337803031	0.0884598634324149	All	All	All
18	ARM	FSU	999	999	999	2018	-0.143152650716055	-0.435982722927339	0.0977259641810657	All	All	All
19	ATG	LAC	999	999	999	1990	1.20288525069897	0.243808190198757	2.60332696230727	All	All	All
20	ATG	LAC	999	999	999	2005	0.876486291974395	0.178118040416856	1.88240937462562	All	All	All
21	ATG	LAC	999	999	999	2018	1.32000526885221	0.267837335284746	2.85327078420336	All	All	All
22	AUS	HIC	999	999	999	1990	-0.220012737487855	-0.546228257478871	0.0655831738403943	All	All	All
23	AUS	HIC	999	999	999	2005	-0.176495532779633	-0.437182506604923	0.0522849384176399	All	All	All
24	AUS	HIC	999	999	999	2018	-0.144071867050232	-0.359212715917234	0.0428673138778887	All	All	All
25	AUT	HIC	999	999	999	1990	-0.13368891660589	-0.314566754074109	0.0410676364555532	All	All	All
26	AUT	HIC	999	999	999	2005	-0.130202115332176	-0.308027003751151	0.0399496348268735	All	All	All
27	AUT	HIC	999	999	999	2018	-0.126598763146834	-0.298235308829894	0.0390381686623991	All	All	All
28	AZE	FSU	999	999	999	1990	-0.087885024284431	-0.519648083329327	0.314524506689154	All	All	All
29	AZE	FSU	999	999	999	2005	-0.148705345800385	-1.06428495685725	0.697751352679718	All	All	All
30	AZE	FSU	999	999	999	2018	-0.112384038327174	-0.635509151685536	0.363495701317767	All	All	All
31	BDI	SSA	999	999	999	1990	2.22288830173561	0.0564345771357331	5.36386617994972	All	All	All
32	BDI	SSA	999	999	999	2005	2.48085592439037	0.370643393550885	5.48106494831246	All	All	All
33	BDI	SSA	999	999	999	2018	3.40642217110492	0.15105595095168	7.68924869776617	All	All	All
34	BEL	HIC	999	999	999	1990	-0.223473295258388	-0.529828844963714	0.0690393775776089	All	All	All
35	BEL	HIC	999	999	999	2005	-0.224475400743252	-0.53104523339621	0.0679517316411311	All	All	All
36	BEL	HIC	999	999	999	2018	-0.244969696987171	-0.583393703987948	0.0736104674952867	All	All	All
37	BEN	SSA	999	999	999	1990	1.93981336674169	0.905601088321452	3.59162757800928	All	All	All
38	BEN	SSA	999	999	999	2005	2.22541112326482	1.05077166052163	4.06050521036323	All	All	All
39	BEN	SSA	999	999	999	2018	2.8900976795769	1.34213123338526	5.2430702201004	All	All	All
40	BFA	SSA	999	999	999	1990	0.338657284050589	0.101996788893456	1.02832409741108	All	All	All
41	BFA	SSA	999	999	999	2005	0.994104073767484	0.304836365849453	3.01849265345516	All	All	All
42	BFA	SSA	999	999	999	2018	1.69896624255835	0.513732919832242	5.21741805973286	All	All	All
43	BGD	SAARC	999	999	999	1990	0.389217747428688	0.215057223255099	0.685293027240601	All	All	All
44	BGD	SAARC	999	999	999	2005	0.499925669971706	0.27886236358107	0.888436568787944	All	All	All
45	BGD	SAARC	999	999	999	2018	0.363653912373973	0.200792357127077	0.646223933382306	All	All	All
46	BGR	FSU	999	999	999	1990	-0.111974365446276	-0.314329621797853	0.0740281478006778	All	All	All
47	BGR	FSU	999	999	999	2005	-0.172823310255737	-0.484166741022145	0.112473025085629	All	All	All
48	BGR	FSU	999	999	999	2018	-0.105075412554048	-0.294826434123624	0.0695749193131806	All	All	All
49	BHR	MENA	999	999	999	1990	-0.73673350731077	-2.81307464635218	1.13189859708503	All	All	All
50	BHR	MENA	999	999	999	2005	-0.937480326232411	-3.33237075534916	1.34989720709228	All	All	All
51	BHR	MENA	999	999	999	2018	-0.897917346259964	-3.28064189876524	1.23003185401444	All	All	All
52	BHS	LAC	999	999	999	1990	2.65195900906046	0.518818408204698	5.06809698862149	All	All	All
53	BHS	LAC	999	999	999	2005	2.63953727166647	0.499645670074976	4.98261740519657	All	All	All
54	BHS	LAC	999	999	999	2018	0.702320264150113	0.14437469034548	1.43269776392405	All	All	All
55	BIH	FSU	999	999	999	1990	-0.0411464714209726	-0.206660457743622	0.123365964173571	All	All	All
56	BIH	FSU	999	999	999	2005	-0.147732265086751	-0.814203720705516	0.444778577976984	All	All	All
57	BIH	FSU	999	999	999	2018	-0.15501822411301	-0.756291263238875	0.400153390596718	All	All	All
58	BLR	FSU	999	999	999	1990	-0.194553124665523	-0.965538399893875	0.548042179580363	All	All	All
59	BLR	FSU	999	999	999	2005	-0.218093423665137	-1.14682938894302	0.652179930521488	All	All	All
60	BLR	FSU	999	999	999	2018	-0.0966878681606786	-0.530217284934746	0.290989028235285	All	All	All
61	BLZ	LAC	999	999	999	1990	0.844212980487976	0.169128629661985	1.80379411499826	All	All	All
62	BLZ	LAC	999	999	999	2005	1.04432806271389	0.209621772111036	2.22543599397597	All	All	All
63	BLZ	LAC	999	999	999	2018	1.47054127681853	0.292875380044997	3.14148446100965	All	All	All
64	BOL	LAC	999	999	999	1990	1.60539727129055	0.335566106560196	3.13031701844376	All	All	All
65	BOL	LAC	999	999	999	2005	1.21221530036745	0.251173002415703	2.34406439685704	All	All	All
66	BOL	LAC	999	999	999	2018	1.21612963724831	0.255760240886961	2.37074086202254	All	All	All
67	BRA	LAC	999	999	999	1990	0.949324916710907	0.212210638987205	1.70401247969478	All	All	All
68	BRA	LAC	999	999	999	2005	0.55627880279746	0.125150930742758	0.997169359466064	All	All	All
69	BRA	LAC	999	999	999	2018	0.534900925834806	0.120610983121554	0.96637170026296	All	All	All
70	BRB	LAC	999	999	999	1990	1.64330136507506	0.339397859625022	3.23465724018056	All	All	All
71	BRB	LAC	999	999	999	2005	1.79014846867202	0.366644737042488	3.50754437079815	All	All	All
72	BRB	LAC	999	999	999	2018	2.03977321659718	0.417437798179798	3.96182083247453	All	All	All
73	BRN	Asia	999	999	999	1990	0.0873696937901036	-0.0816653579894508	0.27677180219608	All	All	All
74	BRN	Asia	999	999	999	2005	0.155674632902585	-0.143627847514032	0.491143058551702	All	All	All
75	BRN	Asia	999	999	999	2018	0.172490342941889	-0.160457143804644	0.539679518337194	All	All	All
76	BTN	SAARC	999	999	999	1990	1.95187233486631	0.854231006960569	4.35650418073641	All	All	All
77	BTN	SAARC	999	999	999	2005	3.01674383361643	1.37246757466035	6.62664406379008	All	All	All
78	BTN	SAARC	999	999	999	2018	3.69391534794892	1.65965882543979	8.17800395759246	All	All	All
79	BWA	SSA	999	999	999	1990	2.64677394551085	0.597603021638778	5.48744162865	All	All	All
80	BWA	SSA	999	999	999	2005	4.37659760840476	0.67627530207127	8.78026103816266	All	All	All
81	BWA	SSA	999	999	999	2018	5.34044538739218	1.29981599058262	9.64285029368573	All	All	All
82	CAF	SSA	999	999	999	1990	0.80550719156152	0.13883621818145	1.80766401895304	All	All	All
83	CAF	SSA	999	999	999	2005	2.28863099096615	0.371936981472865	4.86911537189625	All	All	All
84	CAF	SSA	999	999	999	2018	0.88336252239402	0.139538376493782	2.03062871093519	All	All	All
85	CAN	HIC	999	999	999	1990	-0.183279616533492	-0.4190541571035	0.0568845525936698	All	All	All
86	CAN	HIC	999	999	999	2005	-0.191329092417143	-0.439611117102439	0.0586693214296194	All	All	All
87	CAN	HIC	999	999	999	2018	-0.177492377647347	-0.403726848459746	0.054589311272331	All	All	All
88	CHE	HIC	999	999	999	1990	-0.136707856301529	-0.320686263853421	0.0404443912756302	All	All	All
89	CHE	HIC	999	999	999	2005	-0.150855811452359	-0.35680810756376	0.044778092944906	All	All	All
90	CHE	HIC	999	999	999	2018	-0.142271099326548	-0.335491456952183	0.0423330015531964	All	All	All
91	CHL	LAC	999	999	999	1990	0.699855752270742	0.145750488259894	1.34570793557433	All	All	All
92	CHL	LAC	999	999	999	2005	0.925771603089149	0.194179546900021	1.77807487536184	All	All	All
93	CHL	LAC	999	999	999	2018	1.01675263447656	0.213516334885018	1.94998553610473	All	All	All
94	CHN	Asia	999	999	999	1990	0.0138389437563069	-0.0123905348121501	0.0414181790038786	All	All	All
95	CHN	Asia	999	999	999	2005	0.0105855532492652	-0.00943669438271855	0.0316509185607552	All	All	All
96	CHN	Asia	999	999	999	2018	0.00917430788031641	-0.00815495093633286	0.0274043026984931	All	All	All
97	CIV	SSA	999	999	999	1990	1.66071605399904	0.259789279829343	3.69519653937241	All	All	All
98	CIV	SSA	999	999	999	2005	2.56490228694983	0.517221044342339	5.34540930171685	All	All	All
99	CIV	SSA	999	999	999	2018	2.67568129622823	0.334385497492203	5.89700341954932	All	All	All
100	CMR	SSA	999	999	999	1990	0.872387932514802	0.17630248002829	1.92892303076121	All	All	All
101	CMR	SSA	999	999	999	2005	2.47254766648009	0.488842097358633	5.10974268562569	All	All	All
102	CMR	SSA	999	999	999	2018	3.23157117997831	0.670322288633315	6.68635973247516	All	All	All
103	COD	SSA	999	999	999	1990	0.71403017798229	0.223218430178034	2.19584324717745	All	All	All
104	COD	SSA	999	999	999	2005	0.86912135798679	0.272415166841583	2.69422630350651	All	All	All
105	COD	SSA	999	999	999	2018	0.895038675347242	0.280707413570962	2.76592708784824	All	All	All
106	COG	SSA	999	999	999	1990	0.945704969072101	0.156150224288584	2.07509724359579	All	All	All
107	COG	SSA	999	999	999	2005	2.87078611960686	0.391585218490621	6.12588862619375	All	All	All
108	COG	SSA	999	999	999	2018	3.79789634319293	0.919536158206109	7.43749384514762	All	All	All
109	COL	LAC	999	999	999	1990	1.88023449381884	0.378888710118155	3.6004979680923	All	All	All
110	COL	LAC	999	999	999	2005	1.6040122754447	0.326597353834863	3.04147342797858	All	All	All
111	COL	LAC	999	999	999	2018	2.41075505452841	0.494112395628516	4.61730512892492	All	All	All
112	COM	SSA	999	999	999	1990	2.50717281290278	0.295996116034394	5.34649359086343	All	All	All
113	COM	SSA	999	999	999	2005	2.62982238088925	0.540177756423044	5.4642325512096	All	All	All
114	COM	SSA	999	999	999	2018	3.65787359124799	0.637765974568444	7.54711459412742	All	All	All
115	CPV	SSA	999	999	999	1990	1.04967344148204	0.128857174397618	2.34869663889497	All	All	All
116	CPV	SSA	999	999	999	2005	3.15851651242606	0.531153062211258	6.55019300329798	All	All	All
117	CPV	SSA	999	999	999	2018	1.34663609899881	0.20098223816455	3.01935035936273	All	All	All
118	CRI	LAC	999	999	999	1990	1.19350236214748	0.240178999231369	2.4379801280704	All	All	All
119	CRI	LAC	999	999	999	2005	1.01370020741854	0.20464548768094	2.07025439519134	All	All	All
120	CRI	LAC	999	999	999	2018	0.756864952432665	0.152218005361217	1.54946097095849	All	All	All
121	CUB	LAC	999	999	999	1990	1.60323950831622	-1.94768102419574	5.02607429117879	All	All	All
122	CUB	LAC	999	999	999	2005	1.25136297666197	-1.49633344610324	4.08213482286226	All	All	All
123	CUB	LAC	999	999	999	2018	1.13010043636151	-1.13039838590776	3.67448912905721	All	All	All
124	CYP	HIC	999	999	999	1990	-0.123826479900189	-0.405889351896435	0.0418009915297242	All	All	All
125	CYP	HIC	999	999	999	2005	-0.156208586850314	-0.511862137045274	0.0526753935757149	All	All	All
126	CYP	HIC	999	999	999	2018	-0.136700606441713	-0.44887116168579	0.0463403276348101	All	All	All
127	CZE	FSU	999	999	999	1990	-0.155092541030919	-0.417334424277944	0.0984631881765516	All	All	All
128	CZE	FSU	999	999	999	2005	-0.138987984304469	-0.377741128792156	0.0887751555277863	All	All	All
129	CZE	FSU	999	999	999	2018	-0.11865827436586	-0.31936625921542	0.0751018113847617	All	All	All
130	DEU	HIC	999	999	999	1990	-0.131335994612456	-0.307658638781392	0.0395271607666565	All	All	All
131	DEU	HIC	999	999	999	2005	-0.128534132035739	-0.302738444358561	0.0385938548958856	All	All	All
132	DEU	HIC	999	999	999	2018	-0.128299604345707	-0.2998896274423	0.0385494140296723	All	All	All
133	DJI	SSA	999	999	999	1990	4.27227233482323	0.571981551294375	8.80833131293609	All	All	All
134	DJI	SSA	999	999	999	2005	3.40880009329794	0.691038716484435	6.97899663008726	All	All	All
135	DJI	SSA	999	999	999	2018	6.17030265457714	0.988575190215278	11.4370158600353	All	All	All
136	DMA	LAC	999	999	999	1990	1.13423018738932	0.231460728091868	2.42896647127886	All	All	All
137	DMA	LAC	999	999	999	2005	0.859703027296145	0.176564410697247	1.83807925163579	All	All	All
138	DMA	LAC	999	999	999	2018	0.643152155166867	0.130511267043064	1.38037235984391	All	All	All
139	DNK	HIC	999	999	999	1990	-0.072018443653481	-0.171656869762575	0.0225571931525458	All	All	All
140	DNK	HIC	999	999	999	2005	-0.0745202129496661	-0.178277320902373	0.0233573842510844	All	All	All
141	DNK	HIC	999	999	999	2018	-0.0877461395906927	-0.209272685907675	0.0274701619588749	All	All	All
142	DOM	LAC	999	999	999	1990	0.488986044543315	-0.841779816972415	1.90444964104398	All	All	All
143	DOM	LAC	999	999	999	2005	1.2019176324091	-1.47426216630033	4.04841041695444	All	All	All
144	DOM	LAC	999	999	999	2018	0.898180431746093	-1.24903700651854	3.01798889603201	All	All	All
145	DZA	MENA	999	999	999	1990	-0.900012892139177	-1.99073284404148	-0.108191495142036	All	All	All
146	DZA	MENA	999	999	999	2005	-0.773746385937762	-1.72245765346219	-0.094227857543754	All	All	All
147	DZA	MENA	999	999	999	2018	-0.824595640883282	-1.83204705963508	-0.0995904769222637	All	All	All
148	ECU	LAC	999	999	999	1990	1.88096753274531	-2.08076225019822	5.85687180579673	All	All	All
149	ECU	LAC	999	999	999	2005	0.886897003802504	-1.27154375587739	3.07168273516419	All	All	All
150	ECU	LAC	999	999	999	2018	1.55325431673469	-1.63945339798394	4.75352686569202	All	All	All
151	EGY	MENA	999	999	999	1990	-0.419082873109758	-0.830411435263157	-0.0527313283798508	All	All	All
152	EGY	MENA	999	999	999	2005	-0.388987192838372	-0.772170210224157	-0.0484922076551964	All	All	All
153	EGY	MENA	999	999	999	2018	-0.389023799054915	-0.770255916365935	-0.0487086478534343	All	All	All
154	ERI	SSA	999	999	999	1990	2.71470361367121	0.513931002647375	5.91441059297649	All	All	All
155	ERI	SSA	999	999	999	2005	2.94296810907629	0.539138842654548	6.2096029060004	All	All	All
156	ERI	SSA	999	999	999	2018	4.14574017477915	0.714981814799564	8.47219719004359	All	All	All
157	ESP	HIC	999	999	999	1990	-0.121949963230562	-0.291618192198387	0.0369431522279464	All	All	All
158	ESP	HIC	999	999	999	2005	-0.134842454267204	-0.324500839523694	0.0408480701340633	All	All	All
159	ESP	HIC	999	999	999	2018	-0.145803668503881	-0.34836087569173	0.0442744976035964	All	All	All
160	EST	FSU	999	999	999	1990	-0.110132228777237	-0.291541785807959	0.0751431706694012	All	All	All
161	EST	FSU	999	999	999	2005	-0.158064950107406	-0.421652886075524	0.107562288058354	All	All	All
162	EST	FSU	999	999	999	2018	-0.114282334202822	-0.304116858593441	0.0777065335075335	All	All	All
163	ETH	SSA	999	999	999	1990	1.92754647184437	0.972300917409137	3.16690125993484	All	All	All
164	ETH	SSA	999	999	999	2005	3.03494629063489	1.536034659743	4.93081865794738	All	All	All
165	ETH	SSA	999	999	999	2018	3.69610968385401	1.85685813356012	5.96240937831375	All	All	All
166	FIN	HIC	999	999	999	1990	-0.0897058923992073	-0.213595317815905	0.0270538794147811	All	All	All
167	FIN	HIC	999	999	999	2005	-0.072763662627929	-0.173475155264653	0.0214897788040309	All	All	All
168	FIN	HIC	999	999	999	2018	-0.0721814682321181	-0.172471245958394	0.0214883265733723	All	All	All
169	FJI	Asia	999	999	999	1990	0.0476499572301419	-0.446610425297125	0.555805527173234	All	All	All
170	FJI	Asia	999	999	999	2005	0.137785477580292	-1.13906723530445	1.38080333509844	All	All	All
171	FJI	Asia	999	999	999	2018	0.143268820815849	-0.97962292422154	1.2567105609702	All	All	All
172	FRA	HIC	999	999	999	1990	-0.0975304366209375	-0.231408968296862	0.0301986268622391	All	All	All
173	FRA	HIC	999	999	999	2005	-0.112825685103164	-0.267264584723827	0.0346568946378209	All	All	All
174	FRA	HIC	999	999	999	2018	-0.130907289136143	-0.310146369283092	0.0402873082213311	All	All	All
175	FSM	Asia	999	999	999	1990	0.04842654421385	-0.441822989481387	0.521716236555871	All	All	All
176	FSM	Asia	999	999	999	2005	0.149004276186881	-1.43037231177819	1.78915559272029	All	All	All
177	FSM	Asia	999	999	999	2018	0.136991789102567	-1.10699653549457	1.36718415614281	All	All	All
178	GAB	SSA	999	999	999	1990	4.2094612683079	1.15319590173268	8.02415840984113	All	All	All
179	GAB	SSA	999	999	999	2005	3.18861326208565	0.712144903458093	6.32274656781823	All	All	All
180	GAB	SSA	999	999	999	2018	2.5987642131018	0.525405617495403	5.44174386951968	All	All	All
181	GBR	HIC	999	999	999	1990	-0.221204276553948	-0.521066645071766	0.0666580702939452	All	All	All
182	GBR	HIC	999	999	999	2005	-0.185570768153172	-0.440009892007746	0.0561213785568915	All	All	All
183	GBR	HIC	999	999	999	2018	-0.204574196698248	-0.482606933021121	0.0616446659841387	All	All	All
184	GEO	FSU	999	999	999	1990	-0.00708975675114762	-0.0393883595251671	0.0236417380538379	All	All	All
185	GEO	FSU	999	999	999	2005	-0.212013267365313	-1.21642843664017	0.746718158928149	All	All	All
186	GEO	FSU	999	999	999	2018	-0.146367184278999	-0.797266803693726	0.405834638273685	All	All	All
187	GHA	SSA	999	999	999	1990	2.38319509495265	1.16904914570172	4.11452495205496	All	All	All
188	GHA	SSA	999	999	999	2005	3.10282010138999	1.53284209462396	5.30912231899936	All	All	All
189	GHA	SSA	999	999	999	2018	3.27539541912649	1.60567713431717	5.58861473088302	All	All	All
190	GIN	SSA	999	999	999	1990	0.634624895247605	0.104333133332593	1.40893756453663	All	All	All
191	GIN	SSA	999	999	999	2005	2.52255155140013	0.475052134811815	5.11782857945294	All	All	All
192	GIN	SSA	999	999	999	2018	1.05499266921735	0.134650862684854	2.39307272257457	All	All	All
193	GMB	SSA	999	999	999	1990	6.60317034156581	0.314972096389732	12.5331112837781	All	All	All
194	GMB	SSA	999	999	999	2005	3.24701808441912	0.555729954421927	6.93936782287258	All	All	All
195	GMB	SSA	999	999	999	2018	2.45695360706506	0.225724208599948	5.85206431721044	All	All	All
196	GNB	SSA	999	999	999	1990	0.0218112724695761	0.00332642631920852	0.0531433477025839	All	All	All
197	GNB	SSA	999	999	999	2005	2.3289360910693	0.462777541062653	4.96045273710452	All	All	All
198	GNB	SSA	999	999	999	2018	3.33938509490596	0.322122961042593	7.11376853918093	All	All	All
199	GNQ	SSA	999	999	999	1990	1.56928338782374	0.356635051503764	3.31671600626848	All	All	All
200	GNQ	SSA	999	999	999	2005	2.70465048211407	0.567097723233649	5.55231422373456	All	All	All
201	GNQ	SSA	999	999	999	2018	2.86036610477988	0.416541046921278	6.20193124742815	All	All	All
202	GRC	HIC	999	999	999	1990	-0.0990064934948786	-0.233366976660243	0.0298812337094451	All	All	All
203	GRC	HIC	999	999	999	2005	-0.100793676462969	-0.238199490207874	0.0304417701258193	All	All	All
204	GRC	HIC	999	999	999	2018	-0.0937418848270371	-0.22087192967636	0.0282089225813963	All	All	All
205	GRD	LAC	999	999	999	1990	1.60184538535339	-1.94995510161212	5.13085461685306	All	All	All
206	GRD	LAC	999	999	999	2005	1.16585202069574	-1.37510090977049	3.8561815651589	All	All	All
207	GRD	LAC	999	999	999	2018	0.770165375505423	-0.958509191624157	2.63591829088972	All	All	All
208	GTM	LAC	999	999	999	1990	0.363794944327223	0.0749097286474899	0.704697243048536	All	All	All
209	GTM	LAC	999	999	999	2005	0.705543425419367	0.147211972931642	1.36978227119027	All	All	All
210	GTM	LAC	999	999	999	2018	0.939256300822508	0.194680261366614	1.8272633635502	All	All	All
211	GUY	LAC	999	999	999	1990	1.61249816713673	0.327521626441316	3.36396227267779	All	All	All
212	GUY	LAC	999	999	999	2005	0.971428996278564	0.198552272505924	2.02412105673854	All	All	All
213	GUY	LAC	999	999	999	2018	1.06319256448737	0.215428860673836	2.21523255269823	All	All	All
214	HND	LAC	999	999	999	1990	0.714301059811488	0.156308141648254	1.38657443140422	All	All	All
215	HND	LAC	999	999	999	2005	0.849057565562557	0.187409131731009	1.64912060150967	All	All	All
216	HND	LAC	999	999	999	2018	1.25429130928084	0.273555723216354	2.44317267401747	All	All	All
217	HRV	FSU	999	999	999	1990	-0.164134306918221	-0.449911639780339	0.111251375850754	All	All	All
218	HRV	FSU	999	999	999	2005	-0.207746765199929	-0.569744292323605	0.138250602128865	All	All	All
219	HRV	FSU	999	999	999	2018	-0.167420411332189	-0.459205728038702	0.112945634279055	All	All	All
220	HTI	LAC	999	999	999	1990	0.414725212810762	0.080393561792352	0.868213378437294	All	All	All
221	HTI	LAC	999	999	999	2005	0.809689129892012	0.158189229618315	1.68952468673377	All	All	All
222	HTI	LAC	999	999	999	2018	0.413301525191077	0.080054490031079	0.864922156521073	All	All	All
223	HUN	FSU	999	999	999	1990	-0.210371470804131	-0.570012427351024	0.142730917394993	All	All	All
224	HUN	FSU	999	999	999	2005	-0.171536221483076	-0.466986339331391	0.113042121867156	All	All	All
225	HUN	FSU	999	999	999	2018	-0.160034718205904	-0.432633705381403	0.108519292219529	All	All	All
226	IDN	Asia	999	999	999	1990	0.0197701871857212	-0.0173361007540837	0.0602329579535492	All	All	All
227	IDN	Asia	999	999	999	2005	0.0297409421725909	-0.0261512383096431	0.0911251164265948	All	All	All
228	IDN	Asia	999	999	999	2018	0.0368337025209209	-0.032124342252123	0.113498272777973	All	All	All
229	IND	SAARC	999	999	999	1990	0.286657634630053	0.145788904127303	0.536965315622169	All	All	All
230	IND	SAARC	999	999	999	2005	0.338565567416813	0.178704367052902	0.619099495514403	All	All	All
231	IND	SAARC	999	999	999	2018	0.307012613396013	0.156269960968755	0.57394692976694	All	All	All
232	IRL	HIC	999	999	999	1990	-0.182536602474371	-0.434947556582065	0.0557788658527238	All	All	All
233	IRL	HIC	999	999	999	2005	-0.140644210029112	-0.335400325760544	0.0429157160925448	All	All	All
234	IRL	HIC	999	999	999	2018	-0.151596881659633	-0.360518996674754	0.0462669671583242	All	All	All
235	IRN	MENA	999	999	999	1990	-0.402330810234947	-0.798283041418109	-0.0490315556569823	All	All	All
236	IRN	MENA	999	999	999	2005	-0.409714928272069	-0.806654317100153	-0.0491088955221028	All	All	All
237	IRN	MENA	999	999	999	2018	-0.393886325881626	-0.782229691005516	-0.0483372960261081	All	All	All
238	IRQ	MENA	999	999	999	1990	-0.889137587546802	-1.99670426786225	-0.109767758453527	All	All	All
239	IRQ	MENA	999	999	999	2005	-0.841731225463129	-1.88119937444867	-0.102832141324195	All	All	All
240	IRQ	MENA	999	999	999	2018	-0.75127275274371	-1.67596336823344	-0.0904497369430153	All	All	All
241	ISL	HIC	999	999	999	1990	-0.165110905335828	-0.404288965592161	0.0504830589426895	All	All	All
242	ISL	HIC	999	999	999	2005	-0.139554979199512	-0.342721416666097	0.0430105803317278	All	All	All
243	ISL	HIC	999	999	999	2018	-0.177873022401883	-0.436788776482996	0.0547345593737823	All	All	All
244	ISR	MENA	999	999	999	1990	-0.999915698686343	-2.01220441936971	-0.123422876054518	All	All	All
245	ISR	MENA	999	999	999	2005	-0.584327911811153	-1.18401501707521	-0.0727975799545585	All	All	All
246	ISR	MENA	999	999	999	2018	-0.631569981231185	-1.28549679929539	-0.0786025785461919	All	All	All
247	ITA	HIC	999	999	999	1990	-0.0761834735047903	-0.176288456622452	0.0230513234346554	All	All	All
248	ITA	HIC	999	999	999	2005	-0.0734624010539617	-0.170810420958504	0.0222470392558936	All	All	All
249	ITA	HIC	999	999	999	2018	-0.0709647003919859	-0.164698621066348	0.0215017975218982	All	All	All
250	JAM	LAC	999	999	999	1990	1.36931192818837	0.282231033594994	2.65079314932279	All	All	All
251	JAM	LAC	999	999	999	2005	1.37766865341422	0.283644390271238	2.63275823383278	All	All	All
252	JAM	LAC	999	999	999	2018	1.1696509394706	0.241516179370271	2.25622683274196	All	All	All
253	JOR	MENA	999	999	999	1990	-0.961173745426339	-1.97815267209636	-0.1167727685475	All	All	All
254	JOR	MENA	999	999	999	2005	-1.5559458395415	-3.22045078393946	-0.18832486189052	All	All	All
255	JOR	MENA	999	999	999	2018	-1.06430963321328	-2.19981636112715	-0.129137588005229	All	All	All
256	JPN	Asia	999	999	999	1990	0.10157262777961	-0.0957125931196556	0.290806394171292	All	All	All
257	JPN	Asia	999	999	999	2005	0.0873021249700589	-0.0825172829115532	0.24993326753373	All	All	All
258	JPN	Asia	999	999	999	2018	0.0747122913695036	-0.070639936284898	0.213966119967003	All	All	All
259	KAZ	FSU	999	999	999	1990	-0.0640010424415036	-0.378583325327021	0.243672944624898	All	All	All
260	KAZ	FSU	999	999	999	2005	-0.20574838448653	-1.52557605785022	1.01936024930807	All	All	All
261	KAZ	FSU	999	999	999	2018	-0.121617555758867	-0.602943693448633	0.355597724132533	All	All	All
262	KEN	SSA	999	999	999	1990	0.852320953980722	0.390305880231367	1.63490945309432	All	All	All
263	KEN	SSA	999	999	999	2005	0.66668118156079	0.309802788436354	1.27318368355372	All	All	All
264	KEN	SSA	999	999	999	2018	0.471458247141605	0.215831794929387	0.903477616912879	All	All	All
265	KGZ	FSU	999	999	999	1990	-0.301891919826812	-1.77772373703668	1.05187543255768	All	All	All
266	KGZ	FSU	999	999	999	2005	-0.189943095093836	-1.22173835568894	0.785330896595786	All	All	All
267	KGZ	FSU	999	999	999	2018	-0.397247777935637	-2.13332004058899	1.31395999001472	All	All	All
268	KHM	Asia	999	999	999	1990	0.00445503325301734	-0.00408449496993871	0.0145258157202214	All	All	All
269	KHM	Asia	999	999	999	2005	0.0969165158900379	-0.0885433807724254	0.292273092960246	All	All	All
270	KHM	Asia	999	999	999	2018	0.165405058934669	-0.149340174337483	0.507171732278278	All	All	All
271	KIR	Asia	999	999	999	1990	0.0425994228862504	-0.0386232052941634	0.139446525009198	All	All	All
272	KIR	Asia	999	999	999	2005	0.0840316239381669	-0.0765200229285637	0.271172732260923	All	All	All
273	KIR	Asia	999	999	999	2018	0.0807263808189093	-0.0738175113835794	0.260593412152263	All	All	All
274	KOR	Asia	999	999	999	1990	0.0428565074865617	-0.039651487627511	0.12384381231685	All	All	All
275	KOR	Asia	999	999	999	2005	0.0401795426802127	-0.0373960451926381	0.116680521187293	All	All	All
276	KOR	Asia	999	999	999	2018	0.036125610854756	-0.033456301334661	0.105112336099719	All	All	All
277	KWT	MENA	999	999	999	1990	-0.597801830090726	-1.40555254812807	-0.0694336363853411	All	All	All
280	LAO	Asia	999	999	999	1990	0.0193420367910198	-0.0172325185708029	0.0605801151389198	All	All	All
281	LAO	Asia	999	999	999	2005	0.0449732933540653	-0.0408235142586258	0.139581872283668	All	All	All
282	LAO	Asia	999	999	999	2018	0.0593331705185286	-0.0536371295443476	0.183052659922743	All	All	All
283	LBN	MENA	999	999	999	1990	-1.00983818679814	-2.05719733104503	-0.124330689919379	All	All	All
284	LBN	MENA	999	999	999	2005	-0.631812262457448	-1.29913096407099	-0.0771703853438282	All	All	All
285	LBN	MENA	999	999	999	2018	-0.939943040548073	-1.91993016996498	-0.115742762746716	All	All	All
286	LBR	SSA	999	999	999	1990	1.00016694683815	0.177363361016523	2.26100997131324	All	All	All
287	LBR	SSA	999	999	999	2005	1.7739491560306	0.384630622136135	3.9324422690206	All	All	All
288	LBR	SSA	999	999	999	2018	4.13991771699202	0.673911060145008	8.28482294590016	All	All	All
289	LBY	MENA	999	999	999	1990	-0.739916856552831	-2.92534369328712	1.17514408170969	All	All	All
290	LBY	MENA	999	999	999	2005	-0.977685319623617	-3.57895385774593	1.29373937366367	All	All	All
291	LBY	MENA	999	999	999	2018	-0.841630809856048	-2.99836418816475	1.04489755780731	All	All	All
292	LCA	LAC	999	999	999	1990	1.19107425284013	-1.72118759905348	4.17746581441073	All	All	All
293	LCA	LAC	999	999	999	2005	1.09330390925677	-1.58654638620093	3.87868129113106	All	All	All
294	LCA	LAC	999	999	999	2018	1.16103732995388	-1.32853493304296	3.66436887142454	All	All	All
295	LKA	SAARC	999	999	999	1990	6.03490345569016	3.63084093622708	9.80313204755161	All	All	All
296	LKA	SAARC	999	999	999	2005	16.302157405971	9.8195381654304	24.1327426495694	All	All	All
297	LKA	SAARC	999	999	999	2018	13.2603578277086	7.93186221619036	20.6933298554833	All	All	All
298	LSO	SSA	999	999	999	1990	2.52908158650374	0.520349285263605	5.43077593281811	All	All	All
299	LSO	SSA	999	999	999	2005	3.04681264508181	0.611496728597053	5.99824012332323	All	All	All
300	LSO	SSA	999	999	999	2018	5.87231796013399	1.42456891669361	10.8931082662543	All	All	All
301	LTU	FSU	999	999	999	1990	-0.0940971890428911	-0.256950033405087	0.0632965584438375	All	All	All
302	LTU	FSU	999	999	999	2005	-0.109601009144419	-0.30025255024002	0.0724049388802827	All	All	All
303	LTU	FSU	999	999	999	2018	-0.10608053156654	-0.290015108375633	0.0705560140498508	All	All	All
304	LUX	HIC	999	999	999	1990	-0.135399663004248	-0.33792682599103	0.0411603083610129	All	All	All
305	LUX	HIC	999	999	999	2005	-0.151325951466921	-0.37619164522182	0.0461319724350851	All	All	All
306	LUX	HIC	999	999	999	2018	-0.161710326958095	-0.403435324673948	0.0493207504551952	All	All	All
307	LVA	FSU	999	999	999	1990	-0.103950049348401	-0.277771744958453	0.0678380622131742	All	All	All
308	LVA	FSU	999	999	999	2005	-0.0971060680273758	-0.264071543567893	0.0633997127833609	All	All	All
309	LVA	FSU	999	999	999	2018	-0.0931226831876492	-0.250150961249654	0.061410451362829	All	All	All
310	MAR	MENA	999	999	999	1990	-0.597200600633125	-1.29697930052654	-0.0741377355574855	All	All	All
311	MAR	MENA	999	999	999	2005	-0.706519912213444	-1.51952790723889	-0.0856902092013952	All	All	All
312	MAR	MENA	999	999	999	2018	-0.676215643743766	-1.46083305799836	-0.0826768610859516	All	All	All
313	MDA	FSU	999	999	999	1990	-0.13029673465805	-0.708221128496327	0.408828666262206	All	All	All
314	MDA	FSU	999	999	999	2005	-0.176143019046335	-1.15422619275457	0.665577336991673	All	All	All
315	MDA	FSU	999	999	999	2018	-0.052200185618529	-0.281254922334863	0.156025566759848	All	All	All
316	MDG	SSA	999	999	999	1990	2.82864145471109	0.338017223972175	6.18357019603831	All	All	All
317	MDG	SSA	999	999	999	2005	1.95489398522121	0.354276886774708	4.33879231611548	All	All	All
318	MDG	SSA	999	999	999	2018	2.31241972485718	0.307939594073929	5.11957786649706	All	All	All
319	MDV	SAARC	999	999	999	1990	14.7974553149283	8.08881948590379	23.1068952713012	All	All	All
320	MDV	SAARC	999	999	999	2005	9.98092506155125	5.32965083847843	18.1511654914165	All	All	All
321	MDV	SAARC	999	999	999	2018	4.71963670772097	2.50312230103805	8.80825234657633	All	All	All
322	MEX	LAC	999	999	999	1990	1.22062750637186	0.263236887666428	2.22458649345944	All	All	All
323	MEX	LAC	999	999	999	2005	1.15201635731066	0.246889863916449	2.08575262037434	All	All	All
324	MEX	LAC	999	999	999	2018	1.10769841899748	0.238783659053406	2.01122747603551	All	All	All
325	MHL	Asia	999	999	999	1990	0.0526135302773488	-0.399727273487512	0.517852424863952	All	All	All
326	MHL	Asia	999	999	999	2005	0.126683895604055	-0.960464801705113	1.28798519730775	All	All	All
327	MHL	Asia	999	999	999	2018	0.11417582237985	-0.88358750879931	1.17231174333984	All	All	All
328	MKD	FSU	999	999	999	1990	-0.0834660525777581	-0.22878461815489	0.0569699456350315	All	All	All
329	MKD	FSU	999	999	999	2005	-0.237548890436431	-0.651598509404226	0.156283785129444	All	All	All
330	MKD	FSU	999	999	999	2018	-0.530083503805004	-1.4631851970825	0.347680723810778	All	All	All
331	MLI	SSA	999	999	999	1990	0.799419726096875	-0.0282655498232524	1.99392504092107	All	All	All
332	MLI	SSA	999	999	999	2005	2.20143475557235	0.142494955903076	5.18767305198105	All	All	All
333	MLI	SSA	999	999	999	2018	1.10346682931447	-0.0315890193204941	2.76189505522717	All	All	All
334	MLT	HIC	999	999	999	1990	-0.184091304648831	-0.464438222178927	0.0554798774183952	All	All	All
335	MLT	HIC	999	999	999	2005	-0.239773769552032	-0.601794975657931	0.0725867659546823	All	All	All
336	MLT	HIC	999	999	999	2018	-0.288536871186601	-0.729129635404367	0.0866695402073202	All	All	All
337	MMR	Asia	999	999	999	1990	0.0179160694061591	-0.16706571365369	0.21731608933129	All	All	All
338	MMR	Asia	999	999	999	2005	0.0698081210437456	-0.705407745484714	0.88564796918473	All	All	All
339	MMR	Asia	999	999	999	2018	0.120581902395221	-1.04535802058109	1.26989941973506	All	All	All
340	MNE	FSU	999	999	999	1990	-0.0993170612579093	-0.386138305865642	0.0742538382558444	All	All	All
341	MNE	FSU	999	999	999	2005	-0.110152398464939	-0.422492538637839	0.0804823080153907	All	All	All
342	MNE	FSU	999	999	999	2018	-0.150403140520288	-0.584469816426855	0.111172483774434	All	All	All
343	MNG	FSU	999	999	999	1990	-0.329581753279823	-0.993086983005327	0.22743384095249	All	All	All
344	MNG	FSU	999	999	999	2005	-0.279197188160294	-0.833699777460669	0.192798984670844	All	All	All
345	MNG	FSU	999	999	999	2018	-0.266731412582448	-0.790619146145185	0.183817459337977	All	All	All
346	MOZ	SSA	999	999	999	1990	0.712361902941294	0.327770251754802	1.39707048405837	All	All	All
347	MOZ	SSA	999	999	999	2005	1.08516389618158	0.507735320877939	2.06908047513092	All	All	All
348	MOZ	SSA	999	999	999	2018	1.24174104299169	0.575201705284774	2.38854577457939	All	All	All
349	MRT	SSA	999	999	999	1990	1.69954088838468	0.820194144919569	3.13993154556777	All	All	All
350	MRT	SSA	999	999	999	2005	3.63594047244455	1.7705689488423	6.68023573243556	All	All	All
351	MRT	SSA	999	999	999	2018	4.75327350515843	2.29135883397433	8.76266632966165	All	All	All
352	MUS	SSA	999	999	999	1990	7.69218583166669	3.89708039953694	11.9454490095562	All	All	All
353	MUS	SSA	999	999	999	2005	7.95440657433698	4.08150294722952	12.1956323157207	All	All	All
354	MUS	SSA	999	999	999	2018	8.28439811657649	4.34550964521383	12.4020224724702	All	All	All
355	MWI	SSA	999	999	999	1990	1.34023581846725	0.607170481860528	2.43632032501809	All	All	All
356	MWI	SSA	999	999	999	2005	1.26821310421364	0.58389804609031	2.30443415180488	All	All	All
357	MWI	SSA	999	999	999	2018	0.658577018216097	0.3010972986749	1.19681389771038	All	All	All
358	MYS	Asia	999	999	999	1990	0.0885104611196173	-0.0778990658423468	0.266402617896067	All	All	All
359	MYS	Asia	999	999	999	2005	0.0813413542004661	-0.0713788223620032	0.244240574862491	All	All	All
360	MYS	Asia	999	999	999	2018	0.0872420872219282	-0.0765063337887359	0.26424848412823	All	All	All
361	NAM	SSA	999	999	999	1990	7.81956092109811	3.90886310734925	12.1861794881211	All	All	All
362	NAM	SSA	999	999	999	2005	6.29428294069508	3.08689201461619	10.7869870199999	All	All	All
363	NAM	SSA	999	999	999	2018	6.69261854933508	3.26281141296098	11.1540557306514	All	All	All
364	NER	SSA	999	999	999	1990	0.899781339249113	0.0023541049377856	2.32306903114085	All	All	All
365	NER	SSA	999	999	999	2005	1.66500896799099	0.173485359699697	4.01879572082392	All	All	All
366	NER	SSA	999	999	999	2018	6.78621573689238e-05	1.11949549832735e-06	0.000227621966334564	All	All	All
367	NGA	SSA	999	999	999	1990	0.235168348823052	0.0305970441436477	0.542538745653964	All	All	All
368	NGA	SSA	999	999	999	2005	2.21103042367234	0.451867914044601	4.77196602078081	All	All	All
369	NGA	SSA	999	999	999	2018	2.13907744855742	0.301110914778191	4.80602076737351	All	All	All
370	NIC	LAC	999	999	999	1990	0.487172644845081	-0.893558197988754	2.00727305989663	All	All	All
371	NIC	LAC	999	999	999	2005	1.19164766178081	-1.68812759283325	4.18672681030621	All	All	All
372	NIC	LAC	999	999	999	2018	1.37918283388152	-2.21812716482708	5.22601295160774	All	All	All
373	NLD	HIC	999	999	999	1990	-0.186989212649256	-0.445372753356468	0.0585899074931653	All	All	All
374	NLD	HIC	999	999	999	2005	-0.156353461764232	-0.370636738915879	0.0493193404594907	All	All	All
375	NLD	HIC	999	999	999	2018	-0.137878706257462	-0.324049653852363	0.0434368955812883	All	All	All
376	NOR	HIC	999	999	999	1990	-0.0999498823694633	-0.232077956802714	0.0302111150436533	All	All	All
377	NOR	HIC	999	999	999	2005	-0.0795871788509593	-0.185426184638814	0.0241426902384271	All	All	All
378	NOR	HIC	999	999	999	2018	-0.0954572283749564	-0.221687171354515	0.0289459646574141	All	All	All
379	NPL	SAARC	999	999	999	1990	0.741571222489081	0.308580092892827	1.74521292037777	All	All	All
380	NPL	SAARC	999	999	999	2005	1.7289143847985	0.768594216799512	3.93548191862785	All	All	All
381	NPL	SAARC	999	999	999	2018	2.81925206214067	1.22789278776084	6.4819346303029	All	All	All
382	NZL	HIC	999	999	999	1990	-0.0568658438171798	-0.137432538299144	0.0174119466874487	All	All	All
383	NZL	HIC	999	999	999	2005	-0.108958442762187	-0.264038519208441	0.0337345033755301	All	All	All
384	NZL	HIC	999	999	999	2018	-0.0857690044605173	-0.206991150837065	0.0264697544460749	All	All	All
385	OMN	MENA	999	999	999	1990	-0.254012306742133	-0.567434268367605	-0.0324037158438889	All	All	All
386	OMN	MENA	999	999	999	2005	-0.731076820436726	-1.63096625540519	-0.0923260926096052	All	All	All
387	OMN	MENA	999	999	999	2018	-0.667925402450476	-1.47822085304512	-0.0854721634358226	All	All	All
388	PAK	SAARC	999	999	999	1990	7.16046624566436	3.87089280997517	13.2992691488145	All	All	All
389	PAK	SAARC	999	999	999	2005	8.38621058320081	4.61844550873335	15.3119166552615	All	All	All
390	PAK	SAARC	999	999	999	2018	6.53575531148387	3.5267826976279	12.2129489460226	All	All	All
391	PAN	LAC	999	999	999	1990	1.35264806342843	-1.87632710585506	4.50459238516347	All	All	All
392	PAN	LAC	999	999	999	2005	1.07940733892095	-1.42475393469941	3.63492326936468	All	All	All
393	PAN	LAC	999	999	999	2018	1.50654414483112	-1.56946099740591	4.67853337140827	All	All	All
394	PER	LAC	999	999	999	1990	0.854092427168524	0.179526415574019	1.76139165019199	All	All	All
395	PER	LAC	999	999	999	2005	0.697279570306573	0.146278958841231	1.43756628114996	All	All	All
396	PER	LAC	999	999	999	2018	0.760769199865883	0.160191754486725	1.57193130920221	All	All	All
397	PHL	Asia	999	999	999	1990	0.154470930213377	-0.141125446602407	0.441814112523314	All	All	All
398	PHL	Asia	999	999	999	2005	0.140385838591363	-0.128850503034469	0.402909832526569	All	All	All
399	PHL	Asia	999	999	999	2018	0.132170695196435	-0.121254461419412	0.37950103474186	All	All	All
400	PNG	Asia	999	999	999	1990	0.0346419927038881	-0.37523324659054	0.470683196091601	All	All	All
401	PNG	Asia	999	999	999	2005	0.121677600502149	-1.13992885854207	1.46695310141469	All	All	All
402	PNG	Asia	999	999	999	2018	8.96986180105851e-08	-8.99637940125693e-07	1.2174324413045e-06	All	All	All
403	POL	FSU	999	999	999	1990	-0.119865069494592	-0.322024510667963	0.0799212254210339	All	All	All
404	POL	FSU	999	999	999	2005	-0.1112798086209	-0.300061490465911	0.0737099780674145	All	All	All
405	POL	FSU	999	999	999	2018	-0.107131348218191	-0.288648478961552	0.0711663435810298	All	All	All
406	PRT	HIC	999	999	999	1990	-0.124199103572587	-0.293667262547981	0.0377357877094841	All	All	All
407	PRT	HIC	999	999	999	2005	-0.14961141265803	-0.355865962770044	0.0452746758322097	All	All	All
408	PRT	HIC	999	999	999	2018	-0.122759467223335	-0.291133092846903	0.0373269719764115	All	All	All
409	PRY	LAC	999	999	999	1990	0.71427901589279	-1.08189076916371	2.68265550759777	All	All	All
410	PRY	LAC	999	999	999	2005	1.01380287684892	-1.39339966029823	3.58099086179981	All	All	All
411	PRY	LAC	999	999	999	2018	1.19619854464668	-1.52038858385088	3.97046921721008	All	All	All
412	PSE	MENA	999	999	999	1990	-0.487284754092613	-1.08178068299723	-0.0593047111553177	All	All	All
413	PSE	MENA	999	999	999	2005	-0.649920484912012	-1.44045411162542	-0.0795880905245738	All	All	All
414	PSE	MENA	999	999	999	2018	-0.655127761829992	-1.46093206791056	-0.0801831209751415	All	All	All
415	QAT	MENA	999	999	999	1990	-0.788624138534552	-1.89087433575212	-0.0881522726459085	All	All	All
416	QAT	MENA	999	999	999	2005	-1.04245429441739	-2.50168417321462	-0.116674209302239	All	All	All
417	QAT	MENA	999	999	999	2018	-0.910311074712573	-2.17492584146409	-0.102460561202306	All	All	All
418	ROU	FSU	999	999	999	1990	-0.322245592265823	-0.829874159424109	0.223420830643417	All	All	All
419	ROU	FSU	999	999	999	2005	-0.32581944028303	-0.834702146750157	0.225901588201046	All	All	All
420	ROU	FSU	999	999	999	2018	-0.296643445125662	-0.763761223595226	0.205406548678041	All	All	All
421	RUS	FSU	999	999	999	1990	-0.096236316664754	-0.265854079061807	0.063654272050679	All	All	All
422	RUS	FSU	999	999	999	2005	-0.214489991649846	-0.597175475588419	0.141439772830154	All	All	All
423	RUS	FSU	999	999	999	2018	-0.205979596020759	-0.568992190724024	0.135418947383494	All	All	All
424	RWA	SSA	999	999	999	1990	0.658610261981117	0.0424161978008907	1.72131500354861	All	All	All
425	RWA	SSA	999	999	999	2005	1.12171311490665	0.183925759654504	2.69043981702016	All	All	All
426	RWA	SSA	999	999	999	2018	1.72699714934716	-0.411809441320262	5.66161779912093	All	All	All
427	SAU	MENA	999	999	999	1990	-0.605233851947093	-2.51047842269443	1.00612138284773	All	All	All
428	SAU	MENA	999	999	999	2005	-0.941412047690258	-3.43955288578814	1.25893293502259	All	All	All
429	SAU	MENA	999	999	999	2018	-0.917552152286073	-3.17587985354534	1.06698019529871	All	All	All
430	SDN	SSA	999	999	999	1990	3.19342673131918	1.47447989520043	6.0509844982748	All	All	All
431	SDN	SSA	999	999	999	2005	3.40806946430447	1.5937272689923	6.4687091255023	All	All	All
432	SDN	SSA	999	999	999	2018	3.20710695869049	1.48349872518992	6.08263725235742	All	All	All
433	SEN	SSA	999	999	999	1990	4.41978943812278	0.340186015875686	9.27743513622194	All	All	All
434	SEN	SSA	999	999	999	2005	2.05045398544133	0.0357612665326477	5.07917653382202	All	All	All
435	SEN	SSA	999	999	999	2018	6.47371078773415	0.481274470085077	12.3298961847348	All	All	All
439	SLB	Asia	999	999	999	1990	0.183787052026784	-0.161100836248987	0.588059847797137	All	All	All
440	SLB	Asia	999	999	999	2005	0.190367122026488	-0.166588925243075	0.607411718324282	All	All	All
441	SLB	Asia	999	999	999	2018	0.142995649972344	-0.128635953867925	0.461480354440939	All	All	All
442	SLE	SSA	999	999	999	1990	1.17778257032462	0.158235142888171	2.79486170654842	All	All	All
443	SLE	SSA	999	999	999	2005	1.60919338365263	0.222708640929333	3.66049355246439	All	All	All
444	SLE	SSA	999	999	999	2018	3.75209299639822	0.310027041917017	8.50720909753589	All	All	All
445	SLV	LAC	999	999	999	1990	0.648369738784645	0.134445144852623	1.32091171374279	All	All	All
446	SLV	LAC	999	999	999	2005	0.869194051611476	0.180224172168372	1.7631790727636	All	All	All
447	SLV	LAC	999	999	999	2018	1.1806932764518	0.241422230469733	2.4186088958195	All	All	All
448	SRB	FSU	999	999	999	1990	-0.126659282672367	-0.449721920640109	0.0844473492169645	All	All	All
449	SRB	FSU	999	999	999	2005	-0.160412283067864	-0.566514409430839	0.106199939202176	All	All	All
450	SRB	FSU	999	999	999	2018	-0.0768166038006318	-0.271880208611482	0.050976550267027	All	All	All
451	SSD	SSA	999	999	999	1990	2.42108186969607	0.504895397257448	5.19203581397427	All	All	All
452	SSD	SSA	999	999	999	2005	2.68094241320936	0.531346571060117	5.62281534781794	All	All	All
453	SSD	SSA	999	999	999	2018	3.80131013837334	0.580670656920327	7.83296194401992	All	All	All
454	STP	SSA	999	999	999	1990	1.2124386142562	0.188709973266207	2.76860299528776	All	All	All
455	STP	SSA	999	999	999	2005	2.98323055613522	0.475310192667468	6.4202462803431	All	All	All
456	STP	SSA	999	999	999	2018	1.89360569028655	0.320260327873208	4.19961073297371	All	All	All
457	SUR	LAC	999	999	999	1990	0.821470827652153	0.183766002447966	1.72050040293003	All	All	All
458	SUR	LAC	999	999	999	2005	2.00776934815913	0.452352505329944	4.10890807683133	All	All	All
459	SUR	LAC	999	999	999	2018	1.14677234847387	0.255894400185337	2.40478164535301	All	All	All
460	SVK	FSU	999	999	999	1990	-0.227936832809078	-0.612644648062141	0.152644802183811	All	All	All
461	SVK	FSU	999	999	999	2005	-0.25442936725931	-0.687312531387645	0.171329924781136	All	All	All
462	SVK	FSU	999	999	999	2018	-0.294103963770031	-0.794341939812528	0.198455356487736	All	All	All
463	SVN	FSU	999	999	999	1990	-0.188732211008287	-0.512955128026347	0.120197246021942	All	All	All
464	SVN	FSU	999	999	999	2005	-0.236245870072898	-0.63785544289623	0.152581298738481	All	All	All
465	SVN	FSU	999	999	999	2018	-0.234971612472653	-0.635958550092242	0.15128173537477	All	All	All
466	SWE	HIC	999	999	999	1990	-0.110395250030018	-0.260929821391828	0.0337691881916443	All	All	All
467	SWE	HIC	999	999	999	2005	-0.100613442207869	-0.237714345012235	0.0306784653247311	All	All	All
468	SWE	HIC	999	999	999	2018	-0.103704578187416	-0.245018207869385	0.0316194323625419	All	All	All
469	SWZ	SSA	999	999	999	1990	4.47035082853887	2.05942416429221	8.18803076882915	All	All	All
470	SWZ	SSA	999	999	999	2005	1.56951318348238	0.722364853774988	2.91316863239767	All	All	All
471	SWZ	SSA	999	999	999	2018	5.32101190574722	2.46577134764412	9.68199299018363	All	All	All
472	SYC	SSA	999	999	999	1990	3.69994172529351	1.85526066620848	6.06509529848528	All	All	All
473	SYC	SSA	999	999	999	2005	3.98734933118582	2.01542705642884	6.48794060616117	All	All	All
474	SYC	SSA	999	999	999	2018	3.80825159877108	1.91559802170111	6.26821613268129	All	All	All
475	SYR	MENA	999	999	999	1990	-0.370267826648567	-0.773399703042504	-0.0454321095250956	All	All	All
476	SYR	MENA	999	999	999	2005	-0.52853974507023	-1.11277755700644	-0.0648930228938673	All	All	All
477	SYR	MENA	999	999	999	2018	-0.493688169501794	-1.03946762191726	-0.0609476045663939	All	All	All
478	TCD	SSA	999	999	999	1990	1.76655230178776	0.205542385140122	3.92549210742363	All	All	All
479	TCD	SSA	999	999	999	2005	2.15072123929213	0.367190064750138	4.69446251190129	All	All	All
480	TCD	SSA	999	999	999	2018	2.54211147518054	0.22896723839825	5.72881496401847	All	All	All
481	TGO	SSA	999	999	999	1990	0.888322162434468	0.161867505591645	1.98492982473063	All	All	All
482	TGO	SSA	999	999	999	2005	1.9735375221135	0.317333690563976	4.25222102671673	All	All	All
483	TGO	SSA	999	999	999	2018	4.9499574239619	0.704104716601056	9.65512556264851	All	All	All
484	THA	Asia	999	999	999	1990	0.0333231370043306	-0.0332680175372981	0.131843132249865	All	All	All
485	THA	Asia	999	999	999	2005	0.112529028037022	-0.112156596272369	0.450381417698516	All	All	All
486	THA	Asia	999	999	999	2018	0.177565261973764	-0.177331326648315	0.708100338577242	All	All	All
487	TJK	FSU	999	999	999	1990	-0.082597051452979	-0.540985474151972	0.358359865146661	All	All	All
488	TJK	FSU	999	999	999	2005	-0.170576434213658	-1.19513144824886	0.73469280875952	All	All	All
489	TJK	FSU	999	999	999	2018	-0.3335573685104	-2.12903304360802	1.32791639321382	All	All	All
490	TKM	FSU	999	999	999	1990	-1.16116604362079	-5.65130903884682	3.55096005826507	All	All	All
491	TKM	FSU	999	999	999	2005	-0.128962775505065	-0.88988878581821	0.585603532187323	All	All	All
492	TKM	FSU	999	999	999	2018	-0.0439745135619391	-0.275105561490607	0.172803366119196	All	All	All
493	TLS	Asia	999	999	999	1990	0.0236407648131121	-0.179554817896824	0.243942891951389	All	All	All
494	TLS	Asia	999	999	999	2005	0.061241202703371	-0.458749392848859	0.600775989240254	All	All	All
495	TLS	Asia	999	999	999	2018	0.529105291269742	-3.32737430464607	4.38732514975984	All	All	All
496	TON	Asia	999	999	999	1990	0.0735585711507415	-0.064098881307725	0.237973394542387	All	All	All
497	TON	Asia	999	999	999	2005	0.22222924442195	-0.195509953273886	0.727203907425524	All	All	All
498	TON	Asia	999	999	999	2018	0.226010805550476	-0.199251000099925	0.73972323254056	All	All	All
499	TTO	LAC	999	999	999	1990	1.18169975987179	0.244140679825023	2.42433233285956	All	All	All
500	TTO	LAC	999	999	999	2005	1.70999003806088	0.34965152830641	3.48484055053967	All	All	All
501	TTO	LAC	999	999	999	2018	1.40464557084394	0.290589614463304	2.89402478023337	All	All	All
502	TUN	MENA	999	999	999	1990	-0.591041659620867	-2.38432358198287	0.956326595790532	All	All	All
503	TUN	MENA	999	999	999	2005	-0.908854589496323	-3.17745258706658	1.03483995275758	All	All	All
504	TUN	MENA	999	999	999	2018	-0.964306995644706	-3.39092257819137	1.13752405890708	All	All	All
505	TUR	MENA	999	999	999	1990	-0.450494500734508	-0.946698898785113	-0.0563639251264266	All	All	All
506	TUR	MENA	999	999	999	2005	-0.310626214043733	-0.65146374113277	-0.0386813571769675	All	All	All
507	TUR	MENA	999	999	999	2018	-0.396800900647124	-0.837530534669367	-0.0495120721200649	All	All	All
508	TWN	Asia	999	999	999	1990	0.250487694712401	-0.233425312572867	0.718241997295044	All	All	All
509	TWN	Asia	999	999	999	2005	0.188284157615242	-0.17497580100346	0.539215453433831	All	All	All
510	TWN	Asia	999	999	999	2018	0.176080016298685	-0.164546077385703	0.505847322581226	All	All	All
511	TZA	SSA	999	999	999	1990	0.249093039907781	0.0343508689164102	0.579389447248605	All	All	All
512	TZA	SSA	999	999	999	2005	2.41654837906546	0.193267641057467	5.37175703982843	All	All	All
513	TZA	SSA	999	999	999	2018	3.75213353346176	0.470479979875262	7.6954632332194	All	All	All
514	UGA	SSA	999	999	999	1990	0.0995881034828766	0.00950758434172786	0.236275431625791	All	All	All
515	UGA	SSA	999	999	999	2005	2.16957163972802	0.335950159070856	4.76679338534944	All	All	All
516	UGA	SSA	999	999	999	2018	5.09047273413415	0.520291944474855	10.2603335215348	All	All	All
517	UKR	FSU	999	999	999	1990	-0.179212455866973	-0.510496197975839	0.116308226704455	All	All	All
518	UKR	FSU	999	999	999	2005	-0.159833318663046	-0.454250303120464	0.103293767850549	All	All	All
519	UKR	FSU	999	999	999	2018	-0.118809044954854	-0.339070118721236	0.0769026261660569	All	All	All
520	URY	LAC	999	999	999	1990	1.08466778172839	0.224624428875533	2.21331611018126	All	All	All
521	URY	LAC	999	999	999	2005	1.24935243353525	0.25981212404482	2.55781450099412	All	All	All
522	URY	LAC	999	999	999	2018	1.30260991869004	0.271898202627111	2.66132773437177	All	All	All
523	USA	HIC	999	999	999	1990	-0.270659438432533	-0.615986812080677	0.0841221028920734	All	All	All
524	USA	HIC	999	999	999	2005	-0.3610885343182	-0.823233908766145	0.112397190113223	All	All	All
525	USA	HIC	999	999	999	2018	-0.226887575014315	-0.516746967126621	0.0706118430251835	All	All	All
526	UZB	FSU	999	999	999	1990	-0.429286946857847	-2.69661998323337	1.59279678432615	All	All	All
527	UZB	FSU	999	999	999	2005	-0.127290101772923	-0.86025390581621	0.543027497137992	All	All	All
528	UZB	FSU	999	999	999	2018	-0.274363250743892	-1.53666110684992	0.980092158882339	All	All	All
529	VCT	LAC	999	999	999	1990	1.12083026492459	-1.70603454914367	4.06594870042565	All	All	All
530	VCT	LAC	999	999	999	2005	1.21107207899066	-1.64151756677634	4.16946511214802	All	All	All
531	VCT	LAC	999	999	999	2018	1.52562696618853	-1.74141564417747	4.84017612722903	All	All	All
532	VEN	LAC	999	999	999	1990	1.154555216869	-1.79821435354943	4.34557767211669	All	All	All
533	VEN	LAC	999	999	999	2005	1.20285334834994	-1.51841873377421	3.93066777954015	All	All	All
534	VEN	LAC	999	999	999	2018	0.642163611535814	-0.838326078797653	2.24470189316351	All	All	All
535	VNM	Asia	999	999	999	1990	0.0535706870971774	-0.0501130964122851	0.163699312292339	All	All	All
536	VNM	Asia	999	999	999	2005	0.0744990588345359	-0.0682047197556456	0.228820157884297	All	All	All
537	VNM	Asia	999	999	999	2018	0.0638110926576843	-0.0589633846362802	0.195371331434138	All	All	All
538	VUT	Asia	999	999	999	1990	0.0534105178019609	-0.0478453273496044	0.177136215983027	All	All	All
539	VUT	Asia	999	999	999	2005	0.0910290947304968	-0.0839111032487766	0.300156857991169	All	All	All
540	VUT	Asia	999	999	999	2018	0.0922694461531722	-0.0848088393237665	0.303995662151403	All	All	All
541	WSM	Asia	999	999	999	1990	0.0930772161777617	-0.083096417705629	0.309051227916061	All	All	All
542	WSM	Asia	999	999	999	2005	0.248033575282203	-0.218745874010699	0.811314836352064	All	All	All
543	WSM	Asia	999	999	999	2018	0.274885035689264	-0.241170001249542	0.896298217870081	All	All	All
544	YEM	MENA	999	999	999	1990	-1.49893998085474	-3.80256954829694	-0.176314907306504	All	All	All
545	YEM	MENA	999	999	999	2005	-2.0076362753335	-4.61962788689371	-0.234290285472708	All	All	All
546	YEM	MENA	999	999	999	2018	-2.01573380857123	-4.66805443581573	-0.235068081797569	All	All	All
547	ZAF	SSA	999	999	999	1990	5.1764717992752	2.6961893026545	8.2455694906048	All	All	All
548	ZAF	SSA	999	999	999	2005	3.37267501162032	1.75508702437687	5.29386238972125	All	All	All
549	ZAF	SSA	999	999	999	2018	3.96138107972485	2.06318399002207	6.32971970987536	All	All	All
550	ZMB	SSA	999	999	999	1990	5.91899165011129	1.3475428690409	10.9534477206242	All	All	All
551	ZMB	SSA	999	999	999	2005	2.7118462184164	0.30297002291703	6.01797528598988	All	All	All
552	ZMB	SSA	999	999	999	2018	2.18605088230488	0.413974257531944	4.5815215155679	All	All	All
553	ZWE	SSA	999	999	999	1990	1.92478630613156	0.36624406236944	4.09243438583573	All	All	All
554	ZWE	SSA	999	999	999	2005	4.00675301055331	0.211300636366574	8.83657625433343	All	All	All
555	ZWE	SSA	999	999	999	2018	4.95233077621956	1.33890562805472	9.19603980768831	All	All	All
556	AFG	SAARC	999	0	999	1990	0.312729271981548	0.11943723444055	0.787542958561871	Male	All	All
557	AFG	SAARC	999	0	999	2005	1.94060415244439	0.784975679890339	4.7910923463996	Male	All	All
558	AFG	SAARC	999	0	999	2018	3.72268977133629	1.4196325090551	9.47108032197222	Male	All	All
559	AFG	SAARC	999	1	999	1990	0.284725465884089	0.102653941693155	0.756018945544476	Female	All	All
560	AFG	SAARC	999	1	999	2005	1.80129406744961	0.732357998276258	4.38083147196794	Female	All	All
561	AFG	SAARC	999	1	999	2018	3.42617585187601	1.31156194305471	8.64687570952137	Female	All	All
562	AGO	SSA	999	0	999	1990	1.86167368072594	-0.109970722988538	4.65398858213073	Male	All	All
563	AGO	SSA	999	0	999	2005	2.75197404842459	0.133472395005701	6.69864831110984	Male	All	All
564	AGO	SSA	999	0	999	2018	3.44134505151235	-0.181894247629344	8.28340851054403	Male	All	All
565	AGO	SSA	999	1	999	1990	1.79897708598102	-0.0858025639559242	4.39418023437819	Female	All	All
566	AGO	SSA	999	1	999	2005	2.60151461348418	-0.0409087001010778	6.25363807396508	Female	All	All
567	AGO	SSA	999	1	999	2018	3.24909224289026	-0.228347888128751	7.69330518647641	Female	All	All
568	ALB	FSU	999	0	999	1990	-0.129783499350046	-0.983219243287831	0.657996896604738	Male	All	All
569	ALB	FSU	999	0	999	2005	-0.172964249064525	-1.32301000171405	0.856446508487597	Male	All	All
570	ALB	FSU	999	0	999	2018	-1.08912072387489	-5.75850447339552	3.59409937241052	Male	All	All
571	ALB	FSU	999	1	999	1990	-0.117945759992	-0.906357642014202	0.633568479583302	Female	All	All
572	ALB	FSU	999	1	999	2005	-0.161208102772357	-1.2481677329677	0.864102569196827	Female	All	All
573	ALB	FSU	999	1	999	2018	-1.17104215676278	-6.12923330069306	3.64248173075802	Female	All	All
574	ARE	MENA	999	0	999	1990	-0.726747279752177	-1.67244863037277	-0.0846622549554528	Male	All	All
575	ARE	MENA	999	0	999	2005	-1.02509917180393	-2.36426191219208	-0.119785889246741	Male	All	All
576	ARE	MENA	999	0	999	2018	-0.523558034778766	-1.20856216391174	-0.061305660372421	Male	All	All
577	ARE	MENA	999	1	999	1990	-0.716139195623093	-1.64741600961762	-0.085264074375544	Female	All	All
578	ARE	MENA	999	1	999	2005	-1.01024113709629	-2.33811590707606	-0.120078097069344	Female	All	All
579	ARE	MENA	999	1	999	2018	-0.503594762728323	-1.15859761513831	-0.0597065497990722	Female	All	All
580	ARG	LAC	999	0	999	1990	0.520308210258754	0.115114156479703	0.959856601425758	Male	All	All
581	ARG	LAC	999	0	999	2005	0.825584945661198	0.183328308004231	1.51104417039814	Male	All	All
582	ARG	LAC	999	0	999	2018	0.76293294428654	0.1688746948913	1.40178434028955	Male	All	All
583	ARG	LAC	999	1	999	1990	0.413957823216242	0.0938531006873306	0.742080741515444	Female	All	All
584	ARG	LAC	999	1	999	2005	0.651157402924536	0.145096741016651	1.16564468257744	Female	All	All
585	ARG	LAC	999	1	999	2018	0.599257345091097	0.134920696024322	1.07497627126957	Female	All	All
586	ARM	FSU	999	0	999	1990	-0.0563176904614242	-0.170990762899342	0.0383492372413243	Male	All	All
587	ARM	FSU	999	0	999	2005	-0.137750828772635	-0.421668638697935	0.0942680641669355	Male	All	All
588	ARM	FSU	999	0	999	2018	-0.152936253543585	-0.468169507941613	0.105198740194842	Male	All	All
589	ARM	FSU	999	1	999	1990	-0.0494930709160561	-0.153746366860794	0.0348649925947372	Female	All	All
590	ARM	FSU	999	1	999	2005	-0.121625732801277	-0.373019502947884	0.0845730291417016	Female	All	All
591	ARM	FSU	999	1	999	2018	-0.132642373403648	-0.405716058831819	0.0917259144095262	Female	All	All
592	ATG	LAC	999	0	999	1990	1.22770785022783	0.25614014778806	2.65998065652669	Male	All	All
593	ATG	LAC	999	0	999	2005	0.887423560707165	0.185501591610906	1.92962375790476	Male	All	All
594	ATG	LAC	999	0	999	2018	1.3477207077766	0.28296613735971	2.92083241746463	Male	All	All
595	ATG	LAC	999	1	999	1990	1.17231749008245	0.226330779696855	2.5483416967113	Female	All	All
596	ATG	LAC	999	1	999	2005	0.853223792151657	0.165549893744773	1.85679709493157	Female	All	All
597	ATG	LAC	999	1	999	2018	1.28373440310284	0.249670089680166	2.78696748993335	Female	All	All
598	AUS	HIC	999	0	999	1990	-0.258302181513095	-0.650022442023383	0.0766013190624085	Male	All	All
599	AUS	HIC	999	0	999	2005	-0.206333444991724	-0.518454623264258	0.0610083613296105	Male	All	All
600	AUS	HIC	999	0	999	2018	-0.168553871896982	-0.425675181619512	0.0503408723933141	Male	All	All
601	AUS	HIC	999	1	999	1990	-0.180707895161415	-0.452042843109742	0.0548285224809903	Female	All	All
602	AUS	HIC	999	1	999	2005	-0.144962133642073	-0.362852435564035	0.0439303734015012	Female	All	All
603	AUS	HIC	999	1	999	2018	-0.118561634366052	-0.29566147908483	0.0357341324048021	Female	All	All
604	AUT	HIC	999	0	999	1990	-0.145941166253888	-0.346929390824821	0.0438920071020444	Male	All	All
605	AUT	HIC	999	0	999	2005	-0.140130778154105	-0.335661092085673	0.0426162395892238	Male	All	All
606	AUT	HIC	999	0	999	2018	-0.135680149279873	-0.323979748421326	0.0411157155094371	Male	All	All
607	AUT	HIC	999	1	999	1990	-0.12310761551854	-0.288757170003182	0.0375932241455267	Female	All	All
608	AUT	HIC	999	1	999	2005	-0.12120542853186	-0.285671406963921	0.0367138753992891	Female	All	All
609	AUT	HIC	999	1	999	2018	-0.118335139309024	-0.278178872676937	0.0360620495319946	Female	All	All
610	AZE	FSU	999	0	999	1990	-0.082947123468825	-0.687048935268794	0.489020816389746	Male	All	All
611	AZE	FSU	999	0	999	2005	-0.152600339726947	-1.41362615315967	1.08583977229353	Male	All	All
612	AZE	FSU	999	0	999	2018	-0.117643353440287	-0.866381668710952	0.584245881870375	Male	All	All
613	AZE	FSU	999	1	999	1990	-0.0860160495054492	-0.651458535355819	0.415800720620379	Female	All	All
614	AZE	FSU	999	1	999	2005	-0.147762435272942	-1.32032648892063	1.01624753117728	Female	All	All
615	AZE	FSU	999	1	999	2018	-0.104485949643528	-0.777693435671379	0.499515177521153	Female	All	All
616	BDI	SSA	999	0	999	1990	2.26469921402785	-0.545133146423544	6.41906513641069	Male	All	All
617	BDI	SSA	999	0	999	2005	2.50844151710602	-0.310482044611351	6.61130272661661	Male	All	All
618	BDI	SSA	999	0	999	2018	3.47244722390609	-1.06691729049562	9.53824837899069	Male	All	All
619	BDI	SSA	999	1	999	1990	2.17967542353833	-0.58064214874944	6.12403027603286	Female	All	All
620	BDI	SSA	999	1	999	2005	2.40499748506126	-0.318466915570669	5.89814417151891	Female	All	All
621	BDI	SSA	999	1	999	2018	3.28885354393281	-0.837485046078335	8.72652041088919	Female	All	All
622	BEL	HIC	999	0	999	1990	-0.240827660271682	-0.567231870894657	0.0727801081438762	Male	All	All
623	BEL	HIC	999	0	999	2005	-0.240957335024226	-0.569675896176919	0.0728803243919633	Male	All	All
624	BEL	HIC	999	0	999	2018	-0.261052844472098	-0.615654551147585	0.0788626891074242	Male	All	All
625	BEL	HIC	999	1	999	1990	-0.209307366014292	-0.497215706726113	0.0627731727093673	Female	All	All
626	BEL	HIC	999	1	999	2005	-0.210921286771845	-0.499823427793847	0.0632221326209472	Female	All	All
627	BEL	HIC	999	1	999	2018	-0.23061103125931	-0.546172062855698	0.0690977403829093	Female	All	All
628	BEN	SSA	999	0	999	1990	1.95565573649242	0.900751854633198	3.65733611902511	Male	All	All
629	BEN	SSA	999	0	999	2005	2.23218715452083	1.03503904141271	4.15041474663222	Male	All	All
630	BEN	SSA	999	0	999	2018	2.90302198863755	1.33376607607898	5.36650513150742	Male	All	All
631	BEN	SSA	999	1	999	1990	1.92361842848662	0.867262924598605	3.63935874807961	Female	All	All
632	BEN	SSA	999	1	999	2005	2.2093081240549	1.00178125485449	4.12845291963944	Female	All	All
633	BEN	SSA	999	1	999	2018	2.86537420523737	1.27977805829324	5.34152523592899	Female	All	All
634	BFA	SSA	999	0	999	1990	0.352749480540207	0.106381292776573	1.0867708593124	Male	All	All
635	BFA	SSA	999	0	999	2005	1.03860199540889	0.314701896811601	3.20156287412365	Male	All	All
636	BFA	SSA	999	0	999	2018	1.7744952385693	0.533462303840464	5.44995223730935	Male	All	All
637	BFA	SSA	999	1	999	1990	0.321358886500061	0.0949110137549746	1.02437616401319	Female	All	All
638	BFA	SSA	999	1	999	2005	0.941729141552617	0.278083677119405	2.95365610565596	Female	All	All
639	BFA	SSA	999	1	999	2018	1.61524197950442	0.473220581375444	5.04598152908798	Female	All	All
640	BGD	SAARC	999	0	999	1990	0.400698132657646	0.220482984626773	0.716549890566597	Male	All	All
641	BGD	SAARC	999	0	999	2005	0.516241030532629	0.28382460826716	0.925221634317036	Male	All	All
642	BGD	SAARC	999	0	999	2018	0.37517163353916	0.204908877584412	0.672327248436117	Male	All	All
643	BGD	SAARC	999	1	999	1990	0.374605201243324	0.206912833699551	0.666784061672452	Female	All	All
644	BGD	SAARC	999	1	999	2005	0.480555760290456	0.269267894821017	0.868494775115871	Female	All	All
645	BGD	SAARC	999	1	999	2018	0.349948454871931	0.191603420154925	0.625471156141488	Female	All	All
646	BGR	FSU	999	0	999	1990	-0.120467573496529	-0.342006268997223	0.0803290098624573	Male	All	All
647	BGR	FSU	999	0	999	2005	-0.187575792177932	-0.53305313025229	0.123725984839073	Male	All	All
648	BGR	FSU	999	0	999	2018	-0.115190541914838	-0.325421380615829	0.0761923877232903	Male	All	All
649	BGR	FSU	999	1	999	1990	-0.104207960980623	-0.294726655095918	0.06720056549025	Female	All	All
650	BGR	FSU	999	1	999	2005	-0.15800743671615	-0.450238174618984	0.102246794294404	Female	All	All
651	BGR	FSU	999	1	999	2018	-0.0964084915058988	-0.273952060504541	0.0623341934798302	Female	All	All
652	BHR	MENA	999	0	999	1990	-0.716034109317935	-3.45221468229405	1.73462461191128	Male	All	All
653	BHR	MENA	999	0	999	2005	-0.954600822024653	-4.20536164723347	2.10765490105724	Male	All	All
654	BHR	MENA	999	0	999	2018	-0.922963831221149	-4.03260416266931	1.91969678464274	Male	All	All
655	BHR	MENA	999	1	999	1990	-0.706076598126052	-3.69503324788437	1.89143208993985	Female	All	All
656	BHR	MENA	999	1	999	2005	-0.866713247569919	-4.07882189129633	2.16493782906088	Female	All	All
657	BHR	MENA	999	1	999	2018	-0.834107991598	-3.780880209252	1.65676600635907	Female	All	All
658	BHS	LAC	999	0	999	1990	2.68378132933468	0.515464660422806	5.19675704621081	Male	All	All
659	BHS	LAC	999	0	999	2005	2.65456991791276	0.487569807007484	5.09691774557097	Male	All	All
660	BHS	LAC	999	0	999	2018	0.708193950583355	0.147960318791028	1.46263155387986	Male	All	All
661	BHS	LAC	999	1	999	1990	2.61730339458693	0.499937665721048	5.07167211007161	Female	All	All
662	BHS	LAC	999	1	999	2005	2.61799044187738	0.507445542853806	5.0124053833727	Female	All	All
663	BHS	LAC	999	1	999	2018	0.689911179246456	0.143093919312637	1.41527166641917	Female	All	All
664	BIH	FSU	999	0	999	1990	-0.0386042260633651	-0.293344298622897	0.201502957267202	Male	All	All
665	BIH	FSU	999	0	999	2005	-0.166444516828783	-1.08809217555728	0.737791467158435	Male	All	All
666	BIH	FSU	999	0	999	2018	-0.153905033459941	-1.02158927379339	0.624357066472843	Male	All	All
667	BIH	FSU	999	1	999	1990	-0.0396710134810302	-0.252092610759156	0.173323536154546	Female	All	All
668	BIH	FSU	999	1	999	2005	-0.13225772894214	-0.966450860635778	0.631343557904448	Female	All	All
669	BIH	FSU	999	1	999	2018	-0.150305918443505	-0.884327236228113	0.521848707221109	Female	All	All
670	BLR	FSU	999	0	999	1990	-0.211485501940732	-1.34797523995815	0.903241603878379	Male	All	All
671	BLR	FSU	999	0	999	2005	-0.225534085614949	-1.64167601771102	1.0814414044624	Male	All	All
672	BLR	FSU	999	0	999	2018	-0.116345453087523	-0.745019445451468	0.479633903531101	Male	All	All
673	BLR	FSU	999	1	999	1990	-0.167263046503404	-1.14911681150096	0.76191528119652	Female	All	All
674	BLR	FSU	999	1	999	2005	-0.19392213869255	-1.33132702483312	0.923649215278238	Female	All	All
675	BLR	FSU	999	1	999	2018	-0.0865185718148331	-0.597740413163327	0.377814842497532	Female	All	All
676	BLZ	LAC	999	0	999	1990	0.855163463103403	0.175844927083152	1.84261054775839	Male	All	All
677	BLZ	LAC	999	0	999	2005	1.0552729300342	0.220630601634381	2.26696977375578	Male	All	All
678	BLZ	LAC	999	0	999	2018	1.48647598752083	0.305051765781319	3.18924962694012	Male	All	All
679	BLZ	LAC	999	1	999	1990	0.825126141146932	0.155935712686911	1.7809579916993	Female	All	All
680	BLZ	LAC	999	1	999	2005	1.0203053467272	0.195441178399661	2.1939165332843	Female	All	All
681	BLZ	LAC	999	1	999	2018	1.44356982113579	0.272415448792423	3.11579972909258	Female	All	All
682	BOL	LAC	999	0	999	1990	1.60046224065013	0.323953146443786	3.21393408340094	Male	All	All
683	BOL	LAC	999	0	999	2005	1.20602860138809	0.246127159705256	2.39069832268871	Male	All	All
684	BOL	LAC	999	0	999	2018	1.21269720303622	0.247945135677661	2.42427821700561	Male	All	All
685	BOL	LAC	999	1	999	1990	1.59784210611377	0.326228226776018	3.15434877249138	Female	All	All
686	BOL	LAC	999	1	999	2005	1.20715515455445	0.246005139615677	2.38022249300694	Female	All	All
687	BOL	LAC	999	1	999	2018	1.21219016344557	0.246375808959894	2.3937621941517	Female	All	All
688	BRA	LAC	999	0	999	1990	0.995874305493121	0.22203570638801	1.8171407453809	Male	All	All
689	BRA	LAC	999	0	999	2005	0.586355593839	0.131454658117259	1.06938684972872	Male	All	All
690	BRA	LAC	999	0	999	2018	0.567314621270629	0.127491094474304	1.0331456923188	Male	All	All
691	BRA	LAC	999	1	999	1990	0.900600842615435	0.201133881910632	1.63284404947264	Female	All	All
692	BRA	LAC	999	1	999	2005	0.527979210843609	0.119459408834382	0.946214520108484	Female	All	All
693	BRA	LAC	999	1	999	2018	0.506414937240359	0.113852578907008	0.915538387624395	Female	All	All
694	BRB	LAC	999	0	999	1990	1.69497492612752	0.34425583846574	3.40695494624417	Male	All	All
695	BRB	LAC	999	0	999	2005	1.82604252887614	0.372202639794211	3.65481572683982	Male	All	All
696	BRB	LAC	999	0	999	2018	2.07136612565245	0.424134664072665	4.10764175392097	Male	All	All
697	BRB	LAC	999	1	999	1990	1.59577029254687	0.328915328278125	3.17052439598549	Female	All	All
698	BRB	LAC	999	1	999	2005	1.7472862557725	0.358403300755036	3.47001283892055	Female	All	All
699	BRB	LAC	999	1	999	2018	1.99253710498778	0.409838111456504	3.93321740880521	Female	All	All
700	BRN	Asia	999	0	999	1990	0.0897528695049774	-0.0859347864951044	0.287573831299696	Male	All	All
701	BRN	Asia	999	0	999	2005	0.160418314461352	-0.151518731701373	0.514726889791004	Male	All	All
702	BRN	Asia	999	0	999	2018	0.179129310809157	-0.168186671076021	0.570702354048843	Male	All	All
703	BRN	Asia	999	1	999	1990	0.0830994916369806	-0.077486861554825	0.267710335519006	Female	All	All
704	BRN	Asia	999	1	999	2005	0.147253751196732	-0.135868897440659	0.470788665174262	Female	All	All
705	BRN	Asia	999	1	999	2018	0.161025224583027	-0.148112859566328	0.514138806394976	Female	All	All
706	BTN	SAARC	999	0	999	1990	2.00138465988869	0.869122547263794	4.61348345282302	Male	All	All
707	BTN	SAARC	999	0	999	2005	3.11796976273494	1.35758462961139	7.02114580261661	Male	All	All
708	BTN	SAARC	999	0	999	2018	3.7957708740398	1.58686763140321	8.72071425366036	Male	All	All
709	BTN	SAARC	999	1	999	1990	1.86836599389619	0.753800764197714	4.30762960623476	Female	All	All
710	BTN	SAARC	999	1	999	2005	2.86344856122761	1.21194503361137	6.65460133110585	Female	All	All
711	BTN	SAARC	999	1	999	2018	3.51054322033461	1.45999333019203	8.32513775382407	Female	All	All
712	BWA	SSA	999	0	999	1990	2.6985321279247	0.0278310236901073	6.15053527708637	Male	All	All
713	BWA	SSA	999	0	999	2005	4.51068815062238	-0.46283894118071	10.0321366397755	Male	All	All
714	BWA	SSA	999	0	999	2018	5.58642596235561	0.33755214969562	11.0233830348596	Male	All	All
715	BWA	SSA	999	1	999	1990	2.55993819149346	-0.0468966235649351	6.01431764850855	Female	All	All
716	BWA	SSA	999	1	999	2005	4.25012761210556	-0.370726852582689	9.83175149171569	Female	All	All
717	BWA	SSA	999	1	999	2018	5.17382959700738	0.489581259955234	10.2983152569335	Female	All	All
718	CAF	SSA	999	0	999	1990	0.823303386451089	-0.027786553560535	2.05001567058568	Male	All	All
719	CAF	SSA	999	0	999	2005	2.32826532076738	-0.11895066459058	5.81126493525081	Male	All	All
720	CAF	SSA	999	0	999	2018	0.905908053354742	-0.119805874580976	2.43201594779729	Male	All	All
721	CAF	SSA	999	1	999	1990	0.770220640232746	-0.0682621370600585	1.94101215510445	Female	All	All
722	CAF	SSA	999	1	999	2005	2.15840997404437	-0.155394904669527	5.32660257150907	Female	All	All
723	CAF	SSA	999	1	999	2018	0.840272430443331	-0.100479853416917	2.28765245873009	Female	All	All
724	CAN	HIC	999	0	999	1990	-0.206199316884369	-0.476279115250714	0.0645257202655669	Male	All	All
725	CAN	HIC	999	0	999	2005	-0.213780863128169	-0.499961655636673	0.0672234970101302	Male	All	All
726	CAN	HIC	999	0	999	2018	-0.198034309965004	-0.458880325743617	0.0624687640044936	Male	All	All
727	CAN	HIC	999	1	999	1990	-0.161346584769097	-0.367842703568814	0.0501453683353968	Female	All	All
728	CAN	HIC	999	1	999	2005	-0.167818324364504	-0.386771607513919	0.0521221082065254	Female	All	All
729	CAN	HIC	999	1	999	2018	-0.156433938433697	-0.356919484821912	0.0482649323793798	Female	All	All
730	CHE	HIC	999	0	999	1990	-0.148499721493643	-0.352559756263882	0.0442075195612532	Male	All	All
731	CHE	HIC	999	0	999	2005	-0.16328758493099	-0.388507176984935	0.0484846863011734	Male	All	All
732	CHE	HIC	999	0	999	2018	-0.152921288912274	-0.363389179377039	0.0455740291155895	Male	All	All
733	CHE	HIC	999	1	999	1990	-0.124161373253777	-0.297257375174571	0.0370800521018074	Female	All	All
734	CHE	HIC	999	1	999	2005	-0.138506498618787	-0.331488457583448	0.0413100873605754	Female	All	All
735	CHE	HIC	999	1	999	2018	-0.130981801085728	-0.313858530091744	0.0391884835003127	Female	All	All
736	CHL	LAC	999	0	999	1990	0.718800038437419	0.151686399435495	1.42880942282688	Male	All	All
737	CHL	LAC	999	0	999	2005	0.953849741067419	0.202110741753816	1.89539583518762	Male	All	All
738	CHL	LAC	999	0	999	2018	1.04569774288989	0.22387655221737	2.0789116891748	Male	All	All
739	CHL	LAC	999	1	999	1990	0.673297546567157	0.137271966782705	1.27887744994218	Female	All	All
740	CHL	LAC	999	1	999	2005	0.889589228844456	0.182042863832655	1.69160378307421	Female	All	All
741	CHL	LAC	999	1	999	2018	0.974575864409141	0.199705967180247	1.85347092170441	Female	All	All
742	CHN	Asia	999	0	999	1990	0.0140307179112526	-0.0123926972523496	0.0420261179501859	Male	All	All
743	CHN	Asia	999	0	999	2005	0.0107799178959677	-0.00947539571453343	0.0323972891752842	Male	All	All
744	CHN	Asia	999	0	999	2018	0.00940560939746738	-0.00827042698311629	0.0281778788493169	Male	All	All
745	CHN	Asia	999	1	999	1990	0.0135803845124599	-0.012368958709524	0.0408830162793068	Female	All	All
746	CHN	Asia	999	1	999	2005	0.0102864497654529	-0.00938588318196407	0.0311476936597281	Female	All	All
747	CHN	Asia	999	1	999	2018	0.00885442061634899	-0.00810455354145194	0.0268006792359792	Female	All	All
748	CIV	SSA	999	0	999	1990	1.67805482169626	-0.097942241303279	4.13494012560935	Male	All	All
749	CIV	SSA	999	0	999	2005	2.54860407710097	0.00299712788794923	6.08978957598633	Male	All	All
750	CIV	SSA	999	0	999	2018	2.73598467388123	-0.29931965899705	6.74036130451125	Male	All	All
751	CIV	SSA	999	1	999	1990	1.56303527938169	-0.214260423727116	4.26562886242137	Female	All	All
752	CIV	SSA	999	1	999	2005	2.47676412208979	-0.090818972344177	5.91013985917311	Female	All	All
753	CIV	SSA	999	1	999	2018	2.57436027511836	-0.390577876254838	6.87864204744391	Female	All	All
754	CMR	SSA	999	0	999	1990	0.884778057740395	-0.00572222003956315	2.27612239625863	Male	All	All
755	CMR	SSA	999	0	999	2005	2.49405985981809	-0.0992589162771125	6.03902441722859	Male	All	All
756	CMR	SSA	999	0	999	2018	3.32564982203242	-0.0202424761995774	7.70722932370887	Male	All	All
757	CMR	SSA	999	1	999	1990	0.835893538480504	-0.00734751935139786	2.09800754520101	Female	All	All
758	CMR	SSA	999	1	999	2005	2.37866844361005	-0.0894945653448379	5.60951999947734	Female	All	All
759	CMR	SSA	999	1	999	2018	3.14414534889828	-0.0895624742280403	7.46215690285726	Female	All	All
760	COD	SSA	999	0	999	1990	0.758411483979569	0.230528003360839	2.38445426401306	Male	All	All
761	COD	SSA	999	0	999	2005	0.921369140061935	0.28249284988902	2.91462014312497	Male	All	All
762	COD	SSA	999	0	999	2018	0.942891522093673	0.289026507982824	2.98893844470833	Male	All	All
763	COD	SSA	999	1	999	1990	0.66896433579031	0.20564652193463	2.06325203525045	Female	All	All
764	COD	SSA	999	1	999	2005	0.815911044649855	0.252285925707419	2.5353057772108	Female	All	All
765	COD	SSA	999	1	999	2018	0.841635463978165	0.260624896878888	2.63274509528498	Female	All	All
766	COG	SSA	999	0	999	1990	0.952478272696117	-0.0405441810953911	2.36254820133927	Male	All	All
767	COG	SSA	999	0	999	2005	2.94312313700615	-0.259244472513754	7.04891930382496	Male	All	All
768	COG	SSA	999	0	999	2018	3.88532436144246	0.0968247999693008	8.59531242177895	Male	All	All
769	COG	SSA	999	1	999	1990	0.912823738251089	-0.0265319245675625	2.22628640146649	Female	All	All
770	COG	SSA	999	1	999	2005	2.77324296645197	-0.20805838523965	6.8369844652071	Female	All	All
771	COG	SSA	999	1	999	2018	3.62000742996681	-0.000432259144487065	8.23216715717077	Female	All	All
772	COL	LAC	999	0	999	1990	1.94066018773267	0.409569237217028	3.79710346778493	Male	All	All
773	COL	LAC	999	0	999	2005	1.66716532542985	0.349190155889981	3.20611619246906	Male	All	All
774	COL	LAC	999	0	999	2018	2.4948291015869	0.523995113075129	4.7765927575873	Male	All	All
775	COL	LAC	999	1	999	1990	1.80833475798017	0.364678432129577	3.5260343698993	Female	All	All
776	COL	LAC	999	1	999	2005	1.54688612504066	0.312990373610266	2.99726147302977	Female	All	All
777	COL	LAC	999	1	999	2018	2.31913767005011	0.469819236294456	4.46846210613395	Female	All	All
778	COM	SSA	999	0	999	1990	2.52601269223915	-0.282296273059969	6.34495160414383	Male	All	All
779	COM	SSA	999	0	999	2005	2.68300341450966	0.0482694818884863	6.2716087168452	Male	All	All
780	COM	SSA	999	0	999	2018	3.74450486833805	-0.324631103032157	8.88660253832391	Male	All	All
781	COM	SSA	999	1	999	1990	2.39953142134204	-0.31715272343818	6.15931250549391	Female	All	All
782	COM	SSA	999	1	999	2005	2.51124306418237	-0.148266047521937	6.03309279992827	Female	All	All
783	COM	SSA	999	1	999	2018	3.46686143215664	-0.169742558593223	8.63912794834867	Female	All	All
784	CPV	SSA	999	0	999	1990	1.0624668738219	-0.13152370178986	2.76121726211087	Male	All	All
785	CPV	SSA	999	0	999	2005	3.32065595184555	-0.165268387657058	7.94080305228843	Male	All	All
786	CPV	SSA	999	0	999	2018	1.4206402911653	-0.155947109645827	3.56551031976585	Male	All	All
787	CPV	SSA	999	1	999	1990	1.01152258265446	-0.138078768601553	2.64093890791506	Female	All	All
788	CPV	SSA	999	1	999	2005	2.96685998432181	-0.0875099487715718	7.2161425523056	Female	All	All
789	CPV	SSA	999	1	999	2018	1.27241344863182	-0.0609045083907262	3.3209957493142	Female	All	All
790	CRI	LAC	999	0	999	1990	1.21424010812935	0.243050201057959	2.55023700380909	Male	All	All
791	CRI	LAC	999	0	999	2005	1.03143360725678	0.205769462741129	2.16391451201062	Male	All	All
792	CRI	LAC	999	0	999	2018	0.769287732428927	0.155556704406523	1.61776178074673	Male	All	All
793	CRI	LAC	999	1	999	1990	1.15837888477424	0.245367607536661	2.42494534777026	Female	All	All
794	CRI	LAC	999	1	999	2005	0.982431946943339	0.207638422059769	2.05929421478111	Female	All	All
795	CRI	LAC	999	1	999	2018	0.731049843764625	0.152585609173586	1.52486468225596	Female	All	All
796	CUB	LAC	999	0	999	1990	1.66809240627504	-3.22658595826673	6.39374833745379	Male	All	All
797	CUB	LAC	999	0	999	2005	1.28776946312501	-2.52206776714993	5.29518197456327	Male	All	All
798	CUB	LAC	999	0	999	2018	1.17299555779546	-2.11537673542778	4.63878429520056	Male	All	All
799	CUB	LAC	999	1	999	1990	1.48075577474389	-3.31848012489556	6.23728039521629	Female	All	All
800	CUB	LAC	999	1	999	2005	1.22426366174429	-2.4095222362963	4.88350194912726	Female	All	All
801	CUB	LAC	999	1	999	2018	1.07618619080521	-1.92374109537671	4.36473635027778	Female	All	All
802	CYP	HIC	999	0	999	1990	-0.135163594147921	-0.439176893340919	0.0448615139062177	Male	All	All
803	CYP	HIC	999	0	999	2005	-0.171144874575017	-0.552642872415726	0.0565235988228754	Male	All	All
804	CYP	HIC	999	0	999	2018	-0.149391369586742	-0.485057201183706	0.0497182305057125	Male	All	All
805	CYP	HIC	999	1	999	1990	-0.112669123352327	-0.381129637992649	0.0376881544548146	Female	All	All
806	CYP	HIC	999	1	999	2005	-0.142033748602544	-0.481405014531186	0.0470349643155093	Female	All	All
807	CYP	HIC	999	1	999	2018	-0.125119539446648	-0.424338094225165	0.041616027655352	Female	All	All
808	CZE	FSU	999	0	999	1990	-0.164824275905961	-0.447548126779649	0.10606917428246	Male	All	All
809	CZE	FSU	999	0	999	2005	-0.148148477779019	-0.401165852303238	0.094938836199375	Male	All	All
810	CZE	FSU	999	0	999	2018	-0.125199425629923	-0.338611466711817	0.0812084257792012	Male	All	All
811	CZE	FSU	999	1	999	1990	-0.144398009199353	-0.3953926197235	0.0931671973095911	Female	All	All
812	CZE	FSU	999	1	999	2005	-0.129695754043295	-0.35640980303996	0.082933457903652	Female	All	All
813	CZE	FSU	999	1	999	2018	-0.111373161733732	-0.306473316976854	0.0727210602851689	Female	All	All
814	DEU	HIC	999	0	999	1990	-0.155188761694129	-0.368809601083123	0.048504476438356	Male	All	All
815	DEU	HIC	999	0	999	2005	-0.150100666634145	-0.353111588307355	0.0455825974498254	Male	All	All
816	DEU	HIC	999	0	999	2018	-0.148862813016863	-0.349330514560363	0.0454515076171113	Male	All	All
817	DEU	HIC	999	1	999	1990	-0.10847596572214	-0.258549231362985	0.0319313672539969	Female	All	All
818	DEU	HIC	999	1	999	2005	-0.108173626691911	-0.257647847393664	0.0319635785298351	Female	All	All
819	DEU	HIC	999	1	999	2018	-0.107669344392628	-0.255173404176904	0.0313482063903141	Female	All	All
820	DJI	SSA	999	0	999	1990	4.38226244077673	-0.315629713199374	10.6648773554357	Male	All	All
821	DJI	SSA	999	0	999	2005	3.47425002431444	-0.0880301103562012	7.96911058426714	Male	All	All
822	DJI	SSA	999	0	999	2018	6.2850879626071	-0.349636451604553	12.9638430405352	Male	All	All
823	DJI	SSA	999	1	999	1990	4.09671082451972	-0.623635595785661	9.69886258291923	Female	All	All
824	DJI	SSA	999	1	999	2005	3.2611304393719	-0.11783841693351	7.70041082210125	Female	All	All
825	DJI	SSA	999	1	999	2018	6.1277031814325	-0.526195567041818	12.6124169939889	Female	All	All
826	DMA	LAC	999	0	999	1990	1.14914705495979	0.229386312295718	2.51700178723849	Male	All	All
827	DMA	LAC	999	0	999	2005	0.876405627518298	0.176311915026318	1.8957482373704	Male	All	All
828	DMA	LAC	999	0	999	2018	0.658098112610976	0.131841844325984	1.43921031411907	Male	All	All
829	DMA	LAC	999	1	999	1990	1.11393925810157	0.235853140547404	2.39784727318963	Female	All	All
830	DMA	LAC	999	1	999	2005	0.843189114419609	0.178747305573794	1.80104903872492	Female	All	All
831	DMA	LAC	999	1	999	2018	0.630143944842831	0.133252572058683	1.34557118448239	Female	All	All
832	DNK	HIC	999	0	999	1990	-0.080819426348846	-0.194609171294696	0.0256610982137078	Male	All	All
833	DNK	HIC	999	0	999	2005	-0.0829019947669431	-0.200617195974006	0.0264851783760748	Male	All	All
834	DNK	HIC	999	0	999	2018	-0.0974065591273448	-0.234381922619393	0.0314739478917623	Male	All	All
835	DNK	HIC	999	1	999	1990	-0.0630652328223835	-0.151857997107343	0.0200032974469489	Female	All	All
836	DNK	HIC	999	1	999	2005	-0.0661055420877294	-0.158126484398144	0.0210243018460641	Female	All	All
837	DNK	HIC	999	1	999	2018	-0.0779680192590109	-0.186368236751566	0.0249654076264639	Female	All	All
838	DOM	LAC	999	0	999	1990	0.487934362133339	-1.1930989998218	2.37274855695335	Male	All	All
839	DOM	LAC	999	0	999	2005	1.2127791261088	-2.3606909109028	4.97441237427698	Male	All	All
840	DOM	LAC	999	0	999	2018	0.908593865503766	-2.01661540313022	3.93568744948813	Male	All	All
841	DOM	LAC	999	1	999	1990	0.488428646770355	-1.39215279758087	2.38599687416371	Female	All	All
842	DOM	LAC	999	1	999	2005	1.18621836782669	-2.51030679285321	5.05213495154423	Female	All	All
843	DOM	LAC	999	1	999	2018	0.851445229800206	-2.01504940056137	3.78004085586881	Female	All	All
844	DZA	MENA	999	0	999	1990	-0.896512752522399	-2.01854000803332	-0.114200375178541	Male	All	All
845	DZA	MENA	999	0	999	2005	-0.769285353915637	-1.74192161320123	-0.0990429881717657	Male	All	All
846	DZA	MENA	999	0	999	2018	-0.819315908717375	-1.84504124015182	-0.104731934947607	Male	All	All
847	DZA	MENA	999	1	999	1990	-0.891626579924573	-2.02134517757421	-0.102920100513076	Female	All	All
848	DZA	MENA	999	1	999	2005	-0.77159907304131	-1.75622009002866	-0.0905550524149137	Female	All	All
849	DZA	MENA	999	1	999	2018	-0.822731004982391	-1.86083761123768	-0.0950538347884806	Female	All	All
850	ECU	LAC	999	0	999	1990	1.9250445761701	-3.51131414943553	7.32694104892258	Male	All	All
851	ECU	LAC	999	0	999	2005	0.862614623518488	-1.97532330876622	4.07483771406056	Male	All	All
852	ECU	LAC	999	0	999	2018	1.54327090013432	-2.76119048723	6.08895876814863	Male	All	All
853	ECU	LAC	999	1	999	1990	1.82144274690206	-3.47668863560943	7.52392409265181	Female	All	All
854	ECU	LAC	999	1	999	2005	0.841653863316593	-1.91883293503601	4.0035820816381	Female	All	All
855	ECU	LAC	999	1	999	2018	1.54969315586523	-2.76961142847954	5.95780566595004	Female	All	All
856	EGY	MENA	999	0	999	1990	-0.381928899618943	-0.760251538327992	-0.0481659223227774	Male	All	All
857	EGY	MENA	999	0	999	2005	-0.355423229837035	-0.710810290372129	-0.0441794972753363	Male	All	All
858	EGY	MENA	999	0	999	2018	-0.353978712622078	-0.707451801332984	-0.0441935842980298	Male	All	All
859	EGY	MENA	999	1	999	1990	-0.454566452415202	-0.905284860963339	-0.0553486266210609	Female	All	All
860	EGY	MENA	999	1	999	2005	-0.42199700770504	-0.839303311388464	-0.0515763038379508	Female	All	All
861	EGY	MENA	999	1	999	2018	-0.422553544539306	-0.840847509610133	-0.0515866532939698	Female	All	All
862	ERI	SSA	999	0	999	1990	2.72717428532501	-0.172541269504976	6.85138792067117	Male	All	All
863	ERI	SSA	999	0	999	2005	2.98986393575285	-0.134453689840607	7.22746225886528	Male	All	All
864	ERI	SSA	999	0	999	2018	4.1971410444469	-0.219378393244235	9.91127715443875	Male	All	All
865	ERI	SSA	999	1	999	1990	2.63466912735081	-0.224733586101245	6.54551154818605	Female	All	All
866	ERI	SSA	999	1	999	2005	2.80907694040207	-0.151739934642648	6.68026751932968	Female	All	All
867	ERI	SSA	999	1	999	2018	3.96906156026694	-0.374511951498748	9.38603286767992	Female	All	All
868	ESP	HIC	999	0	999	1990	-0.129576179553131	-0.308521596406594	0.0405169953999375	Male	All	All
869	ESP	HIC	999	0	999	2005	-0.143291183863609	-0.341826652023676	0.0446223922364488	Male	All	All
870	ESP	HIC	999	0	999	2018	-0.154326917337871	-0.367404098260091	0.0483673562454633	Male	All	All
871	ESP	HIC	999	1	999	1990	-0.114346006446415	-0.276088477031219	0.0331698289869674	Female	All	All
872	ESP	HIC	999	1	999	2005	-0.126239190961712	-0.304526179583754	0.0367391771955234	Female	All	All
873	ESP	HIC	999	1	999	2018	-0.137174387783294	-0.329350272914184	0.040071068195414	Female	All	All
874	EST	FSU	999	0	999	1990	-0.126437842094306	-0.336401252044976	0.085820158258127	Male	All	All
875	EST	FSU	999	0	999	2005	-0.181730744336074	-0.492390550859754	0.122002464203542	Male	All	All
876	EST	FSU	999	0	999	2018	-0.131582565393074	-0.349477315920193	0.0898974791051766	Male	All	All
877	EST	FSU	999	1	999	1990	-0.0958088498141645	-0.255094793029546	0.0657951640538935	Female	All	All
878	EST	FSU	999	1	999	2005	-0.137680940397583	-0.368785995229299	0.0933748827135613	Female	All	All
879	EST	FSU	999	1	999	2018	-0.09928565570515	-0.265242470269321	0.0680975256615355	Female	All	All
880	ETH	SSA	999	0	999	1990	1.97101002863192	0.990326667158722	3.28658296604673	Male	All	All
881	ETH	SSA	999	0	999	2005	3.1136805269435	1.5850649971561	5.14622491802766	Male	All	All
882	ETH	SSA	999	0	999	2018	3.80271730500889	1.91630492238812	6.25463045713472	Male	All	All
883	ETH	SSA	999	1	999	1990	1.87681112340126	0.939768798870097	3.14364267070908	Female	All	All
884	ETH	SSA	999	1	999	2005	2.94311472955376	1.48591874685421	4.83087368388468	Female	All	All
885	ETH	SSA	999	1	999	2018	3.58271616435871	1.77253148451662	5.86300041890972	Female	All	All
886	FIN	HIC	999	0	999	1990	-0.105134953861198	-0.248358541101979	0.0308832226519509	Male	All	All
887	FIN	HIC	999	0	999	2005	-0.0845707567638911	-0.201659743919116	0.0251848741325188	Male	All	All
888	FIN	HIC	999	0	999	2018	-0.0836871259409665	-0.2000093189757	0.0248874323554547	Male	All	All
889	FIN	HIC	999	1	999	1990	-0.0755003764780577	-0.181026546619263	0.0230706442993056	Female	All	All
890	FIN	HIC	999	1	999	2005	-0.0616720407527536	-0.14805562717872	0.0189890478400373	Female	All	All
891	FIN	HIC	999	1	999	2018	-0.0613745147533327	-0.147234996700402	0.0189879408508965	Female	All	All
892	FJI	Asia	999	0	999	1990	0.050130170883923	-0.630398866676952	0.817209843503927	Male	All	All
893	FJI	Asia	999	0	999	2005	0.132434022949117	-1.70139063921642	1.9761579489381	Male	All	All
894	FJI	Asia	999	0	999	2018	0.137309328539941	-1.52986599571104	1.84048408807365	Male	All	All
895	FJI	Asia	999	1	999	1990	0.0405353271497194	-0.620338545202508	0.760485900293452	Female	All	All
896	FJI	Asia	999	1	999	2005	0.144826852488813	-1.50789067148918	1.86386783517923	Female	All	All
897	FJI	Asia	999	1	999	2018	0.138947467926029	-1.35584491081824	1.61983098292867	Female	All	All
898	FRA	HIC	999	0	999	1990	-0.116353411475508	-0.279536956551984	0.0361324457140594	Male	All	All
899	FRA	HIC	999	0	999	2005	-0.134236784941339	-0.321592255744899	0.0414617287554435	Male	All	All
900	FRA	HIC	999	0	999	2018	-0.155891727363397	-0.371335158545563	0.0480981954590996	Male	All	All
901	FRA	HIC	999	1	999	1990	-0.0801115532904411	-0.190086116592096	0.0247164862352295	Female	All	All
902	FRA	HIC	999	1	999	2005	-0.092696013446098	-0.221224607514277	0.0283473844699235	Female	All	All
903	FRA	HIC	999	1	999	2018	-0.10800875884223	-0.255828976360942	0.0329704109028233	Female	All	All
904	FSM	Asia	999	0	999	1990	0.0404679629465335	-0.648542721396407	0.742218670136177	Male	All	All
905	FSM	Asia	999	0	999	2005	0.133841668506282	-2.24289119795577	2.5986516164454	Male	All	All
906	FSM	Asia	999	0	999	2018	0.146762610395683	-1.66234413514614	2.00389360894825	Male	All	All
907	FSM	Asia	999	1	999	1990	0.0497880604522395	-0.610757392325782	0.702318867221746	Female	All	All
908	FSM	Asia	999	1	999	2005	0.16095947477422	-1.92230389396135	2.36595886693802	Female	All	All
909	FSM	Asia	999	1	999	2018	0.125019545897595	-1.51605933372383	1.85822657885284	Female	All	All
910	GAB	SSA	999	0	999	1990	4.31248951196681	0.50185146052727	9.38209662645218	Male	All	All
911	GAB	SSA	999	0	999	2005	3.30606700408771	0.0784508903387093	7.41322344973581	Male	All	All
912	GAB	SSA	999	0	999	2018	2.63522270699341	0.100318049418102	6.16323175138718	Male	All	All
913	GAB	SSA	999	1	999	1990	4.00477104162309	0.438655385549258	8.4909667013594	Female	All	All
914	GAB	SSA	999	1	999	2005	3.06968893093247	0.0481487937157964	6.8657662310725	Female	All	All
915	GAB	SSA	999	1	999	2018	2.49766843485716	-0.0453853494776613	5.83475802094528	Female	All	All
916	GBR	HIC	999	0	999	1990	-0.23103044661025	-0.54106274785696	0.0699664696256137	Male	All	All
917	GBR	HIC	999	0	999	2005	-0.192828862224053	-0.451527652961391	0.0580619361207927	Male	All	All
918	GBR	HIC	999	0	999	2018	-0.210897402844442	-0.493670969127766	0.0638747789155557	Male	All	All
919	GBR	HIC	999	1	999	1990	-0.212668755415643	-0.504201340693863	0.0625571775471464	Female	All	All
920	GBR	HIC	999	1	999	2005	-0.180121146601982	-0.42947561223931	0.0528040761325492	Female	All	All
921	GBR	HIC	999	1	999	2018	-0.199041266023504	-0.472865969823573	0.0582741813267363	Female	All	All
922	GEO	FSU	999	0	999	1990	-0.00737097593290935	-0.0580131959545689	0.0374804271989609	Male	All	All
923	GEO	FSU	999	0	999	2005	-0.212775072496423	-1.72035813667907	1.2420165803283	Male	All	All
924	GEO	FSU	999	0	999	2018	-0.155833248105755	-1.09209735866169	0.68708809609096	Male	All	All
925	GEO	FSU	999	1	999	1990	-0.0062150492949252	-0.0463598830023206	0.0321486984600464	Female	All	All
926	GEO	FSU	999	1	999	2005	-0.191804660256122	-1.43490141435287	0.953069999598871	Female	All	All
927	GEO	FSU	999	1	999	2018	-0.142251796785065	-0.881823563324814	0.583535490678669	Female	All	All
928	GHA	SSA	999	0	999	1990	2.35362786045643	1.14064101363935	4.13146764734605	Male	All	All
929	GHA	SSA	999	0	999	2005	3.0604821277113	1.48824064525631	5.3009182475106	Male	All	All
930	GHA	SSA	999	0	999	2018	3.2244822132318	1.56463323760749	5.60359652925637	Male	All	All
931	GHA	SSA	999	1	999	1990	2.40068084722773	1.1758077966861	4.22328907194528	Female	All	All
932	GHA	SSA	999	1	999	2005	3.12247620975885	1.52200672062677	5.44329658464351	Female	All	All
933	GHA	SSA	999	1	999	2018	3.28865470343745	1.59955406500814	5.76634381182226	Female	All	All
934	GIN	SSA	999	0	999	1990	0.638442479185746	-0.0365676815052171	1.70463493147335	Male	All	All
935	GIN	SSA	999	0	999	2005	2.57486001751399	-0.116564090218947	6.2197408026179	Male	All	All
936	GIN	SSA	999	0	999	2018	1.08334509009482	-0.142118686663581	2.90253497745032	Male	All	All
937	GIN	SSA	999	1	999	1990	0.61584640499331	-0.0480260677612149	1.59391698663869	Female	All	All
938	GIN	SSA	999	1	999	2005	2.42103264184601	-0.0117157873368527	5.73306595712794	Female	All	All
939	GIN	SSA	999	1	999	2018	1.00483107855544	-0.114278290378589	2.67339133945778	Female	All	All
940	GMB	SSA	999	0	999	1990	6.72135857241673	-1.65053536938013	14.4121458167225	Male	All	All
941	GMB	SSA	999	0	999	2005	3.24339713659867	-0.359563445220552	7.8869711013546	Male	All	All
942	GMB	SSA	999	0	999	2018	2.47739242382955	-0.596797417859673	6.78372209977347	Male	All	All
943	GMB	SSA	999	1	999	1990	6.56948648243754	-1.98550549790436	14.4277379737749	Female	All	All
944	GMB	SSA	999	1	999	2005	3.18298949933074	-0.379750641253794	7.9941194527902	Female	All	All
945	GMB	SSA	999	1	999	2018	2.39427979069499	-0.611689627806593	6.70237438777246	Female	All	All
946	GNB	SSA	999	0	999	1990	0.0221340589443098	-0.00220159399100602	0.0616561466063089	Male	All	All
947	GNB	SSA	999	0	999	2005	2.35121905892994	-0.217077855462989	5.87295712853798	Male	All	All
948	GNB	SSA	999	0	999	2018	3.36208448772147	-0.462964700448157	8.4933797834752	Male	All	All
949	GNB	SSA	999	1	999	1990	0.0209322702041139	-0.00175159854320652	0.0585175599291637	Female	All	All
950	GNB	SSA	999	1	999	2005	2.26237285410573	-0.0315252454734322	5.3779536361425	Female	All	All
951	GNB	SSA	999	1	999	2018	3.22397556684168	-0.415741776301823	8.09650147053786	Female	All	All
952	GNQ	SSA	999	0	999	1990	1.59896166619336	0.0445237748460145	3.77065627398262	Male	All	All
953	GNQ	SSA	999	0	999	2005	2.74258212738486	-0.124515565914909	6.2659639856619	Male	All	All
954	GNQ	SSA	999	0	999	2018	2.93793845795251	-0.214299201537949	7.24270475571706	Male	All	All
955	GNQ	SSA	999	1	999	1990	1.5063682483617	0.0199375589058122	3.67977695655306	Female	All	All
956	GNQ	SSA	999	1	999	2005	2.5893298335261	0.0840557740588448	6.22301620285976	Female	All	All
957	GNQ	SSA	999	1	999	2018	2.67014047468375	-0.210364301181829	6.64184996722948	Female	All	All
958	GRC	HIC	999	0	999	1990	-0.108739594052108	-0.257742352533974	0.033161910945856	Male	All	All
959	GRC	HIC	999	0	999	2005	-0.110753973421058	-0.263164391946566	0.03390655762337	Male	All	All
960	GRC	HIC	999	0	999	2018	-0.103617839488374	-0.24599887631583	0.0317242808141333	Male	All	All
961	GRC	HIC	999	1	999	1990	-0.0894414282946399	-0.21338528492954	0.0269338532525466	Female	All	All
962	GRC	HIC	999	1	999	2005	-0.0910595360557004	-0.217457553341669	0.0272527268596308	Female	All	All
963	GRC	HIC	999	1	999	2018	-0.0843098801182895	-0.201087915168069	0.0252685970683281	Female	All	All
964	GRD	LAC	999	0	999	1990	1.68839026564392	-3.49286497886018	6.63913449078907	Male	All	All
965	GRD	LAC	999	0	999	2005	1.14620104273348	-2.40009293330746	4.80275516467786	Male	All	All
966	GRD	LAC	999	0	999	2018	0.79432532223423	-1.55731057010688	3.37034675008644	Male	All	All
967	GRD	LAC	999	1	999	1990	1.58528334560516	-3.29070679361095	6.23041083094436	Female	All	All
968	GRD	LAC	999	1	999	2005	1.13933449593917	-2.36237332456458	4.70873803453976	Female	All	All
969	GRD	LAC	999	1	999	2018	0.756498157607286	-1.55119869964467	3.23076703478796	Female	All	All
970	GTM	LAC	999	0	999	1990	0.361841054003745	0.0750433359754552	0.715024440477637	Male	All	All
971	GTM	LAC	999	0	999	2005	0.706208933055726	0.147002587552351	1.39336583123886	Male	All	All
972	GTM	LAC	999	0	999	2018	0.94494947761252	0.195566460554798	1.87323187020182	Male	All	All
973	GTM	LAC	999	1	999	1990	0.363333766105201	0.0754410219884258	0.699657766627766	Female	All	All
974	GTM	LAC	999	1	999	2005	0.703953097108935	0.146935421387085	1.35138290001	Female	All	All
975	GTM	LAC	999	1	999	2018	0.931644782578661	0.194258107441485	1.7977005729713	Female	All	All
976	GUY	LAC	999	0	999	1990	1.61530414835702	0.313725239441667	3.44450730691471	Male	All	All
977	GUY	LAC	999	0	999	2005	0.980559141226339	0.192006764493373	2.08511248703686	Male	All	All
978	GUY	LAC	999	0	999	2018	1.07314300782219	0.210630370335625	2.2802371491588	Male	All	All
979	GUY	LAC	999	1	999	1990	1.58807018929399	0.318610445712146	3.39583248955494	Female	All	All
980	GUY	LAC	999	1	999	2005	0.954051710551315	0.189953122016029	2.02958318761648	Female	All	All
981	GUY	LAC	999	1	999	2018	1.03816227534198	0.207108119945971	2.22016858242509	Female	All	All
982	HND	LAC	999	0	999	1990	0.74935853524027	0.157730873728188	1.48690989018367	Male	All	All
983	HND	LAC	999	0	999	2005	0.894258780249456	0.189096716559056	1.76807635549224	Male	All	All
984	HND	LAC	999	0	999	2018	1.32240084999641	0.278978584285388	2.63653046864026	Male	All	All
985	HND	LAC	999	1	999	1990	0.682039666223238	0.138496456017396	1.30032852222846	Female	All	All
986	HND	LAC	999	1	999	2005	0.807405510568944	0.164942486209701	1.54199224519948	Female	All	All
987	HND	LAC	999	1	999	2018	1.1923421998041	0.242351399249142	2.2692181653289	Female	All	All
988	HRV	FSU	999	0	999	1990	-0.174971853156371	-0.485813050728468	0.11806215840715	Male	All	All
989	HRV	FSU	999	0	999	2005	-0.221328428457874	-0.616073961069379	0.14909647210244	Male	All	All
990	HRV	FSU	999	0	999	2018	-0.178569491361848	-0.495978424748847	0.120976121903592	Male	All	All
991	HRV	FSU	999	1	999	1990	-0.154418278004753	-0.430243851717048	0.104379691064928	Female	All	All
992	HRV	FSU	999	1	999	2005	-0.195306955527041	-0.542012251678323	0.130626108203432	Female	All	All
993	HRV	FSU	999	1	999	2018	-0.157602536380611	-0.437195855532129	0.106252091328163	Female	All	All
994	HTI	LAC	999	0	999	1990	0.415985764068742	0.0787744757458056	0.88379670180798	Male	All	All
995	HTI	LAC	999	0	999	2005	0.818447580182552	0.156637553360732	1.72552452844006	Male	All	All
996	HTI	LAC	999	0	999	2018	0.41571555214281	0.0787546149980452	0.883062057677117	Male	All	All
997	HTI	LAC	999	1	999	1990	0.406296285369415	0.0817354455453895	0.875292994188935	Female	All	All
998	HTI	LAC	999	1	999	2005	0.796115813984282	0.15998374827521	1.72194395354777	Female	All	All
999	HTI	LAC	999	1	999	2018	0.403717776389137	0.0811859230522141	0.870238635460738	Female	All	All
1000	HUN	FSU	999	0	999	1990	-0.229537785296619	-0.625215826976508	0.156196618360526	Male	All	All
1001	HUN	FSU	999	0	999	2005	-0.187433450719063	-0.514778907563726	0.126443512402457	Male	All	All
1002	HUN	FSU	999	0	999	2018	-0.175006487311314	-0.475643925350371	0.1204912415602	Male	All	All
1003	HUN	FSU	999	1	999	1990	-0.1934708366759	-0.533974338997206	0.127346114854147	Female	All	All
1004	HUN	FSU	999	1	999	2005	-0.156592312558905	-0.430855154035266	0.102335748695175	Female	All	All
1005	HUN	FSU	999	1	999	2018	-0.145653414071329	-0.40236963137791	0.0963244293320863	Female	All	All
1006	IDN	Asia	999	0	999	1990	0.0208611135423871	-0.0176839325733272	0.0656818849356206	Male	All	All
1007	IDN	Asia	999	0	999	2005	0.0313290355279195	-0.0268901218520397	0.0984822466657427	Male	All	All
1008	IDN	Asia	999	0	999	2018	0.0386641740039612	-0.0331741931845856	0.122270109829692	Male	All	All
1009	IDN	Asia	999	1	999	1990	0.0186291781409774	-0.0165794836126031	0.0576341853011976	Female	All	All
1010	IDN	Asia	999	1	999	2005	0.0281657047729354	-0.0247845339497743	0.0873989532156718	Female	All	All
1011	IDN	Asia	999	1	999	2018	0.0347177289725748	-0.0304116294643848	0.107995979117769	Female	All	All
1012	IND	SAARC	999	0	999	1990	0.331337662595908	0.167570595425605	0.636740864441189	Male	All	All
1013	IND	SAARC	999	0	999	2005	0.392611151649982	0.203748982277198	0.733633004972351	Male	All	All
1014	IND	SAARC	999	0	999	2018	0.35575678417146	0.179777398344655	0.680777728357923	Male	All	All
1015	IND	SAARC	999	1	999	1990	0.235364597405469	0.116751195561691	0.445740990101331	Female	All	All
1016	IND	SAARC	999	1	999	2005	0.27706628034558	0.144777523209194	0.52029275544923	Female	All	All
1017	IND	SAARC	999	1	999	2018	0.251558848827909	0.124770449921687	0.478578441549577	Female	All	All
1018	IRL	HIC	999	0	999	1990	-0.191072766583408	-0.467226635910814	0.0584203007469476	Male	All	All
1019	IRL	HIC	999	0	999	2005	-0.146248211130546	-0.358653131795115	0.0448090319099266	Male	All	All
1020	IRL	HIC	999	0	999	2018	-0.157285096040835	-0.384391975291542	0.0480302102603302	Male	All	All
1021	IRL	HIC	999	1	999	1990	-0.172840832329064	-0.414636850896778	0.0526279089065617	Female	All	All
1022	IRL	HIC	999	1	999	2005	-0.133671467469576	-0.31917196435636	0.040115119695872	Female	All	All
1023	IRL	HIC	999	1	999	2018	-0.144563919838667	-0.345667685638869	0.0438452201122435	Female	All	All
1024	IRN	MENA	999	0	999	1990	-0.409614728424899	-0.816338808515859	-0.0494859675497052	Male	All	All
1025	IRN	MENA	999	0	999	2005	-0.417923820315165	-0.834395094721903	-0.0503070424452028	Male	All	All
1026	IRN	MENA	999	0	999	2018	-0.402005083502589	-0.805795155492798	-0.0491933590683746	Male	All	All
1027	IRN	MENA	999	1	999	1990	-0.391210964653089	-0.788376300735307	-0.0477954091736927	Female	All	All
1028	IRN	MENA	999	1	999	2005	-0.398342177972014	-0.801711328097927	-0.0481502020524371	Female	All	All
1029	IRN	MENA	999	1	999	2018	-0.383342635686979	-0.770043437476395	-0.0471251797287375	Female	All	All
1030	IRQ	MENA	999	0	999	1990	-0.903058698950048	-2.01957865300559	-0.10939421151453	Male	All	All
1031	IRQ	MENA	999	0	999	2005	-0.858605753429262	-1.92967564518375	-0.105069159727515	Male	All	All
1032	IRQ	MENA	999	0	999	2018	-0.76433528735227	-1.71756463324203	-0.0928376514896766	Male	All	All
1033	IRQ	MENA	999	1	999	1990	-0.871408839091831	-1.98322536905986	-0.105751005833761	Female	All	All
1034	IRQ	MENA	999	1	999	2005	-0.816813577804548	-1.86203366540762	-0.0992110694537698	Female	All	All
1035	IRQ	MENA	999	1	999	2018	-0.729003436675117	-1.65619562490038	-0.0875499934124891	Female	All	All
1036	ISL	HIC	999	0	999	1990	-0.177850274499893	-0.431520499842081	0.0541693716277206	Male	All	All
1037	ISL	HIC	999	0	999	2005	-0.149925481503897	-0.36366703466166	0.0463975119724298	Male	All	All
1038	ISL	HIC	999	0	999	2018	-0.190063464561376	-0.465500663079786	0.0569604633190988	Male	All	All
1039	ISL	HIC	999	1	999	1990	-0.153037101898682	-0.379511079371353	0.0471702503141036	Female	All	All
1040	ISL	HIC	999	1	999	2005	-0.129319406183601	-0.321772917380015	0.0404683710051202	Female	All	All
1041	ISL	HIC	999	1	999	2018	-0.164743209833294	-0.410653183448181	0.0515386817754028	Female	All	All
1042	ISR	MENA	999	0	999	1990	-1.00263697354992	-2.02963246729804	-0.127989307073288	Male	All	All
1043	ISR	MENA	999	0	999	2005	-0.590085086025569	-1.2011360257141	-0.0738069667846423	Male	All	All
1044	ISR	MENA	999	0	999	2018	-0.636546879718524	-1.29773886645756	-0.0809229828856314	Male	All	All
1045	ISR	MENA	999	1	999	1990	-0.995738252775835	-2.00123966391691	-0.11934660140413	Female	All	All
1046	ISR	MENA	999	1	999	2005	-0.578019830403778	-1.17827048616136	-0.0694962767827274	Female	All	All
1047	ISR	MENA	999	1	999	2018	-0.626881936092323	-1.27237463006129	-0.07588628191325	Female	All	All
1048	ITA	HIC	999	0	999	1990	-0.085024041349725	-0.198556087926935	0.025090431009688	Male	All	All
1049	ITA	HIC	999	0	999	2005	-0.0820651814816028	-0.192048367927306	0.0244137238093349	Male	All	All
1050	ITA	HIC	999	0	999	2018	-0.0792960179913222	-0.185011482945854	0.023467379883723	Male	All	All
1051	ITA	HIC	999	1	999	1990	-0.067514328632327	-0.156869499084575	0.0211327140683012	Female	All	All
1052	ITA	HIC	999	1	999	2005	-0.065169427865998	-0.151820426878253	0.0202850014882067	Female	All	All
1053	ITA	HIC	999	1	999	2018	-0.063045797266252	-0.146899483343993	0.0196853112027594	Female	All	All
1054	JAM	LAC	999	0	999	1990	1.35507073271542	0.268553208534426	2.61704873083746	Male	All	All
1055	JAM	LAC	999	0	999	2005	1.35898442013085	0.276279952984232	2.63073498055321	Male	All	All
1056	JAM	LAC	999	0	999	2018	1.15706568711503	0.230645656053277	2.2395276531633	Male	All	All
1057	JAM	LAC	999	1	999	1990	1.38660642914514	0.282995430983045	2.70739207021829	Female	All	All
1058	JAM	LAC	999	1	999	2005	1.39241148954449	0.288372983076556	2.70245210080119	Female	All	All
1059	JAM	LAC	999	1	999	2018	1.18154802638282	0.240431653783541	2.30779963102409	Female	All	All
1060	JOR	MENA	999	0	999	1990	-0.937889865176222	-1.94687315793855	-0.113110565428001	Male	All	All
1061	JOR	MENA	999	0	999	2005	-1.50721641750565	-3.1398245114155	-0.183125481304629	Male	All	All
1062	JOR	MENA	999	0	999	2018	-1.02668079479721	-2.13644620439916	-0.123271138447594	Male	All	All
1063	JOR	MENA	999	1	999	1990	-0.980560395255988	-2.04322563619222	-0.117995303404617	Female	All	All
1064	JOR	MENA	999	1	999	2005	-1.6096030259049	-3.35208435823022	-0.193522201895434	Female	All	All
1065	JOR	MENA	999	1	999	2018	-1.09754246869198	-2.29188374600438	-0.132606129106077	Female	All	All
1066	JPN	Asia	999	0	999	1990	0.112512602997447	-0.104658274411912	0.321966961639722	Male	All	All
1067	JPN	Asia	999	0	999	2005	0.0969251774854468	-0.0900022784623964	0.279376195213918	Male	All	All
1068	JPN	Asia	999	0	999	2018	0.0829483890358431	-0.0761229145849806	0.240375470609717	Male	All	All
1069	JPN	Asia	999	1	999	1990	0.0921993334304197	-0.0867386944821726	0.265023202976847	Female	All	All
1070	JPN	Asia	999	1	999	2005	0.0790745771533859	-0.0743670452561831	0.227260959831167	Female	All	All
1071	JPN	Asia	999	1	999	2018	0.0674779534347101	-0.063565832016775	0.194837983006546	Female	All	All
1072	KAZ	FSU	999	0	999	1990	-0.0655214235665343	-0.53509315181281	0.381075178953528	Male	All	All
1073	KAZ	FSU	999	0	999	2005	-0.238601147190415	-2.18585439222122	1.65400080110204	Male	All	All
1074	KAZ	FSU	999	0	999	2018	-0.133293463794615	-0.893035878459327	0.569801601873061	Male	All	All
1075	KAZ	FSU	999	1	999	1990	-0.0600348552968952	-0.431005090771258	0.30981064615129	Female	All	All
1076	KAZ	FSU	999	1	999	2005	-0.189239394052845	-1.84327786499166	1.41185221054026	Female	All	All
1077	KAZ	FSU	999	1	999	2018	-0.113008617257494	-0.755337191140835	0.482080921342302	Female	All	All
1078	KEN	SSA	999	0	999	1990	0.928533040092972	0.411847507418653	1.88989274898498	Male	All	All
1079	KEN	SSA	999	0	999	2005	0.730289769632415	0.322395677407922	1.47883483407262	Male	All	All
1080	KEN	SSA	999	0	999	2018	0.516978061618686	0.228662858274712	1.04884614512077	Male	All	All
1081	KEN	SSA	999	1	999	1990	0.770046444596686	0.356909978025519	1.47810755191528	Female	All	All
1082	KEN	SSA	999	1	999	2005	0.599697206452238	0.279461082785946	1.1451432609436	Female	All	All
1083	KEN	SSA	999	1	999	2018	0.423782287994536	0.196600668836338	0.815886128064988	Female	All	All
1084	KGZ	FSU	999	0	999	1990	-0.306604800236324	-2.53758402442795	1.71583853755799	Male	All	All
1085	KGZ	FSU	999	0	999	2005	-0.205828113995985	-1.72049745127373	1.22216831558254	Male	All	All
1086	KGZ	FSU	999	0	999	2018	-0.423970952449552	-3.02642473754119	2.01346987720948	Male	All	All
1087	KGZ	FSU	999	1	999	1990	-0.286067822200436	-2.11119298895925	1.38082644176088	Female	All	All
1088	KGZ	FSU	999	1	999	2005	-0.161359319737755	-1.50522628119171	1.09124849512768	Female	All	All
1089	KGZ	FSU	999	1	999	2018	-0.326930607690496	-2.66313109464972	1.77797222949088	Female	All	All
1090	KHM	Asia	999	0	999	1990	0.00476867799824528	-0.00436993925732698	0.0160880657386512	Male	All	All
1091	KHM	Asia	999	0	999	2005	0.107146360127904	-0.097858770922625	0.332540680763395	Male	All	All
1092	KHM	Asia	999	0	999	2018	0.182788115186448	-0.166128753214781	0.570371555405863	Male	All	All
1093	KHM	Asia	999	1	999	1990	0.00412815539379573	-0.00379556137454024	0.0134789232039469	Female	All	All
1094	KHM	Asia	999	1	999	2005	0.087445120866921	-0.0802917196634468	0.264767532121519	Female	All	All
1095	KHM	Asia	999	1	999	2018	0.148933767095948	-0.13702481351568	0.448354842805198	Female	All	All
1096	KIR	Asia	999	0	999	1990	0.0445284871819177	-0.0398604635203177	0.145308730757152	Male	All	All
1097	KIR	Asia	999	0	999	2005	0.0883071701636069	-0.0791153436269673	0.287487796211276	Male	All	All
1098	KIR	Asia	999	0	999	2018	0.0856409583691306	-0.0764737611471948	0.279320597154581	Male	All	All
1099	KIR	Asia	999	1	999	1990	0.0398781550682911	-0.0373796167481088	0.133391479311458	Female	All	All
1100	KIR	Asia	999	1	999	2005	0.0789023880593714	-0.0738380638593331	0.259393395032238	Female	All	All
1101	KIR	Asia	999	1	999	2018	0.0752667952771113	-0.0703236003523589	0.247460175017081	Female	All	All
1102	KOR	Asia	999	0	999	1990	0.0515769026905746	-0.0476577892273258	0.149830162282853	Male	All	All
1103	KOR	Asia	999	0	999	2005	0.0483087303328097	-0.0446278754117617	0.140785461392725	Male	All	All
1104	KOR	Asia	999	0	999	2018	0.0436688996081415	-0.0403429636218532	0.126749049639854	Male	All	All
1105	KOR	Asia	999	1	999	1990	0.0343469159121968	-0.031667854805929	0.0992780457985629	Female	All	All
1106	KOR	Asia	999	1	999	2005	0.0322484397526192	-0.0294049862901397	0.0937305629077577	Female	All	All
1107	KOR	Asia	999	1	999	2018	0.0287398147598921	-0.0263427512797725	0.0832386934481464	Female	All	All
1108	KWT	MENA	999	0	999	1990	-0.587758353700565	-1.37808629367236	-0.0660418268506476	Male	All	All
1111	KWT	MENA	999	1	999	1990	-0.610228022982189	-1.46156439813326	-0.0739236181136444	Female	All	All
1114	LAO	Asia	999	0	999	1990	0.0202819832406075	-0.0181623242801599	0.0647541590869367	Male	All	All
1115	LAO	Asia	999	0	999	2005	0.047209124162046	-0.0434929651841536	0.146268807851433	Male	All	All
1116	LAO	Asia	999	0	999	2018	0.061909894477856	-0.0565170632131794	0.191243050470765	Male	All	All
1117	LAO	Asia	999	1	999	1990	0.0182105897950474	-0.0165143409602216	0.0579225077132141	Female	All	All
1118	LAO	Asia	999	1	999	2005	0.042484352781902	-0.0383942279451397	0.131949478188818	Female	All	All
1119	LAO	Asia	999	1	999	2018	0.056316288973704	-0.0504269791409657	0.174102020864692	Female	All	All
1120	LBN	MENA	999	0	999	1990	-1.18610614473273	-2.41386273681136	-0.1414886600665	Male	All	All
1121	LBN	MENA	999	0	999	2005	-0.718057646474339	-1.47985657359632	-0.0857159206873044	Male	All	All
1122	LBN	MENA	999	0	999	2018	-1.07844671045119	-2.19790134157128	-0.128675114583292	Male	All	All
1123	LBN	MENA	999	1	999	1990	-0.846913548048637	-1.74290035381444	-0.107427958077531	Female	All	All
1124	LBN	MENA	999	1	999	2005	-0.538260835288653	-1.11154571530708	-0.0673591080156052	Female	All	All
1125	LBN	MENA	999	1	999	2018	-0.803504711503036	-1.65554856878975	-0.101920196453969	Female	All	All
1126	LBR	SSA	999	0	999	1990	1.00221671180043	-0.027010633886976	2.589802942916	Male	All	All
1127	LBR	SSA	999	0	999	2005	1.8038371208254	0.029960372853596	4.49102747493448	Male	All	All
1128	LBR	SSA	999	0	999	2018	4.23134260609085	-0.25365163082033	9.66640153981056	Male	All	All
1129	LBR	SSA	999	1	999	1990	0.950838628863859	-0.0271200703255519	2.46476145478844	Female	All	All
1130	LBR	SSA	999	1	999	2005	1.67462415975255	-0.0444486550126206	4.26358008681431	Female	All	All
1131	LBR	SSA	999	1	999	2018	4.01166338330431	-0.213779464033349	9.37612004974891	Female	All	All
1132	LBY	MENA	999	0	999	1990	-0.718693854444508	-3.60159449114311	1.84059310441366	Male	All	All
1133	LBY	MENA	999	0	999	2005	-0.954408822977766	-4.34684714375629	2.10990720335184	Male	All	All
1134	LBY	MENA	999	0	999	2018	-0.808348644972694	-3.79141985668082	1.66028538617635	Male	All	All
1135	LBY	MENA	999	1	999	1990	-0.704950377715089	-3.7878971365583	1.94745175948262	Female	All	All
1136	LBY	MENA	999	1	999	2005	-0.969488122793863	-4.43086882753948	2.32078791795412	Female	All	All
1137	LBY	MENA	999	1	999	2018	-0.826691095686157	-3.76102636287976	1.69108570530285	Female	All	All
1138	LCA	LAC	999	0	999	1990	1.24423301176281	-2.82549861406665	5.27205138555855	Male	All	All
1139	LCA	LAC	999	0	999	2005	1.15679888044679	-2.43129241838183	5.0062797530327	Male	All	All
1140	LCA	LAC	999	0	999	2018	1.10653184324917	-2.30667337570251	4.56501686867016	Male	All	All
1141	LCA	LAC	999	1	999	1990	1.18202174699377	-2.6807503833645	5.25149145501609	Female	All	All
1142	LCA	LAC	999	1	999	2005	1.0805402925498	-2.64451162027606	4.92890849778218	Female	All	All
1143	LCA	LAC	999	1	999	2018	1.12372286988867	-2.13123811396326	4.58364866204605	Female	All	All
1144	LKA	SAARC	999	0	999	1990	6.05835322822306	3.56367084429506	10.1508181463995	Male	All	All
1145	LKA	SAARC	999	0	999	2005	16.5042628724573	9.78545871016633	25.1151358109123	Male	All	All
1146	LKA	SAARC	999	0	999	2018	13.4320599727044	7.87141829834693	21.633911565586	Male	All	All
1147	LKA	SAARC	999	1	999	1990	5.94484724819423	3.46323157023656	9.71036903972947	Female	All	All
1148	LKA	SAARC	999	1	999	2005	16.0503566270081	9.39424061771548	24.0289731016399	Female	All	All
1149	LKA	SAARC	999	1	999	2018	12.9702251587165	7.60012194599048	20.5642667362278	Female	All	All
1150	LSO	SSA	999	0	999	1990	2.597687853797	-0.106203965641983	6.14698451015952	Male	All	All
1151	LSO	SSA	999	0	999	2005	3.09051489423687	0.114459582393514	7.00389011109786	Male	All	All
1152	LSO	SSA	999	0	999	2018	6.07046648318194	0.0284570680083538	12.5765934701415	Male	All	All
1153	LSO	SSA	999	1	999	1990	2.43784851056565	-0.0785530767096694	5.87181523235375	Female	All	All
1154	LSO	SSA	999	1	999	2005	2.89323892379618	-0.0136833982235833	6.68660804951778	Female	All	All
1155	LSO	SSA	999	1	999	2018	5.56184631077907	0.000452767863098407	11.7734017087879	Female	All	All
1156	LTU	FSU	999	0	999	1990	-0.103989555253866	-0.284324543803245	0.0695754921213552	Male	All	All
1157	LTU	FSU	999	0	999	2005	-0.1217363713068	-0.334055075402882	0.0809626832082165	Male	All	All
1158	LTU	FSU	999	0	999	2018	-0.118959527083723	-0.328640318110282	0.0792647402761492	Male	All	All
1159	LTU	FSU	999	1	999	1990	-0.0845762507395	-0.234753134503478	0.0562476599215863	Female	All	All
1160	LTU	FSU	999	1	999	2005	-0.0981553424172266	-0.274890687661051	0.064544289557979	Female	All	All
1161	LTU	FSU	999	1	999	2018	-0.0941782603835484	-0.26179959987861	0.0614792324076839	Female	All	All
1162	LUX	HIC	999	0	999	1990	-0.146579380283973	-0.370896375735097	0.0450021166006137	Male	All	All
1163	LUX	HIC	999	0	999	2005	-0.161886987727387	-0.408614686782145	0.0492396323302435	Male	All	All
1164	LUX	HIC	999	0	999	2018	-0.171712105462483	-0.431986691054625	0.0516011877659871	Male	All	All
1165	LUX	HIC	999	1	999	1990	-0.123815128703461	-0.312021338666072	0.0372861588609536	Female	All	All
1166	LUX	HIC	999	1	999	2005	-0.13910594106626	-0.35339205252161	0.0420596522530089	Female	All	All
1167	LUX	HIC	999	1	999	2018	-0.15011787434712	-0.381125554509848	0.0455712225169601	Female	All	All
1168	LVA	FSU	999	0	999	1990	-0.117223856603079	-0.321630672585214	0.0773531125114992	Male	All	All
1169	LVA	FSU	999	0	999	2005	-0.110279650139922	-0.302362246563702	0.072614967218625	Male	All	All
1170	LVA	FSU	999	0	999	2018	-0.105428117390163	-0.289555292845306	0.0696733905484802	Male	All	All
1171	LVA	FSU	999	1	999	1990	-0.0915083953686242	-0.250742619560405	0.0619382849883806	Female	All	All
1172	LVA	FSU	999	1	999	2005	-0.085638783475954	-0.235179732749843	0.0575039545211548	Female	All	All
1173	LVA	FSU	999	1	999	2018	-0.0818897233189198	-0.224466263195104	0.0553814783053028	Female	All	All
1174	MAR	MENA	999	0	999	1990	-0.602587600189101	-1.28662953144614	-0.0683346186839581	Male	All	All
1175	MAR	MENA	999	0	999	2005	-0.702480023978052	-1.51634112397702	-0.0808394224645282	Male	All	All
1176	MAR	MENA	999	0	999	2018	-0.676954565980339	-1.4616000861922	-0.0776379290719758	Male	All	All
1177	MAR	MENA	999	1	999	1990	-0.588535139098194	-1.30215796244375	-0.074382459832879	Female	All	All
1178	MAR	MENA	999	1	999	2005	-0.702881729027242	-1.54919231913681	-0.0882380312649685	Female	All	All
1179	MAR	MENA	999	1	999	2018	-0.667661621637528	-1.47835613242568	-0.0837013450066669	Female	All	All
1180	MDA	FSU	999	0	999	1990	-0.127779580667163	-0.970921872255327	0.666126482334052	Male	All	All
1181	MDA	FSU	999	0	999	2005	-0.202285871998675	-1.64515352025919	1.17263805767896	Male	All	All
1182	MDA	FSU	999	0	999	2018	-0.058500715854752	-0.382309734297734	0.263252974658209	Male	All	All
1183	MDA	FSU	999	1	999	1990	-0.130070163086488	-0.870865446456585	0.545491397452944	Female	All	All
1184	MDA	FSU	999	1	999	2005	-0.158076855913337	-1.41517812984082	0.922438578811867	Female	All	All
1185	MDA	FSU	999	1	999	2018	-0.0513200263594911	-0.33275281669758	0.21474285431654	Female	All	All
1186	MDG	SSA	999	0	999	1990	2.88238035348736	-0.329566628612907	7.22332005618476	Male	All	All
1187	MDG	SSA	999	0	999	2005	1.98873337186098	-0.0784257287028266	5.01173935782177	Male	All	All
1188	MDG	SSA	999	0	999	2018	2.33104919918463	-0.266551178254379	5.85727694306149	Male	All	All
1189	MDG	SSA	999	1	999	1990	2.70505721797392	-0.354868049216354	7.09018239100988	Female	All	All
1190	MDG	SSA	999	1	999	2005	1.87540756987748	-0.0874988028974984	4.77156487100262	Female	All	All
1191	MDG	SSA	999	1	999	2018	2.22991566752775	-0.206511410242038	5.6708666458998	Female	All	All
1192	MDV	SAARC	999	0	999	1990	14.9819057263698	8.16072101340714	23.5415726674131	Male	All	All
1193	MDV	SAARC	999	0	999	2005	10.230086044129	5.38436278690367	19.3129689745752	Male	All	All
1194	MDV	SAARC	999	0	999	2018	4.8729027637904	2.57333306445245	9.39249897291444	Male	All	All
1195	MDV	SAARC	999	1	999	1990	14.6241719940278	7.77064140809052	22.7503867819128	Female	All	All
1196	MDV	SAARC	999	1	999	2005	9.61862995190311	5.04968230120129	17.7655537762084	Female	All	All
1197	MDV	SAARC	999	1	999	2018	4.34944089072286	2.22820054718772	8.19760204681274	Female	All	All
1198	MEX	LAC	999	0	999	1990	1.3047842744849	0.279277868555495	2.38071840230717	Male	All	All
1199	MEX	LAC	999	0	999	2005	1.23432009742013	0.262889866339276	2.2264732504976	Male	All	All
1200	MEX	LAC	999	0	999	2018	1.18635369722295	0.254363584589263	2.15897389116202	Male	All	All
1201	MEX	LAC	999	1	999	1990	1.13958647436722	0.240458780587303	2.07183688109178	Female	All	All
1202	MEX	LAC	999	1	999	2005	1.07390304761441	0.229738387407175	1.94631910170525	Female	All	All
1203	MEX	LAC	999	1	999	2018	1.02890706988273	0.221582873807361	1.86777614226134	Female	All	All
1204	MHL	Asia	999	0	999	1990	0.0483042679148399	-0.57755782972681	0.715222934461101	Male	All	All
1205	MHL	Asia	999	0	999	2005	0.120784581050296	-1.39665604880583	1.74871592303319	Male	All	All
1206	MHL	Asia	999	0	999	2018	0.135778100085041	-1.29631844347556	1.6113647821602	Male	All	All
1207	MHL	Asia	999	1	999	1990	0.0478001980303992	-0.580710423539315	0.703523548793891	Female	All	All
1208	MHL	Asia	999	1	999	2005	0.128215060319465	-1.43224452580184	1.71944878145462	Female	All	All
1209	MHL	Asia	999	1	999	2018	0.107772418615445	-1.23471999369001	1.48296059431754	Female	All	All
1210	MKD	FSU	999	0	999	1990	-0.0853652376356516	-0.239128536780032	0.0564590179676798	Male	All	All
1211	MKD	FSU	999	0	999	2005	-0.244525308642841	-0.682946927926064	0.159920131554073	Male	All	All
1212	MKD	FSU	999	0	999	2018	-0.544531416413306	-1.5315232109925	0.35575495932877	Male	All	All
1213	MKD	FSU	999	1	999	1990	-0.0810835465100569	-0.224667089312452	0.0548015413321621	Female	All	All
1214	MKD	FSU	999	1	999	2005	-0.227460682434867	-0.632091288165129	0.152843381579006	Female	All	All
1215	MKD	FSU	999	1	999	2018	-0.504925662722335	-1.40721776204727	0.34391035136352	Female	All	All
1216	MLI	SSA	999	0	999	1990	0.805415721538383	-0.263528091368498	2.38935364519317	Male	All	All
1217	MLI	SSA	999	0	999	2005	2.21034534053859	-0.484420168087819	6.41137476301613	Male	All	All
1218	MLI	SSA	999	0	999	2018	1.1127747939886	-0.375739442564422	3.35764485142045	Male	All	All
1219	MLI	SSA	999	1	999	1990	0.77033702319921	-0.284418041758642	2.31290999540702	Female	All	All
1220	MLI	SSA	999	1	999	2005	2.0887902303593	-0.523890695681686	5.85589357144443	Female	All	All
1221	MLI	SSA	999	1	999	2018	1.03551728902298	-0.421559732174008	3.21894641607991	Female	All	All
1222	MLT	HIC	999	0	999	1990	-0.197316533890423	-0.505838763305419	0.0605047857680609	Male	All	All
1223	MLT	HIC	999	0	999	2005	-0.25642511857461	-0.653080005615069	0.0784243503664109	Male	All	All
1224	MLT	HIC	999	0	999	2018	-0.30841093949623	-0.789275852156923	0.0943153248586246	Male	All	All
1225	MLT	HIC	999	1	999	1990	-0.17166718114103	-0.439535118018456	0.052147248953169	Female	All	All
1226	MLT	HIC	999	1	999	2005	-0.223125640178127	-0.571576090640722	0.0685794556483851	Female	All	All
1227	MLT	HIC	999	1	999	2018	-0.268344702432117	-0.686394318862718	0.0819061241941935	Female	All	All
1228	MMR	Asia	999	0	999	1990	0.0194173084460815	-0.253303907862912	0.336904269054115	Male	All	All
1229	MMR	Asia	999	0	999	2005	0.0847864989513218	-1.06263843998392	1.26701278935479	Male	All	All
1230	MMR	Asia	999	0	999	2018	0.131181218142147	-1.56326767777947	1.86219383901509	Male	All	All
1231	MMR	Asia	999	1	999	1990	0.0189692991236748	-0.238103163587208	0.287501058841528	Female	All	All
1232	MMR	Asia	999	1	999	2005	0.0773076794726714	-0.965632396304407	1.13692426762725	Female	All	All
1233	MMR	Asia	999	1	999	2018	0.10117905988007	-1.38817807846452	1.66226716159631	Female	All	All
1234	MNE	FSU	999	0	999	1990	-0.106775811820287	-0.419039699957891	0.0817326513591524	Male	All	All
1235	MNE	FSU	999	0	999	2005	-0.116836410282622	-0.462465042066181	0.0896055587106552	Male	All	All
1236	MNE	FSU	999	0	999	2018	-0.161835789119002	-0.638855835464258	0.124660284984685	Male	All	All
1237	MNE	FSU	999	1	999	1990	-0.0907419160108786	-0.361086787216388	0.0664508704110613	Female	All	All
1238	MNE	FSU	999	1	999	2005	-0.10122898577996	-0.403060070758525	0.0721468176684911	Female	All	All
1239	MNE	FSU	999	1	999	2018	-0.138391399932937	-0.547645244944137	0.100230891713347	Female	All	All
1240	MNG	FSU	999	0	999	1990	-0.346518450198446	-1.0492463371477	0.238073508908835	Male	All	All
1241	MNG	FSU	999	0	999	2005	-0.296065538773954	-0.890121369182758	0.20199533639634	Male	All	All
1242	MNG	FSU	999	0	999	2018	-0.282464834212421	-0.849886074244561	0.193262693100907	Male	All	All
1243	MNG	FSU	999	1	999	1990	-0.311827546185807	-0.952165703448887	0.216835565355365	Female	All	All
1244	MNG	FSU	999	1	999	2005	-0.263620566236647	-0.811064898231617	0.181346726364858	Female	All	All
1245	MNG	FSU	999	1	999	2018	-0.249957331471966	-0.762750069153524	0.172239944847702	Female	All	All
1246	MOZ	SSA	999	0	999	1990	0.747881894442895	0.333395196170369	1.5136294136167	Male	All	All
1247	MOZ	SSA	999	0	999	2005	1.14703915080287	0.513311141523407	2.25021324532115	Male	All	All
1248	MOZ	SSA	999	0	999	2018	1.31424234476913	0.588175926062464	2.6136089331687	Male	All	All
1249	MOZ	SSA	999	1	999	1990	0.675256708366472	0.317358930635406	1.35359327447189	Female	All	All
1250	MOZ	SSA	999	1	999	2005	1.02965293347296	0.487652775778677	1.99271012375398	Female	All	All
1251	MOZ	SSA	999	1	999	2018	1.17237045147297	0.543686809718786	2.28350227952592	Female	All	All
1252	MRT	SSA	999	0	999	1990	1.71251443453538	0.812789160416758	3.18857166573177	Male	All	All
1253	MRT	SSA	999	0	999	2005	3.67380818580698	1.74729531200992	6.85650034898996	Male	All	All
1254	MRT	SSA	999	0	999	2018	4.8123013778675	2.24991718316042	8.99058196049109	Male	All	All
1255	MRT	SSA	999	1	999	1990	1.68770151807566	0.806050190876379	3.19111420983574	Female	All	All
1256	MRT	SSA	999	1	999	2005	3.61662860790354	1.72804952482185	6.74737468293403	Female	All	All
1257	MRT	SSA	999	1	999	2018	4.7201723272871	2.237480654091	8.89009904552359	Female	All	All
1258	MUS	SSA	999	0	999	1990	7.58163236045887	3.8297028511641	11.9900711995778	Male	All	All
1259	MUS	SSA	999	0	999	2005	8.09311433580762	4.14782324622847	12.5606791743357	Male	All	All
1260	MUS	SSA	999	0	999	2018	8.34511635086174	4.40443030311863	12.5128081297754	Male	All	All
1261	MUS	SSA	999	1	999	1990	7.72731752238693	3.85720760629756	12.1291317531436	Female	All	All
1262	MUS	SSA	999	1	999	2005	7.76699635244004	3.94986257363772	12.2308759477627	Female	All	All
1263	MUS	SSA	999	1	999	2018	8.24889694585895	4.29592085267887	12.3270042914301	Female	All	All
1264	MWI	SSA	999	0	999	1990	1.36542889145554	0.628478138388145	2.53689358375566	Male	All	All
1265	MWI	SSA	999	0	999	2005	1.29655337201673	0.603845342390226	2.39793453767071	Male	All	All
1266	MWI	SSA	999	0	999	2018	0.674274637796214	0.313037872363567	1.25879077269559	Male	All	All
1267	MWI	SSA	999	1	999	1990	1.30202162335563	0.593930324132649	2.41433229099001	Female	All	All
1268	MWI	SSA	999	1	999	2005	1.23017682205856	0.563282191683431	2.25696985002202	Female	All	All
1269	MWI	SSA	999	1	999	2018	0.639888544723996	0.293801630585662	1.18712427637384	Female	All	All
1270	MYS	Asia	999	0	999	1990	0.0926847940157322	-0.080744175240402	0.283705507057652	Male	All	All
1271	MYS	Asia	999	0	999	2005	0.0853745596450278	-0.0749327577811956	0.261064963025956	Male	All	All
1272	MYS	Asia	999	0	999	2018	0.0913969257488282	-0.0797789015803504	0.281106638190196	Male	All	All
1273	MYS	Asia	999	1	999	1990	0.0839798202135448	-0.0748155514907504	0.252080164676101	Female	All	All
1274	MYS	Asia	999	1	999	2005	0.0773772682161149	-0.0690302507503193	0.231872728408341	Female	All	All
1275	MYS	Asia	999	1	999	2018	0.0823279046938448	-0.0727248424383016	0.247528300599848	Female	All	All
1276	NAM	SSA	999	0	999	1990	7.95840698778452	3.96590383329099	12.4148249772106	Male	All	All
1277	NAM	SSA	999	0	999	2005	6.46700988616	3.1396716728132	11.1557805674025	Male	All	All
1278	NAM	SSA	999	0	999	2018	6.87976382752464	3.32972296512704	11.5794399046677	Male	All	All
1279	NAM	SSA	999	1	999	1990	7.69206811017194	3.83566988424643	12.140666673032	Female	All	All
1280	NAM	SSA	999	1	999	2005	6.11870375869754	3.00578393272277	10.7177836359104	Female	All	All
1281	NAM	SSA	999	1	999	2018	6.47578269239839	3.17261110795698	11.1158732281756	Female	All	All
1282	NER	SSA	999	0	999	1990	0.917022028644069	-0.283343332780694	2.75661178170245	Male	All	All
1283	NER	SSA	999	0	999	2005	1.66829979939049	-0.311839481044851	4.51355333923367	Male	All	All
1284	NER	SSA	999	0	999	2018	7.01749998174831e-05	-2.3308996083138e-05	0.000260129169902184	Male	All	All
1285	NER	SSA	999	1	999	1990	0.870432919639625	-0.292174573877218	2.66371281529635	Female	All	All
1286	NER	SSA	999	1	999	2005	1.61895158498558	-0.379264710233321	4.7314779382644	Female	All	All
1287	NER	SSA	999	1	999	2018	6.50392519269649e-05	-2.71105234864459e-05	0.000253692237677621	Female	All	All
1288	NGA	SSA	999	0	999	1990	0.238911234663943	-0.0266174988004239	0.626799594340657	Male	All	All
1289	NGA	SSA	999	0	999	2005	2.24424478151406	0.000869024662942661	5.49266978691685	Male	All	All
1290	NGA	SSA	999	0	999	2018	2.14463593996819	-0.173554817662437	5.61758764626238	Male	All	All
1291	NGA	SSA	999	1	999	1990	0.226832699584066	-0.029323413886794	0.599186450826552	Female	All	All
1292	NGA	SSA	999	1	999	2005	2.11736373251797	-0.124121463403779	5.2935596724619	Female	All	All
1293	NGA	SSA	999	1	999	2018	2.06499979940035	-0.246305164615262	5.33947013317649	Female	All	All
1294	NIC	LAC	999	0	999	1990	0.493726886975242	-1.4170377046622	2.6572571639909	Male	All	All
1295	NIC	LAC	999	0	999	2005	1.16733902304513	-2.87439447153053	5.44473239583645	Male	All	All
1296	NIC	LAC	999	0	999	2018	1.43635985955579	-3.85488914026808	6.71524950562794	Male	All	All
1297	NIC	LAC	999	1	999	1990	0.478215560504133	-1.46655664244961	2.56496039915128	Female	All	All
1298	NIC	LAC	999	1	999	2005	1.17475109603781	-2.67111166330248	5.2258164782775	Female	All	All
1299	NIC	LAC	999	1	999	2018	1.31888286516448	-3.47206319474894	6.23641363108238	Female	All	All
1300	NLD	HIC	999	0	999	1990	-0.195262040013899	-0.46216129337723	0.06058646932035	Male	All	All
1301	NLD	HIC	999	0	999	2005	-0.162134164838385	-0.384167780316532	0.0495676869711794	Male	All	All
1302	NLD	HIC	999	0	999	2018	-0.142868267355286	-0.337670203012921	0.043507364059979	Male	All	All
1303	NLD	HIC	999	1	999	1990	-0.178415982104712	-0.426174381844939	0.0561250301502694	Female	All	All
1304	NLD	HIC	999	1	999	2005	-0.150060462986988	-0.358204112701845	0.0472424802487431	Female	All	All
1305	NLD	HIC	999	1	999	2018	-0.133309579074099	-0.318007642942099	0.0420942021115625	Female	All	All
1306	NOR	HIC	999	0	999	1990	-0.113678836735567	-0.265858245813619	0.0355556347082646	Male	All	All
1307	NOR	HIC	999	0	999	2005	-0.0900340725734839	-0.210467137675305	0.028161414050665	Male	All	All
1308	NOR	HIC	999	0	999	2018	-0.106980089533175	-0.249716374730405	0.0334541640414907	Male	All	All
1309	NOR	HIC	999	1	999	1990	-0.0861469121742294	-0.201836036570227	0.0261604077462217	Female	All	All
1310	NOR	HIC	999	1	999	2005	-0.0690783513660016	-0.16284330987888	0.0208022724538911	Female	All	All
1311	NOR	HIC	999	1	999	2018	-0.0831174996750972	-0.194968715921908	0.0252786257192143	Female	All	All
1312	NPL	SAARC	999	0	999	1990	0.76415195057127	0.29876457740056	1.91380659340758	Male	All	All
1313	NPL	SAARC	999	0	999	2005	1.77863224143908	0.758279017576073	4.24438031481427	Male	All	All
1314	NPL	SAARC	999	0	999	2018	2.8791783899212	1.16662053957121	6.80155806047702	Male	All	All
1315	NPL	SAARC	999	1	999	1990	0.691962324413085	0.275406751569669	1.74455356894766	Female	All	All
1316	NPL	SAARC	999	1	999	2005	1.66711959985439	0.6727035926855	3.95868693956176	Female	All	All
1317	NPL	SAARC	999	1	999	2018	2.70415062556588	1.11306323919179	6.5750787107019	Female	All	All
1318	NZL	HIC	999	0	999	1990	-0.0577020394653669	-0.141388476910384	0.0180140102007642	Male	All	All
1319	NZL	HIC	999	0	999	2005	-0.110413126202529	-0.269662110582514	0.0339208896020559	Male	All	All
1320	NZL	HIC	999	0	999	2018	-0.0869830732079944	-0.21276502386379	0.026983077159795	Male	All	All
1321	NZL	HIC	999	1	999	1990	-0.0556420492876258	-0.135851320069385	0.0165582966124149	Female	All	All
1322	NZL	HIC	999	1	999	2005	-0.107513824934521	-0.262669610725455	0.0321334995179723	Female	All	All
1323	NZL	HIC	999	1	999	2018	-0.0841368372456597	-0.205766510936384	0.0251344865204008	Female	All	All
1324	OMN	MENA	999	0	999	1990	-0.256396063467059	-0.579409297286754	-0.032723011154142	Male	All	All
1325	OMN	MENA	999	0	999	2005	-0.721638530172633	-1.63511563804321	-0.0902194000412137	Male	All	All
1326	OMN	MENA	999	0	999	2018	-0.673357134746581	-1.52450031195783	-0.0845867828787968	Male	All	All
1327	OMN	MENA	999	1	999	1990	-0.247119928122509	-0.573890137875197	-0.03110681435164	Female	All	All
1328	OMN	MENA	999	1	999	2005	-0.736322505281351	-1.6916054259104	-0.092771846727727	Female	All	All
1329	OMN	MENA	999	1	999	2018	-0.643505264056669	-1.48458594638267	-0.080309264912723	Female	All	All
1330	PAK	SAARC	999	0	999	1990	7.1269766736773	3.82783981757253	13.3832245517009	Male	All	All
1331	PAK	SAARC	999	0	999	2005	8.36680919078254	4.57251197476952	15.6156170392612	Male	All	All
1332	PAK	SAARC	999	0	999	2018	6.53718494681004	3.50643811844113	12.3297602591203	Male	All	All
1333	PAK	SAARC	999	1	999	1990	7.15437146175226	3.7718270437286	13.6823111370799	Female	All	All
1334	PAK	SAARC	999	1	999	2005	8.34958478770246	4.45211529900371	15.4792366072648	Female	All	All
1335	PAK	SAARC	999	1	999	2018	6.49627344502403	3.43028388885421	12.5244765197997	Female	All	All
1336	PAN	LAC	999	0	999	1990	1.41771814419547	-3.1653673199594	5.78856881880278	Male	All	All
1337	PAN	LAC	999	0	999	2005	1.06634573073253	-2.35464911974677	4.62522142556734	Male	All	All
1338	PAN	LAC	999	0	999	2018	1.5681037614886	-2.96322258959571	5.90167485618496	Male	All	All
1339	PAN	LAC	999	1	999	1990	1.38282795550104	-3.00453641240395	5.74511778340448	Female	All	All
1340	PAN	LAC	999	1	999	2005	1.0578421159624	-2.22446180073845	4.5941392118579	Female	All	All
1341	PAN	LAC	999	1	999	2018	1.52019337066062	-2.79982547843097	5.82788661807016	Female	All	All
1342	PER	LAC	999	0	999	1990	0.869811287773016	0.181234861117544	1.81020334108798	Male	All	All
1343	PER	LAC	999	0	999	2005	0.714877401597964	0.151401057093837	1.47215972231073	Male	All	All
1344	PER	LAC	999	0	999	2018	0.773440130788105	0.161036169688708	1.60861141735847	Male	All	All
1345	PER	LAC	999	1	999	1990	0.833349234348496	0.17524022827825	1.74403473797365	Female	All	All
1346	PER	LAC	999	1	999	2005	0.679063194164165	0.143547063420612	1.42549761855213	Female	All	All
1347	PER	LAC	999	1	999	2018	0.742536467076855	0.156747935424207	1.55895152574398	Female	All	All
1348	PHL	Asia	999	0	999	1990	0.143453295147157	-0.128045687049096	0.422249422159036	Male	All	All
1349	PHL	Asia	999	0	999	2005	0.130274500056778	-0.116187058415483	0.385138708337851	Male	All	All
1350	PHL	Asia	999	0	999	2018	0.123343022000964	-0.110023328138559	0.362383951710604	Male	All	All
1351	PHL	Asia	999	1	999	1990	0.165375513136694	-0.150103423840629	0.472131908110831	Female	All	All
1352	PHL	Asia	999	1	999	2005	0.150158577987914	-0.135949375093233	0.428262109498758	Female	All	All
1353	PHL	Asia	999	1	999	2018	0.141211264894748	-0.128337391768271	0.40227566935115	Female	All	All
1354	PNG	Asia	999	0	999	1990	0.0322658629866774	-0.595643020633956	0.651367572301722	Male	All	All
1355	PNG	Asia	999	0	999	2005	0.120793412599623	-1.71100625580933	1.9522688723374	Male	All	All
1356	PNG	Asia	999	0	999	2018	1.0064177599921e-07	-1.38293705552778e-06	1.73816629675681e-06	Male	All	All
1357	PNG	Asia	999	1	999	1990	0.0330529711381145	-0.534618745078137	0.617084527335375	Female	All	All
1358	PNG	Asia	999	1	999	2005	0.135372330074604	-1.65950362689092	1.86140467850716	Female	All	All
1359	PNG	Asia	999	1	999	2018	6.86289007313976e-08	-1.30519907358754e-06	1.64777940338322e-06	Female	All	All
1360	POL	FSU	999	0	999	1990	-0.145761260042411	-0.39719966474564	0.0980347916211081	Male	All	All
1361	POL	FSU	999	0	999	2005	-0.136486160703863	-0.369890835559677	0.0898511444924992	Male	All	All
1362	POL	FSU	999	0	999	2018	-0.130547112280456	-0.354938615538904	0.0875579643150379	Male	All	All
1363	POL	FSU	999	1	999	1990	-0.0948921449580859	-0.258071633782246	0.06407573758895	Female	All	All
1364	POL	FSU	999	1	999	2005	-0.0882676270842552	-0.240140376350609	0.0592301825991121	Female	All	All
1365	POL	FSU	999	1	999	2018	-0.0843708471062161	-0.229803834195478	0.0571713415305819	Female	All	All
1366	PRT	HIC	999	0	999	1990	-0.138399440690198	-0.327613222023859	0.0422053780019754	Male	All	All
1367	PRT	HIC	999	0	999	2005	-0.167691325127107	-0.395366877445642	0.0509362319241448	Male	All	All
1368	PRT	HIC	999	0	999	2018	-0.137071933987018	-0.324079824549375	0.0417390947073327	Male	All	All
1369	PRT	HIC	999	1	999	1990	-0.111366618153533	-0.267214265075087	0.0359672697314457	Female	All	All
1370	PRT	HIC	999	1	999	2005	-0.134214748650581	-0.321622341879741	0.0430083481144923	Female	All	All
1371	PRT	HIC	999	1	999	2018	-0.110542176316402	-0.26533387049863	0.0356220672786012	Female	All	All
1372	PRY	LAC	999	0	999	1990	0.759028262656605	-1.79790371666294	3.46109244577141	Male	All	All
1373	PRY	LAC	999	0	999	2005	1.02531946144133	-2.32375246419607	4.68336612588056	Male	All	All
1374	PRY	LAC	999	0	999	2018	1.24037834095585	-2.47290333934	5.1047466297969	Male	All	All
1375	PRY	LAC	999	1	999	1990	0.67084709482275	-1.77317394961767	3.37739601407652	Female	All	All
1376	PRY	LAC	999	1	999	2005	0.986181169383052	-2.26504740982249	4.48417262827984	Female	All	All
1377	PRY	LAC	999	1	999	2018	1.12863172931387	-2.53558895797144	4.9050423980431	Female	All	All
1378	PSE	MENA	999	0	999	1990	-0.493011826260242	-1.12025453549702	-0.060334870954571	Male	All	All
1379	PSE	MENA	999	0	999	2005	-0.657426327187113	-1.49405090099015	-0.081277542616746	Male	All	All
1380	PSE	MENA	999	0	999	2018	-0.666060851487173	-1.51078756202058	-0.0814306350286669	Male	All	All
1381	PSE	MENA	999	1	999	1990	-0.47645417381104	-1.08205714344214	-0.0587710320119375	Female	All	All
1382	PSE	MENA	999	1	999	2005	-0.634151919021093	-1.44279043255089	-0.0784319166834323	Female	All	All
1383	PSE	MENA	999	1	999	2018	-0.640518938101577	-1.44794775981383	-0.0792619027814657	Female	All	All
1384	QAT	MENA	999	0	999	1990	-0.776965094012552	-1.87774665454675	-0.0871065304636564	Male	All	All
1385	QAT	MENA	999	0	999	2005	-1.02382014174267	-2.47920789814791	-0.11470164943749	Male	All	All
1386	QAT	MENA	999	0	999	2018	-0.910242448519786	-2.19727624342167	-0.10248263098029	Male	All	All
1387	QAT	MENA	999	1	999	1990	-0.810461848590468	-1.99994742643338	-0.0886652870557819	Female	All	All
1388	QAT	MENA	999	1	999	2005	-1.07453145146005	-2.64252823678022	-0.117799616281886	Female	All	All
1389	QAT	MENA	999	1	999	2018	-0.888477661472202	-2.19957752462463	-0.0976333233451226	Female	All	All
1390	ROU	FSU	999	0	999	1990	-0.333638711158558	-0.870103998788742	0.233484384181968	Male	All	All
1391	ROU	FSU	999	0	999	2005	-0.335512037651607	-0.878401581693508	0.2361902797638	Male	All	All
1392	ROU	FSU	999	0	999	2018	-0.308631249397329	-0.804255045952169	0.216492976045599	Male	All	All
1393	ROU	FSU	999	1	999	1990	-0.310697062425708	-0.799328233273758	0.218907693016622	Female	All	All
1394	ROU	FSU	999	1	999	2005	-0.310487557159966	-0.798992606153593	0.217781267235475	Female	All	All
1395	ROU	FSU	999	1	999	2018	-0.282887346684348	-0.724901487132766	0.19996639117164	Female	All	All
1396	RUS	FSU	999	0	999	1990	-0.10685061675065	-0.300691213066698	0.0704585869959568	Male	All	All
1397	RUS	FSU	999	0	999	2005	-0.236957798217236	-0.673047107208472	0.154705364740283	Male	All	All
1398	RUS	FSU	999	0	999	2018	-0.226725655687873	-0.643879568453645	0.146580090832899	Male	All	All
1399	RUS	FSU	999	1	999	1990	-0.0864997516444351	-0.240522078844222	0.0556267157797484	Female	All	All
1400	RUS	FSU	999	1	999	2005	-0.193987344779684	-0.54190096831702	0.124061548664295	Female	All	All
1401	RUS	FSU	999	1	999	2018	-0.185969985279914	-0.518259387513105	0.118502391523879	Female	All	All
1402	RWA	SSA	999	0	999	1990	0.658863951287964	-0.157340625394469	1.9618726220215	Male	All	All
1403	RWA	SSA	999	0	999	2005	1.17114065361988	-0.0683128229937077	3.20338998882569	Male	All	All
1404	RWA	SSA	999	0	999	2018	1.39942909974819	-1.33004361937077	6.37976091532028	Male	All	All
1405	RWA	SSA	999	1	999	1990	0.627067941461895	-0.160194820285846	1.94731437874782	Female	All	All
1406	RWA	SSA	999	1	999	2005	1.0650000257903	-0.184107373747067	3.06713208085613	Female	All	All
1407	RWA	SSA	999	1	999	2018	1.81452695043093	-1.15349956701258	7.0700316274973	Female	All	All
1408	SAU	MENA	999	0	999	1990	-0.630677369310427	-3.23933617386875	1.6094061976561	Male	All	All
1409	SAU	MENA	999	0	999	2005	-0.967015473075706	-4.16871197414419	1.90275461194359	Male	All	All
1410	SAU	MENA	999	0	999	2018	-0.876198450478367	-3.70290496548592	1.69062832124479	Male	All	All
1411	SAU	MENA	999	1	999	1990	-0.57655957314179	-2.97419265080902	1.71188013390201	Female	All	All
1412	SAU	MENA	999	1	999	2005	-0.879546516894782	-4.22296657354387	2.18931047698992	Female	All	All
1413	SAU	MENA	999	1	999	2018	-0.942261091039613	-3.91873182248963	1.80066104402657	Female	All	All
1414	SDN	SSA	999	0	999	1990	3.26592869656723	1.52790182489453	6.19853208837617	Male	All	All
1415	SDN	SSA	999	0	999	2005	3.48672002186756	1.63057186383029	6.63806468766851	Male	All	All
1416	SDN	SSA	999	0	999	2018	3.28830259751614	1.5365122262354	6.22665257291944	Male	All	All
1417	SDN	SSA	999	1	999	1990	3.08711749372035	1.43515309866932	5.99680082445835	Female	All	All
1418	SDN	SSA	999	1	999	2005	3.31269889690723	1.5481448336539	6.40006423463073	Female	All	All
1419	SDN	SSA	999	1	999	2018	3.10315729931389	1.44366791061859	6.04130442220992	Female	All	All
1420	SEN	SSA	999	0	999	1990	4.52797029740464	-0.767465872683698	11.1456806430775	Male	All	All
1421	SEN	SSA	999	0	999	2005	2.07969919442422	-0.531132571560077	6.19462390608327	Male	All	All
1422	SEN	SSA	999	0	999	2018	6.46361116070694	-1.63526350451461	14.4441448376391	Male	All	All
1423	SEN	SSA	999	1	999	1990	4.27249930251423	-0.940868455148879	10.384338727513	Female	All	All
1424	SEN	SSA	999	1	999	2005	1.93823301188805	-0.594417181892944	5.66184106885311	Female	All	All
1425	SEN	SSA	999	1	999	2018	6.4521735116546	-1.52536479855681	13.8042843926786	Female	All	All
1432	SLB	Asia	999	0	999	1990	0.184580569806275	-0.170173678649377	0.602606923544101	Male	All	All
1433	SLB	Asia	999	0	999	2005	0.191308168824585	-0.17603358509492	0.623228693907815	Male	All	All
1434	SLB	Asia	999	0	999	2018	0.146095765494	-0.134495978936027	0.481912736950302	Male	All	All
1435	SLB	Asia	999	1	999	1990	0.179092999474897	-0.158565463689138	0.588522746169395	Female	All	All
1436	SLB	Asia	999	1	999	2005	0.185728848315769	-0.164862803383492	0.610952698171133	Female	All	All
1437	SLB	Asia	999	1	999	2018	0.139276704601252	-0.12557985095424	0.453113169450246	Female	All	All
1438	SLE	SSA	999	0	999	1990	1.18787056469612	-0.14697563390801	3.29222090060233	Male	All	All
1439	SLE	SSA	999	0	999	2005	1.63631401202422	-0.16142457410714	4.34436417702605	Male	All	All
1440	SLE	SSA	999	0	999	2018	3.87479554153717	-0.712831009851052	10.0508309604087	Male	All	All
1441	SLE	SSA	999	1	999	1990	1.11903369543869	-0.18538933773896	3.1737226091853	Female	All	All
1442	SLE	SSA	999	1	999	2005	1.53028424779331	-0.161023940228904	4.08397398328335	Female	All	All
1443	SLE	SSA	999	1	999	2018	3.57304487775258	-0.714617514421956	9.48533045320802	Female	All	All
1444	SLV	LAC	999	0	999	1990	0.653871532852899	0.132690814629694	1.35742012933911	Male	All	All
1445	SLV	LAC	999	0	999	2005	0.879996857898064	0.178200190960137	1.80634131566307	Male	All	All
1446	SLV	LAC	999	0	999	2018	1.20670532210658	0.247296208855358	2.49526686069847	Male	All	All
1447	SLV	LAC	999	1	999	1990	0.634951221304383	0.131769996502621	1.34203001990091	Female	All	All
1448	SLV	LAC	999	1	999	2005	0.850105884851548	0.175800241192237	1.78443767411669	Female	All	All
1449	SLV	LAC	999	1	999	2018	1.14503675771756	0.234064255472633	2.42859560569223	Female	All	All
1450	SRB	FSU	999	0	999	1990	-0.135464736192449	-0.481687308657601	0.0887055120721044	Male	All	All
1451	SRB	FSU	999	0	999	2005	-0.171699359215393	-0.613553045665044	0.113525710734506	Male	All	All
1452	SRB	FSU	999	0	999	2018	-0.0823470689318968	-0.295274946377734	0.0537137119658556	Male	All	All
1453	SRB	FSU	999	1	999	1990	-0.117528316144953	-0.423113660100589	0.0788483295260137	Female	All	All
1454	SRB	FSU	999	1	999	2005	-0.1486474113061	-0.53517411474752	0.100090219737784	Female	All	All
1455	SRB	FSU	999	1	999	2018	-0.0709491327789931	-0.253738811453357	0.047603956716719	Female	All	All
1456	SSD	SSA	999	0	999	1990	2.45060737157448	-0.0903717626805464	6.12556320453415	Male	All	All
1457	SSD	SSA	999	0	999	2005	2.71186475242892	-0.129025014158095	6.45037079703633	Male	All	All
1458	SSD	SSA	999	0	999	2018	3.88741493217913	-0.276333407768363	9.20982310748403	Male	All	All
1459	SSD	SSA	999	1	999	1990	2.33363289648464	-0.130864067420608	5.85798937653867	Female	All	All
1460	SSD	SSA	999	1	999	2005	2.61782581362764	-0.17825662553139	6.15963267624008	Female	All	All
1461	SSD	SSA	999	1	999	2018	3.60692450023421	-0.334462986951589	8.50446207660556	Female	All	All
1462	STP	SSA	999	0	999	1990	1.24252369665727	-0.15117374230335	3.1786884652747	Male	All	All
1463	STP	SSA	999	0	999	2005	3.05963588007042	-0.273706564932485	7.40208964145274	Male	All	All
1464	STP	SSA	999	0	999	2018	1.94492391756195	-0.157356794442996	4.89554700085931	Male	All	All
1465	STP	SSA	999	1	999	1990	1.16842761895991	-0.128111395029569	3.10763138250954	Female	All	All
1466	STP	SSA	999	1	999	2005	2.84944600013015	-0.192211070972733	7.13221869631488	Female	All	All
1467	STP	SSA	999	1	999	2018	1.78939765997164	-0.213782941771567	4.80629342666645	Female	All	All
1468	SUR	LAC	999	0	999	1990	0.83384699003529	0.17998390913013	1.75949983027356	Male	All	All
1469	SUR	LAC	999	0	999	2005	2.02478562062154	0.434290340352004	4.22996810028351	Male	All	All
1470	SUR	LAC	999	0	999	2018	1.16288173390839	0.250135558600375	2.46181522655465	Male	All	All
1471	SUR	LAC	999	1	999	1990	0.811280103545145	0.17426262425904	1.74842075172965	Female	All	All
1472	SUR	LAC	999	1	999	2005	1.97303412102548	0.428393640989101	4.11871352953165	Female	All	All
1473	SUR	LAC	999	1	999	2018	1.12609179767886	0.243602175878788	2.43603880081475	Female	All	All
1474	SVK	FSU	999	0	999	1990	-0.243429729400717	-0.661818736226157	0.162990570858134	Male	All	All
1475	SVK	FSU	999	0	999	2005	-0.271185832466724	-0.738462422820121	0.181115851588253	Male	All	All
1476	SVK	FSU	999	0	999	2018	-0.310791049157933	-0.860999701380044	0.206606355423647	Male	All	All
1477	SVK	FSU	999	1	999	1990	-0.214296147668867	-0.571891723404903	0.148665798898304	Female	All	All
1478	SVK	FSU	999	1	999	2005	-0.236409431767956	-0.641205335083936	0.162733400844471	Female	All	All
1479	SVK	FSU	999	1	999	2018	-0.275296586382717	-0.743779377566948	0.188318384078042	Female	All	All
1480	SVN	FSU	999	0	999	1990	-0.201219739079041	-0.547583388453952	0.130816618782325	Male	All	All
1481	SVN	FSU	999	0	999	2005	-0.25263038763598	-0.683695227880089	0.161413818236058	Male	All	All
1482	SVN	FSU	999	0	999	2018	-0.248641314836624	-0.667197458719431	0.159763166431127	Male	All	All
1483	SVN	FSU	999	1	999	1990	-0.175007256300402	-0.483304219817815	0.114756708280824	Female	All	All
1484	SVN	FSU	999	1	999	2005	-0.219699733205442	-0.606794558662254	0.144972444878084	Female	All	All
1485	SVN	FSU	999	1	999	2018	-0.218526787266227	-0.606738747354879	0.144762773491471	Female	All	All
1486	SWE	HIC	999	0	999	1990	-0.122749512725738	-0.294415802695515	0.0385093709414151	Male	All	All
1487	SWE	HIC	999	0	999	2005	-0.111094481131725	-0.266606438885386	0.0349060386413073	Male	All	All
1488	SWE	HIC	999	0	999	2018	-0.113871094750193	-0.273144310378415	0.035723370038764	Male	All	All
1489	SWE	HIC	999	1	999	1990	-0.0980396301129706	-0.231100187794937	0.029096351804966	Female	All	All
1490	SWE	HIC	999	1	999	2005	-0.0894381883882391	-0.211155245361297	0.0266299344466205	Female	All	All
1491	SWE	HIC	999	1	999	2018	-0.0927863552645484	-0.218844619168391	0.0275403114896427	Female	All	All
1492	SWZ	SSA	999	0	999	1990	4.47479462374423	2.05058587552637	8.26041220734621	Male	All	All
1493	SWZ	SSA	999	0	999	2005	1.57607660130914	0.714566447767923	2.97401503437213	Male	All	All
1494	SWZ	SSA	999	0	999	2018	5.37597961441169	2.45772681295718	9.78935739499121	Male	All	All
1495	SWZ	SSA	999	1	999	1990	4.48092695357976	2.06600764119293	8.37634749207448	Female	All	All
1496	SWZ	SSA	999	1	999	2005	1.56498332243933	0.714589873963935	2.9333895831966	Female	All	All
1497	SWZ	SSA	999	1	999	2018	5.27234261200311	2.43521735359789	9.78942072666359	Female	All	All
1498	SYC	SSA	999	0	999	1990	3.94356833923102	1.96631975501428	6.58877591811524	Male	All	All
1499	SYC	SSA	999	0	999	2005	4.24064483299847	2.1463461839445	6.98019128946665	Male	All	All
1500	SYC	SSA	999	0	999	2018	4.0373712066196	2.03006975674302	6.7495824733927	Male	All	All
1501	SYC	SSA	999	1	999	1990	3.45062540083904	1.74314864663938	5.69061568379891	Female	All	All
1502	SYC	SSA	999	1	999	2005	3.73114240857696	1.89647420498322	6.1036354313423	Female	All	All
1503	SYC	SSA	999	1	999	2018	3.54765536979498	1.77904742622314	5.84052140588222	Female	All	All
1504	SYR	MENA	999	0	999	1990	-0.377764769602381	-0.803122254192996	-0.0478920333260065	Male	All	All
1505	SYR	MENA	999	0	999	2005	-0.53763876116475	-1.14043413535438	-0.0683082875741617	Male	All	All
1506	SYR	MENA	999	0	999	2018	-0.506764116225839	-1.08291859010351	-0.0643993531067181	Male	All	All
1507	SYR	MENA	999	1	999	1990	-0.361958974146782	-0.767993915087109	-0.0439437175424911	Female	All	All
1508	SYR	MENA	999	1	999	2005	-0.515424495659677	-1.10629985971187	-0.0625728019676218	Female	All	All
1509	SYR	MENA	999	1	999	2018	-0.481381221597726	-1.02184386130498	-0.0582880069779528	Female	All	All
1510	TCD	SSA	999	0	999	1990	1.78854366091457	-0.234606603611661	4.62119385545214	Male	All	All
1511	TCD	SSA	999	0	999	2005	2.2041948676969	-0.0965338660946145	5.32543910800012	Male	All	All
1512	TCD	SSA	999	0	999	2018	2.60200007712866	-0.47739609607879	6.65275163442363	Male	All	All
1513	TCD	SSA	999	1	999	1990	1.71640241767609	-0.175099558615154	4.41098778703798	Female	All	All
1514	TCD	SSA	999	1	999	2005	2.02978798547108	-0.170041882168461	5.17755651410024	Female	All	All
1515	TCD	SSA	999	1	999	2018	2.39766310402517	-0.51335002440977	6.54185543760097	Female	All	All
1516	TGO	SSA	999	0	999	1990	0.899473627059444	-0.043140101961402	2.29253141162048	Male	All	All
1517	TGO	SSA	999	0	999	2005	1.97771279654092	-0.0552882300252863	4.87395579982556	Male	All	All
1518	TGO	SSA	999	0	999	2018	4.86744021229927	-0.771997171994125	10.7192624090231	Male	All	All
1519	TGO	SSA	999	1	999	1990	0.853017283593294	-0.0526256321752161	2.20028059256621	Female	All	All
1520	TGO	SSA	999	1	999	2005	1.89714283264413	-0.0976775422277355	4.77646085150879	Female	All	All
1521	TGO	SSA	999	1	999	2018	5.13392218958452	-0.828214495991915	11.158874164348	Female	All	All
1522	THA	Asia	999	0	999	1990	0.0350855184116513	-0.034333031252213	0.13799419843258	Male	All	All
1523	THA	Asia	999	0	999	2005	0.117959474481989	-0.113376859340706	0.464365646008105	Male	All	All
1524	THA	Asia	999	0	999	2018	0.187502049369222	-0.181164987888415	0.734196426865323	Male	All	All
1525	THA	Asia	999	1	999	1990	0.0317858753223671	-0.0322563039549474	0.127708019374408	Female	All	All
1526	THA	Asia	999	1	999	2005	0.107598434362242	-0.111069470293454	0.431192778712851	Female	All	All
1527	THA	Asia	999	1	999	2018	0.167636796789889	-0.174187660387202	0.678662274052238	Female	All	All
1528	TJK	FSU	999	0	999	1990	-0.0882557997115476	-0.730957109697028	0.498841165437992	Male	All	All
1529	TJK	FSU	999	0	999	2005	-0.184842998839214	-1.59553376760442	1.14946777458512	Male	All	All
1530	TJK	FSU	999	0	999	2018	-0.319814010198037	-2.86855507574573	2.02335424479394	Male	All	All
1531	TJK	FSU	999	1	999	1990	-0.0803516546540665	-0.682646649372827	0.472895830764024	Female	All	All
1532	TJK	FSU	999	1	999	2005	-0.149547416438687	-1.47643615544344	1.03901615786931	Female	All	All
1533	TJK	FSU	999	1	999	2018	-0.320474525825506	-2.56368057233636	1.91554497981268	Female	All	All
1534	TKM	FSU	999	0	999	1990	-1.15047832962985	-7.44185677888548	5.15077885027	Male	All	All
1535	TKM	FSU	999	0	999	2005	-0.137235311687115	-1.24502157511351	0.874809487434371	Male	All	All
1536	TKM	FSU	999	0	999	2018	-0.0427314294661371	-0.376483081924354	0.257719774031645	Male	All	All
1537	TKM	FSU	999	1	999	1990	-1.18130470202321	-7.15407618003581	5.05361371934722	Female	All	All
1538	TKM	FSU	999	1	999	2005	-0.1196990851331	-1.10522274889256	0.810837370627581	Female	All	All
1539	TKM	FSU	999	1	999	2018	-0.0402001960911081	-0.343398224577684	0.228136950299241	Female	All	All
1540	TLS	Asia	999	0	999	1990	0.0271073208436329	-0.275783016922128	0.35045897476466	Male	All	All
1541	TLS	Asia	999	0	999	2005	0.0669331389423641	-0.701561315248387	0.851313462836645	Male	All	All
1542	TLS	Asia	999	0	999	2018	0.481757670402847	-4.81448451500069	5.93887459192758	Male	All	All
1543	TLS	Asia	999	1	999	1990	0.0175425896797149	-0.257576508490466	0.322143834321278	Female	All	All
1544	TLS	Asia	999	1	999	2005	0.0622149517102976	-0.620245015607403	0.816987215822407	Female	All	All
1545	TLS	Asia	999	1	999	2018	0.583594726851794	-4.64385206770996	5.67963183990762	Female	All	All
1546	TON	Asia	999	0	999	1990	0.0753930103797811	-0.066260256403496	0.247344770326469	Male	All	All
1547	TON	Asia	999	0	999	2005	0.227574287833869	-0.202367572397202	0.745189926757786	Male	All	All
1548	TON	Asia	999	0	999	2018	0.230585727142158	-0.20458334532603	0.754022035889851	Male	All	All
1549	TON	Asia	999	1	999	1990	0.0700896245262911	-0.0627863797751625	0.238524374817189	Female	All	All
1550	TON	Asia	999	1	999	2005	0.214138061416421	-0.190184280363549	0.725992246437294	Female	All	All
1551	TON	Asia	999	1	999	2018	0.219412059505823	-0.195801775885913	0.743799880269847	Female	All	All
1552	TTO	LAC	999	0	999	1990	1.19509485715049	0.246269012693947	2.48294290980973	Male	All	All
1553	TTO	LAC	999	0	999	2005	1.72208726995451	0.358304858649852	3.58140525912643	Male	All	All
1554	TTO	LAC	999	0	999	2018	1.42146577351023	0.296191550764823	2.96182460340089	Male	All	All
1555	TTO	LAC	999	1	999	1990	1.17281475101182	0.234975366293027	2.40130097883132	Female	All	All
1556	TTO	LAC	999	1	999	2005	1.68749246300858	0.342893930450409	3.47191062904771	Female	All	All
1557	TTO	LAC	999	1	999	2018	1.39231591988083	0.279206339698489	2.84479913938166	Female	All	All
1558	TUN	MENA	999	0	999	1990	-0.595367089254185	-2.945552580495	1.51070389265883	Male	All	All
1559	TUN	MENA	999	0	999	2005	-0.909472463145569	-4.01957959015229	1.73559530371361	Male	All	All
1560	TUN	MENA	999	0	999	2018	-0.941301596857548	-4.22101912269056	2.01340386491942	Male	All	All
1561	TUN	MENA	999	1	999	1990	-0.545282034294194	-3.09238612432413	1.61546638848317	Female	All	All
1562	TUN	MENA	999	1	999	2005	-0.863045040780661	-3.88109474939864	1.64499613233329	Female	All	All
1563	TUN	MENA	999	1	999	2018	-0.987910678784173	-4.20827709056117	1.98909272971957	Female	All	All
1564	TUR	MENA	999	0	999	1990	-0.455480078590488	-0.965231448716802	-0.055609410501681	Male	All	All
1565	TUR	MENA	999	0	999	2005	-0.315473988562102	-0.676052139316036	-0.0382049872139116	Male	All	All
1566	TUR	MENA	999	0	999	2018	-0.404584086580383	-0.859260798589919	-0.0492296753726258	Male	All	All
1567	TUR	MENA	999	1	999	1990	-0.441261085053645	-0.932688975809186	-0.056724727172802	Female	All	All
1568	TUR	MENA	999	1	999	2005	-0.303598426216496	-0.642267086481274	-0.0380187369174945	Female	All	All
1569	TUR	MENA	999	1	999	2018	-0.386374416559682	-0.819088140141831	-0.0495832287298048	Female	All	All
1570	TWN	Asia	999	0	999	1990	0.255146476352617	-0.233484378099291	0.74493625563079	Male	All	All
1571	TWN	Asia	999	0	999	2005	0.193726788674492	-0.178399046828568	0.564192182895	Male	All	All
1572	TWN	Asia	999	0	999	2018	0.183102723319306	-0.169625950882369	0.535415426506931	Male	All	All
1573	TWN	Asia	999	1	999	1990	0.242447225896948	-0.224586455435785	0.714274832433262	Female	All	All
1574	TWN	Asia	999	1	999	2005	0.17996785960101	-0.167836423961806	0.530867346082427	Female	All	All
1575	TWN	Asia	999	1	999	2018	0.167671095444506	-0.156919346306427	0.493348927231657	Female	All	All
1576	TZA	SSA	999	0	999	1990	0.251172282169213	-0.0267728964091712	0.693878766550468	Male	All	All
1577	TZA	SSA	999	0	999	2005	2.45973719678564	-0.441157616727165	6.49444211989452	Male	All	All
1578	TZA	SSA	999	0	999	2018	3.79147712022487	-0.329473450724703	9.21579239420754	Male	All	All
1579	TZA	SSA	999	1	999	1990	0.238516309412629	-0.0283323092674112	0.636479070114867	Female	All	All
1580	TZA	SSA	999	1	999	2005	2.27342878307208	-0.410308306517093	6.11523626746609	Female	All	All
1581	TZA	SSA	999	1	999	2018	3.63307614594324	-0.407080122070613	8.55981855340165	Female	All	All
1582	UGA	SSA	999	0	999	1990	0.100619437395996	-0.017487082356095	0.285288919490764	Male	All	All
1583	UGA	SSA	999	0	999	2005	2.23197899818815	-0.173388515119488	5.57044672436847	Male	All	All
1584	UGA	SSA	999	0	999	2018	5.17763273278177	-1.11890739159033	12.0213525535559	Male	All	All
1585	UGA	SSA	999	1	999	1990	0.0938163422714246	-0.0183104045959811	0.261775283930134	Female	All	All
1586	UGA	SSA	999	1	999	2005	2.11243175662542	-0.184545155274256	5.49108072185569	Female	All	All
1587	UGA	SSA	999	1	999	2018	4.98965022049097	-0.733708016444665	11.5051990987781	Female	All	All
1588	UKR	FSU	999	0	999	1990	-0.194079699225273	-0.552740726482141	0.127818496627116	Male	All	All
1589	UKR	FSU	999	0	999	2005	-0.172550808318904	-0.490365469705113	0.111958432933677	Male	All	All
1590	UKR	FSU	999	0	999	2018	-0.129175564194325	-0.366256513150785	0.0849520680449194	Male	All	All
1591	UKR	FSU	999	1	999	1990	-0.166852316636467	-0.471483394685988	0.109093364483566	Female	All	All
1592	UKR	FSU	999	1	999	2005	-0.148919361199773	-0.422186353138996	0.0971887231310061	Female	All	All
1593	UKR	FSU	999	1	999	2018	-0.110179457635014	-0.312646494030596	0.0724878264089262	Female	All	All
1594	URY	LAC	999	0	999	1990	1.09056668277725	0.226771347536666	2.28537743188147	Male	All	All
1595	URY	LAC	999	0	999	2005	1.26866494489473	0.260757682085051	2.63539784566278	Male	All	All
1596	URY	LAC	999	0	999	2018	1.32306861473912	0.2768977741198	2.74231138701366	Male	All	All
1597	URY	LAC	999	1	999	1990	1.06302186877256	0.21598106242651	2.20586233504729	Female	All	All
1598	URY	LAC	999	1	999	2005	1.21809443487473	0.247937469569213	2.54250695117085	Female	All	All
1599	URY	LAC	999	1	999	2018	1.26727064728185	0.256653313652359	2.65106063071736	Female	All	All
1600	USA	HIC	999	0	999	1990	-0.303104748767032	-0.693185490287193	0.0955846100197327	Male	All	All
1601	USA	HIC	999	0	999	2005	-0.401407352412444	-0.918142863565185	0.125576852410504	Male	All	All
1602	USA	HIC	999	0	999	2018	-0.252428556022831	-0.575695453333129	0.0793598914930044	Male	All	All
1603	USA	HIC	999	1	999	1990	-0.239898660510123	-0.546018622221802	0.0750500726973415	Female	All	All
1604	USA	HIC	999	1	999	2005	-0.321481225374298	-0.732861996293774	0.100113175762371	Female	All	All
1605	USA	HIC	999	1	999	2018	-0.20283446529404	-0.462020869246	0.0634939525818436	Female	All	All
1606	UZB	FSU	999	0	999	1990	-0.446974758414923	-3.69197432798153	2.65532067610692	Male	All	All
1607	UZB	FSU	999	0	999	2005	-0.139208871804252	-1.16330480522858	0.793814376881246	Male	All	All
1608	UZB	FSU	999	0	999	2018	-0.274162645545654	-2.1267418507285	1.45731240216209	Male	All	All
1609	UZB	FSU	999	1	999	1990	-0.399440240132952	-3.33091482943273	2.34490214283934	Female	All	All
1610	UZB	FSU	999	1	999	2005	-0.120594605887138	-1.10763448762642	0.755260275304375	Female	All	All
1611	UZB	FSU	999	1	999	2018	-0.257822742882535	-1.90741718252621	1.32882634002623	Female	All	All
1612	VCT	LAC	999	0	999	1990	1.1234254486471	-3.10855267805829	5.40119940564629	Male	All	All
1613	VCT	LAC	999	0	999	2005	1.31374938917867	-2.64970876467537	5.28122123990516	Male	All	All
1614	VCT	LAC	999	0	999	2018	1.58612800318834	-2.82405519680819	5.93767521691306	Male	All	All
1615	VCT	LAC	999	1	999	1990	1.08747440268421	-2.75509668026033	5.24348394391617	Female	All	All
1616	VCT	LAC	999	1	999	2005	1.17339241443093	-2.74596234773852	5.03603968752726	Female	All	All
1617	VCT	LAC	999	1	999	2018	1.5497688097991	-2.95093199090837	5.95697639399944	Female	All	All
1618	VEN	LAC	999	0	999	1990	1.1814935448205	-3.08796988472912	5.71079565799371	Male	All	All
1619	VEN	LAC	999	0	999	2005	1.23812431120602	-2.64316102063323	5.15451744422887	Male	All	All
1620	VEN	LAC	999	0	999	2018	0.645555117399512	-1.49707072216097	2.98332582806002	Male	All	All
1621	VEN	LAC	999	1	999	1990	1.13385838489364	-2.97863405318623	5.31852591610758	Female	All	All
1622	VEN	LAC	999	1	999	2005	1.16069048821857	-2.55107085369198	4.93764068257935	Female	All	All
1623	VEN	LAC	999	1	999	2018	0.615625011801569	-1.3209343802908	2.86608376119756	Female	All	All
1624	VNM	Asia	999	0	999	1990	0.0553670802971294	-0.0500524466670129	0.17062865795625	Male	All	All
1625	VNM	Asia	999	0	999	2005	0.0770015432144222	-0.0720015136358238	0.238575347627294	Male	All	All
1626	VNM	Asia	999	0	999	2018	0.0656495681794073	-0.0608566489381294	0.203305305721289	Male	All	All
1627	VNM	Asia	999	1	999	1990	0.0512375300390597	-0.0483366960340661	0.159404561242192	Female	All	All
1628	VNM	Asia	999	1	999	2005	0.0721782844002387	-0.0666960896900117	0.222575783995804	Female	All	All
1629	VNM	Asia	999	1	999	2018	0.0617803822075226	-0.0572579662819411	0.189498020832435	Female	All	All
1630	VUT	Asia	999	0	999	1990	0.0534842781893298	-0.0493912231735278	0.178756355864947	Male	All	All
1631	VUT	Asia	999	0	999	2005	0.0933810088585669	-0.0889471199549105	0.309851015310351	Male	All	All
1632	VUT	Asia	999	0	999	2018	0.0939950117806677	-0.0895861236374214	0.311051005914107	Male	All	All
1633	VUT	Asia	999	1	999	1990	0.0524515136335113	-0.0482501460889827	0.178713058224202	Female	All	All
1634	VUT	Asia	999	1	999	2005	0.0885222711261512	-0.0806560056575867	0.295710949527335	Female	All	All
1635	VUT	Asia	999	1	999	2018	0.0905264000435065	-0.0822911230284976	0.302786283632961	Female	All	All
1636	WSM	Asia	999	0	999	1990	0.098162658036302	-0.0854460942480198	0.327560147852797	Male	All	All
1637	WSM	Asia	999	0	999	2005	0.256677213487653	-0.223147604979018	0.857065309247524	Male	All	All
1638	WSM	Asia	999	0	999	2018	0.284380237221161	-0.248067220422728	0.948122205557569	Male	All	All
1639	WSM	Asia	999	1	999	1990	0.0884999226186069	-0.0803001260657899	0.297996627480291	Female	All	All
1640	WSM	Asia	999	1	999	2005	0.238674077509423	-0.218097144382853	0.80068091817406	Female	All	All
1641	WSM	Asia	999	1	999	2018	0.263502727095026	-0.240837155697145	0.885688914837129	Female	All	All
1642	YEM	MENA	999	0	999	1990	-1.51472998945027	-3.8480704384667	-0.168647758629419	Male	All	All
1643	YEM	MENA	999	0	999	2005	-2.00747010284821	-4.61879717993956	-0.223832072350031	Male	All	All
1644	YEM	MENA	999	0	999	2018	-2.01603553515652	-4.70339391889681	-0.22616037539452	Male	All	All
1645	YEM	MENA	999	1	999	1990	-1.4784329268611	-3.82038948214168	-0.169634067193736	Female	All	All
1646	YEM	MENA	999	1	999	2005	-1.99670704754825	-4.66571278272093	-0.233520871950391	Female	All	All
1647	YEM	MENA	999	1	999	2018	-1.99731022539124	-4.69994483150024	-0.23664424602785	Female	All	All
1648	ZAF	SSA	999	0	999	1990	5.37238455957609	2.74529666475378	8.71624651414718	Male	All	All
1649	ZAF	SSA	999	0	999	2005	3.52417921887565	1.8036698993631	5.63690248735855	Male	All	All
1650	ZAF	SSA	999	0	999	2018	4.15118353872879	2.12356724137146	6.76296816465165	Male	All	All
1651	ZAF	SSA	999	1	999	1990	4.92477226301323	2.54824727592512	7.9361819123877	Female	All	All
1652	ZAF	SSA	999	1	999	2005	3.208188318152	1.66212976673686	5.10371441366472	Female	All	All
1653	ZAF	SSA	999	1	999	2018	3.75262780335395	1.93508045926678	6.0438402121623	Female	All	All
1654	ZMB	SSA	999	0	999	1990	5.98341014739645	-0.0903271896189032	12.743847568687	Male	All	All
1655	ZMB	SSA	999	0	999	2005	2.76080671602768	-0.355009860704279	7.05615659105556	Male	All	All
1656	ZMB	SSA	999	0	999	2018	2.22163753469761	-0.0927588431495665	5.26520208876823	Male	All	All
1657	ZMB	SSA	999	1	999	1990	5.79516539919673	-0.218340016072147	11.8879133532257	Female	All	All
1658	ZMB	SSA	999	1	999	2005	2.6436647281691	-0.395626829401046	6.69858733121375	Female	All	All
1659	ZMB	SSA	999	1	999	2018	2.04563784461944	-0.03252293836942	5.14994694344008	Female	All	All
1660	ZWE	SSA	999	0	999	1990	1.96914033560736	0.0195642267756193	4.68547955712028	Male	All	All
1661	ZWE	SSA	999	0	999	2005	4.11686021701173	-1.13195196169531	10.48340870985	Male	All	All
1662	ZWE	SSA	999	0	999	2018	5.05486026586246	0.141235728750502	10.5347074742044	Male	All	All
1663	ZWE	SSA	999	1	999	1990	1.8712906323547	-0.0236907317874446	4.53559701061786	Female	All	All
1664	ZWE	SSA	999	1	999	2005	3.7644616571501	-0.984453940990073	9.94706118645536	Female	All	All
1665	ZWE	SSA	999	1	999	2018	4.83533410322657	0.388851716367978	10.028378125471	Female	All	All
1666	AFG	SAARC	37.5	999	999	1990	0.334008942208496	0.13121325064225	0.851168326928375	All	All	20-39
1667	AFG	SAARC	37.5	999	999	2005	2.09653607555169	0.855868350696242	5.10871079597992	All	All	20-39
1668	AFG	SAARC	37.5	999	999	2018	4.02255315099587	1.56015217756549	9.7434628585679	All	All	20-39
1669	AFG	SAARC	57.5	999	999	1990	0.253190357919558	0.0918578779189226	0.689788128791831	All	All	40-59
1670	AFG	SAARC	57.5	999	999	2005	1.58189495445729	0.653637892095548	3.93157436991651	All	All	40-59
1671	AFG	SAARC	57.5	999	999	2018	3.00981175758619	1.13953578594113	7.75640438339859	All	All	40-59
1672	AFG	SAARC	62.5	999	999	1990	0.194777995591574	0.0691171421892935	0.526246900157665	All	All	60+
1673	AFG	SAARC	62.5	999	999	2005	1.21906059489507	0.476525765003294	3.17280691581271	All	All	60+
1674	AFG	SAARC	62.5	999	999	2018	2.33013130178429	0.849240207394536	6.04529828703222	All	All	60+
1675	AGO	SSA	37.5	999	999	1990	2.01636797780868	-0.0371714650292892	4.96743453003464	All	All	20-39
1676	AGO	SSA	37.5	999	999	2005	2.9306845434801	0.151848859341606	6.85367030667714	All	All	20-39
1677	AGO	SSA	37.5	999	999	2018	3.65514656671698	-0.0585020547117012	8.45079108664754	All	All	20-39
1678	AGO	SSA	57.5	999	999	1990	1.66457891157935	-0.0551908012114835	4.08390687408681	All	All	40-59
1679	AGO	SSA	57.5	999	999	2005	2.4735489732211	0.0272817780755204	5.73644027343923	All	All	40-59
1680	AGO	SSA	57.5	999	999	2018	3.02267212387423	-0.0988448916231621	6.88128142391762	All	All	40-59
1681	AGO	SSA	62.5	999	999	1990	1.1961084046737	-0.0569813881924431	3.16919041724224	All	All	60+
1682	AGO	SSA	62.5	999	999	2005	1.70658222747623	-0.0311939271891877	4.36105919346681	All	All	60+
1683	AGO	SSA	62.5	999	999	2018	2.15472380913657	-0.135020799396274	5.40325793927452	All	All	60+
1684	ALB	FSU	37.5	999	999	1990	-0.162523187110058	-1.145882466184	0.764484080152843	All	All	20-39
1685	ALB	FSU	37.5	999	999	2005	-0.244384828225365	-1.85852514526595	1.34604340080028	All	All	20-39
1686	ALB	FSU	37.5	999	999	2018	-0.966719772715472	-6.20118169338778	4.05018882667585	All	All	20-39
1687	ALB	FSU	57.5	999	999	1990	-0.0770742906953532	-0.570871398420456	0.37968326946262	All	All	40-59
1688	ALB	FSU	57.5	999	999	2005	-0.125519897107715	-0.966924831829641	0.686939726486665	All	All	40-59
1689	ALB	FSU	57.5	999	999	2018	-1.26549925383072	-7.7436565969119	5.14476007666661	All	All	40-59
1690	ALB	FSU	62.5	999	999	1990	-0.0616225952632879	-0.389585857102524	0.246428117323718	All	All	60+
1691	ALB	FSU	62.5	999	999	2005	-0.0859752021155492	-0.629668016235722	0.42359758671431	All	All	60+
1692	ALB	FSU	62.5	999	999	2018	-1.17379980155985	-6.54938813463565	4.38704523107984	All	All	60+
1693	ARE	MENA	37.5	999	999	1990	-0.813241044502335	-1.85996144574507	-0.0935937154990149	All	All	20-39
1694	ARE	MENA	37.5	999	999	2005	-1.13482218500584	-2.6039128133497	-0.128414135794868	All	All	20-39
1695	ARE	MENA	37.5	999	999	2018	-0.58938148320223	-1.35093987040106	-0.067484292170619	All	All	20-39
1696	ARE	MENA	57.5	999	999	1990	-0.527983463654387	-1.22699626507607	-0.0594753384176629	All	All	40-59
1697	ARE	MENA	57.5	999	999	2005	-0.729905984664206	-1.69039081978332	-0.0804793835974746	All	All	40-59
1698	ARE	MENA	57.5	999	999	2018	-0.383760160323911	-0.892196760984448	-0.0432443873654391	All	All	40-59
1699	ARE	MENA	62.5	999	999	1990	-0.468320398305165	-1.10193942490344	-0.0540669329689137	All	All	60+
1700	ARE	MENA	62.5	999	999	2005	-0.648273888671698	-1.52022710059485	-0.0734557451364387	All	All	60+
1701	ARE	MENA	62.5	999	999	2018	-0.347803717362498	-0.814778895648573	-0.0405352370184585	All	All	60+
1702	ARG	LAC	37.5	999	999	1990	0.587192749745	0.130132558298802	1.05230632585061	All	All	20-39
1703	ARG	LAC	37.5	999	999	2005	0.93092948693075	0.2029733467724	1.66268417049494	All	All	20-39
1704	ARG	LAC	37.5	999	999	2018	0.865865577030436	0.190524134173904	1.54566254981256	All	All	20-39
1705	ARG	LAC	57.5	999	999	1990	0.407828849397375	0.0895461152211573	0.727898375071093	All	All	40-59
1706	ARG	LAC	57.5	999	999	2005	0.640056827659347	0.138334692953171	1.14030895154724	All	All	40-59
1707	ARG	LAC	57.5	999	999	2018	0.598910811742278	0.131072666407048	1.07072139429423	All	All	40-59
1708	ARG	LAC	62.5	999	999	1990	0.291921008892494	0.0660064595092944	0.524655842243774	All	All	60+
1709	ARG	LAC	62.5	999	999	2005	0.45378011612198	0.0998613268329129	0.813920912267798	All	All	60+
1710	ARG	LAC	62.5	999	999	2018	0.423883618608129	0.0937300016683286	0.761368421547851	All	All	60+
1711	ARM	FSU	37.5	999	999	1990	-0.0707433451642468	-0.218727423931931	0.048634274870479	All	All	20-39
1712	ARM	FSU	37.5	999	999	2005	-0.192795172241798	-0.586401691302496	0.13031613553894	All	All	20-39
1713	ARM	FSU	37.5	999	999	2018	-0.208736689670091	-0.638147617503452	0.141169946371641	All	All	20-39
1714	ARM	FSU	57.5	999	999	1990	-0.0353562089849082	-0.108034512005765	0.0247398623936756	All	All	40-59
1715	ARM	FSU	57.5	999	999	2005	-0.0961814510648548	-0.293829718733734	0.0666112871763427	All	All	40-59
1716	ARM	FSU	57.5	999	999	2018	-0.105591640254107	-0.3199371914165	0.0724404103879492	All	All	40-59
1717	ARM	FSU	62.5	999	999	1990	-0.0251969894790965	-0.0781530856336315	0.0176568559631529	All	All	60+
1718	ARM	FSU	62.5	999	999	2005	-0.0643015882847371	-0.199887014858787	0.044489862190379	All	All	60+
1719	ARM	FSU	62.5	999	999	2018	-0.0739951401712448	-0.229183785521738	0.0509316199147669	All	All	60+
1720	ATG	LAC	37.5	999	999	1990	1.44546242752181	0.294597678972193	3.11708467698917	All	All	20-39
1721	ATG	LAC	37.5	999	999	2005	1.05836632603851	0.215345127978565	2.28304704923725	All	All	20-39
1722	ATG	LAC	37.5	999	999	2018	1.67583960897892	0.342642786479295	3.603262102229	All	All	20-39
1723	ATG	LAC	57.5	999	999	1990	1.00586098113203	0.207419579676521	2.17828457240863	All	All	40-59
1724	ATG	LAC	57.5	999	999	2005	0.750982457980069	0.152571033742979	1.61839672575462	All	All	40-59
1725	ATG	LAC	57.5	999	999	2018	1.15583260907394	0.237787797201096	2.50263113739077	All	All	40-59
1726	ATG	LAC	62.5	999	999	1990	0.710851062368492	0.145843928355686	1.53544277057165	All	All	60+
1727	ATG	LAC	62.5	999	999	2005	0.528514893741484	0.108472920839404	1.13791532453446	All	All	60+
1728	ATG	LAC	62.5	999	999	2018	0.840368962037895	0.173832307902605	1.81305311848692	All	All	60+
1729	AUS	HIC	37.5	999	999	1990	-0.299405860109915	-0.745923043150012	0.089058229958279	All	All	20-39
1730	AUS	HIC	37.5	999	999	2005	-0.253382903637246	-0.633779850011105	0.0749547823145286	All	All	20-39
1731	AUS	HIC	37.5	999	999	2018	-0.212895378213367	-0.531495119315137	0.0629612665508077	All	All	20-39
1732	AUS	HIC	57.5	999	999	1990	-0.185709005841088	-0.45823806189531	0.0550251748395028	All	All	40-59
1733	AUS	HIC	57.5	999	999	2005	-0.154252415077688	-0.382202167579847	0.0457658230096109	All	All	40-59
1734	AUS	HIC	57.5	999	999	2018	-0.127676261033205	-0.317516276125726	0.0380054837458031	All	All	40-59
1735	AUS	HIC	62.5	999	999	1990	-0.102947318020966	-0.252998484680137	0.0308176596232986	All	All	60+
1736	AUS	HIC	62.5	999	999	2005	-0.0859384857652492	-0.21216150804735	0.0259687786279007	All	All	60+
1737	AUS	HIC	62.5	999	999	2018	-0.0722468625951315	-0.178484201169037	0.0218046260325735	All	All	60+
1738	AUT	HIC	37.5	999	999	1990	-0.192723582538756	-0.454801354502911	0.0586430392129105	All	All	20-39
1739	AUT	HIC	37.5	999	999	2005	-0.191618242570478	-0.453428011517819	0.0585859285886444	All	All	20-39
1740	AUT	HIC	37.5	999	999	2018	-0.195920120395534	-0.46176650976827	0.059696615151121	All	All	20-39
1741	AUT	HIC	57.5	999	999	1990	-0.115806926674744	-0.273682197093025	0.035439217965582	All	All	40-59
1742	AUT	HIC	57.5	999	999	2005	-0.119245557918456	-0.282081310947539	0.0365422085754361	All	All	40-59
1743	AUT	HIC	57.5	999	999	2018	-0.1163990933119	-0.27468032120698	0.0357484660982901	All	All	40-59
1744	AUT	HIC	62.5	999	999	1990	-0.0647552722175061	-0.151520609927582	0.0206703574049763	All	All	60+
1745	AUT	HIC	62.5	999	999	2005	-0.065905477025404	-0.154265209684581	0.02082975694696	All	All	60+
1746	AUT	HIC	62.5	999	999	2018	-0.065804236200075	-0.153821142359609	0.0208071675297845	All	All	60+
1747	AZE	FSU	37.5	999	999	1990	-0.118317017584226	-0.78979556282479	0.545499463998383	All	All	20-39
1748	AZE	FSU	37.5	999	999	2005	-0.194813210867791	-1.82354779708997	1.26868400869927	All	All	20-39
1749	AZE	FSU	37.5	999	999	2018	-0.151063888673378	-1.08165278809198	0.733854815100863	All	All	20-39
1750	AZE	FSU	57.5	999	999	1990	-0.0522816546781883	-0.365087802241543	0.250077184693934	All	All	40-59
1751	AZE	FSU	57.5	999	999	2005	-0.104517677660928	-0.916013855007355	0.694239656479198	All	All	40-59
1752	AZE	FSU	57.5	999	999	2018	-0.0806472890821516	-0.557534953386315	0.36117660634029	All	All	40-59
1753	AZE	FSU	62.5	999	999	1990	-0.0386710781889461	-0.279934512594228	0.19386174299995	All	All	60+
1754	AZE	FSU	62.5	999	999	2005	-0.0685034125854456	-0.598941127486399	0.424324484267407	All	All	60+
1755	AZE	FSU	62.5	999	999	2018	-0.0553627620820157	-0.427204518197282	0.27542775337651	All	All	60+
1756	BDI	SSA	37.5	999	999	1990	2.43138888866192	-0.504865634683133	6.64565176435004	All	All	20-39
1757	BDI	SSA	37.5	999	999	2005	2.66087926816095	-0.20793050404666	6.70848886572387	All	All	20-39
1758	BDI	SSA	37.5	999	999	2018	3.64351973977987	-0.730986303348056	9.34845504995915	All	All	20-39
1759	BDI	SSA	57.5	999	999	1990	1.9601449126351	-0.432930685302133	5.38368042632431	All	All	40-59
1760	BDI	SSA	57.5	999	999	2005	2.17579470627909	-0.190945527264696	5.36082169602931	All	All	40-59
1761	BDI	SSA	57.5	999	999	2018	2.98645260225662	-0.649521490196992	7.93820503675569	All	All	40-59
1762	BDI	SSA	62.5	999	999	1990	1.36762017971994	-0.424778090752758	4.04242201833984	All	All	60+
1763	BDI	SSA	62.5	999	999	2005	1.51766893322529	-0.0773306602378766	4.24910111638125	All	All	60+
1764	BDI	SSA	62.5	999	999	2018	2.10770677147197	-0.541253318483544	6.31743197323601	All	All	60+
1765	BEL	HIC	37.5	999	999	1990	-0.322753464624147	-0.767025751053508	0.0992322570964915	All	All	20-39
1766	BEL	HIC	37.5	999	999	2005	-0.337019001186325	-0.801439038715915	0.10155559925225	All	All	20-39
1767	BEL	HIC	37.5	999	999	2018	-0.379097900110477	-0.902285536358996	0.113773613499106	All	All	20-39
1768	BEL	HIC	57.5	999	999	1990	-0.194509494847669	-0.460621292803859	0.0602074745481363	All	All	40-59
1769	BEL	HIC	57.5	999	999	2005	-0.205819617226718	-0.488330466692419	0.0622095299773645	All	All	40-59
1770	BEL	HIC	57.5	999	999	2018	-0.227413984692506	-0.540390875019464	0.0688557703220387	All	All	40-59
1771	BEL	HIC	62.5	999	999	1990	-0.110958742161397	-0.2615485547856	0.0341546186001815	All	All	60+
1772	BEL	HIC	62.5	999	999	2005	-0.114016754323379	-0.268297183922156	0.0345153294028951	All	All	60+
1773	BEL	HIC	62.5	999	999	2018	-0.128042186215845	-0.303905005876042	0.0385234343693462	All	All	60+
1774	BEN	SSA	37.5	999	999	1990	2.162363372232	1.00263962506715	3.99922134042944	All	All	20-39
1775	BEN	SSA	37.5	999	999	2005	2.45951529077353	1.14877354065404	4.49382508959798	All	All	20-39
1776	BEN	SSA	37.5	999	999	2018	3.19737807301642	1.466968280589	5.79361102477952	All	All	20-39
1777	BEN	SSA	57.5	999	999	1990	1.77554123202919	0.817151436918101	3.33951743562136	All	All	40-59
1778	BEN	SSA	57.5	999	999	2005	2.01903104793265	0.939403895533528	3.80503708087004	All	All	40-59
1779	BEN	SSA	57.5	999	999	2018	2.62598513376332	1.21785848479338	4.92535141170057	All	All	40-59
1780	BEN	SSA	62.5	999	999	1990	1.23792885304261	0.556226967743439	2.43919280633131	All	All	60+
1781	BEN	SSA	62.5	999	999	2005	1.4129207937353	0.635227350629028	2.77445524082849	All	All	60+
1782	BEN	SSA	62.5	999	999	2018	1.83442568609696	0.826475665509972	3.58561985325473	All	All	60+
1783	BFA	SSA	37.5	999	999	1990	0.376227396242544	0.113009069567958	1.14644799491515	All	All	20-39
1784	BFA	SSA	37.5	999	999	2005	1.08766382074197	0.332144875222755	3.29436920931454	All	All	20-39
1785	BFA	SSA	37.5	999	999	2018	1.86739748265954	0.560184237022895	5.66511385590387	All	All	20-39
1786	BFA	SSA	57.5	999	999	1990	0.302483415421551	0.0919714897378319	0.946354294855218	All	All	40-59
1787	BFA	SSA	57.5	999	999	2005	0.884172439082065	0.268788483115895	2.72199025903664	All	All	40-59
1788	BFA	SSA	57.5	999	999	2018	1.5148639722665	0.458335284371855	4.70574806895202	All	All	40-59
1789	BFA	SSA	62.5	999	999	1990	0.21259932877461	0.0628923853486286	0.721303142136935	All	All	60+
1790	BFA	SSA	62.5	999	999	2005	0.617981663655976	0.181903267266246	2.01897484345341	All	All	60+
1791	BFA	SSA	62.5	999	999	2018	1.06168041236029	0.311896164622959	3.42869106696903	All	All	60+
1792	BGD	SAARC	37.5	999	999	1990	0.442960549452762	0.248697597993106	0.771525077632149	All	All	20-39
1793	BGD	SAARC	37.5	999	999	2005	0.565866157065432	0.315636168640052	0.994483761513327	All	All	20-39
1794	BGD	SAARC	37.5	999	999	2018	0.418194862340798	0.233522204669578	0.729194894015988	All	All	20-39
1795	BGD	SAARC	57.5	999	999	1990	0.327506244054987	0.17341403956845	0.602882601023915	All	All	40-59
1796	BGD	SAARC	57.5	999	999	2005	0.429442749956036	0.231309563113229	0.802139994508581	All	All	40-59
1797	BGD	SAARC	57.5	999	999	2018	0.31612602592638	0.166575785245825	0.579190818660863	All	All	40-59
1798	BGD	SAARC	62.5	999	999	1990	0.256488881567429	0.131204279531357	0.485362097249496	All	All	60+
1799	BGD	SAARC	62.5	999	999	2005	0.32898319219134	0.169014563681479	0.626023018073685	All	All	60+
1800	BGD	SAARC	62.5	999	999	2018	0.241140119574376	0.122622494994564	0.458235263295355	All	All	60+
1801	BGR	FSU	37.5	999	999	1990	-0.170358623037668	-0.487104934549125	0.112528113737302	All	All	20-39
1802	BGR	FSU	37.5	999	999	2005	-0.273372552082783	-0.774164942742387	0.179832428757132	All	All	20-39
1803	BGR	FSU	37.5	999	999	2018	-0.171539462952294	-0.487327420458972	0.113174688005235	All	All	20-39
1804	BGR	FSU	57.5	999	999	1990	-0.0875129708164165	-0.243196757813761	0.0580687515333185	All	All	40-59
1805	BGR	FSU	57.5	999	999	2005	-0.136747236134354	-0.381587616334652	0.0890617755513323	All	All	40-59
1806	BGR	FSU	57.5	999	999	2018	-0.0903381888799702	-0.251490224487994	0.0600791238119577	All	All	40-59
1807	BGR	FSU	62.5	999	999	1990	-0.0605223215866456	-0.171413172634578	0.0403058124975492	All	All	60+
1808	BGR	FSU	62.5	999	999	2005	-0.0933134417865056	-0.265775090077974	0.0609449045454891	All	All	60+
1809	BGR	FSU	62.5	999	999	2018	-0.0607562947486617	-0.172327657166994	0.0402613949000536	All	All	60+
1810	BHR	MENA	37.5	999	999	1990	-0.834294865158956	-3.61459062380154	1.70180689965302	All	All	20-39
1811	BHR	MENA	37.5	999	999	2005	-1.08407779781961	-4.62798642653109	2.22952524589299	All	All	20-39
1812	BHR	MENA	37.5	999	999	2018	-1.03518964424895	-4.48481271818685	1.97776026486334	All	All	20-39
1813	BHR	MENA	57.5	999	999	1990	-0.484100343634685	-2.49501697992158	1.23360585945633	All	All	40-59
1814	BHR	MENA	57.5	999	999	2005	-0.638955875573258	-3.35054302407853	1.80293977760296	All	All	40-59
1815	BHR	MENA	57.5	999	999	2018	-0.639648121658887	-3.07649302504908	1.46971149892679	All	All	40-59
1816	BHR	MENA	62.5	999	999	1990	-0.468929179677238	-2.17682207444256	0.909337372956548	All	All	60+
1817	BHR	MENA	62.5	999	999	2005	-0.610792714900871	-2.56622358365221	1.18675509367039	All	All	60+
1818	BHR	MENA	62.5	999	999	2018	-0.59292950293579	-2.8133055827587	1.3254321874046	All	All	60+
1819	BHS	LAC	37.5	999	999	1990	2.95870888743363	0.308346906855275	5.77394299672097	All	All	20-39
1820	BHS	LAC	37.5	999	999	2005	2.89693060435159	0.182279755239931	5.79594330997085	All	All	20-39
1821	BHS	LAC	37.5	999	999	2018	0.880159445081323	0.182127510136644	1.8045778708093	All	All	20-39
1822	BHS	LAC	57.5	999	999	1990	2.32327387411806	0.481901920975883	4.66465675443089	All	All	40-59
1823	BHS	LAC	57.5	999	999	2005	2.55277303797551	0.503127329095762	5.07114170806702	All	All	40-59
1824	BHS	LAC	57.5	999	999	2018	0.605212225397403	0.126158182714069	1.23440376311713	All	All	40-59
1825	BHS	LAC	62.5	999	999	1990	1.68786363679916	0.354474064697577	3.46164323419868	All	All	60+
1826	BHS	LAC	62.5	999	999	2005	1.85700907961786	0.387611482121434	3.79927454048602	All	All	60+
1827	BHS	LAC	62.5	999	999	2018	0.444947385316242	0.0948109256998613	0.913175113716339	All	All	60+
1828	BIH	FSU	37.5	999	999	1990	-0.0577148297168343	-0.360897314426649	0.245151222673312	All	All	20-39
1829	BIH	FSU	37.5	999	999	2005	-0.226636448028784	-1.66044741312201	1.10528636208821	All	All	20-39
1830	BIH	FSU	37.5	999	999	2018	-0.252405886878617	-1.66761328056196	1.01849029507724	All	All	20-39
1831	BIH	FSU	57.5	999	999	1990	-0.0266685618383773	-0.181318211062773	0.121072464780569	All	All	40-59
1832	BIH	FSU	57.5	999	999	2005	-0.110356445884307	-0.842325920360577	0.593044370428484	All	All	40-59
1833	BIH	FSU	57.5	999	999	2018	-0.122853877134521	-0.831281811275278	0.523460628134613	All	All	40-59
1834	BIH	FSU	62.5	999	999	1990	-0.0195746756218488	-0.1418700209161	0.0935538536069593	All	All	60+
1835	BIH	FSU	62.5	999	999	2005	-0.0756489370123234	-0.51750937787046	0.354902503533765	All	All	60+
1836	BIH	FSU	62.5	999	999	2018	-0.0895491083627677	-0.570189549458786	0.368924363093001	All	All	60+
1837	BLR	FSU	37.5	999	999	1990	-0.281377114729601	-1.84160602681102	1.15893479463721	All	All	20-39
1838	BLR	FSU	37.5	999	999	2005	-0.311327657092558	-2.40762064097155	1.58390384292587	All	All	20-39
1839	BLR	FSU	37.5	999	999	2018	-0.156539219706965	-1.0837771478059	0.738266710517605	All	All	20-39
1840	BLR	FSU	57.5	999	999	1990	-0.133543233298737	-0.932575575647125	0.608352928396359	All	All	40-59
1841	BLR	FSU	57.5	999	999	2005	-0.171860930231725	-1.22970027177598	0.858583671896629	All	All	40-59
1842	BLR	FSU	57.5	999	999	2018	-0.0715704820246895	-0.559579369687851	0.37297225230797	All	All	40-59
1843	BLR	FSU	62.5	999	999	1990	-0.088660592251727	-0.681178539440649	0.454338340027633	All	All	60+
1844	BLR	FSU	62.5	999	999	2005	-0.10542726425599	-0.795254517869444	0.498249935686444	All	All	60+
1845	BLR	FSU	62.5	999	999	2018	-0.0571780200476032	-0.393441828688862	0.26188542125495	All	All	60+
1846	BLZ	LAC	37.5	999	999	1990	0.985221256996319	0.194778586216648	2.1025773646649	All	All	20-39
1847	BLZ	LAC	37.5	999	999	2005	1.19087528377303	0.239304929328878	2.53905327702074	All	All	20-39
1848	BLZ	LAC	37.5	999	999	2018	1.74508159680175	0.349090626625881	3.72998476466797	All	All	20-39
1849	BLZ	LAC	57.5	999	999	1990	0.669079534105444	0.132296245646024	1.42856790290773	All	All	40-59
1850	BLZ	LAC	57.5	999	999	2005	0.839800015606645	0.166246842810283	1.79299285389436	All	All	40-59
1851	BLZ	LAC	57.5	999	999	2018	1.20657188771579	0.237741084572852	2.57941777802152	All	All	40-59
1852	BLZ	LAC	62.5	999	999	1990	0.486088409215625	0.09544856833825	1.01268230233017	All	All	60+
1853	BLZ	LAC	62.5	999	999	2005	0.596638863571343	0.117104106364065	1.2454494573879	All	All	60+
1854	BLZ	LAC	62.5	999	999	2018	0.876530435880085	0.171035246898034	1.82424798015365	All	All	60+
1855	BOL	LAC	37.5	999	999	1990	1.91467885671527	0.397599079773434	3.74350883520372	All	All	20-39
1856	BOL	LAC	37.5	999	999	2005	1.45869073665398	0.300562712337497	2.8325777068724	All	All	20-39
1857	BOL	LAC	37.5	999	999	2018	1.48322039666626	0.307459075152004	2.89541691670539	All	All	20-39
1858	BOL	LAC	57.5	999	999	1990	1.31877061773892	0.274784013934207	2.5755580769416	All	All	40-59
1859	BOL	LAC	57.5	999	999	2005	1.00266935517409	0.206155299066921	1.94844311731401	All	All	40-59
1860	BOL	LAC	57.5	999	999	2018	1.02448609673501	0.214424936613969	1.99953196734222	All	All	40-59
1861	BOL	LAC	62.5	999	999	1990	0.960881443348512	0.200785808202516	1.87294010654923	All	All	60+
1862	BOL	LAC	62.5	999	999	2005	0.72348305785254	0.150303371599643	1.41054733800715	All	All	60+
1863	BOL	LAC	62.5	999	999	2018	0.730806252852137	0.153764346957005	1.43014771670324	All	All	60+
1864	BRA	LAC	37.5	999	999	1990	1.11478615561168	0.248745914376643	2.00720303536503	All	All	20-39
1865	BRA	LAC	37.5	999	999	2005	0.673207300563367	0.150080992322023	1.20431617433186	All	All	20-39
1866	BRA	LAC	37.5	999	999	2018	0.67010141550498	0.148600989039389	1.20807860734784	All	All	20-39
1867	BRA	LAC	57.5	999	999	1990	0.772389279453073	0.172755481754973	1.39523598878116	All	All	40-59
1868	BRA	LAC	57.5	999	999	2005	0.465761084663677	0.106778699741766	0.841036483282758	All	All	40-59
1869	BRA	LAC	57.5	999	999	2018	0.465274371010524	0.105496576836346	0.842908848137036	All	All	40-59
1870	BRA	LAC	62.5	999	999	1990	0.560108571911508	0.125572901424691	1.01490281569828	All	All	60+
1871	BRA	LAC	62.5	999	999	2005	0.334565572248603	0.0747847611983573	0.605887283716347	All	All	60+
1872	BRA	LAC	62.5	999	999	2018	0.336105231667654	0.0750818033885609	0.610042849823778	All	All	60+
1873	BRB	LAC	37.5	999	999	1990	2.00795246932715	0.415069889165827	3.97859135417901	All	All	20-39
1874	BRB	LAC	37.5	999	999	2005	2.31070955693942	0.474176707253492	4.56659811856456	All	All	20-39
1875	BRB	LAC	37.5	999	999	2018	2.75119483405307	0.565684646189653	5.36987151360165	All	All	20-39
1876	BRB	LAC	57.5	999	999	1990	1.40284001228696	0.289214644498472	2.74224358874527	All	All	40-59
1877	BRB	LAC	57.5	999	999	2005	1.62175446083549	0.334613823676203	3.18258963211954	All	All	40-59
1878	BRB	LAC	57.5	999	999	2018	1.89805392792922	0.389109199286266	3.71372762908476	All	All	40-59
1879	BRB	LAC	62.5	999	999	1990	0.980692940967544	0.203684645283322	1.9059360302721	All	All	60+
1880	BRB	LAC	62.5	999	999	2005	1.13125375113264	0.235118311929514	2.192390103754	All	All	60+
1881	BRB	LAC	62.5	999	999	2018	1.36692879821544	0.287084421690951	2.64487972028487	All	All	60+
1882	BRN	Asia	37.5	999	999	1990	0.105650222791486	-0.0988284896949415	0.335021806062898	All	All	20-39
1883	BRN	Asia	37.5	999	999	2005	0.199201713151254	-0.184296272229207	0.628957739381113	All	All	20-39
1884	BRN	Asia	37.5	999	999	2018	0.240771826201008	-0.223778587886598	0.757943517490149	All	All	20-39
1885	BRN	Asia	57.5	999	999	1990	0.0509586641452339	-0.0474916944488258	0.162105525391586	All	All	40-59
1886	BRN	Asia	57.5	999	999	2005	0.0956702069827956	-0.0884466570006125	0.300814260766653	All	All	40-59
1887	BRN	Asia	57.5	999	999	2018	0.114779946830942	-0.106146478361314	0.360766861896927	All	All	40-59
1888	BRN	Asia	62.5	999	999	1990	0.0294815386015486	-0.0275239263729672	0.0941493200340068	All	All	60+
1889	BRN	Asia	62.5	999	999	2005	0.0564312701436242	-0.052150627024719	0.178628990759725	All	All	60+
1890	BRN	Asia	62.5	999	999	2018	0.070236869133777	-0.0659941210459081	0.221829177152724	All	All	60+
1891	BTN	SAARC	37.5	999	999	1990	2.18713720214742	0.909527465473669	4.9053434765396	All	All	20-39
1892	BTN	SAARC	37.5	999	999	2005	3.40458639617073	1.45413007720125	7.68649639055694	All	All	20-39
1893	BTN	SAARC	37.5	999	999	2018	4.15750671591443	1.75220510287855	9.57963532839734	All	All	20-39
1894	BTN	SAARC	57.5	999	999	1990	1.66046835134073	0.673033497799774	4.04257013820153	All	All	40-59
1895	BTN	SAARC	57.5	999	999	2005	2.58078220943001	1.02130410986131	6.01154574857194	All	All	40-59
1896	BTN	SAARC	57.5	999	999	2018	3.13272700252527	1.27071712443471	7.52834392866431	All	All	40-59
1897	BTN	SAARC	62.5	999	999	1990	1.28559953595747	0.492145989080548	3.2421335903001	All	All	60+
1898	BTN	SAARC	62.5	999	999	2005	1.98705704229999	0.804770448002718	4.75409734368613	All	All	60+
1899	BTN	SAARC	62.5	999	999	2018	2.41334084858833	0.966326216968331	6.0139537687469	All	All	60+
1900	BWA	SSA	37.5	999	999	1990	2.88588959314503	0.0765485729833258	6.63040787090089	All	All	20-39
1901	BWA	SSA	37.5	999	999	2005	4.7671771454425	-0.227466230566885	10.3581336998398	All	All	20-39
1902	BWA	SSA	37.5	999	999	2018	5.74981572438121	0.413337673192311	11.4229435846122	All	All	20-39
1903	BWA	SSA	57.5	999	999	1990	2.37406132895206	0.0173960612242518	5.69464821859185	All	All	40-59
1904	BWA	SSA	57.5	999	999	2005	3.94666316630848	-0.218759314573491	9.2191170423146	All	All	40-59
1905	BWA	SSA	57.5	999	999	2018	4.97091060118802	0.143391891354425	10.5662492373912	All	All	40-59
1906	BWA	SSA	62.5	999	999	1990	1.66551442559254	-0.0136269375223021	4.27997541040004	All	All	60+
1907	BWA	SSA	62.5	999	999	2005	2.84979995172702	-0.167304321802406	7.1868826949454	All	All	60+
1908	BWA	SSA	62.5	999	999	2018	3.76604439472652	0.0622549751473573	8.53854088326597	All	All	60+
1909	CAF	SSA	37.5	999	999	1990	0.897473345386899	-0.0522507925952202	2.32832778732354	All	All	20-39
1910	CAF	SSA	37.5	999	999	2005	2.47255611112348	-0.103649784866744	5.90316064224125	All	All	20-39
1911	CAF	SSA	37.5	999	999	2018	0.967435234435089	-0.055927101979979	2.56443015356006	All	All	20-39
1912	CAF	SSA	57.5	999	999	1990	0.720990195860782	-0.0735860573232363	1.91075751664791	All	All	40-59
1913	CAF	SSA	57.5	999	999	2005	2.0237910931981	-0.119013281242699	5.21326855931339	All	All	40-59
1914	CAF	SSA	57.5	999	999	2018	0.788977472491246	-0.0666994264137698	2.04942724074688	All	All	40-59
1915	CAF	SSA	62.5	999	999	1990	0.509806755016992	-0.0645146140204605	1.37283996972383	All	All	60+
1916	CAF	SSA	62.5	999	999	2005	1.4024250507991	-0.0656514237650807	3.699255032203	All	All	60+
1917	CAF	SSA	62.5	999	999	2018	0.555119627678403	-0.0347674920836011	1.54970451315218	All	All	60+
1918	CAN	HIC	37.5	999	999	1990	-0.247864344114202	-0.56704817148871	0.0764771356680004	All	All	20-39
1919	CAN	HIC	37.5	999	999	2005	-0.277314443465627	-0.636020645667198	0.0851454797601488	All	All	20-39
1920	CAN	HIC	37.5	999	999	2018	-0.268691624113373	-0.612077997721706	0.0823231400936274	All	All	20-39
1921	CAN	HIC	57.5	999	999	1990	-0.153201906102692	-0.350928291685493	0.0474336981347306	All	All	40-59
1922	CAN	HIC	57.5	999	999	2005	-0.169462097256206	-0.388750541432154	0.0519757750184843	All	All	40-59
1923	CAN	HIC	57.5	999	999	2018	-0.159429563363805	-0.36290825300392	0.0492031417357129	All	All	40-59
1924	CAN	HIC	62.5	999	999	1990	-0.0851500041902407	-0.194395298777644	0.0266116394068014	All	All	60+
1925	CAN	HIC	62.5	999	999	2005	-0.0940965547465464	-0.216883670049354	0.0292366936871967	All	All	60+
1926	CAN	HIC	62.5	999	999	2018	-0.0920393900691718	-0.209662372447232	0.02857333965646	All	All	60+
1927	CHE	HIC	37.5	999	999	1990	-0.195271425134413	-0.460456463274367	0.0576467407043746	All	All	20-39
1928	CHE	HIC	37.5	999	999	2005	-0.222684028189748	-0.524738245713379	0.0656525080957899	All	All	20-39
1929	CHE	HIC	37.5	999	999	2018	-0.218355403665974	-0.513287982870097	0.0645833550738165	All	All	20-39
1930	CHE	HIC	57.5	999	999	1990	-0.119050187748544	-0.281104490018267	0.0354129543118451	All	All	40-59
1931	CHE	HIC	57.5	999	999	2005	-0.137199382302212	-0.323700753030585	0.0406198095787738	All	All	40-59
1932	CHE	HIC	57.5	999	999	2018	-0.130719614731239	-0.308530962914183	0.0387962328079827	All	All	40-59
1933	CHE	HIC	62.5	999	999	1990	-0.0657892271557161	-0.155796315098277	0.0198422377446644	All	All	60+
1934	CHE	HIC	62.5	999	999	2005	-0.0758426759725363	-0.179857464481818	0.0231356028112984	All	All	60+
1935	CHE	HIC	62.5	999	999	2018	-0.0736737420419706	-0.174213599009098	0.0224787232249742	All	All	60+
1936	CHL	LAC	37.5	999	999	1990	0.838897041820379	0.175332702096277	1.60733221694038	All	All	20-39
1937	CHL	LAC	37.5	999	999	2005	1.15334558317224	0.244236929995511	2.20830883276123	All	All	20-39
1938	CHL	LAC	37.5	999	999	2018	1.30811270942108	0.274734810064869	2.50693889231582	All	All	20-39
1939	CHL	LAC	57.5	999	999	1990	0.578386201049859	0.119582465026108	1.11679393935976	All	All	40-59
1940	CHL	LAC	57.5	999	999	2005	0.802276333937085	0.165949683135122	1.54930925740921	All	All	40-59
1941	CHL	LAC	57.5	999	999	2018	0.898390083997831	0.186099369573861	1.73598182972823	All	All	40-59
1942	CHL	LAC	62.5	999	999	1990	0.418232122296411	0.0863400461300363	0.807602140141165	All	All	60+
1943	CHL	LAC	62.5	999	999	2005	0.569190398219399	0.118430577714472	1.09755486608425	All	All	60+
1944	CHL	LAC	62.5	999	999	2018	0.646739813037867	0.133169025559032	1.24484492106478	All	All	60+
1945	CHN	Asia	37.5	999	999	1990	0.0185486382484276	-0.0166884804228379	0.0552828022182597	All	All	20-39
1946	CHN	Asia	37.5	999	999	2005	0.0149749794678665	-0.0134521829620336	0.0447200989442996	All	All	20-39
1947	CHN	Asia	37.5	999	999	2018	0.0145083910749383	-0.0129550055711794	0.0431466667425327	All	All	20-39
1948	CHN	Asia	57.5	999	999	1990	0.00841982913935851	-0.00750014677668867	0.0253220145672387	All	All	40-59
1949	CHN	Asia	57.5	999	999	2005	0.00726905228692306	-0.00644730907023911	0.0217471362631094	All	All	40-59
1950	CHN	Asia	57.5	999	999	2018	0.00675697252001286	-0.00598605898390746	0.0202590431471793	All	All	40-59
1951	CHN	Asia	62.5	999	999	1990	0.00511162536600726	-0.00453864630097238	0.015248413809309	All	All	60+
1952	CHN	Asia	62.5	999	999	2005	0.00434776591940633	-0.0038673412075593	0.0129301301814899	All	All	60+
1953	CHN	Asia	62.5	999	999	2018	0.00415917383384577	-0.00369401766317332	0.0123755805804565	All	All	60+
1954	CIV	SSA	37.5	999	999	1990	1.83455102156366	-0.194604222591071	4.5232016716269	All	All	20-39
1955	CIV	SSA	37.5	999	999	2005	2.77001427962042	-0.04204566277445	6.47497835715125	All	All	20-39
1956	CIV	SSA	37.5	999	999	2018	2.89070816290769	-0.29677206543217	7.31663019849234	All	All	20-39
1957	CIV	SSA	57.5	999	999	1990	1.45941034861008	-0.1865789102583	3.98836769759442	All	All	40-59
1958	CIV	SSA	57.5	999	999	2005	2.31286914460734	0.00340950520109289	5.56803379794431	All	All	40-59
1959	CIV	SSA	57.5	999	999	2018	2.43423214571865	-0.211336214940784	6.20698631201629	All	All	40-59
1960	CIV	SSA	62.5	999	999	1990	1.02894559621487	-0.158489269989596	2.82903551136229	All	All	60+
1961	CIV	SSA	62.5	999	999	2005	1.63606006817821	-0.0595980661477657	4.29649315658435	All	All	60+
1962	CIV	SSA	62.5	999	999	2018	1.71038569148306	-0.222273610680394	4.53126209041798	All	All	60+
1963	CMR	SSA	37.5	999	999	1990	0.948489727562718	0.00233836407585796	2.43610722087135	All	All	20-39
1964	CMR	SSA	37.5	999	999	2005	2.69359724951279	-0.0270691726893603	6.11032930321964	All	All	20-39
1965	CMR	SSA	37.5	999	999	2018	3.50773948439651	0.0566914909992435	7.94012423437686	All	All	20-39
1966	CMR	SSA	57.5	999	999	1990	0.787753438657311	-0.0041714663479404	1.94883513134432	All	All	40-59
1967	CMR	SSA	57.5	999	999	2005	2.14954693274277	-0.0106245399126271	5.17049793707052	All	All	40-59
1968	CMR	SSA	57.5	999	999	2018	2.91095532443783	-0.0388250299151311	7.05042809635488	All	All	40-59
1969	CMR	SSA	62.5	999	999	1990	0.551988319289206	-0.0394018811306541	1.5026734454956	All	All	60+
1970	CMR	SSA	62.5	999	999	2005	1.50459705623766	-0.0646030896717355	4.08595906199758	All	All	60+
1971	CMR	SSA	62.5	999	999	2018	2.06998937186707	-0.0402803000567043	5.23112173740859	All	All	60+
1972	COD	SSA	37.5	999	999	1990	0.792737797745992	0.244243632970792	2.47270230667106	All	All	20-39
1973	COD	SSA	37.5	999	999	2005	0.958282637251371	0.29930729274858	2.98103838486025	All	All	20-39
1974	COD	SSA	37.5	999	999	2018	0.986442389695218	0.307643902893623	3.07789373452332	All	All	20-39
1975	COD	SSA	57.5	999	999	1990	0.646786756233234	0.19868237566425	2.00297148973308	All	All	40-59
1976	COD	SSA	57.5	999	999	2005	0.786924232389032	0.24286270446135	2.43835688590737	All	All	40-59
1977	COD	SSA	57.5	999	999	2018	0.809421442807685	0.249429558277979	2.51536582703187	All	All	40-59
1978	COD	SSA	62.5	999	999	1990	0.457374906164185	0.136428685603238	1.42336228537746	All	All	60+
1979	COD	SSA	62.5	999	999	2005	0.552651276540399	0.165023353027044	1.73808698450982	All	All	60+
1980	COD	SSA	62.5	999	999	2018	0.568001671304851	0.169400068014418	1.78675782928387	All	All	60+
1981	COG	SSA	37.5	999	999	1990	1.0337737104312	0.00329441566475124	2.49035483714779	All	All	20-39
1982	COG	SSA	37.5	999	999	2005	3.13318522257063	-0.166279768784696	7.31311220558314	All	All	20-39
1983	COG	SSA	37.5	999	999	2018	4.10390386207839	0.166817386629449	8.8800479059298	All	All	20-39
1984	COG	SSA	57.5	999	999	1990	0.846296954883851	-0.0397959279884232	2.08446480237405	All	All	40-59
1985	COG	SSA	57.5	999	999	2005	2.57793981669357	-0.140210186466069	6.33741348746173	All	All	40-59
1986	COG	SSA	57.5	999	999	2018	3.56497715235179	0.0391329329094337	8.11996523863169	All	All	40-59
1987	COG	SSA	62.5	999	999	1990	0.587483760731782	-0.00257907788046858	1.56408068467526	All	All	60+
1988	COG	SSA	62.5	999	999	2005	1.78808696198079	-0.131073581478745	4.5962179218277	All	All	60+
1989	COG	SSA	62.5	999	999	2018	2.53296803398187	0.121703643140708	6.26691800655593	All	All	60+
1990	COL	LAC	37.5	999	999	1990	2.19613703718627	0.443686502628456	4.20375431668121	All	All	20-39
1991	COL	LAC	37.5	999	999	2005	1.94073973297019	0.39610873192586	3.69324615077442	All	All	20-39
1992	COL	LAC	37.5	999	999	2018	2.983184060718	0.602779983664855	5.64178146600605	All	All	20-39
1993	COL	LAC	57.5	999	999	1990	1.51506129466721	0.308958960176577	2.88795490624975	All	All	40-59
1994	COL	LAC	57.5	999	999	2005	1.34725677077929	0.276908213418988	2.56226171957353	All	All	40-59
1995	COL	LAC	57.5	999	999	2018	2.08555569189395	0.421759537972843	4.00193696627115	All	All	40-59
1996	COL	LAC	62.5	999	999	1990	1.09289043637467	0.223681794685136	2.10606443775733	All	All	60+
1997	COL	LAC	62.5	999	999	2005	0.962970448137589	0.196492513983117	1.84867789236669	All	All	60+
1998	COL	LAC	62.5	999	999	2018	1.51046264214619	0.309016538522644	2.91922068671861	All	All	60+
1999	COM	SSA	37.5	999	999	1990	2.74941629414838	-0.228573990960167	6.54639311158012	All	All	20-39
2000	COM	SSA	37.5	999	999	2005	2.86065202062387	-0.0308834582977529	6.60334935734778	All	All	20-39
2001	COM	SSA	37.5	999	999	2018	4.02119324055229	-0.134765966249192	9.18650371319617	All	All	20-39
2002	COM	SSA	57.5	999	999	1990	2.23278885039916	-0.27777468978975	5.71521220169532	All	All	40-59
2003	COM	SSA	57.5	999	999	2005	2.3169506262619	-0.0439597125733415	5.97354053008629	All	All	40-59
2004	COM	SSA	57.5	999	999	2018	3.26151081691814	-0.262534626903427	8.09354488817508	All	All	40-59
2005	COM	SSA	62.5	999	999	1990	1.56963455465092	-0.12486639400663	4.19709985432613	All	All	60+
2006	COM	SSA	62.5	999	999	2005	1.64829885321714	-0.046703744504281	4.1651729422329	All	All	60+
2007	COM	SSA	62.5	999	999	2018	2.325189382935	-0.153128072775012	6.28319570423843	All	All	60+
2008	CPV	SSA	37.5	999	999	1990	1.16534237480685	-0.155976078168715	3.02108004112913	All	All	20-39
2009	CPV	SSA	37.5	999	999	2005	3.47883776117825	-0.166453899137117	8.24276533464444	All	All	20-39
2010	CPV	SSA	37.5	999	999	2018	1.50385508647888	-0.163651877370717	3.77366782403584	All	All	20-39
2011	CPV	SSA	57.5	999	999	1990	0.924703140639016	-0.0603816689224512	2.43173075832052	All	All	40-59
2012	CPV	SSA	57.5	999	999	2005	2.86198998196956	-0.349054444701568	7.34857293079738	All	All	40-59
2013	CPV	SSA	57.5	999	999	2018	1.19559252301118	-0.0954737906908161	3.30034648148859	All	All	40-59
2014	CPV	SSA	62.5	999	999	1990	0.668253378465383	-0.0340463369651784	1.84797066948316	All	All	60+
[truncated: 14,501 more rows]
