# Supplementary material for: Sugar-sweetened beverage intakes among adults between 1990 and 2018 in 185 countries
Source: Nat Commun. 2023 Oct 3;14:5957. doi: 10.1038/s41467-023-41269-8 (PMC10614169; doi:10.1038/s41467-023-41269-8)
Supplement: Supplementary file 8 — Source Data [file 41467_2023_41269_MOESM8_ESM.zip › SourceData/SourceDataFile3_SSBs.AbsoluteDiff.ByEduc.ByGlobeRegion.AllCombos.ServingsPerWeek.AgeCat.1990.2005.2018.csv]

	age	female	urban	year	mean	lowerci_95	upperci_95	region	superregion2	sex	area_residency	age_cat
1	37.5	0	999	1990	-0.90706790694275	-1.82278694440899	-0.116575336826008	Midd East/ North Africa	MENA	Male	All	20-39
2	37.5	0	999	1990	-0.100803762388632	-0.881973684632129	0.560063881220073	Centr/ East Eur & Centr Asia	FSU	Male	All	20-39
3	37.5	0	999	1990	0.641461998494637	0.191070240943207	1.09173263510507	High- Income Countr	HIC	Male	All	20-39
4	37.5	0	999	1990	0.796984271780577	0.656811187320448	0.944260333771698	Southeast and East Asia	Asia	Male	All	20-39
5	37.5	0	999	1990	1.28117116273508	-0.55977057710877	3.09906356246123	Latin Amer/ Caribb	LAC	Male	All	20-39
6	37.5	0	999	1990	1.75456380945559	1.5220853445418	1.99087310110637	World	World	Male	All	20-39
7	37.5	0	999	1990	1.72263989914757	1.03900494970889	2.97372328954196	South Asia	SAARC	Male	All	20-39
8	37.5	0	999	1990	5.09767083615972	3.41394138936683	7.26993189964657	Sub- Saharan Africa	SSA	Male	All	20-39
9	37.5	0	999	2005	-1.75224377458044	-3.00734358629076	-0.69440650165375	Midd East/ North Africa	MENA	Male	All	20-39
10	37.5	0	999	2005	-0.439820667112282	-1.56673997499798	0.428232519810927	Centr/ East Eur & Centr Asia	FSU	Male	All	20-39
11	37.5	0	999	2005	0.358038971480255	0.134582197107375	0.53405388124344	Southeast and East Asia	Asia	Male	All	20-39
12	37.5	0	999	2005	0.749743322347573	0.337209434244314	1.39468649660528	South Asia	SAARC	Male	All	20-39
13	37.5	0	999	2005	1.07256898070687	-0.502028340276274	2.65776122720596	Latin Amer/ Caribb	LAC	Male	All	20-39
14	37.5	0	999	2005	1.30166356633146	0.790886804867339	1.83438764999302	High- Income Countr	HIC	Male	All	20-39
15	37.5	0	999	2005	1.33917440863266	0.974309552925843	1.65131053737085	World	World	Male	All	20-39
16	37.5	0	999	2005	4.33636419312734	2.35311839783148	6.86300557538081	Sub- Saharan Africa	SSA	Male	All	20-39
17	37.5	0	999	2018	-1.56030251125062	-2.89620380459626	-0.504794713325423	Midd East/ North Africa	MENA	Male	All	20-39
18	37.5	0	999	2018	-0.241207476098496	-0.73884273637271	0.242602344357013	High- Income Countr	HIC	Male	All	20-39
19	37.5	0	999	2018	-0.199638957653994	-1.22432541334783	0.634706639945863	Centr/ East Eur & Centr Asia	FSU	Male	All	20-39
20	37.5	0	999	2018	0.230930274993119	-0.0440959120490081	0.444670611593827	Southeast and East Asia	Asia	Male	All	20-39
21	37.5	0	999	2018	1.26014509965821	0.844093073045964	1.63735524526311	World	World	Male	All	20-39
22	37.5	0	999	2018	1.74667549695794	0.0447223122708161	3.43841423818427	Latin Amer/ Caribb	LAC	Male	All	20-39
23	37.5	0	999	2018	2.29839183155156	1.38137914534396	3.98992328880288	South Asia	SAARC	Male	All	20-39
24	37.5	0	999	2018	5.19467727029593	2.68754966139712	8.26675904701625	Sub- Saharan Africa	SSA	Male	All	20-39
25	37.5	1	999	1990	-0.986809918481992	-1.89114666029223	-0.205437031429437	Midd East/ North Africa	MENA	Female	All	20-39
26	37.5	1	999	1990	-0.105046741998129	-0.843960938076976	0.493737072960012	Centr/ East Eur & Centr Asia	FSU	Female	All	20-39
27	37.5	1	999	1990	0.478961751559984	0.0954590221500012	0.863154407202814	High- Income Countr	HIC	Female	All	20-39
28	37.5	1	999	1990	0.723353243893657	0.596505741288391	0.860277336257194	Southeast and East Asia	Asia	Female	All	20-39
29	37.5	1	999	1990	1.21016303854127	-0.470502233207117	2.92614039556758	Latin Amer/ Caribb	LAC	Female	All	20-39
30	37.5	1	999	1990	1.41365823932188	1.18597037882122	1.63783712207679	World	World	Female	All	20-39
31	37.5	1	999	1990	1.72011889171043	1.03637141333044	2.94274538523035	South Asia	SAARC	Female	All	20-39
32	37.5	1	999	1990	4.85324898819738	3.24867832598923	6.78498086002649	Sub- Saharan Africa	SSA	Female	All	20-39
33	37.5	1	999	2005	-1.85700328846567	-3.11748188795317	-0.780895584467762	Midd East/ North Africa	MENA	Female	All	20-39
34	37.5	1	999	2005	-0.466098414262605	-1.43317517645024	0.327176466870697	Centr/ East Eur & Centr Asia	FSU	Female	All	20-39
35	37.5	1	999	2005	0.310175557013305	0.0850184371405198	0.483048748884528	Southeast and East Asia	Asia	Female	All	20-39
36	37.5	1	999	2005	0.716574922917806	0.325050447722071	1.33910605162389	South Asia	SAARC	Female	All	20-39
37	37.5	1	999	2005	0.948753038067895	-0.478688736103581	2.34350585352075	Latin Amer/ Caribb	LAC	Female	All	20-39
38	37.5	1	999	2005	0.960297492197621	0.505598083576569	1.41409549890144	High- Income Countr	HIC	Female	All	20-39
39	37.5	1	999	2005	1.04805465859832	0.692597856848319	1.35673630689687	World	World	Female	All	20-39
40	37.5	1	999	2005	4.09614894397931	2.25355452204392	6.45403551677512	Sub- Saharan Africa	SSA	Female	All	20-39
41	37.5	1	999	2018	-1.6913010949056	-3.06754886356799	-0.611080620932504	Midd East/ North Africa	MENA	Female	All	20-39
42	37.5	1	999	2018	-0.250073790674129	-0.682837388405552	0.156733629629876	High- Income Countr	HIC	Female	All	20-39
43	37.5	1	999	2018	-0.197898578636984	-1.13318779910813	0.577334990449194	Centr/ East Eur & Centr Asia	FSU	Female	All	20-39
44	37.5	1	999	2018	0.225002442782799	-0.0501381631117923	0.434747326937746	Southeast and East Asia	Asia	Female	All	20-39
45	37.5	1	999	2018	0.969749584775435	0.551366036915238	1.33919743161761	World	World	Female	All	20-39
46	37.5	1	999	2018	1.57985238739849	0.0152224552567256	3.13403157807255	Latin Amer/ Caribb	LAC	Female	All	20-39
47	37.5	1	999	2018	2.32108904216432	1.38869450557293	4.0062871346691	South Asia	SAARC	Female	All	20-39
48	37.5	1	999	2018	4.95788772281738	2.54235890969187	7.79996146265863	Sub- Saharan Africa	SSA	Female	All	20-39
49	37.5	999	0	1990	-1.39191436070475	-2.58589331470042	-0.470642648368371	Midd East/ North Africa	MENA	All	Rural	20-39
50	37.5	999	0	1990	-0.0834659240830064	-0.978202312237137	0.72991951273023	Centr/ East Eur & Centr Asia	FSU	All	Rural	20-39
51	37.5	999	0	1990	0.384621514085666	0.2864296837494	0.480710825152516	Southeast and East Asia	Asia	All	Rural	20-39
52	37.5	999	0	1990	0.683460105130532	0.282540279576312	1.07936698873873	High- Income Countr	HIC	All	Rural	20-39
53	37.5	999	0	1990	0.852756929863077	0.510992493394569	1.48461247318835	South Asia	SAARC	All	Rural	20-39
54	37.5	999	0	1990	1.35447104753204	1.17950420506044	1.52692215361586	World	World	All	Rural	20-39
55	37.5	999	0	1990	1.8974451135488	0.340839841626344	3.54085410002744	Latin Amer/ Caribb	LAC	All	Rural	20-39
56	37.5	999	0	1990	3.66854862033445	2.33556204158519	5.33228971501323	Sub- Saharan Africa	SSA	All	Rural	20-39
57	37.5	999	0	2005	-2.50954831991757	-4.24055315125335	-1.21445889949117	Midd East/ North Africa	MENA	All	Rural	20-39
58	37.5	999	0	2005	-0.564598743120371	-1.67788903743727	0.319466052641001	Centr/ East Eur & Centr Asia	FSU	All	Rural	20-39
59	37.5	999	0	2005	-0.0047576836207448	-0.22741917831103	0.153338326708514	Southeast and East Asia	Asia	All	Rural	20-39
60	37.5	999	0	2005	0.3805105252297	0.182716673157625	0.711054355606177	South Asia	SAARC	All	Rural	20-39
61	37.5	999	0	2005	0.625599687281218	0.326136037573394	0.880800949304512	World	World	All	Rural	20-39
62	37.5	999	0	2005	1.07780304834883	-0.326337672297846	2.50922033548931	Latin Amer/ Caribb	LAC	All	Rural	20-39
63	37.5	999	0	2005	1.28922954956137	0.825030021939855	1.74492421304498	High- Income Countr	HIC	All	Rural	20-39
64	37.5	999	0	2005	3.09607457362196	1.5103327582985	5.14249930750815	Sub- Saharan Africa	SSA	All	Rural	20-39
65	37.5	999	0	2018	-2.5331091053487	-4.55214214928605	-1.08136111479316	Midd East/ North Africa	MENA	All	Rural	20-39
66	37.5	999	0	2018	-0.220459012478914	-1.30223775185707	0.724606909987988	Centr/ East Eur & Centr Asia	FSU	All	Rural	20-39
67	37.5	999	0	2018	-0.106159447332792	-0.534046187232351	0.31750436871714	High- Income Countr	HIC	All	Rural	20-39
68	37.5	999	0	2018	-0.0617303870358875	-0.352867726263211	0.160159814273784	Southeast and East Asia	Asia	All	Rural	20-39
69	37.5	999	0	2018	1.02222877442987	0.643496583547077	1.37218499623819	World	World	All	Rural	20-39
70	37.5	999	0	2018	1.14812767212565	0.699003543747512	1.98396174904042	South Asia	SAARC	All	Rural	20-39
71	37.5	999	0	2018	1.69860883889694	0.0580943156833464	3.41762795035793	Latin Amer/ Caribb	LAC	All	Rural	20-39
72	37.5	999	0	2018	3.85684283229515	1.78507899174368	6.37359892180573	Sub- Saharan Africa	SSA	All	Rural	20-39
73	37.5	999	1	1990	-0.537528488957968	-1.30152382108954	0.157553836018643	Midd East/ North Africa	MENA	All	Urban	20-39
74	37.5	999	1	1990	-0.101136301329188	-0.762053791405177	0.431639851801407	Centr/ East Eur & Centr Asia	FSU	All	Urban	20-39
75	37.5	999	1	1990	0.523719649277311	0.123044372271268	0.918224295055435	High- Income Countr	HIC	All	Urban	20-39
76	37.5	999	1	1990	0.928137994375165	0.57068065158148	1.26566853790352	World	World	All	Urban	20-39
77	37.5	999	1	1990	0.942139634356177	-0.835078357470697	2.73322262888527	Latin Amer/ Caribb	LAC	All	Urban	20-39
78	37.5	999	1	1990	1.2978813276129	1.11383214340734	1.49836604127946	Southeast and East Asia	Asia	All	Urban	20-39
79	37.5	999	1	1990	4.41034941917068	2.56042856149781	7.68247719431371	South Asia	SAARC	All	Urban	20-39
80	37.5	999	1	1990	7.22231923311052	4.84612131122839	10.1610851606278	Sub- Saharan Africa	SSA	All	Urban	20-39
81	37.5	999	1	2005	-1.2934838629372	-2.2414278893127	-0.397682476971208	Midd East/ North Africa	MENA	All	Urban	20-39
82	37.5	999	1	2005	-0.38070110041703	-1.38965607112779	0.40541220477296	Centr/ East Eur & Centr Asia	FSU	All	Urban	20-39
83	37.5	999	1	2005	0.678900294791198	0.472748952565077	0.862289023809036	Southeast and East Asia	Asia	All	Urban	20-39
84	37.5	999	1	2005	0.953870591819673	-0.563887953861935	2.45727851427116	Latin Amer/ Caribb	LAC	All	Urban	20-39
85	37.5	999	1	2005	1.08402529144994	0.608352677230331	1.54959329687267	High- Income Countr	HIC	All	Urban	20-39
86	37.5	999	1	2005	1.11979576845332	0.637721998055875	1.53558574573982	World	World	All	Urban	20-39
87	37.5	999	1	2005	1.58766967240514	0.674210512810653	3.02855834702215	South Asia	SAARC	All	Urban	20-39
88	37.5	999	1	2005	5.46838160869887	3.02433322878036	8.53997889673746	Sub- Saharan Africa	SSA	All	Urban	20-39
89	37.5	999	1	2018	-1.0859925545529	-2.07326377280478	-0.215979042636435	Midd East/ North Africa	MENA	All	Urban	20-39
90	37.5	999	1	2018	-0.280168812082306	-0.708983771916746	0.150519460187804	High- Income Countr	HIC	All	Urban	20-39
91	37.5	999	1	2018	-0.18293982503149	-1.08967167508777	0.52570593418794	Centr/ East Eur & Centr Asia	FSU	All	Urban	20-39
92	37.5	999	1	2018	0.452551450388073	0.193675366417822	0.652141340018012	Southeast and East Asia	Asia	All	Urban	20-39
93	37.5	999	1	2018	0.712443637215585	0.223429619959919	1.1403264337103	World	World	All	Urban	20-39
94	37.5	999	1	2018	1.65792709735546	0.0247577640309413	3.26366954223518	Latin Amer/ Caribb	LAC	All	Urban	20-39
95	37.5	999	1	2018	4.71487392378778	2.69979866239712	8.45751069735137	South Asia	SAARC	All	Urban	20-39
96	37.5	999	1	2018	6.30159506452484	3.29431418026492	9.90784953483056	Sub- Saharan Africa	SSA	All	Urban	20-39
97	37.5	999	999	1990	-0.945588217662673	-1.81817478389633	-0.192225999848554	Midd East/ North Africa	MENA	All	All	20-39
98	37.5	999	999	1990	-0.107341193170661	-0.828676239834968	0.496330979368528	Centr/ East Eur & Centr Asia	FSU	All	All	20-39
99	37.5	999	999	1990	0.564620264205415	0.163230735621868	0.957891106355766	High- Income Countr	HIC	All	All	20-39
100	37.5	999	999	1990	0.762182910494036	0.639198139411077	0.889582698373964	Southeast and East Asia	Asia	All	All	20-39
101	37.5	999	999	1990	1.24783878123488	-0.464123020913895	2.91541217839136	Latin Amer/ Caribb	LAC	All	All	20-39
102	37.5	999	999	1990	1.58696760617809	1.36363537796894	1.80648166453479	World	World	All	All	20-39
103	37.5	999	999	1990	1.72167726284315	1.05220984865419	2.91113147487221	South Asia	SAARC	All	All	20-39
104	37.5	999	999	1990	4.97538305291173	3.35433600507997	6.95413584046331	Sub- Saharan Africa	SSA	All	All	20-39
105	37.5	999	999	2005	-1.80122485384823	-3.01015058552069	-0.776137195318903	Midd East/ North Africa	MENA	All	All	20-39
106	37.5	999	999	2005	-0.449958894610113	-1.48329713820636	0.356407798799251	Centr/ East Eur & Centr Asia	FSU	All	All	20-39
107	37.5	999	999	2005	0.332418682124134	0.131922325006663	0.497786829824863	Southeast and East Asia	Asia	All	All	20-39
108	37.5	999	999	2005	0.734239275401169	0.330855802616496	1.36740409947276	South Asia	SAARC	All	All	20-39
109	37.5	999	999	2005	1.00670182058134	-0.434499625992141	2.46158076477494	Latin Amer/ Caribb	LAC	All	All	20-39
110	37.5	999	999	2005	1.13635045984906	0.661705642602298	1.59574965573033	High- Income Countr	HIC	All	All	20-39
111	37.5	999	999	2005	1.19717894882955	0.855136743910169	1.49603184115474	World	World	All	All	20-39
112	37.5	999	999	2005	4.22133878622048	2.41966885233879	6.53859537026306	Sub- Saharan Africa	SSA	All	All	20-39
113	37.5	999	999	2018	-1.62988928027019	-2.92087196696156	-0.584805203109056	Midd East/ North Africa	MENA	All	All	20-39
114	37.5	999	999	2018	-0.245687789741371	-0.674917559718794	0.183595947700629	High- Income Countr	HIC	All	All	20-39
115	37.5	999	999	2018	-0.200802308626363	-1.15752963645161	0.555976742263484	Centr/ East Eur & Centr Asia	FSU	All	All	20-39
116	37.5	999	999	2018	0.227234887711548	-0.0363955271733938	0.429505024087976	Southeast and East Asia	Asia	All	All	20-39
117	37.5	999	999	2018	1.11645212099244	0.716084130142331	1.47524053132608	World	World	All	All	20-39
118	37.5	999	999	2018	1.6693557321031	0.0558085568551956	3.25548942104691	Latin Amer/ Caribb	LAC	All	All	20-39
119	37.5	999	999	2018	2.3146361468221	1.40334422436527	3.97722603917273	South Asia	SAARC	All	All	20-39
120	37.5	999	999	2018	5.07592421332238	2.76892730648695	7.90105534942218	Sub- Saharan Africa	SSA	All	All	20-39
121	57.5	0	999	1990	-0.446019516652218	-0.961045670438766	-0.000762322314267	Midd East/ North Africa	MENA	Male	All	40-59
122	57.5	0	999	1990	-0.0760538439373282	-0.45980478484946	0.23539724836193	Centr/ East Eur & Centr Asia	FSU	Male	All	40-59
123	57.5	0	999	1990	0.397520353806202	0.129625971314773	0.661807812740565	High- Income Countr	HIC	Male	All	40-59
124	57.5	0	999	1990	0.518794185403722	0.43276963238896	0.61127191725552	Southeast and East Asia	Asia	Male	All	40-59
125	57.5	0	999	1990	0.791488835082847	-0.527413962455843	2.14328571990417	Latin Amer/ Caribb	LAC	Male	All	40-59
126	57.5	0	999	1990	0.953506376073125	0.793243135244274	1.11088179466719	World	World	Male	All	40-59
127	57.5	0	999	1990	1.33399722981243	0.777072057482363	2.43997284758988	South Asia	SAARC	Male	All	40-59
128	57.5	0	999	1990	4.26824431181371	2.83669053886514	6.19308017534811	Sub- Saharan Africa	SSA	Male	All	40-59
129	57.5	0	999	2005	-0.952840845026782	-1.72918586909608	-0.361035535826096	Midd East/ North Africa	MENA	Male	All	40-59
130	57.5	0	999	2005	-0.21438120076285	-0.76669398218	0.220274170157748	Centr/ East Eur & Centr Asia	FSU	Male	All	40-59
131	57.5	0	999	2005	0.223122251948564	0.11529310389086	0.309284819976788	Southeast and East Asia	Asia	Male	All	40-59
132	57.5	0	999	2005	0.57287247602971	0.28255484504903	1.08066245865081	South Asia	SAARC	Male	All	40-59
133	57.5	0	999	2005	0.740897240277827	0.427476427789306	1.06287266089125	High- Income Countr	HIC	Male	All	40-59
134	57.5	0	999	2005	0.766567531710581	-0.342890277440071	1.91853182435361	Latin Amer/ Caribb	LAC	Male	All	40-59
135	57.5	0	999	2005	0.888050421830133	0.635244457674214	1.10068617485506	World	World	Male	All	40-59
136	57.5	0	999	2005	3.70496798407274	1.95616601787796	5.93247714777766	Sub- Saharan Africa	SSA	Male	All	40-59
137	57.5	0	999	2018	-0.70326973868748	-1.44666760574907	-0.0617450277535556	Midd East/ North Africa	MENA	Male	All	40-59
138	57.5	0	999	2018	-0.141671758410713	-0.658806823335964	0.298386139944113	Centr/ East Eur & Centr Asia	FSU	Male	All	40-59
139	57.5	0	999	2018	-0.14711021390999	-0.445037665460944	0.13729283799843	High- Income Countr	HIC	Male	All	40-59
140	57.5	0	999	2018	0.134986935264395	-0.00314410576240089	0.232420645274077	Southeast and East Asia	Asia	Male	All	40-59
141	57.5	0	999	2018	0.57650633670446	0.333332369912165	0.796925224664613	World	World	Male	All	40-59
142	57.5	0	999	2018	1.26287121333713	0.0458575556854944	2.52500481761213	Latin Amer/ Caribb	LAC	Male	All	40-59
143	57.5	0	999	2018	1.72137697814943	1.04407316101449	3.00484561378245	South Asia	SAARC	Male	All	40-59
144	57.5	0	999	2018	4.46521965907734	2.32823798896969	7.42088680780807	Sub- Saharan Africa	SSA	Male	All	40-59
145	57.5	1	999	1990	-0.533180385863222	-1.08771788277117	-0.0753441173099028	Midd East/ North Africa	MENA	Female	All	40-59
146	57.5	1	999	1990	-0.0794990507227423	-0.420100041216798	0.211262490896057	Centr/ East Eur & Centr Asia	FSU	Female	All	40-59
147	57.5	1	999	1990	0.320253714993368	0.0921032843710452	0.549537527416004	High- Income Countr	HIC	Female	All	40-59
148	57.5	1	999	1990	0.468062434126141	0.392010621479392	0.554804486299391	Southeast and East Asia	Asia	Female	All	40-59
149	57.5	1	999	1990	0.738387452084113	0.584258620735359	0.890598529725774	World	World	Female	All	40-59
150	57.5	1	999	1990	0.741098242150073	-0.46409613493471	1.96787376554551	Latin Amer/ Caribb	LAC	Female	All	40-59
151	57.5	1	999	1990	1.27847129772614	0.739309228649403	2.33138214253685	South Asia	SAARC	Female	All	40-59
152	57.5	1	999	1990	4.02430015667277	2.67950733942619	5.81706217238693	Sub- Saharan Africa	SSA	Female	All	40-59
153	57.5	1	999	2005	-1.05763974575656	-1.82773478457223	-0.466582108224698	Midd East/ North Africa	MENA	Female	All	40-59
154	57.5	1	999	2005	-0.219382225517229	-0.71082740333771	0.183103528964726	Centr/ East Eur & Centr Asia	FSU	Female	All	40-59
155	57.5	1	999	2005	0.18257291208301	0.0773621034139589	0.268123061209231	Southeast and East Asia	Asia	Female	All	40-59
156	57.5	1	999	2005	0.559978422290778	0.286380438403406	0.835439169453762	High- Income Countr	HIC	Female	All	40-59
157	57.5	1	999	2005	0.552686338126718	0.272892238410615	1.04622708904806	South Asia	SAARC	Female	All	40-59
158	57.5	1	999	2005	0.655437633036073	0.413096449535423	0.856310722923907	World	World	Female	All	40-59
159	57.5	1	999	2005	0.667393431516931	-0.330459466721148	1.72473286050384	Latin Amer/ Caribb	LAC	Female	All	40-59
160	57.5	1	999	2005	3.49879548952515	1.92518662573161	5.62221682330734	Sub- Saharan Africa	SSA	Female	All	40-59
161	57.5	1	999	2018	-0.799585306518363	-1.47831753933045	-0.223612023159707	Midd East/ North Africa	MENA	Female	All	40-59
162	57.5	1	999	2018	-0.150982711219925	-0.40864502866404	0.093360523049052	High- Income Countr	HIC	Female	All	40-59
163	57.5	1	999	2018	-0.138456328208804	-0.62311609948502	0.25434687172736	Centr/ East Eur & Centr Asia	FSU	Female	All	40-59
164	57.5	1	999	2018	0.103500103513293	-0.0398151902195896	0.199523058045971	Southeast and East Asia	Asia	Female	All	40-59
165	57.5	1	999	2018	0.38845484986659	0.13401904013191	0.600772435463198	World	World	Female	All	40-59
166	57.5	1	999	2018	1.1384830965759	0.00657129772805492	2.29351197806351	Latin Amer/ Caribb	LAC	Female	All	40-59
167	57.5	1	999	2018	1.74159881346144	1.04933553408611	3.03598475295448	South Asia	SAARC	Female	All	40-59
168	57.5	1	999	2018	4.27028568205726	2.24582161367133	6.95048299580911	Sub- Saharan Africa	SSA	Female	All	40-59
169	57.5	999	0	1990	-0.761367825471883	-1.46197570374333	-0.245597457182583	Midd East/ North Africa	MENA	All	Rural	40-59
170	57.5	999	0	1990	-0.0835540213591589	-0.500454038348988	0.274546894659087	Centr/ East Eur & Centr Asia	FSU	All	Rural	40-59
171	57.5	999	0	1990	0.241491826112753	0.194300594782829	0.292020785873083	Southeast and East Asia	Asia	All	Rural	40-59
172	57.5	999	0	1990	0.423520288544556	0.187101990111029	0.656875693393157	High- Income Countr	HIC	All	Rural	40-59
173	57.5	999	0	1990	0.646728198516093	0.389150213777494	1.14097715923167	South Asia	SAARC	All	Rural	40-59
174	57.5	999	0	1990	0.815781153963782	0.697502111426524	0.93087342314854	World	World	All	Rural	40-59
175	57.5	999	0	1990	1.29678020905427	0.0994419513952367	2.5306789416626	Latin Amer/ Caribb	LAC	All	Rural	40-59
176	57.5	999	0	1990	3.02365858933274	1.9090341832194	4.54662890261673	Sub- Saharan Africa	SSA	All	Rural	40-59
177	57.5	999	0	2005	-1.3548670502033	-2.39787349702945	-0.657983109431387	Midd East/ North Africa	MENA	All	Rural	40-59
178	57.5	999	0	2005	-0.281234075371794	-0.837906877509774	0.17062012408855	Centr/ East Eur & Centr Asia	FSU	All	Rural	40-59
179	57.5	999	0	2005	0.0147140362685044	-0.0834489252816693	0.0880914434624992	Southeast and East Asia	Asia	All	Rural	40-59
180	57.5	999	0	2005	0.302385850289714	0.157867189360567	0.546741810357254	South Asia	SAARC	All	Rural	40-59
181	57.5	999	0	2005	0.458936774752472	0.253394599018617	0.616947669177089	World	World	All	Rural	40-59
182	57.5	999	0	2005	0.757964858877936	0.475006431572331	1.03713035289238	High- Income Countr	HIC	All	Rural	40-59
183	57.5	999	0	2005	0.76602298363023	-0.213959541981419	1.83500987964935	Latin Amer/ Caribb	LAC	All	Rural	40-59
184	57.5	999	0	2005	2.63749398101129	1.30624218354399	4.37478471894891	Sub- Saharan Africa	SSA	All	Rural	40-59
185	57.5	999	0	2018	-1.15120574428395	-2.1311164912762	-0.448790997931814	Midd East/ North Africa	MENA	All	Rural	40-59
186	57.5	999	0	2018	-0.176077572339028	-0.72104946011756	0.2898014343794	Centr/ East Eur & Centr Asia	FSU	All	Rural	40-59
187	57.5	999	0	2018	-0.0880759708331633	-0.342253851584616	0.159105757191805	High- Income Countr	HIC	All	Rural	40-59
188	57.5	999	0	2018	-0.0470334477730431	-0.181088518248896	0.047370511924804	Southeast and East Asia	Asia	All	Rural	40-59
189	57.5	999	0	2018	0.475405377312766	0.250531570138472	0.665150053173964	World	World	All	Rural	40-59
190	57.5	999	0	2018	0.913981851658915	0.586899285887238	1.51198388352986	South Asia	SAARC	All	Rural	40-59
191	57.5	999	0	2018	1.19002787441833	0.0473196000335335	2.45375601668875	Latin Amer/ Caribb	LAC	All	Rural	40-59
192	57.5	999	0	2018	3.24413858860783	1.50013219000645	5.62546469507456	Sub- Saharan Africa	SSA	All	Rural	40-59
193	57.5	999	1	1990	-0.24026452440379	-0.663186653255355	0.150843611104906	Midd East/ North Africa	MENA	All	Urban	40-59
194	57.5	999	1	1990	-0.0688144600175798	-0.399767253518502	0.200565527625362	Centr/ East Eur & Centr Asia	FSU	All	Urban	40-59
195	57.5	999	1	1990	0.275381461975223	0.0338823266493545	0.501335139489738	World	World	All	Urban	40-59
196	57.5	999	1	1990	0.336256970097407	0.0996103921134335	0.56791211006479	High- Income Countr	HIC	All	Urban	40-59
197	57.5	999	1	1990	0.530961979824218	-0.73475591711829	1.82788522248246	Latin Amer/ Caribb	LAC	All	Urban	40-59
198	57.5	999	1	1990	0.769723923100673	0.662314234319944	0.893696011372625	Southeast and East Asia	Asia	All	Urban	40-59
199	57.5	999	1	1990	3.34626359788738	1.86474615459559	6.38609498543318	South Asia	SAARC	All	Urban	40-59
200	57.5	999	1	1990	6.09862530245173	4.10884458358085	8.73634219491899	Sub- Saharan Africa	SSA	All	Urban	40-59
201	57.5	999	1	2005	-0.742399607543177	-1.34391006387995	-0.227820695386041	Midd East/ North Africa	MENA	All	Urban	40-59
202	57.5	999	1	2005	-0.180315665160482	-0.682473348215258	0.215886292101044	Centr/ East Eur & Centr Asia	FSU	All	Urban	40-59
203	57.5	999	1	2005	0.377758405639746	0.270301832396058	0.470301109191161	Southeast and East Asia	Asia	All	Urban	40-59
204	57.5	999	1	2005	0.60603806965652	0.287557269912727	0.871745766831899	World	World	All	Urban	40-59
205	57.5	999	1	2005	0.618927529997282	0.328559080579071	0.904749341157613	High- Income Countr	HIC	All	Urban	40-59
206	57.5	999	1	2005	0.679119121889758	-0.385577111794312	1.79601837877711	Latin Amer/ Caribb	LAC	All	Urban	40-59
207	57.5	999	1	2005	1.19545161738767	0.54364234587177	2.36236521682092	South Asia	SAARC	All	Urban	40-59
208	57.5	999	1	2005	4.61837030805718	2.46642541781178	7.46955671383129	Sub- Saharan Africa	SSA	All	Urban	40-59
209	57.5	999	1	2018	-0.529536281564	-1.14178322057727	0.0294153195374954	Midd East/ North Africa	MENA	All	Urban	40-59
210	57.5	999	1	2018	-0.166037865159715	-0.423682993134089	0.0863038820612294	High- Income Countr	HIC	All	Urban	40-59
211	57.5	999	1	2018	-0.120159380953833	-0.608463167406177	0.265228834311554	Centr/ East Eur & Centr Asia	FSU	All	Urban	40-59
212	57.5	999	1	2018	0.225484024734733	-0.0642029193585407	0.48327797363698	World	World	All	Urban	40-59
213	57.5	999	1	2018	0.23562621681558	0.102135199694073	0.332755592455217	Southeast and East Asia	Asia	All	Urban	40-59
214	57.5	999	1	2018	1.2021017161442	0.0282152448696783	2.38585414841322	Latin Amer/ Caribb	LAC	All	Urban	40-59
215	57.5	999	1	2018	3.47328891572413	2.01848250663613	6.39961417161681	South Asia	SAARC	All	Urban	40-59
216	57.5	999	1	2018	5.39872441702968	2.86776370312449	8.74495991148016	Sub- Saharan Africa	SSA	All	Urban	40-59
217	57.5	999	999	1990	-0.492032969188714	-1.00037023761295	-0.0504092679204504	Midd East/ North Africa	MENA	All	All	40-59
218	57.5	999	999	1990	-0.0774383012816581	-0.427206981174024	0.216912787869907	Centr/ East Eur & Centr Asia	FSU	All	All	40-59
219	57.5	999	999	1990	0.358500913976343	0.120775428470631	0.590622269331573	High- Income Countr	HIC	All	All	40-59
220	57.5	999	999	1990	0.494926648130899	0.423846221129738	0.572535282983363	Southeast and East Asia	Asia	All	All	40-59
221	57.5	999	999	1990	0.768669404873508	-0.454824312279601	1.99018450682096	Latin Amer/ Caribb	LAC	All	All	40-59
222	57.5	999	999	1990	0.845250178270435	0.692291595262036	0.988519044839407	World	World	All	All	40-59
223	57.5	999	999	1990	1.30735282666488	0.770642051118335	2.36099568526931	South Asia	SAARC	All	All	40-59
224	57.5	999	999	1990	4.15682723862077	2.79135153827304	5.97006841363597	Sub- Saharan Africa	SSA	All	All	40-59
225	57.5	999	999	2005	-1.00507320229447	-1.74420404390141	-0.460213993039561	Midd East/ North Africa	MENA	All	All	40-59
226	57.5	999	999	2005	-0.217875597871149	-0.729912691332028	0.196279929910063	Centr/ East Eur & Centr Asia	FSU	All	All	40-59
227	57.5	999	999	2005	0.202968853650192	0.104361902704563	0.283194069413307	Southeast and East Asia	Asia	All	All	40-59
228	57.5	999	999	2005	0.563128365364431	0.278415102436167	1.05800796400083	South Asia	SAARC	All	All	40-59
229	57.5	999	999	2005	0.652315255135657	0.364825499725919	0.937675802951589	High- Income Countr	HIC	All	All	40-59
230	57.5	999	999	2005	0.719683650005137	-0.320211329201958	1.79692156376997	Latin Amer/ Caribb	LAC	All	All	40-59
231	57.5	999	999	2005	0.77103695556121	0.533134985481851	0.972407534966819	World	World	All	All	40-59
232	57.5	999	999	2005	3.59109074704456	2.01871317702081	5.68827364811069	Sub- Saharan Africa	SSA	All	All	40-59
233	57.5	999	999	2018	-0.753603748806347	-1.41917825784282	-0.179652112502902	Midd East/ North Africa	MENA	All	All	40-59
234	57.5	999	999	2018	-0.141260102797215	-0.635602740492121	0.265902056175236	Centr/ East Eur & Centr Asia	FSU	All	All	40-59
235	57.5	999	999	2018	-0.150042170568923	-0.407066585757569	0.102093842912695	High- Income Countr	HIC	All	All	40-59
236	57.5	999	999	2018	0.119233137526632	-0.015603939224844	0.212580661298288	Southeast and East Asia	Asia	All	All	40-59
237	57.5	999	999	2018	0.481086394409565	0.251463825546063	0.688920406695476	World	World	All	All	40-59
238	57.5	999	999	2018	1.19690114640687	0.0593379718593169	2.37437714324977	Latin Amer/ Caribb	LAC	All	All	40-59
239	57.5	999	999	2018	1.73218974842657	1.0671879209706	2.98248942834887	South Asia	SAARC	All	All	40-59
240	57.5	999	999	2018	4.36843506935282	2.37170116930524	7.03221952761327	Sub- Saharan Africa	SSA	All	All	40-59
241	62.5	0	999	1990	-0.348986744622865	-0.803491449114246	0.0391357594358251	Midd East/ North Africa	MENA	Male	All	60+
242	62.5	0	999	1990	-0.0684741705999056	-0.35180726305509	0.166961050843952	Centr/ East Eur & Centr Asia	FSU	Male	All	60+
243	62.5	0	999	1990	0.210816420525104	0.0552232404211879	0.366688449491048	High- Income Countr	HIC	Male	All	60+
244	62.5	0	999	1990	0.336341733718506	0.278674995538914	0.402560775732273	Southeast and East Asia	Asia	Male	All	60+
245	62.5	0	999	1990	0.528880966396423	0.406421356076254	0.641149654209508	World	World	Male	All	60+
246	62.5	0	999	1990	0.55829793418656	-0.38874816858255	1.58056491276942	Latin Amer/ Caribb	LAC	Male	All	60+
247	62.5	0	999	1990	1.14394785905171	0.625785289854379	2.15189278969719	South Asia	SAARC	Male	All	60+
248	62.5	0	999	1990	3.21020596217941	1.97191422041249	5.17598839532653	Sub- Saharan Africa	SSA	Male	All	60+
249	62.5	0	999	2005	-0.883179565166992	-1.54030285463899	-0.391099042300241	Midd East/ North Africa	MENA	Male	All	60+
250	62.5	0	999	2005	-0.185934553534179	-0.586020882290262	0.129356875323385	Centr/ East Eur & Centr Asia	FSU	Male	All	60+
251	62.5	0	999	2005	0.226406916559361	0.15043977952934	0.294539210118471	Southeast and East Asia	Asia	Male	All	60+
252	62.5	0	999	2005	0.362219174509685	0.192797387759037	0.533502455770653	High- Income Countr	HIC	Male	All	60+
253	62.5	0	999	2005	0.451488935178633	0.267616105684833	0.601354923989887	World	World	Male	All	60+
254	62.5	0	999	2005	0.491568637456278	0.229209124135317	0.979655564640415	South Asia	SAARC	Male	All	60+
255	62.5	0	999	2005	0.565199177526431	-0.227340554556961	1.41932302283857	Latin Amer/ Caribb	LAC	Male	All	60+
256	62.5	0	999	2005	2.65704290798198	1.3560194133733	4.76834493765871	Sub- Saharan Africa	SSA	Male	All	60+
257	62.5	0	999	2018	-0.656055232737464	-1.26776046004526	-0.176045579243939	Midd East/ North Africa	MENA	Male	All	60+
258	62.5	0	999	2018	-0.132824572951913	-0.519638212000681	0.187877279450848	Centr/ East Eur & Centr Asia	FSU	Male	All	60+
259	62.5	0	999	2018	-0.0614383666891101	-0.228119895614655	0.0998273231260919	High- Income Countr	HIC	Male	All	60+
260	62.5	0	999	2018	0.156152271685565	0.0552967449096448	0.230004293167374	Southeast and East Asia	Asia	Male	All	60+
261	62.5	0	999	2018	0.293673300486919	0.123332999191696	0.440217471597282	World	World	Male	All	60+
262	62.5	0	999	2018	0.889751538645601	0.0220259499790165	1.8418671823266	Latin Amer/ Caribb	LAC	Male	All	60+
263	62.5	0	999	2018	1.43133410008821	0.825411996963548	2.55285701001538	South Asia	SAARC	Male	All	60+
264	62.5	0	999	2018	3.3025632173462	1.64845606829866	5.92737104889274	Sub- Saharan Africa	SSA	Male	All	60+
265	62.5	1	999	1990	-0.393525671581409	-0.860379213870468	0.00932479542407262	Midd East/ North Africa	MENA	Female	All	60+
266	62.5	1	999	1990	-0.0508420877761476	-0.284003855354305	0.143719677621229	Centr/ East Eur & Centr Asia	FSU	Female	All	60+
267	62.5	1	999	1990	0.150211285397997	0.022760813125271	0.277105125365779	High- Income Countr	HIC	Female	All	60+
268	62.5	1	999	1990	0.286612421493742	0.172110688038806	0.390869326606233	World	World	Female	All	60+
269	62.5	1	999	1990	0.30891082498153	0.254701383512338	0.372360013425227	Southeast and East Asia	Asia	Female	All	60+
270	62.5	1	999	1990	0.417588992639915	-0.434175827400645	1.35366992412685	Latin Amer/ Caribb	LAC	Female	All	60+
271	62.5	1	999	1990	1.03297295129576	0.566029154899641	1.93430126236661	South Asia	SAARC	Female	All	60+
272	62.5	1	999	1990	3.05326609548367	1.8538381761124	4.88479337897706	Sub- Saharan Africa	SSA	Female	All	60+
273	62.5	1	999	2005	-0.89396899135523	-1.56654559697273	-0.399769644333013	Midd East/ North Africa	MENA	Female	All	60+
274	62.5	1	999	2005	-0.174689729473335	-0.522906050989843	0.106869144080433	Centr/ East Eur & Centr Asia	FSU	Female	All	60+
275	62.5	1	999	2005	0.193892074171015	0.121496357544159	0.259679543208169	Southeast and East Asia	Asia	Female	All	60+
276	62.5	1	999	2005	0.26438313934922	0.078486856983623	0.410692690014258	World	World	Female	All	60+
277	62.5	1	999	2005	0.263375127243899	0.120089744888184	0.405397457368653	High- Income Countr	HIC	Female	All	60+
278	62.5	1	999	2005	0.448919113845702	-0.263016247763688	1.21584970697847	Latin Amer/ Caribb	LAC	Female	All	60+
279	62.5	1	999	2005	0.444387224587371	0.213088902714023	0.869098975621722	South Asia	SAARC	Female	All	60+
280	62.5	1	999	2005	2.49645066261533	1.28055611190095	4.43406968504653	Sub- Saharan Africa	SSA	Female	All	60+
281	62.5	1	999	2018	-0.702620513788008	-1.30179085696815	-0.23741147667814	Midd East/ North Africa	MENA	Female	All	60+
282	62.5	1	999	2018	-0.103286994696354	-0.424316123146565	0.163777697301602	Centr/ East Eur & Centr Asia	FSU	Female	All	60+
283	62.5	1	999	2018	-0.0450405186059456	-0.183083219169685	0.0881624016792254	High- Income Countr	HIC	Female	All	60+
284	62.5	1	999	2018	0.10587176918933	-0.0662280225118617	0.248971860510761	World	World	Female	All	60+
285	62.5	1	999	2018	0.121512965623173	0.0189558088796465	0.19436736159389	Southeast and East Asia	Asia	Female	All	60+
286	62.5	1	999	2018	0.784813129731568	-0.0268928259006898	1.67794950431115	Latin Amer/ Caribb	LAC	Female	All	60+
287	62.5	1	999	2018	1.47333962960689	0.841499651636512	2.59145562878014	South Asia	SAARC	Female	All	60+
288	62.5	1	999	2018	3.16445160970524	1.55921304518961	5.66431110158972	Sub- Saharan Africa	SSA	Female	All	60+
289	62.5	999	0	1990	-0.634087269507544	-1.22353263077097	-0.190312689192881	Midd East/ North Africa	MENA	All	Rural	60+
290	62.5	999	0	1990	-0.0670606462303665	-0.353325707514699	0.180179464041308	Centr/ East Eur & Centr Asia	FSU	All	Rural	60+
291	62.5	999	0	1990	0.153886270540043	0.12314728092255	0.188400173782662	Southeast and East Asia	Asia	All	Rural	60+
292	62.5	999	0	1990	0.214085920863987	0.0831091268474391	0.344141058806769	High- Income Countr	HIC	All	Rural	60+
293	62.5	999	0	1990	0.490346438759819	0.401351231740266	0.572569502403875	World	World	All	Rural	60+
294	62.5	999	0	1990	0.542043810748246	0.304401818379714	0.997305666230379	South Asia	SAARC	All	Rural	60+
295	62.5	999	0	1990	0.912742245152952	0.0470599005473331	1.87834029935212	Latin Amer/ Caribb	LAC	All	Rural	60+
296	62.5	999	0	1990	2.22658346341042	1.29208313549639	3.76359451359471	Sub- Saharan Africa	SSA	All	Rural	60+
297	62.5	999	0	2005	-1.18639301028731	-2.10772062115933	-0.599636866628072	Midd East/ North Africa	MENA	All	Rural	60+
298	62.5	999	0	2005	-0.23327624803523	-0.622715727632145	0.0906893701755851	Centr/ East Eur & Centr Asia	FSU	All	Rural	60+
299	62.5	999	0	2005	0.0426243707267911	-0.0144051884060097	0.0865872767686943	Southeast and East Asia	Asia	All	Rural	60+
300	62.5	999	0	2005	0.253068112895914	0.127870231163937	0.47738895493825	South Asia	SAARC	All	Rural	60+
301	62.5	999	0	2005	0.285528935585998	0.127345641662122	0.406066095914907	World	World	All	Rural	60+
302	62.5	999	0	2005	0.34484157037714	0.200055983009523	0.490295916709214	High- Income Countr	HIC	All	Rural	60+
303	62.5	999	0	2005	0.553937669396052	-0.142606966383581	1.31498743116114	Latin Amer/ Caribb	LAC	All	Rural	60+
304	62.5	999	0	2005	1.88429959454737	0.914706429915831	3.5223592095781	Sub- Saharan Africa	SSA	All	Rural	60+
305	62.5	999	0	2018	-0.992855928121464	-1.83900433571581	-0.418171895260117	Midd East/ North Africa	MENA	All	Rural	60+
306	62.5	999	0	2018	-0.152423664520018	-0.526334592931218	0.16682337490027	Centr/ East Eur & Centr Asia	FSU	All	Rural	60+
307	62.5	999	0	2018	-0.0119804394353438	-0.107464525270054	0.0485647230968319	Southeast and East Asia	Asia	All	Rural	60+
308	62.5	999	0	2018	-0.0155078624494697	-0.155424486984286	0.121937422400556	High- Income Countr	HIC	All	Rural	60+
309	62.5	999	0	2018	0.301297212757208	0.146357064416681	0.435711306318339	World	World	All	Rural	60+
310	62.5	999	0	2018	0.800135812424258	0.474393118957347	1.37248262896567	South Asia	SAARC	All	Rural	60+
311	62.5	999	0	2018	0.847002489357359	0.0132566913574539	1.79677656204073	Latin Amer/ Caribb	LAC	All	Rural	60+
312	62.5	999	0	2018	2.40624435431156	1.04594157160181	4.54019862579476	Sub- Saharan Africa	SSA	All	Rural	60+
313	62.5	999	1	1990	-0.138860506951244	-0.514664575417125	0.220311083712267	Midd East/ North Africa	MENA	All	Urban	60+
314	62.5	999	1	1990	-0.0679406875487669	-0.239952127538403	0.0857641583065431	World	World	All	Urban	60+
315	62.5	999	1	1990	-0.0505975463717996	-0.283474086587877	0.139618983330492	Centr/ East Eur & Centr Asia	FSU	All	Urban	60+
316	62.5	999	1	1990	0.166613920816892	0.0328079215717092	0.297122677153796	High- Income Countr	HIC	All	Urban	60+
317	62.5	999	1	1990	0.297745051292289	-0.613276386749339	1.24776115173967	Latin Amer/ Caribb	LAC	All	Urban	60+
318	62.5	999	1	1990	0.491122697721359	0.416781339505439	0.578409884219383	Southeast and East Asia	Asia	All	Urban	60+
319	62.5	999	1	1990	2.78401290810184	1.44977274062848	5.36528131791371	South Asia	SAARC	All	Urban	60+
320	62.5	999	1	1990	4.63718902493718	2.86763871148873	7.27493589755177	Sub- Saharan Africa	SSA	All	Urban	60+
321	62.5	999	1	2005	-0.653885637135089	-1.14640246342731	-0.232008732305142	Midd East/ North Africa	MENA	All	Urban	60+
322	62.5	999	1	2005	-0.149530944738979	-0.497139308518694	0.133219877877259	Centr/ East Eur & Centr Asia	FSU	All	Urban	60+
323	62.5	999	1	2005	0.0951932173005048	-0.139534238287786	0.280439679572263	World	World	All	Urban	60+
324	62.5	999	1	2005	0.294603224695146	0.143055708651595	0.444680101022367	High- Income Countr	HIC	All	Urban	60+
325	62.5	999	1	2005	0.328945232032855	0.251931641533446	0.4068882011955	Southeast and East Asia	Asia	All	Urban	60+
326	62.5	999	1	2005	0.471813558629294	-0.294095079350146	1.271963535479	Latin Amer/ Caribb	LAC	All	Urban	60+
327	62.5	999	1	2005	0.992585233345089	0.437110269532669	2.0702039751166	South Asia	SAARC	All	Urban	60+
328	62.5	999	1	2005	3.26003039222637	1.62598614044072	5.75467907499419	Sub- Saharan Africa	SSA	All	Urban	60+
329	62.5	999	1	2018	-0.498201626064835	-0.982564265284641	-0.0752070607832524	Midd East/ North Africa	MENA	All	Urban	60+
330	62.5	999	1	2018	-0.0956126803131742	-0.426270123634528	0.176504289122897	Centr/ East Eur & Centr Asia	FSU	All	Urban	60+
331	62.5	999	1	2018	-0.0590400356482298	-0.200982806913501	0.0808361948936742	High- Income Countr	HIC	All	Urban	60+
332	62.5	999	1	2018	-0.0390910426793137	-0.227097889770892	0.1231631702593	World	World	All	Urban	60+
333	62.5	999	1	2018	0.220102793792538	0.1218992245026	0.297124811474727	Southeast and East Asia	Asia	All	Urban	60+
334	62.5	999	1	2018	0.830545058385564	0.00107100203040744	1.70561374786028	Latin Amer/ Caribb	LAC	All	Urban	60+
335	62.5	999	1	2018	2.88464087531986	1.56652885325527	5.32386674111242	South Asia	SAARC	All	Urban	60+
336	62.5	999	1	2018	4.01031332302787	2.02185818155556	7.08515291990573	Sub- Saharan Africa	SSA	All	Urban	60+
337	62.5	999	999	1990	-0.373821681318976	-0.82229368135954	0.0130023358716731	Midd East/ North Africa	MENA	All	All	60+
338	62.5	999	999	1990	-0.0591008761633065	-0.310432785631123	0.146858009792707	Centr/ East Eur & Centr Asia	FSU	All	All	60+
339	62.5	999	999	1990	0.178298589390869	0.0455299910383698	0.3094161276435	High- Income Countr	HIC	All	All	60+
340	62.5	999	999	1990	0.321970387989295	0.272616425693419	0.378372850064046	Southeast and East Asia	Asia	All	All	60+
341	62.5	999	999	1990	0.385676891360644	0.272241056155405	0.491331043307488	World	World	All	All	60+
342	62.5	999	999	1990	0.482374262751782	-0.387165398662113	1.40112378911029	Latin Amer/ Caribb	LAC	All	All	60+
343	62.5	999	999	1990	1.09123496611181	0.604756230499581	2.02002266376462	South Asia	SAARC	All	All	60+
344	62.5	999	999	1990	3.13130371530071	1.92821221134729	5.00320847859911	Sub- Saharan Africa	SSA	All	All	60+
345	62.5	999	999	2005	-0.892715783724544	-1.54430218151311	-0.411268611078331	Midd East/ North Africa	MENA	All	All	60+
346	62.5	999	999	2005	-0.182518770223636	-0.546566966450794	0.109617189719798	Centr/ East Eur & Centr Asia	FSU	All	All	60+
347	62.5	999	999	2005	0.209203323747615	0.141520819534947	0.269930703115175	Southeast and East Asia	Asia	All	All	60+
348	62.5	999	999	2005	0.308333732398966	0.157924969906294	0.457596572229016	High- Income Countr	HIC	All	All	60+
349	62.5	999	999	2005	0.346420999797964	0.166225545131159	0.489061598750548	World	World	All	All	60+
350	62.5	999	999	2005	0.468415270666665	0.223335267395469	0.921233868571165	South Asia	SAARC	All	All	60+
351	62.5	999	999	2005	0.500779791916702	-0.226808816467327	1.26870382152849	Latin Amer/ Caribb	LAC	All	All	60+
352	62.5	999	999	2005	2.56683254147851	1.34755904380914	4.50798169440919	Sub- Saharan Africa	SSA	All	All	60+
353	62.5	999	999	2018	-0.68172630278998	-1.26322493098702	-0.229476237493787	Midd East/ North Africa	MENA	All	All	60+
354	62.5	999	999	2018	-0.115594158940723	-0.460037263442698	0.169658390702873	Centr/ East Eur & Centr Asia	FSU	All	All	60+
355	62.5	999	999	2018	-0.0501572288709004	-0.190789290398769	0.0892754293926649	High- Income Countr	HIC	All	All	60+
356	62.5	999	999	2018	0.137226609490454	0.0406033962016117	0.207533349901599	Southeast and East Asia	Asia	All	All	60+
357	62.5	999	999	2018	0.188572650544092	0.025857296215771	0.328780563253688	World	World	All	All	60+
358	62.5	999	999	2018	0.834622459055226	0.0155408869529537	1.6992633563745	Latin Amer/ Caribb	LAC	All	All	60+
359	62.5	999	999	2018	1.45492581890318	0.84757791030244	2.54433742959079	South Asia	SAARC	All	All	60+
360	62.5	999	999	2018	3.23180034589137	1.63651202661621	5.6886731086821	Sub- Saharan Africa	SSA	All	All	60+
361	999	0	0	1990	-1.099192897848	-2.05318136523057	-0.343869346249733	Midd East/ North Africa	MENA	Male	Rural	All
362	999	0	0	1990	-0.061794046878396	-0.748966929567883	0.555233147689714	Centr/ East Eur & Centr Asia	FSU	Male	Rural	All
363	999	0	0	1990	0.311149450363362	0.233040281648755	0.39059589735536	Southeast and East Asia	Asia	Male	Rural	All
364	999	0	0	1990	0.630452179234851	0.299392934429052	0.952630865445105	High- Income Countr	HIC	Male	Rural	All
365	999	0	0	1990	0.762417254132605	0.455763144011782	1.33721739155888	South Asia	SAARC	Male	Rural	All
366	999	0	0	1990	1.12034730739767	0.977110778179399	1.26669157692256	World	World	Male	Rural	All
367	999	0	0	1990	1.61082882441042	0.176518057829102	3.07374652564915	Latin Amer/ Caribb	LAC	Male	Rural	All
368	999	0	0	1990	3.42043177788806	2.15645044617502	5.04134057846407	Sub- Saharan Africa	SSA	Male	Rural	All
369	999	0	0	2005	-1.96994778647806	-3.44466311463315	-0.933209591850198	Midd East/ North Africa	MENA	Male	Rural	All
370	999	0	0	2005	-0.377285205307628	-1.20603369352734	0.292083310105457	Centr/ East Eur & Centr Asia	FSU	Male	Rural	All
371	999	0	0	2005	-0.0107643302942932	-0.171320355374119	0.107394191004519	Southeast and East Asia	Asia	Male	Rural	All
372	999	0	0	2005	0.346090216026993	0.169471215479402	0.640083089401907	South Asia	SAARC	Male	Rural	All
373	999	0	0	2005	0.529688788584206	0.27936090539722	0.736784903254871	World	World	Male	Rural	All
374	999	0	0	2005	0.910613028747161	-0.338068836396008	2.15185454044599	Latin Amer/ Caribb	LAC	Male	Rural	All
375	999	0	0	2005	1.01835777225859	0.668575860205177	1.37997577955833	High- Income Countr	HIC	Male	Rural	All
376	999	0	0	2005	2.94673200181999	1.43019101559877	4.89205540315032	Sub- Saharan Africa	SSA	Male	Rural	All
377	999	0	0	2018	-1.87413681200652	-3.44532523954496	-0.776325750832996	Midd East/ North Africa	MENA	Male	Rural	All
378	999	0	0	2018	-0.164897522547117	-0.950533987838169	0.508639239612996	Centr/ East Eur & Centr Asia	FSU	Male	Rural	All
379	999	0	0	2018	-0.0801161638354012	-0.281039317405576	0.0655466208222436	Southeast and East Asia	Asia	Male	Rural	All
380	999	0	0	2018	0.0362821545305483	-0.287775841728912	0.348023464428712	High- Income Countr	HIC	Male	Rural	All
381	999	0	0	2018	0.65891026636879	0.37938183713235	0.912276329701681	World	World	Male	Rural	All
382	999	0	0	2018	1.0114400610095	0.627471841890935	1.7235591187274	South Asia	SAARC	Male	Rural	All
383	999	0	0	2018	1.36201841028489	0.0028987785067128	2.82062462921284	Latin Amer/ Caribb	LAC	Male	Rural	All
384	999	0	0	2018	3.62739981759853	1.67896744345742	6.17256851569508	Sub- Saharan Africa	SSA	Male	Rural	All
385	999	0	1	1990	-0.407621687454653	-1.05742785891877	0.196729179163081	Midd East/ North Africa	MENA	Male	Urban	All
386	999	0	1	1990	-0.075214717888148	-0.577061970477778	0.3297833446652	Centr/ East Eur & Centr Asia	FSU	Male	Urban	All
387	999	0	1	1990	0.517197102123823	0.192906830902615	0.840816349069577	High- Income Countr	HIC	Male	Urban	All
388	999	0	1	1990	0.579534492425649	0.268816088494666	0.862234013952859	World	World	Male	Urban	All
389	999	0	1	1990	0.686304753954794	-0.947357574085238	2.27653645634394	Latin Amer/ Caribb	LAC	Male	Urban	All
390	999	0	1	1990	1.03828947506125	0.869062909560161	1.22909638840618	Southeast and East Asia	Asia	Male	Urban	All
391	999	0	1	1990	3.92263682312884	2.25108206656407	7.11432664015601	South Asia	SAARC	Male	Urban	All
392	999	0	1	1990	6.80967450135681	4.59800975445476	9.74159419476073	Sub- Saharan Africa	SSA	Male	Urban	All
393	999	0	1	2005	-1.03337762897297	-1.86581028428188	-0.278099974402656	Midd East/ North Africa	MENA	Male	Urban	All
394	999	0	1	2005	-0.252646585006828	-0.9934246684035	0.322599962032704	Centr/ East Eur & Centr Asia	FSU	Male	Urban	All
395	999	0	1	2005	0.519354286668544	0.350379921017495	0.668544061517125	Southeast and East Asia	Asia	Male	Urban	All
396	999	0	1	2005	0.754224025020758	0.351784744087454	1.09197898397486	World	World	Male	Urban	All
397	999	0	1	2005	0.817275985573375	-0.50131602478502	2.13239137974685	Latin Amer/ Caribb	LAC	Male	Urban	All
398	999	0	1	2005	0.872019747388153	0.519272513351645	1.24372406078966	High- Income Countr	HIC	Male	Urban	All
399	999	0	1	2005	1.42516148380846	0.615986570821597	2.76825784175997	South Asia	SAARC	Male	Urban	All
400	999	0	1	2005	5.16739261961137	2.74383534212498	8.13134434175375	Sub- Saharan Africa	SSA	Male	Urban	All
401	999	0	1	2018	-0.80930794897427	-1.61317559348909	-0.0780054815097597	Midd East/ North Africa	MENA	Male	Urban	All
402	999	0	1	2018	-0.13103442560281	-0.782537964544847	0.388663051456827	Centr/ East Eur & Centr Asia	FSU	Male	Urban	All
403	999	0	1	2018	-0.0739171823525061	-0.402043946260746	0.242519480875366	High- Income Countr	HIC	Male	Urban	All
404	999	0	1	2018	0.300309999894837	-0.0703650788679484	0.627119981083069	World	World	Male	Urban	All
405	999	0	1	2018	0.307224784608014	0.117123288845734	0.449589327990629	Southeast and East Asia	Asia	Male	Urban	All
406	999	0	1	2018	1.3909449692296	-0.0326612967235811	2.77791418992761	Latin Amer/ Caribb	LAC	Male	Urban	All
407	999	0	1	2018	4.0297333937869	2.32940497107518	7.30039687885367	South Asia	SAARC	Male	Urban	All
408	999	0	1	2018	5.94190167982677	3.07459648300736	9.49409795162052	Sub- Saharan Africa	SSA	Male	Urban	All
409	999	0	999	1990	-0.73003790678446	-1.46734577278344	-0.104996018977306	Midd East/ North Africa	MENA	Male	All	All
410	999	0	999	1990	-0.0791604180396157	-0.634532629763181	0.377347309580178	Centr/ East Eur & Centr Asia	FSU	Male	All	All
411	999	0	999	1990	0.54562271355931	0.218671620619157	0.869631432102218	High- Income Countr	HIC	Male	All	All
412	999	0	999	1990	0.632793908537044	0.523094804986052	0.750519689040298	Southeast and East Asia	Asia	Male	All	All
413	999	0	999	1990	0.972852403830536	-0.539872410047988	2.48686015134982	Latin Amer/ Caribb	LAC	Male	All	All
414	999	0	999	1990	1.23840140924987	1.05207648636172	1.42489397845376	World	World	Male	All	All
415	999	0	999	1990	1.53408451469232	0.924739191258685	2.6843447183343	South Asia	SAARC	Male	All	All
416	999	0	999	1990	4.66963856665258	3.14780641145727	6.66495847377605	Sub- Saharan Africa	SSA	Male	All	All
417	999	0	999	2005	-1.42064861197775	-2.45408089257965	-0.582348737850436	Midd East/ North Africa	MENA	Male	All	All
418	999	0	999	2005	-0.298526497856004	-1.06418648328675	0.300763924560525	Centr/ East Eur & Centr Asia	FSU	Male	All	All
419	999	0	999	2005	0.261699583471494	0.106646484646116	0.387014076814885	Southeast and East Asia	Asia	Male	All	All
420	999	0	999	2005	0.663741622396669	0.306177652399341	1.22649198181896	South Asia	SAARC	Male	All	All
421	999	0	999	2005	0.853779539290012	-0.42399181031996	2.12638721625844	Latin Amer/ Caribb	LAC	Male	All	All
422	999	0	999	2005	0.908078837353556	0.554132042634609	1.27288315111867	High- Income Countr	HIC	Male	All	All
423	999	0	999	2005	0.932127084956125	0.645139163892589	1.17903427593036	World	World	Male	All	All
424	999	0	999	2005	4.00626121223183	2.2531433633621	6.2441694032146	Sub- Saharan Africa	SSA	Male	All	All
425	999	0	999	2018	-1.18304145192103	-2.20645200259642	-0.401411995700363	Midd East/ North Africa	MENA	Male	All	All
426	999	0	999	2018	-0.144512561074933	-0.84149915767623	0.40533489059948	Centr/ East Eur & Centr Asia	FSU	Male	All	All
427	999	0	999	2018	-0.0519271403200968	-0.376561482450413	0.264143647164704	High- Income Countr	HIC	Male	All	All
428	999	0	999	2018	0.14529785872829	-0.042568410517046	0.282701842854327	Southeast and East Asia	Asia	Male	All	All
429	999	0	999	2018	0.652353335159101	0.353355501582566	0.920055468007653	World	World	Male	All	All
430	999	0	999	2018	1.38634505683238	0.0156926144778347	2.74616541114803	Latin Amer/ Caribb	LAC	Male	All	All
431	999	0	999	2018	1.9863177404126	1.22206547271192	3.42538486738207	South Asia	SAARC	Male	All	All
432	999	0	999	2018	4.81039135575532	2.58924748598763	7.65023238234306	Sub- Saharan Africa	SSA	Male	All	All
433	999	1	0	1990	-1.17535047649394	-2.22148329588762	-0.406849122825089	Midd East/ North Africa	MENA	Female	Rural	All
434	999	1	0	1990	-0.0787316480871996	-0.656374656823137	0.432650262165677	Centr/ East Eur & Centr Asia	FSU	Female	Rural	All
435	999	1	0	1990	0.296334638863704	0.222410156880165	0.372927610079304	Southeast and East Asia	Asia	Female	Rural	All
436	999	1	0	1990	0.491689478482831	0.228272737353164	0.750496133493758	High- Income Countr	HIC	Female	Rural	All
437	999	1	0	1990	0.74290966601202	0.449706462021661	1.29521148439199	South Asia	SAARC	Female	Rural	All
438	999	1	0	1990	0.906874571537718	0.766104052461855	1.04742822955142	World	World	Female	Rural	All
439	999	1	0	1990	1.49032231608312	0.191611301455544	2.91144057019866	Latin Amer/ Caribb	LAC	Female	Rural	All
440	999	1	0	1990	3.2340666098025	2.06402744947836	4.78445418771254	Sub- Saharan Africa	SSA	Female	Rural	All
441	999	1	0	2005	-2.06589856439066	-3.5595576321855	-1.0060468688651	Midd East/ North Africa	MENA	Female	Rural	All
442	999	1	0	2005	-0.378925129869983	-1.05536347262963	0.196655072798649	Centr/ East Eur & Centr Asia	FSU	Female	Rural	All
443	999	1	0	2005	-0.00108498061424517	-0.167695800482607	0.112969777533847	Southeast and East Asia	Asia	Female	Rural	All
444	999	1	0	2005	0.332510481312048	0.16918231520761	0.61330093757531	South Asia	SAARC	Female	Rural	All
445	999	1	0	2005	0.381316337875263	0.135917516400633	0.580912604776589	World	World	Female	Rural	All
446	999	1	0	2005	0.761884554639448	0.476229723786085	1.04974275009822	High- Income Countr	HIC	Female	Rural	All
447	999	1	0	2005	0.802494622344722	-0.322929393932689	1.98584649474007	Latin Amer/ Caribb	LAC	Female	Rural	All
448	999	1	0	2005	2.74992267239861	1.34233134873327	4.55338757892504	Sub- Saharan Africa	SSA	Female	Rural	All
449	999	1	0	2018	-1.96683879771173	-3.53365671325009	-0.844837884619323	Midd East/ North Africa	MENA	Female	Rural	All
450	999	1	0	2018	-0.16453393012949	-0.829213483780343	0.411516873455214	Centr/ East Eur & Centr Asia	FSU	Female	Rural	All
451	999	1	0	2018	-0.050847684917723	-0.249062924147763	0.0926026691593061	Southeast and East Asia	Asia	Female	Rural	All
452	999	1	0	2018	0.0248418291440684	-0.239943773808509	0.281019631573882	High- Income Countr	HIC	Female	Rural	All
453	999	1	0	2018	0.472823199836222	0.190040968201414	0.717005059014738	World	World	Female	Rural	All
454	999	1	0	2018	1.02919804180787	0.650508694008738	1.72429491303222	South Asia	SAARC	Female	Rural	All
455	999	1	0	2018	1.26312215993366	-0.0150642566366186	2.59790501443845	Latin Amer/ Caribb	LAC	Female	Rural	All
456	999	1	0	2018	3.42158688973411	1.56337265173297	5.78768120641169	Sub- Saharan Africa	SSA	Female	Rural	All
457	999	1	1	1990	-0.433902619908782	-1.04121931278771	0.136118371723593	Midd East/ North Africa	MENA	Female	Urban	All
458	999	1	1	1990	-0.078417375939302	-0.494179279857214	0.264004157871223	Centr/ East Eur & Centr Asia	FSU	Female	Urban	All
459	999	1	1	1990	0.173767942787589	-0.104469601935356	0.443072160479637	World	World	Female	Urban	All
460	999	1	1	1990	0.382597860349659	0.121342748186669	0.646713346183536	High- Income Countr	HIC	Female	Urban	All
461	999	1	1	1990	0.588687324402089	-0.865007023384177	2.06945648037548	Latin Amer/ Caribb	LAC	Female	Urban	All
462	999	1	1	1990	0.877179426779125	0.730021323008835	1.04469822436835	Southeast and East Asia	Asia	Female	Urban	All
463	999	1	1	1990	3.87514932449352	2.18073794278331	7.01703833770706	South Asia	SAARC	Female	Urban	All
464	999	1	1	1990	6.41710188731794	4.26878179156944	9.11589213199605	Sub- Saharan Africa	SSA	Female	Urban	All
465	999	1	1	2005	-1.08696944967945	-1.87936494108288	-0.38370432205594	Midd East/ North Africa	MENA	Female	Urban	All
466	999	1	1	2005	-0.246913202273698	-0.850272180043286	0.24215197362395	Centr/ East Eur & Centr Asia	FSU	Female	Urban	All
467	999	1	1	2005	0.371080397720431	-0.00144489693974067	0.69634732090556	World	World	Female	Urban	All
468	999	1	1	2005	0.42009542514496	0.264329156274295	0.555848653926782	Southeast and East Asia	Asia	Female	Urban	All
469	999	1	1	2005	0.635017537654573	0.334058727433544	0.935490175795286	High- Income Countr	HIC	Female	Urban	All
470	999	1	1	2005	0.689095493245855	-0.512585216830407	1.86883866692931	Latin Amer/ Caribb	LAC	Female	Urban	All
471	999	1	1	2005	1.34564302832433	0.589241884020371	2.65791326380468	South Asia	SAARC	Female	Urban	All
472	999	1	1	2005	4.81711295689101	2.60708886123271	7.65935552938952	Sub- Saharan Africa	SSA	Female	Urban	All
473	999	1	1	2018	-0.872537391446677	-1.63645787540142	-0.180306619868547	Midd East/ North Africa	MENA	Female	Urban	All
474	999	1	1	2018	-0.121488270267089	-0.660796896401484	0.316428688457426	Centr/ East Eur & Centr Asia	FSU	Female	Urban	All
475	999	1	1	2018	-0.0716974530608226	-0.341841877763491	0.188158217352671	High- Income Countr	HIC	Female	Urban	All
476	999	1	1	2018	0.00590513159786298	-0.349460330747683	0.310677111549212	World	World	Female	Urban	All
477	999	1	1	2018	0.242519783945281	0.058467779831527	0.378053140750176	Southeast and East Asia	Asia	Female	Urban	All
478	999	1	1	2018	1.21428912081691	-0.0401688099520005	2.48389662463302	Latin Amer/ Caribb	LAC	Female	Urban	All
479	999	1	1	2018	4.08840255023109	2.33755592815927	7.39853497931036	South Asia	SAARC	Female	Urban	All
480	999	1	1	2018	5.59695228518399	2.92732454107767	8.83136894249617	Sub- Saharan Africa	SSA	Female	Urban	All
481	999	1	999	1990	-0.790177581546798	-1.53125832599452	-0.155495946879736	Midd East/ North Africa	MENA	Female	All	All
482	999	1	999	1990	-0.0818544628439673	-0.551587564204407	0.291731032717339	Centr/ East Eur & Centr Asia	FSU	Female	All	All
483	999	1	999	1990	0.410257135690714	0.148439474976741	0.673169356976375	High- Income Countr	HIC	Female	All	All
484	999	1	999	1990	0.561551681823883	0.463050459999653	0.668640977847012	Southeast and East Asia	Asia	Female	All	All
485	999	1	999	1990	0.877416265500347	-0.476973677873153	2.27757534290363	Latin Amer/ Caribb	LAC	Female	All	All
486	999	1	999	1990	0.874829769294823	0.697625526805133	1.04711607939443	World	World	Female	All	All
487	999	1	999	1990	1.50836767718291	0.90760114450398	2.61473346462845	South Asia	SAARC	Female	All	All
488	999	1	999	1990	4.41154466764238	2.96174360463055	6.2015148686775	Sub- Saharan Africa	SSA	Female	All	All
489	999	1	999	2005	-1.51073013543046	-2.53782593211769	-0.679493374422101	Midd East/ North Africa	MENA	Female	All	All
490	999	1	999	2005	-0.298822755694957	-0.924925650832327	0.217466841363266	Centr/ East Eur & Centr Asia	FSU	Female	All	All
491	999	1	999	2005	0.21460128492802	0.0645924363960319	0.335090801253896	Southeast and East Asia	Asia	Female	All	All
492	999	1	999	2005	0.635108435895681	0.368790644677136	0.873827014425101	World	World	Female	All	All
493	999	1	999	2005	0.630147331419738	0.296664354519725	1.17403943949201	South Asia	SAARC	Female	All	All
494	999	1	999	2005	0.666593580840488	0.368280567237735	0.962543101625694	High- Income Countr	HIC	Female	All	All
495	999	1	999	2005	0.727160625704782	-0.427703510600952	1.87144771446127	Latin Amer/ Caribb	LAC	Female	All	All
496	999	1	999	2005	3.74694033901205	2.12066148766745	5.8533891734552	Sub- Saharan Africa	SSA	Female	All	All
497	999	1	999	2018	-1.28323263115906	-2.28811760282191	-0.475958522588069	Midd East/ North Africa	MENA	Female	All	All
498	999	1	999	2018	-0.135619304639746	-0.701626552408988	0.334313222921148	Centr/ East Eur & Centr Asia	FSU	Female	All	All
499	999	1	999	2018	-0.0522367389304903	-0.320731488649908	0.208133907893582	High- Income Countr	HIC	Female	All	All
500	999	1	999	2018	0.117451082017221	-0.0667985731585085	0.248347639674354	Southeast and East Asia	Asia	Female	All	All
501	999	1	999	2018	0.369355306217917	0.0796277032429762	0.624710552783189	World	World	Female	All	All
502	999	1	999	2018	1.22591463949723	-0.00181515118301488	2.47526330114434	Latin Amer/ Caribb	LAC	Female	All	All
503	999	1	999	2018	2.01029357004297	1.23063185432799	3.44178062404979	South Asia	SAARC	Female	All	All
504	999	1	999	2018	4.54310029688722	2.44349244161073	7.10392842103653	Sub- Saharan Africa	SSA	Female	All	All
505	999	999	0	1990	-1.13218930146018	-2.12007718030508	-0.397279391428143	Midd East/ North Africa	MENA	All	Rural	All
506	999	999	0	1990	-0.074282247081981	-0.656476704986798	0.451239847688911	Centr/ East Eur & Centr Asia	FSU	All	Rural	All
507	999	999	0	1990	0.304095611182595	0.230240454946588	0.377629532779017	Southeast and East Asia	Asia	All	Rural	All
508	999	999	0	1990	0.560601301004048	0.280591171063922	0.837199151792068	High- Income Countr	HIC	All	Rural	All
509	999	999	0	1990	0.752450805457573	0.455963710076427	1.30757463662245	South Asia	SAARC	All	Rural	All
510	999	999	0	1990	1.01271876914938	0.878229627707774	1.15081452019306	World	World	All	Rural	All
511	999	999	0	1990	1.55644597702026	0.225043720242035	2.93970042536307	Latin Amer/ Caribb	LAC	All	Rural	All
512	999	999	0	1990	3.33330179706875	2.14786957196479	4.87577525057492	Sub- Saharan Africa	SSA	All	Rural	All
513	999	999	0	2005	-2.01926233786516	-3.45594938533253	-0.988541408274798	Midd East/ North Africa	MENA	All	Rural	All
514	999	999	0	2005	-0.372278456889452	-1.11764329350342	0.217687453293523	Centr/ East Eur & Centr Asia	FSU	All	Rural	All
515	999	999	0	2005	-0.00653376999566435	-0.155127813025536	0.101619383476842	Southeast and East Asia	Asia	All	Rural	All
516	999	999	0	2005	0.339762685886772	0.170213504667454	0.626695890447605	South Asia	SAARC	All	Rural	All
517	999	999	0	2005	0.455113904022565	0.221419539073031	0.648563161230859	World	World	All	Rural	All
518	999	999	0	2005	0.856393826939819	-0.295433517477165	2.03002135263928	Latin Amer/ Caribb	LAC	All	Rural	All
519	999	999	0	2005	0.888019729644335	0.576763570175548	1.19313095032285	High- Income Countr	HIC	All	Rural	All
520	999	999	0	2005	2.84694310023987	1.4571198034975	4.65184394675835	Sub- Saharan Africa	SSA	All	Rural	All
521	999	999	0	2018	-1.91876398748721	-3.42206033065048	-0.846134273804193	Midd East/ North Africa	MENA	All	Rural	All
522	999	999	0	2018	-0.163762724732404	-0.856040120639141	0.421600732697565	Centr/ East Eur & Centr Asia	FSU	All	Rural	All
523	999	999	0	2018	-0.0677251046758165	-0.252289354759656	0.0684844512149686	Southeast and East Asia	Asia	All	Rural	All
524	999	999	0	2018	0.0327194799376995	-0.241449209889793	0.302202959785012	High- Income Countr	HIC	All	Rural	All
525	999	999	0	2018	0.562484648780907	0.29692346365044	0.804523480386085	World	World	All	Rural	All
526	999	999	0	2018	1.01900206279105	0.644386950972379	1.70061295446755	South Asia	SAARC	All	Rural	All
527	999	999	0	2018	1.31787972721955	0.0327951860941657	2.65745426765099	Latin Amer/ Caribb	LAC	All	Rural	All
528	999	999	0	2018	3.52497937554659	1.69601888292488	5.833762462635	Sub- Saharan Africa	SSA	All	Rural	All
529	999	999	1	1990	-0.41771246743529	-1.02253722813199	0.130491798323976	Midd East/ North Africa	MENA	All	Urban	All
530	999	999	1	1990	-0.0788654301681339	-0.532609588849681	0.290095453313306	Centr/ East Eur & Centr Asia	FSU	All	Urban	All
531	999	999	1	1990	0.366352076709091	0.0861873453184129	0.628328066028657	World	World	All	Urban	All
532	999	999	1	1990	0.450499783559468	0.171069486322058	0.724904289900677	High- Income Countr	HIC	All	Urban	All
533	999	999	1	1990	0.646606181348863	-0.861005395616621	2.10670184156146	Latin Amer/ Caribb	LAC	All	Urban	All
534	999	999	1	1990	0.95845988048956	0.820024022361762	1.11343565008481	Southeast and East Asia	Asia	All	Urban	All
535	999	999	1	1990	3.90191814993118	2.25638567023919	6.98015687416085	South Asia	SAARC	All	Urban	All
536	999	999	1	1990	6.61957447580061	4.50591269300915	9.28192309199137	Sub- Saharan Africa	SSA	All	Urban	All
537	999	999	1	2005	-1.06691704441304	-1.81710100176994	-0.378000351238737	Midd East/ North Africa	MENA	All	Urban	All
538	999	999	1	2005	-0.251632979172138	-0.923582807565367	0.267650028397017	Centr/ East Eur & Centr Asia	FSU	All	Urban	All
539	999	999	1	2005	0.469405458406677	0.318935174379971	0.599725001382105	Southeast and East Asia	Asia	All	Urban	All
540	999	999	1	2005	0.554789021002097	0.188797266119137	0.875024360245613	World	World	All	Urban	All
541	999	999	1	2005	0.74658463380052	-0.489491021594536	1.97605793320065	Latin Amer/ Caribb	LAC	All	Urban	All
542	999	999	1	2005	0.753301624706028	0.433478519773669	1.06991346729433	High- Income Countr	HIC	All	Urban	All
543	999	999	1	2005	1.38845659539894	0.617017152304048	2.66899941508595	South Asia	SAARC	All	Urban	All
544	999	999	1	2005	4.98292679477548	2.79922542005726	7.7052266966104	Sub- Saharan Africa	SSA	All	Urban	All
545	999	999	1	2018	-0.843632759591661	-1.57814545170754	-0.177273366811707	Midd East/ North Africa	MENA	All	Urban	All
546	999	999	1	2018	-0.126381680918259	-0.714478290591565	0.346422222324163	Centr/ East Eur & Centr Asia	FSU	All	Urban	All
547	999	999	1	2018	-0.0709841133696367	-0.348195530524953	0.204912566000971	High- Income Countr	HIC	All	Urban	All
548	999	999	1	2018	0.146222299624145	-0.196702116090955	0.458361481603335	World	World	All	Urban	All
549	999	999	1	2018	0.27457127758586	0.0978423539911306	0.405591464050351	Southeast and East Asia	Asia	All	Urban	All
550	999	999	1	2018	1.30353964993889	0.00891903835876665	2.59578114036448	Latin Amer/ Caribb	LAC	All	Urban	All
551	999	999	1	2018	4.06527298585665	2.37727509209821	7.23934786713766	South Asia	SAARC	All	Urban	All
552	999	999	1	2018	5.77199201777214	3.15039118625209	9.04011595107774	Sub- Saharan Africa	SSA	All	Urban	All
553	999	999	999	1990	-0.764339888633802	-1.48201706099922	-0.145520464712265	Midd East/ North Africa	MENA	All	All	All
554	999	999	999	1990	-0.0839362625984976	-0.574257437882794	0.319448730658711	Centr/ East Eur & Centr Asia	FSU	All	All	All
555	999	999	999	1990	0.478466571850185	0.198839925962687	0.752394832095677	High- Income Countr	HIC	All	All	All
556	999	999	999	1990	0.597514662854407	0.503836011146347	0.696659758896444	Southeast and East Asia	Asia	All	All	All
557	999	999	999	1990	0.928213535922101	-0.511460699417327	2.32402663663379	Latin Amer/ Caribb	LAC	All	All	All
558	999	999	999	1990	1.05162684862587	0.878623292489798	1.21978349129159	World	World	All	All	All
559	999	999	999	1990	1.52213681916143	0.930703695479476	2.62100353929088	South Asia	SAARC	All	All	All
560	999	999	999	1990	4.53433710379222	3.08325701572726	6.39252804111452	Sub- Saharan Africa	SSA	All	All	All
561	999	999	999	2005	-1.46465239219028	-2.45986738097454	-0.653026960988141	Midd East/ North Africa	MENA	All	All	All
562	999	999	999	2005	-0.297303515247381	-0.987896721246367	0.240085977369439	Centr/ East Eur & Centr Asia	FSU	All	All	All
563	999	999	999	2005	0.237495343237683	0.0928364118564161	0.352535603758966	Southeast and East Asia	Asia	All	All	All
564	999	999	999	2005	0.646399169245984	0.306537022949335	1.19691747289661	South Asia	SAARC	All	All	All
565	999	999	999	2005	0.780988279688669	0.508934662970012	1.01813742749931	World	World	All	All	All
566	999	999	999	2005	0.787525534172339	0.469172515289935	1.09974041454561	High- Income Countr	HIC	All	All	All
567	999	999	999	2005	0.791109761287577	-0.413095495546274	1.99177952653039	Latin Amer/ Caribb	LAC	All	All	All
568	999	999	999	2005	3.87758781394275	2.26105836937056	5.99012939927649	Sub- Saharan Africa	SSA	All	All	All
569	999	999	999	2018	-1.23356665427458	-2.20671200426146	-0.454233845195064	Midd East/ North Africa	MENA	All	All	All
570	999	999	999	2018	-0.141667542197074	-0.755932664896311	0.35871564002326	Centr/ East Eur & Centr Asia	FSU	All	All	All
571	999	999	999	2018	-0.050036752642004	-0.325482754072875	0.226496830307875	High- Income Countr	HIC	All	All	All
572	999	999	999	2018	0.130812967120866	-0.0477460483176492	0.26095875736787	Southeast and East Asia	Asia	All	All	All
573	999	999	999	2018	0.507229090090669	0.220720828264709	0.758492861628492	World	World	All	All	All
574	999	999	999	2018	1.30631849060368	0.0248942875529712	2.59587032022669	Latin Amer/ Caribb	LAC	All	All	All
575	999	999	999	2018	2.00107399403537	1.23496463448556	3.40727235308902	South Asia	SAARC	All	All	All
576	999	999	999	2018	4.67827804442427	2.55673367674095	7.34166784460395	Sub- Saharan Africa	SSA	All	All	All
