# Supplementary material for: Sugar-sweetened beverage intakes among adults between 1990 and 2018 in 185 countries
Source: Nat Commun. 2023 Oct 3;14:5957. doi: 10.1038/s41467-023-41269-8 (PMC10614169; doi:10.1038/s41467-023-41269-8)
Supplement: Supplementary file 8 — Source Data [file 41467_2023_41269_MOESM8_ESM.zip › SourceData/SourceDataFile2_SSBs.ByGlobeRegion.AllCombos.ServingsPerWeek.Adults85Plus.1990.2005.2018.csv]

	age	female	urban	educ	year	mean	lowerci_95	upperci_95	region	superregion2	age_group	sex	education_level	area_residency
1	22.5	0	0	999	1990	0.358725517337	0.269665760095465	0.487247871762177	South Asia	SAARC	20-24 years	Male	All	Rural
2	22.5	0	0	999	1990	1.02022272779937	0.876366731104044	1.18599129668855	Southeast and East Asia	Asia	20-24 years	Male	All	Rural
3	22.5	0	0	999	1990	2.14081063913534	1.99461619648117	2.30306152711154	World	World	20-24 years	Male	All	Rural
4	22.5	0	0	999	1990	3.05994944098636	2.43551183342289	3.85489093295788	Sub-Saharan Africa	SSA	20-24 years	Male	All	Rural
5	22.5	0	0	999	1990	4.41114589281512	3.57223567452909	5.79384126666379	Centr/East Eur & Centr Asia	FSU	20-24 years	Male	All	Rural
6	22.5	0	0	999	1990	6.8908595453723	5.71964329601234	8.43303194450605	Mid. East/North Africa	MENA	20-24 years	Male	All	Rural
7	22.5	0	0	999	1990	7.01343181025863	6.66335220130444	7.36921732416427	High-Income Countries	HIC	20-24 years	Male	All	Rural
8	22.5	0	0	999	1990	10.9673591145675	9.65351974350593	12.4473553394246	Latin Amer/Caribbean	LAC	20-24 years	Male	All	Rural
9	22.5	0	0	999	2005	0.506046267695411	0.380993748405425	0.684863092171226	South Asia	SAARC	20-24 years	Male	All	Rural
10	22.5	0	0	999	2005	1.58838833279181	1.35816635563489	1.90409878065188	Southeast and East Asia	Asia	20-24 years	Male	All	Rural
11	22.5	0	0	999	2005	2.70173593763617	2.46440582568136	3.0113874981226	World	World	20-24 years	Male	All	Rural
12	22.5	0	0	999	2005	4.43232414622839	3.3353905270125	6.06988885013141	Sub-Saharan Africa	SSA	20-24 years	Male	All	Rural
13	22.5	0	0	999	2005	4.49074144714061	3.75876660082268	5.52835590575597	Centr/East Eur & Centr Asia	FSU	20-24 years	Male	All	Rural
14	22.5	0	0	999	2005	7.62753683808327	6.1635784574994	9.3852581367225	Mid. East/North Africa	MENA	20-24 years	Male	All	Rural
15	22.5	0	0	999	2005	8.89783796692702	8.44303382222472	9.35329171763552	High-Income Countries	HIC	20-24 years	Male	All	Rural
16	22.5	0	0	999	2005	9.61360963722137	8.47091137388774	11.0168892947261	Latin Amer/Caribbean	LAC	20-24 years	Male	All	Rural
17	22.5	0	0	999	2018	0.477816300807044	0.358696505865979	0.657386760559391	South Asia	SAARC	20-24 years	Male	All	Rural
18	22.5	0	0	999	2018	2.10902189195778	1.76829566383658	2.65225722359365	Southeast and East Asia	Asia	20-24 years	Male	All	Rural
19	22.5	0	0	999	2018	3.24626755616707	2.89517377761671	3.69300243752578	World	World	20-24 years	Male	All	Rural
20	22.5	0	0	999	2018	5.17288586876137	4.18680242498746	6.85815007375194	Centr/East Eur & Centr Asia	FSU	20-24 years	Male	All	Rural
21	22.5	0	0	999	2018	6.03298535566508	4.68335517737097	7.97608169452964	Sub-Saharan Africa	SSA	20-24 years	Male	All	Rural
22	22.5	0	0	999	2018	7.29231290146008	6.92947751221569	7.65709150548036	High-Income Countries	HIC	20-24 years	Male	All	Rural
23	22.5	0	0	999	2018	8.53571916548053	6.67328739049645	10.7984049754915	Mid. East/North Africa	MENA	20-24 years	Male	All	Rural
24	22.5	0	0	999	2018	11.117463091787	9.70195358470024	12.7617129407864	Latin Amer/Caribbean	LAC	20-24 years	Male	All	Rural
25	22.5	0	1	999	1990	1.8829448938371	1.22262755547782	2.95565752987208	South Asia	SAARC	20-24 years	Male	All	Urban
26	22.5	0	1	999	1990	1.99583568446263	1.78598694311719	2.23704550420252	Southeast and East Asia	Asia	20-24 years	Male	All	Urban
27	22.5	0	1	999	1990	3.44309283402396	2.93275904109171	4.11391946569633	Centr/East Eur & Centr Asia	FSU	20-24 years	Male	All	Urban
28	22.5	0	1	999	1990	5.1700152892023	4.88041351703794	5.49279160325798	World	World	20-24 years	Male	All	Urban
29	22.5	0	1	999	1990	5.96751395855246	5.09440302994	7.0750950565598	Mid. East/North Africa	MENA	20-24 years	Male	All	Urban
30	22.5	0	1	999	1990	6.36633509298915	5.04863834562718	8.09795195875081	Sub-Saharan Africa	SSA	20-24 years	Male	All	Urban
31	22.5	0	1	999	1990	6.97642495985613	6.59700641024145	7.3907888206923	High-Income Countries	HIC	20-24 years	Male	All	Urban
32	22.5	0	1	999	1990	12.3720491290624	11.1072424551505	13.8818674506311	Latin Amer/Caribbean	LAC	20-24 years	Male	All	Urban
33	22.5	0	1	999	2005	1.99968631616492	1.77819484739909	2.28571371011752	Southeast and East Asia	Asia	20-24 years	Male	All	Urban
34	22.5	0	1	999	2005	2.43236101603409	1.60984124529918	3.71657777610802	South Asia	SAARC	20-24 years	Male	All	Urban
35	22.5	0	1	999	2005	4.30474175361548	3.6816132197202	5.06905950928629	Centr/East Eur & Centr Asia	FSU	20-24 years	Male	All	Urban
36	22.5	0	1	999	2005	5.44178911109347	5.08085829317528	5.86761370215625	World	World	20-24 years	Male	All	Urban
37	22.5	0	1	999	2005	6.48246299002742	5.54908110448766	7.69583173654028	Mid. East/North Africa	MENA	20-24 years	Male	All	Urban
38	22.5	0	1	999	2005	7.48694633423585	5.55094942725573	10.3928118734373	Sub-Saharan Africa	SSA	20-24 years	Male	All	Urban
39	22.5	0	1	999	2005	9.04568972356322	8.51887666457024	9.58037102553254	High-Income Countries	HIC	20-24 years	Male	All	Urban
40	22.5	0	1	999	2005	10.4797633337598	9.39285328476794	11.7633285551511	Latin Amer/Caribbean	LAC	20-24 years	Male	All	Urban
41	22.5	0	1	999	2018	2.10381786276431	1.83706715601223	2.49394195480143	Southeast and East Asia	Asia	20-24 years	Male	All	Urban
42	22.5	0	1	999	2018	2.16093443653075	1.39974313678158	3.40117237162029	South Asia	SAARC	20-24 years	Male	All	Urban
43	22.5	0	1	999	2018	4.53597979108605	3.85723491194056	5.55665005820379	Centr/East Eur & Centr Asia	FSU	20-24 years	Male	All	Urban
44	22.5	0	1	999	2018	5.54668827518597	5.11066700336492	6.07903243003859	World	World	20-24 years	Male	All	Urban
45	22.5	0	1	999	2018	7.07391861513919	5.96939378107899	8.47361366900649	Mid. East/North Africa	MENA	20-24 years	Male	All	Urban
46	22.5	0	1	999	2018	7.2691937000631	6.87137535985105	7.69182178598048	High-Income Countries	HIC	20-24 years	Male	All	Urban
47	22.5	0	1	999	2018	8.9625475898321	6.67571460511407	12.2778171666867	Sub-Saharan Africa	SSA	20-24 years	Male	All	Urban
48	22.5	0	1	999	2018	11.5939862345036	10.4273710020512	12.8540331409877	Latin Amer/Caribbean	LAC	20-24 years	Male	All	Urban
49	22.5	0	999	1	1990	0.575854315770633	0.371608604258105	0.90665921195277	South Asia	SAARC	20-24 years	Male	Low	All
50	22.5	0	999	1	1990	0.921360518255242	0.781179014820835	1.09069271640126	Southeast and East Asia	Asia	20-24 years	Male	Low	All
51	22.5	0	999	1	1990	2.60273617916799	2.37759678917357	2.85239003575006	World	World	20-24 years	Male	Low	All
52	22.5	0	999	1	1990	2.83449662119099	2.17817888480111	3.7191483571129	Sub-Saharan Africa	SSA	20-24 years	Male	Low	All
53	22.5	0	999	1	1990	3.76103475536196	2.86680046689605	5.01932739252403	Centr/East Eur & Centr Asia	FSU	20-24 years	Male	Low	All
54	22.5	0	999	1	1990	6.4495820458623	5.98606143161375	6.95112540309548	High-Income Countries	HIC	20-24 years	Male	Low	All
55	22.5	0	999	1	1990	6.64010374741484	5.47586886200387	8.12886289193532	Mid. East/North Africa	MENA	20-24 years	Male	Low	All
56	22.5	0	999	1	1990	11.0354300517901	9.67089895384379	12.8705364838648	Latin Amer/Caribbean	LAC	20-24 years	Male	Low	All
57	22.5	0	999	1	2005	0.684843927944085	0.443025713275173	1.08096215088593	South Asia	SAARC	20-24 years	Male	Low	All
58	22.5	0	999	1	2005	1.65609863460305	1.35223552783721	2.16981797030821	Southeast and East Asia	Asia	20-24 years	Male	Low	All
59	22.5	0	999	1	2005	3.10774830826395	2.73450331884989	3.60873339971582	World	World	20-24 years	Male	Low	All
60	22.5	0	999	1	2005	3.89422156748764	2.80650932971581	5.73401002520444	Sub-Saharan Africa	SSA	20-24 years	Male	Low	All
61	22.5	0	999	1	2005	4.83064473332685	3.73290411322678	6.34318144423984	Centr/East Eur & Centr Asia	FSU	20-24 years	Male	Low	All
62	22.5	0	999	1	2005	7.76088746266032	7.22045640535153	8.33847601525476	High-Income Countries	HIC	20-24 years	Male	Low	All
63	22.5	0	999	1	2005	7.99893972305028	6.43465336101242	9.86743848033988	Mid. East/North Africa	MENA	20-24 years	Male	Low	All
64	22.5	0	999	1	2005	9.50240610404189	8.31219042055738	11.0193724470742	Latin Amer/Caribbean	LAC	20-24 years	Male	Low	All
65	22.5	0	999	1	2018	0.826091263493048	0.526151413072012	1.3256375699066	South Asia	SAARC	20-24 years	Male	Low	All
66	22.5	0	999	1	2018	2.02041013900559	1.6261535249629	2.67890907992099	Southeast and East Asia	Asia	20-24 years	Male	Low	All
67	22.5	0	999	1	2018	3.85861035092529	3.39693243455444	4.43682674366831	World	World	20-24 years	Male	Low	All
68	22.5	0	999	1	2018	4.85845770914806	3.72517522122349	6.44277270800778	Centr/East Eur & Centr Asia	FSU	20-24 years	Male	Low	All
69	22.5	0	999	1	2018	5.81316029515919	4.31637863902165	7.958005370465	Sub-Saharan Africa	SSA	20-24 years	Male	Low	All
70	22.5	0	999	1	2018	7.44176888705302	6.91466703198867	8.00134722359726	High-Income Countries	HIC	20-24 years	Male	Low	All
71	22.5	0	999	1	2018	8.27442938731609	6.61046193940528	10.3635889978554	Mid. East/North Africa	MENA	20-24 years	Male	Low	All
72	22.5	0	999	1	2018	10.4906272303318	9.20694516737839	12.0910291107996	Latin Amer/Caribbean	LAC	20-24 years	Male	Low	All
73	22.5	0	999	2	1990	0.670358025237536	0.451356204733298	0.990937854199448	South Asia	SAARC	20-24 years	Male	Medium	All
74	22.5	0	999	2	1990	1.39995945533975	1.22982843838104	1.59078605434586	Southeast and East Asia	Asia	20-24 years	Male	Medium	All
75	22.5	0	999	2	1990	3.49040615095908	3.27425242244832	3.72826819581179	World	World	20-24 years	Male	Medium	All
76	22.5	0	999	2	1990	4.14204525210496	3.41300873983259	5.14831974496371	Centr/East Eur & Centr Asia	FSU	20-24 years	Male	Medium	All
77	22.5	0	999	2	1990	5.82707439490952	4.60891067440835	7.31980926764577	Sub-Saharan Africa	SSA	20-24 years	Male	Medium	All
78	22.5	0	999	2	1990	6.49200070414617	5.49218366558681	7.82821590018577	Mid. East/North Africa	MENA	20-24 years	Male	Medium	All
79	22.5	0	999	2	1990	6.84896828721895	6.4510668220679	7.30079399186605	High-Income Countries	HIC	20-24 years	Male	Medium	All
80	22.5	0	999	2	1990	12.6490542018326	11.149880639964	14.3282649836242	Latin Amer/Caribbean	LAC	20-24 years	Male	Medium	All
81	22.5	0	999	2	2005	1.14695034410758	0.767597781930819	1.72124540561294	South Asia	SAARC	20-24 years	Male	Medium	All
82	22.5	0	999	2	2005	1.56685538930987	1.3578005281097	1.82907953261075	Southeast and East Asia	Asia	20-24 years	Male	Medium	All
83	22.5	0	999	2	2005	3.97536613010564	3.65351110365848	4.38484625687895	World	World	20-24 years	Male	Medium	All
84	22.5	0	999	2	2005	4.63284986371452	3.85468506372611	5.59654884082331	Centr/East Eur & Centr Asia	FSU	20-24 years	Male	Medium	All
85	22.5	0	999	2	2005	6.98327553950774	5.86790534099927	8.39432510298214	Mid. East/North Africa	MENA	20-24 years	Male	Medium	All
86	22.5	0	999	2	2005	7.18205112602464	5.33194990169976	9.91211650295758	Sub-Saharan Africa	SSA	20-24 years	Male	Medium	All
87	22.5	0	999	2	2005	8.60960197690565	8.1199049051604	9.16432570767996	High-Income Countries	HIC	20-24 years	Male	Medium	All
88	22.5	0	999	2	2005	10.3232533838889	9.03109894414016	12.0657550764233	Latin Amer/Caribbean	LAC	20-24 years	Male	Medium	All
89	22.5	0	999	2	2018	0.909751832439407	0.605626678400262	1.36122222323833	South Asia	SAARC	20-24 years	Male	Medium	All
90	22.5	0	999	2	2018	2.04978627301825	1.78237471044686	2.39411377663279	Southeast and East Asia	Asia	20-24 years	Male	Medium	All
91	22.5	0	999	2	2018	4.54632181658383	4.16015167306589	5.0061937287031	World	World	20-24 years	Male	Medium	All
92	22.5	0	999	2	2018	5.13454393008988	4.21837768395935	6.48110732701262	Centr/East Eur & Centr Asia	FSU	20-24 years	Male	Medium	All
93	22.5	0	999	2	2018	7.25988287531766	6.07114313452718	8.95389167537125	Mid. East/North Africa	MENA	20-24 years	Male	Medium	All
94	22.5	0	999	2	2018	7.50966348233008	7.06435386372129	8.00355236225504	High-Income Countries	HIC	20-24 years	Male	Medium	All
95	22.5	0	999	2	2018	9.84312589913867	7.58625495312802	13.0688390792486	Sub-Saharan Africa	SSA	20-24 years	Male	Medium	All
96	22.5	0	999	2	2018	12.1823111430133	10.7621648155224	13.7650530006503	Latin Amer/Caribbean	LAC	20-24 years	Male	Medium	All
97	22.5	0	999	3	1990	1.88610846376464	1.6698829800223	2.1332315293622	Southeast and East Asia	Asia	20-24 years	Male	High	All
98	22.5	0	999	3	1990	2.52011748684359	1.6734354788475	3.925280587913	South Asia	SAARC	20-24 years	Male	High	All
99	22.5	0	999	3	1990	3.61338598483783	2.9779721965756	4.59374214279298	Centr/East Eur & Centr Asia	FSU	20-24 years	Male	High	All
100	22.5	0	999	3	1990	4.64378880507758	4.38473365171677	4.9420358957394	World	World	20-24 years	Male	High	All
101	22.5	0	999	3	1990	5.41463804231323	4.64127249353238	6.54262986063923	Mid. East/North Africa	MENA	20-24 years	Male	High	All
102	22.5	0	999	3	1990	7.20937891709964	6.81070852520298	7.63231248387653	High-Income Countries	HIC	20-24 years	Male	High	All
103	22.5	0	999	3	1990	7.87827473571133	5.97142187225254	10.2308648456315	Sub-Saharan Africa	SSA	20-24 years	Male	High	All
104	22.5	0	999	3	1990	12.5783674511396	10.6711111229643	14.6658172574416	Latin Amer/Caribbean	LAC	20-24 years	Male	High	All
105	22.5	0	999	3	2005	1.52997595566585	1.03295927797971	2.31457683548594	South Asia	SAARC	20-24 years	Male	High	All
106	22.5	0	999	3	2005	2.13833713254254	1.8952025292999	2.42771019535023	Southeast and East Asia	Asia	20-24 years	Male	High	All
107	22.5	0	999	3	2005	4.27962908828415	3.64815807278036	5.0761017626304	Centr/East Eur & Centr Asia	FSU	20-24 years	Male	High	All
108	22.5	0	999	3	2005	4.78653829494625	4.48630175368061	5.13313663535371	World	World	20-24 years	Male	High	All
109	22.5	0	999	3	2005	5.62299674132278	4.74116871505282	6.86059685758673	Mid. East/North Africa	MENA	20-24 years	Male	High	All
110	22.5	0	999	3	2005	8.21135438872919	5.99566809124883	11.3936043434419	Sub-Saharan Africa	SSA	20-24 years	Male	High	All
111	22.5	0	999	3	2005	9.25157442886625	8.72412676944597	9.79125317205694	High-Income Countries	HIC	20-24 years	Male	High	All
112	22.5	0	999	3	2005	10.7524976416384	9.22425236350911	12.6338734304106	Latin Amer/Caribbean	LAC	20-24 years	Male	High	All
113	22.5	0	999	3	2018	2.35446553143932	2.07587499391151	2.69948432896808	Southeast and East Asia	Asia	20-24 years	Male	High	All
114	22.5	0	999	3	2018	3.46433727597434	2.28979425338444	5.47424131446347	South Asia	SAARC	20-24 years	Male	High	All
115	22.5	0	999	3	2018	4.55053046749524	3.71963812008516	5.89598660318669	Centr/East Eur & Centr Asia	FSU	20-24 years	Male	High	All
116	22.5	0	999	3	2018	5.62853159083649	5.23831606868407	6.09150036866448	World	World	20-24 years	Male	High	All
117	22.5	0	999	3	2018	5.99659478508577	5.05533018743141	7.39086912522694	Mid. East/North Africa	MENA	20-24 years	Male	High	All
118	22.5	0	999	3	2018	7.09892443714597	6.68469511671004	7.52947443853899	High-Income Countries	HIC	20-24 years	Male	High	All
119	22.5	0	999	3	2018	10.9411147286063	8.08873735823294	14.7907310684234	Sub-Saharan Africa	SSA	20-24 years	Male	High	All
120	22.5	0	999	3	2018	12.4478216454017	10.5924649482047	14.3175679153266	Latin Amer/Caribbean	LAC	20-24 years	Male	High	All
121	22.5	0	999	999	1990	0.741756594517327	0.530823762179105	1.07045906993389	South Asia	SAARC	20-24 years	Male	All	All
122	22.5	0	999	999	1990	1.32596277432999	1.17487886889898	1.49828328502786	Southeast and East Asia	Asia	20-24 years	Male	All	All
123	22.5	0	999	999	1990	3.38020740758371	3.19759214167991	3.57840653479629	World	World	20-24 years	Male	All	All
124	22.5	0	999	999	1990	3.8246611803891	3.28766922814873	4.55288206109278	Centr/East Eur & Centr Asia	FSU	20-24 years	Male	All	All
125	22.5	0	999	999	1990	3.98427857400762	3.27496588886686	4.88070661743911	Sub-Saharan Africa	SSA	20-24 years	Male	All	All
126	22.5	0	999	999	1990	6.37944625102056	5.4660799081602	7.51536903963972	Mid. East/North Africa	MENA	20-24 years	Male	All	All
127	22.5	0	999	999	1990	6.98955210880653	6.65997668107984	7.33524572765552	High-Income Countries	HIC	20-24 years	Male	All	All
128	22.5	0	999	999	1990	11.9601755979631	10.8412222048157	13.2422689107537	Latin Amer/Caribbean	LAC	20-24 years	Male	All	All
129	22.5	0	999	999	2005	1.06533281977873	0.774216028475375	1.5147554263	South Asia	SAARC	20-24 years	Male	All	All
130	22.5	0	999	999	2005	1.7747922673086	1.56908014201308	2.05147314478922	Southeast and East Asia	Asia	20-24 years	Male	All	All
131	22.5	0	999	999	2005	4.00621970600166	3.74758293032874	4.31934171584319	World	World	20-24 years	Male	All	All
132	22.5	0	999	999	2005	4.37802582352153	3.811989659819	5.08725979583161	Centr/East Eur & Centr Asia	FSU	20-24 years	Male	All	All
133	22.5	0	999	999	2005	5.49631893607298	4.2832115464871	7.17553740486689	Sub-Saharan Africa	SSA	20-24 years	Male	All	All
134	22.5	0	999	999	2005	6.93754371695762	5.8948891047929	8.14668921211145	Mid. East/North Africa	MENA	20-24 years	Male	All	All
135	22.5	0	999	999	2005	9.01422077331665	8.55513612901907	9.47280425112444	High-Income Countries	HIC	20-24 years	Male	All	All
136	22.5	0	999	999	2005	10.2893037856127	9.27373605655859	11.4428866970702	Latin Amer/Caribbean	LAC	20-24 years	Male	All	All
137	22.5	0	999	999	2018	1.03354844244344	0.731957418946169	1.50672703574509	South Asia	SAARC	20-24 years	Male	All	All
138	22.5	0	999	999	2018	2.10930304431887	1.82362325766325	2.52381722157685	Southeast and East Asia	Asia	20-24 years	Male	All	All
139	22.5	0	999	999	2018	4.43220194130476	4.08016435988061	4.83397787908714	World	World	20-24 years	Male	All	All
140	22.5	0	999	999	2018	4.80005412072436	4.11925294371972	5.83065691793839	Centr/East Eur & Centr Asia	FSU	20-24 years	Male	All	All
141	22.5	0	999	999	2018	7.20214573709726	5.67280429193871	9.12093721357883	Sub-Saharan Africa	SSA	20-24 years	Male	All	All
142	22.5	0	999	999	2018	7.27651581836798	6.93145025596117	7.64611411582609	High-Income Countries	HIC	20-24 years	Male	All	All
143	22.5	0	999	999	2018	7.59678680623476	6.34103828294218	9.0805968492398	Mid. East/North Africa	MENA	20-24 years	Male	All	All
144	22.5	0	999	999	2018	11.5074748461521	10.4010211776983	12.6994552609899	Latin Amer/Caribbean	LAC	20-24 years	Male	All	All
145	22.5	1	0	999	1990	0.334480119743725	0.251626050627119	0.464883497509621	South Asia	SAARC	20-24 years	Female	All	Rural
146	22.5	1	0	999	1990	0.994290453367564	0.867991903112919	1.14743583560446	Southeast and East Asia	Asia	20-24 years	Female	All	Rural
147	22.5	1	0	999	1990	2.04688264360322	1.90412315816179	2.2013349019715	World	World	20-24 years	Female	All	Rural
148	22.5	1	0	999	1990	2.90125927506224	2.31488774419131	3.63877376109404	Sub-Saharan Africa	SSA	20-24 years	Female	All	Rural
149	22.5	1	0	999	1990	4.03486001953835	3.236331412227	5.3974384705056	Centr/East Eur & Centr Asia	FSU	20-24 years	Female	All	Rural
150	22.5	1	0	999	1990	5.86164484037661	5.56836374501718	6.16652523747488	High-Income Countries	HIC	20-24 years	Female	All	Rural
151	22.5	1	0	999	1990	7.02615398875367	5.84416003744786	8.55503857184806	Mid. East/North Africa	MENA	20-24 years	Female	All	Rural
152	22.5	1	0	999	1990	10.1860044218605	8.98405665846427	11.5511941201033	Latin Amer/Caribbean	LAC	20-24 years	Female	All	Rural
153	22.5	1	0	999	2005	0.486540082458323	0.365538726895329	0.668622783839907	South Asia	SAARC	20-24 years	Female	All	Rural
154	22.5	1	0	999	2005	1.56661048493985	1.35034915872875	1.87985434562567	Southeast and East Asia	Asia	20-24 years	Female	All	Rural
155	22.5	1	0	999	2005	2.61792990092536	2.37868189800865	2.90959633298381	World	World	20-24 years	Female	All	Rural
156	22.5	1	0	999	2005	4.03561710322335	3.3524374287448	4.97763214660173	Centr/East Eur & Centr Asia	FSU	20-24 years	Female	All	Rural
157	22.5	1	0	999	2005	4.1954001341796	3.17873303003459	5.70077196109847	Sub-Saharan Africa	SSA	20-24 years	Female	All	Rural
158	22.5	1	0	999	2005	7.41336189481939	7.02657182424847	7.81819685639907	High-Income Countries	HIC	20-24 years	Female	All	Rural
159	22.5	1	0	999	2005	7.76982364750242	6.31780397659214	9.43747561477573	Mid. East/North Africa	MENA	20-24 years	Female	All	Rural
160	22.5	1	0	999	2005	8.98380388613774	7.90307864745169	10.2632310115525	Latin Amer/Caribbean	LAC	20-24 years	Female	All	Rural
161	22.5	1	0	999	2018	0.465636736770073	0.346869766491483	0.64532767088925	South Asia	SAARC	20-24 years	Female	All	Rural
162	22.5	1	0	999	2018	2.13208696540421	1.79717271522459	2.68225561118771	Southeast and East Asia	Asia	20-24 years	Female	All	Rural
163	22.5	1	0	999	2018	3.21424635030542	2.86897861486009	3.6521281250669	World	World	20-24 years	Female	All	Rural
164	22.5	1	0	999	2018	4.67944604666061	3.75500187952813	6.28313898939645	Centr/East Eur & Centr Asia	FSU	20-24 years	Female	All	Rural
165	22.5	1	0	999	2018	5.79731852777407	4.50898092403214	7.64083703499383	Sub-Saharan Africa	SSA	20-24 years	Female	All	Rural
166	22.5	1	0	999	2018	6.11069533760996	5.80910693973254	6.42786084120423	High-Income Countries	HIC	20-24 years	Female	All	Rural
167	22.5	1	0	999	2018	8.77457874887879	6.88664852772347	10.9719243409872	Mid. East/North Africa	MENA	20-24 years	Female	All	Rural
168	22.5	1	0	999	2018	10.3738849690794	9.09286679919169	11.909511991917	Latin Amer/Caribbean	LAC	20-24 years	Female	All	Rural
169	22.5	1	1	999	1990	1.79603964413252	1.14754807310656	2.80007519009109	South Asia	SAARC	20-24 years	Female	All	Urban
170	22.5	1	1	999	1990	1.86339009095268	1.67408325164719	2.06956458628188	Southeast and East Asia	Asia	20-24 years	Female	All	Urban
171	22.5	1	1	999	1990	3.12235295740338	2.61823290155313	3.7679785119357	Centr/East Eur & Centr Asia	FSU	20-24 years	Female	All	Urban
172	22.5	1	1	999	1990	4.75192811155359	4.47555743995766	5.05752633912891	World	World	20-24 years	Female	All	Urban
173	22.5	1	1	999	1990	5.84396498067355	5.51942506521206	6.19088575972669	High-Income Countries	HIC	20-24 years	Female	All	Urban
174	22.5	1	1	999	1990	5.92998458178323	5.10203880432738	6.95204145714186	Mid. East/North Africa	MENA	20-24 years	Female	All	Urban
175	22.5	1	1	999	1990	6.03121473059653	4.79074795982226	7.65300986517532	Sub-Saharan Africa	SSA	20-24 years	Female	All	Urban
176	22.5	1	1	999	1990	11.3980165811544	10.1873835866427	12.7658302489101	Latin Amer/Caribbean	LAC	20-24 years	Female	All	Urban
177	22.5	1	1	999	2005	1.898102265134	1.69590880806941	2.15234935018359	Southeast and East Asia	Asia	20-24 years	Female	All	Urban
178	22.5	1	1	999	2005	2.35939778638714	1.54083486127635	3.63089499395244	South Asia	SAARC	20-24 years	Female	All	Urban
179	22.5	1	1	999	2005	3.85637053856563	3.27082769538571	4.54518620088016	Centr/East Eur & Centr Asia	FSU	20-24 years	Female	All	Urban
180	22.5	1	1	999	2005	5.02852793036266	4.68265934723984	5.42717971982802	World	World	20-24 years	Female	All	Urban
181	22.5	1	1	999	2005	6.34167175916238	5.45318504964129	7.47988731570472	Mid. East/North Africa	MENA	20-24 years	Female	All	Urban
182	22.5	1	1	999	2005	7.09548184679032	5.26886464997254	9.92047082219186	Sub-Saharan Africa	SSA	20-24 years	Female	All	Urban
183	22.5	1	1	999	2005	7.54589434520117	7.11704215989516	8.00729707626565	High-Income Countries	HIC	20-24 years	Female	All	Urban
184	22.5	1	1	999	2005	9.66915911966093	8.66539600551855	10.8498042716044	Latin Amer/Caribbean	LAC	20-24 years	Female	All	Urban
185	22.5	1	1	999	2018	2.05516554603974	1.80341046426522	2.44943879718927	Southeast and East Asia	Asia	20-24 years	Female	All	Urban
186	22.5	1	1	999	2018	2.1043422616983	1.34317402561265	3.32833794459403	South Asia	SAARC	20-24 years	Female	All	Urban
187	22.5	1	1	999	2018	4.09072947226782	3.42201831462329	5.05928367286653	Centr/East Eur & Centr Asia	FSU	20-24 years	Female	All	Urban
188	22.5	1	1	999	2018	5.257687965165	4.84112138368972	5.78567195221722	World	World	20-24 years	Female	All	Urban
189	22.5	1	1	999	2018	6.11184288838081	5.77488650680819	6.46959451049694	High-Income Countries	HIC	20-24 years	Female	All	Urban
190	22.5	1	1	999	2018	6.97240408309258	5.96868994785202	8.33499445764387	Mid. East/North Africa	MENA	20-24 years	Female	All	Urban
191	22.5	1	1	999	2018	8.5848322744521	6.45794585394431	11.8823146251906	Sub-Saharan Africa	SSA	20-24 years	Female	All	Urban
192	22.5	1	1	999	2018	10.6906489328497	9.57015659217048	11.8804726121023	Latin Amer/Caribbean	LAC	20-24 years	Female	All	Urban
193	22.5	1	999	1	1990	0.547259670896774	0.351108870566167	0.864205399158919	South Asia	SAARC	20-24 years	Female	Low	All
194	22.5	1	999	1	1990	0.896195673833476	0.766654319040984	1.05253528229287	Southeast and East Asia	Asia	20-24 years	Female	Low	All
195	22.5	1	999	1	1990	2.50773304893228	2.29330491593358	2.74245107296431	World	World	20-24 years	Female	Low	All
196	22.5	1	999	1	1990	2.689996988031	2.06595995827114	3.53908285116319	Sub-Saharan Africa	SSA	20-24 years	Female	Low	All
197	22.5	1	999	1	1990	3.46033259455838	2.6249924755615	4.62949932125524	Centr/East Eur & Centr Asia	FSU	20-24 years	Female	Low	All
198	22.5	1	999	1	1990	5.40166740867141	5.01160614756944	5.83498690333855	High-Income Countries	HIC	20-24 years	Female	Low	All
199	22.5	1	999	1	1990	6.73807329525976	5.61302366410706	8.1605423442004	Mid. East/North Africa	MENA	20-24 years	Female	Low	All
200	22.5	1	999	1	1990	10.1934011062178	8.90191694554936	11.9101920341371	Latin Amer/Caribbean	LAC	20-24 years	Female	Low	All
201	22.5	1	999	1	2005	0.661679869294048	0.423598498495637	1.05421115237694	South Asia	SAARC	20-24 years	Female	Low	All
202	22.5	1	999	1	2005	1.60162076165324	1.30501779587713	2.12577714028057	Southeast and East Asia	Asia	20-24 years	Female	Low	All
203	22.5	1	999	1	2005	3.03953982415567	2.66303365711767	3.51107269552998	World	World	20-24 years	Female	Low	All
204	22.5	1	999	1	2005	3.68685679311677	2.65704572378056	5.44733872681472	Sub-Saharan Africa	SSA	20-24 years	Female	Low	All
205	22.5	1	999	1	2005	4.40580400536552	3.37785109050213	5.74805676451641	Centr/East Eur & Centr Asia	FSU	20-24 years	Female	Low	All
206	22.5	1	999	1	2005	6.57808645032718	6.11015286550444	7.0730177651856	High-Income Countries	HIC	20-24 years	Female	Low	All
207	22.5	1	999	1	2005	8.03451069480875	6.46471262260254	9.90393777532311	Mid. East/North Africa	MENA	20-24 years	Female	Low	All
208	22.5	1	999	1	2005	8.8865352556348	7.71377528905673	10.34478610027	Latin Amer/Caribbean	LAC	20-24 years	Female	Low	All
209	22.5	1	999	1	2018	0.804286374380468	0.511477761643754	1.28980163713803	South Asia	SAARC	20-24 years	Female	Low	All
210	22.5	1	999	1	2018	1.98528201803563	1.60332079068462	2.65686655463943	Southeast and East Asia	Asia	20-24 years	Female	Low	All
211	22.5	1	999	1	2018	3.79285082326756	3.33078937037989	4.37089502134222	World	World	20-24 years	Female	Low	All
212	22.5	1	999	1	2018	4.40151248324444	3.32724480582933	5.99644509211633	Centr/East Eur & Centr Asia	FSU	20-24 years	Female	Low	All
213	22.5	1	999	1	2018	5.56875500328996	4.13143061229137	7.74955041836109	Sub-Saharan Africa	SSA	20-24 years	Female	Low	All
214	22.5	1	999	1	2018	6.2421587824696	5.78890961929698	6.73216591275125	High-Income Countries	HIC	20-24 years	Female	Low	All
215	22.5	1	999	1	2018	8.3605494647246	6.64221961007806	10.4606547257526	Mid. East/North Africa	MENA	20-24 years	Female	Low	All
216	22.5	1	999	1	2018	9.73383387392399	8.49385494470512	11.2457851876773	Latin Amer/Caribbean	LAC	20-24 years	Female	Low	All
217	22.5	1	999	2	1990	0.605802795406331	0.407295102376915	0.891913302022585	South Asia	SAARC	20-24 years	Female	Medium	All
218	22.5	1	999	2	1990	1.34483747916369	1.19256699217353	1.52293616004942	Southeast and East Asia	Asia	20-24 years	Female	Medium	All
219	22.5	1	999	2	1990	3.2660588815234	3.06236195801051	3.5006854463719	World	World	20-24 years	Female	Medium	All
220	22.5	1	999	2	1990	3.7478015637205	3.06990618108192	4.75340422630113	Centr/East Eur & Centr Asia	FSU	20-24 years	Female	Medium	All
221	22.5	1	999	2	1990	5.51272981141238	4.38084677742206	6.8766812461729	Sub-Saharan Africa	SSA	20-24 years	Female	Medium	All
222	22.5	1	999	2	1990	5.82213744397194	5.47782550834435	6.2130923955723	High-Income Countries	HIC	20-24 years	Female	Medium	All
223	22.5	1	999	2	1990	6.49608834712564	5.53577536403968	7.71349655433169	Mid. East/North Africa	MENA	20-24 years	Female	Medium	All
224	22.5	1	999	2	1990	11.6603393697922	10.2762965497208	13.2313777250738	Latin Amer/Caribbean	LAC	20-24 years	Female	Medium	All
225	22.5	1	999	2	2005	1.10038005048967	0.735124171182839	1.66730856231003	South Asia	SAARC	20-24 years	Female	Medium	All
226	22.5	1	999	2	2005	1.53069255368035	1.34626383015882	1.78440784053425	Southeast and East Asia	Asia	20-24 years	Female	Medium	All
227	22.5	1	999	2	2005	3.78627189136653	3.4695519832935	4.15610583815766	World	World	20-24 years	Female	Medium	All
228	22.5	1	999	2	2005	4.15128024757044	3.43508657532657	5.02103290296819	Centr/East Eur & Centr Asia	FSU	20-24 years	Female	Medium	All
229	22.5	1	999	2	2005	6.8027437511948	5.0953938616729	9.45319530462528	Sub-Saharan Africa	SSA	20-24 years	Female	Medium	All
230	22.5	1	999	2	2005	6.88525140653786	5.84531517706742	8.31025461431552	Mid. East/North Africa	MENA	20-24 years	Female	Medium	All
231	22.5	1	999	2	2005	7.25668015067057	6.83188522263681	7.72660164635073	High-Income Countries	HIC	20-24 years	Female	Medium	All
232	22.5	1	999	2	2005	9.48705906339448	8.33776747357044	11.0304289191355	Latin Amer/Caribbean	LAC	20-24 years	Female	Medium	All
233	22.5	1	999	2	2018	0.848964241171742	0.563926697104468	1.26321984251642	South Asia	SAARC	20-24 years	Female	Medium	All
234	22.5	1	999	2	2018	2.04892202099701	1.80218090470958	2.40873338346567	Southeast and East Asia	Asia	20-24 years	Female	Medium	All
235	22.5	1	999	2	2018	4.38849930513415	4.00983518807787	4.85803020298532	World	World	20-24 years	Female	Medium	All
236	22.5	1	999	2	2018	4.64021122490367	3.77056336008555	5.94601063940044	Centr/East Eur & Centr Asia	FSU	20-24 years	Female	Medium	All
237	22.5	1	999	2	2018	6.39937872751117	6.02446051879758	6.82771187393573	High-Income Countries	HIC	20-24 years	Female	Medium	All
238	22.5	1	999	2	2018	7.24524273043508	6.09911754961081	8.83555218845778	Mid. East/North Africa	MENA	20-24 years	Female	Medium	All
239	22.5	1	999	2	2018	9.42168860754964	7.2104799824527	12.5184606857567	Sub-Saharan Africa	SSA	20-24 years	Female	Medium	All
240	22.5	1	999	2	2018	11.2203945830319	9.84163591047577	12.6865102393166	Latin Amer/Caribbean	LAC	20-24 years	Female	Medium	All
241	22.5	1	999	3	1990	1.77417012392283	1.58461463324904	1.99346463196175	Southeast and East Asia	Asia	20-24 years	Female	High	All
242	22.5	1	999	3	1990	2.469127695061	1.62521194866213	3.90201771299716	South Asia	SAARC	20-24 years	Female	High	All
243	22.5	1	999	3	1990	3.27935834113164	2.66847166609104	4.2777262059846	Centr/East Eur & Centr Asia	FSU	20-24 years	Female	High	All
244	22.5	1	999	3	1990	4.18229216458327	3.92463078128706	4.4616511316125	World	World	20-24 years	Female	High	All
245	22.5	1	999	3	1990	5.41841659808468	4.62787874315802	6.45547351485028	Mid. East/North Africa	MENA	20-24 years	Female	High	All
246	22.5	1	999	3	1990	5.96616533091065	5.62810135980827	6.32242689136089	High-Income Countries	HIC	20-24 years	Female	High	All
247	22.5	1	999	3	1990	7.43714942493044	5.6414795628448	9.67781817549282	Sub-Saharan Africa	SSA	20-24 years	Female	High	All
248	22.5	1	999	3	1990	11.6267513092937	9.88134085673649	13.6179651083601	Latin Amer/Caribbean	LAC	20-24 years	Female	High	All
249	22.5	1	999	3	2005	1.46896397878917	0.989656657312274	2.24643948707396	South Asia	SAARC	20-24 years	Female	High	All
250	22.5	1	999	3	2005	2.04780836164478	1.82876367568202	2.31115427089231	Southeast and East Asia	Asia	20-24 years	Female	High	All
251	22.5	1	999	3	2005	3.84266956800485	3.23761054976592	4.57689904186202	Centr/East Eur & Centr Asia	FSU	20-24 years	Female	High	All
252	22.5	1	999	3	2005	4.37990373035939	4.09180452314419	4.70594595193815	World	World	20-24 years	Female	High	All
253	22.5	1	999	3	2005	5.56018649999484	4.70703084971657	6.79819747701137	Mid. East/North Africa	MENA	20-24 years	Female	High	All
254	22.5	1	999	3	2005	7.67757112042649	7.23263882442282	8.14215089874568	High-Income Countries	HIC	20-24 years	Female	High	All
255	22.5	1	999	3	2005	7.71469083751923	5.6604103164146	10.6613003245627	Sub-Saharan Africa	SSA	20-24 years	Female	High	All
256	22.5	1	999	3	2005	9.941380396385	8.49058986197952	11.652720958571	Latin Amer/Caribbean	LAC	20-24 years	Female	High	All
257	22.5	1	999	3	2018	2.35410632850377	2.08259578453519	2.67672854053074	Southeast and East Asia	Asia	20-24 years	Female	High	All
258	22.5	1	999	3	2018	3.45001233081066	2.26701155930509	5.5188877863427	South Asia	SAARC	20-24 years	Female	High	All
259	22.5	1	999	3	2018	4.09265081912863	3.35546052612431	5.28647803769456	Centr/East Eur & Centr Asia	FSU	20-24 years	Female	High	All
260	22.5	1	999	3	2018	5.23133561652403	4.85037395067931	5.66374970579806	World	World	20-24 years	Female	High	All
261	22.5	1	999	3	2018	5.90806310835415	5.56291075904746	6.27982003501593	High-Income Countries	HIC	20-24 years	Female	High	All
262	22.5	1	999	3	2018	5.94047553666569	5.02422383364476	7.28414049375673	Mid. East/North Africa	MENA	20-24 years	Female	High	All
263	22.5	1	999	3	2018	10.4310851134785	7.70832540538262	14.1484267608354	Sub-Saharan Africa	SSA	20-24 years	Female	High	All
264	22.5	1	999	3	2018	11.4687249779647	9.81877324168528	13.3652927935196	Latin Amer/Caribbean	LAC	20-24 years	Female	High	All
265	22.5	1	999	999	1990	0.702551864869278	0.498942835563552	1.01936086571751	South Asia	SAARC	20-24 years	Female	All	All
266	22.5	1	999	999	1990	1.26740297441256	1.13353154858744	1.42444769743941	Southeast and East Asia	Asia	20-24 years	Female	All	All
267	22.5	1	999	999	1990	3.15608467335069	2.97913062403903	3.34663591117436	World	World	20-24 years	Female	All	All
268	22.5	1	999	999	1990	3.4770466165815	2.96541432667326	4.22446348970202	Centr/East Eur & Centr Asia	FSU	20-24 years	Female	All	All
269	22.5	1	999	999	1990	3.76436789046641	3.09426581353774	4.59420669958391	Sub-Saharan Africa	SSA	20-24 years	Female	All	All
270	22.5	1	999	999	1990	5.84805318445645	5.56852317738706	6.14629896406766	High-Income Countries	HIC	20-24 years	Female	All	All
271	22.5	1	999	999	1990	6.42784758482242	5.5474393084298	7.48143397993895	Mid. East/North Africa	MENA	20-24 years	Female	All	All
272	22.5	1	999	999	1990	11.0356992421915	9.96873842817375	12.2341768341863	Latin Amer/Caribbean	LAC	20-24 years	Female	All	All
273	22.5	1	999	999	2005	1.03213711696726	0.742115064684488	1.4801637010473	South Asia	SAARC	20-24 years	Female	All	All
274	22.5	1	999	999	2005	1.71737202135402	1.52803703254352	1.98156924614055	Southeast and East Asia	Asia	20-24 years	Female	All	All
275	22.5	1	999	999	2005	3.77397197296749	3.52020678149241	4.06421722526968	World	World	20-24 years	Female	All	All
276	22.5	1	999	999	2005	3.93270610109018	3.39479064912812	4.57726728025407	Centr/East Eur & Centr Asia	FSU	20-24 years	Female	All	All
277	22.5	1	999	999	2005	5.19962025507641	4.0743908755721	6.789794694145	Sub-Saharan Africa	SSA	20-24 years	Female	All	All
278	22.5	1	999	999	2005	6.91397715870915	5.89773358204577	8.09010970552169	Mid. East/North Africa	MENA	20-24 years	Female	All	All
279	22.5	1	999	999	2005	7.51576457047661	7.13579452451976	7.92431243394698	High-Income Countries	HIC	20-24 years	Female	All	All
280	22.5	1	999	999	2005	9.51722166353956	8.58438973444028	10.5714637518866	Latin Amer/Caribbean	LAC	20-24 years	Female	All	All
281	22.5	1	999	999	2018	1.00456511370258	0.708944143570383	1.47365901238413	South Asia	SAARC	20-24 years	Female	All	All
282	22.5	1	999	999	2018	2.09203542982964	1.82694681215772	2.5116716092889	Southeast and East Asia	Asia	20-24 years	Female	All	All
283	22.5	1	999	999	2018	4.26939858793044	3.92761067148549	4.67168107692972	World	World	20-24 years	Female	All	All
284	22.5	1	999	999	2018	4.33033000715125	3.69068158087331	5.24149109896931	Centr/East Eur & Centr Asia	FSU	20-24 years	Female	All	All
285	22.5	1	999	999	2018	6.11344653102948	5.81603668034282	6.42411832161798	High-Income Countries	HIC	20-24 years	Female	All	All
286	22.5	1	999	999	2018	6.88822582790609	5.44984065792992	8.83370596468758	Sub-Saharan Africa	SSA	20-24 years	Female	All	All
287	22.5	1	999	999	2018	7.63133371927089	6.43243388652218	9.07939874388201	Mid. East/North Africa	MENA	20-24 years	Female	All	All
288	22.5	1	999	999	2018	10.6324128059868	9.59228575189327	11.7249488547831	Latin Amer/Caribbean	LAC	20-24 years	Female	All	All
289	22.5	999	0	1	1990	0.262727436480393	0.185210831903713	0.377537421959031	South Asia	SAARC	20-24 years	All	Low	Rural
290	22.5	999	0	1	1990	0.809952464663073	0.690452592944516	0.955968243119117	Southeast and East Asia	Asia	20-24 years	All	Low	Rural
291	22.5	999	0	1	1990	1.65331224873159	1.50139297580425	1.82205508884855	World	World	20-24 years	All	Low	Rural
292	22.5	999	0	1	1990	2.2151697835337	1.70167160148381	2.89330068874853	Sub-Saharan Africa	SSA	20-24 years	All	Low	Rural
293	22.5	999	0	1	1990	4.17632382703024	3.14879220388114	5.77030797445758	Centr/East Eur & Centr Asia	FSU	20-24 years	All	Low	Rural
294	22.5	999	0	1	1990	5.92523746596657	5.51041655718161	6.36240776694581	High-Income Countries	HIC	20-24 years	All	Low	Rural
295	22.5	999	0	1	1990	7.42216325329673	5.9871346481056	9.38814522210484	Mid. East/North Africa	MENA	20-24 years	All	Low	Rural
296	22.5	999	0	1	1990	9.43197606533379	8.19177008696036	10.8328740369732	Latin Amer/Caribbean	LAC	20-24 years	All	Low	Rural
297	22.5	999	0	1	2005	0.304856951497246	0.2145078188406	0.436328954812105	South Asia	SAARC	20-24 years	All	Low	Rural
298	22.5	999	0	1	2005	1.67457319428746	1.3531091653301	2.22166698387723	Southeast and East Asia	Asia	20-24 years	All	Low	Rural
299	22.5	999	0	1	2005	2.24891408780695	1.93612882405335	2.68230595714581	World	World	20-24 years	All	Low	Rural
300	22.5	999	0	1	2005	3.15021168611546	2.30737972727015	4.58543302092649	Sub-Saharan Africa	SSA	20-24 years	All	Low	Rural
301	22.5	999	0	1	2005	4.8787420212929	3.75134407871649	6.38702451008992	Centr/East Eur & Centr Asia	FSU	20-24 years	All	Low	Rural
302	22.5	999	0	1	2005	6.95393051308871	6.48108889181323	7.47364815670875	High-Income Countries	HIC	20-24 years	All	Low	Rural
303	22.5	999	0	1	2005	8.53058362947605	7.37974522676391	10.002283742359	Latin Amer/Caribbean	LAC	20-24 years	All	Low	Rural
304	22.5	999	0	1	2005	9.23118108759948	7.05439834161827	11.8418914713946	Mid. East/North Africa	MENA	20-24 years	All	Low	Rural
305	22.5	999	0	1	2018	0.366177589398121	0.255668891248311	0.531136267841012	South Asia	SAARC	20-24 years	All	Low	Rural
306	22.5	999	0	1	2018	2.17566941617633	1.73835391301002	2.92257332266554	Southeast and East Asia	Asia	20-24 years	All	Low	Rural
307	22.5	999	0	1	2018	2.92928198030968	2.52294120590539	3.43941557686097	World	World	20-24 years	All	Low	Rural
308	22.5	999	0	1	2018	4.90924211160278	3.71015056161343	6.59095877872101	Sub-Saharan Africa	SSA	20-24 years	All	Low	Rural
309	22.5	999	0	1	2018	5.02010005761198	3.73339809083866	6.92052277697052	Centr/East Eur & Centr Asia	FSU	20-24 years	All	Low	Rural
310	22.5	999	0	1	2018	6.79048757037097	6.3168904424744	7.2925188377781	High-Income Countries	HIC	20-24 years	All	Low	Rural
311	22.5	999	0	1	2018	9.74833806501569	8.44480497353113	11.2910278881569	Latin Amer/Caribbean	LAC	20-24 years	All	Low	Rural
312	22.5	999	0	1	2018	9.71429150070109	7.31506421408419	12.7450379444638	Mid. East/North Africa	MENA	20-24 years	All	Low	Rural
313	22.5	999	0	2	1990	0.31582467946759	0.225725695815102	0.438922614117472	South Asia	SAARC	20-24 years	All	Medium	Rural
314	22.5	999	0	2	1990	1.07037524657529	0.938526971161919	1.2260526478496	Southeast and East Asia	Asia	20-24 years	All	Medium	Rural
315	22.5	999	0	2	1990	2.13410783272942	1.98834289631689	2.29975158003313	World	World	20-24 years	All	Medium	Rural
316	22.5	999	0	2	1990	4.27203798943315	3.32675655049985	5.44968253332968	Sub-Saharan Africa	SSA	20-24 years	All	Medium	Rural
317	22.5	999	0	2	1990	4.47373991781508	3.55654158480684	5.86559510252681	Centr/East Eur & Centr Asia	FSU	20-24 years	All	Medium	Rural
318	22.5	999	0	2	1990	6.27285182051286	5.90784861441851	6.65177180713738	High-Income Countries	HIC	20-24 years	All	Medium	Rural
319	22.5	999	0	2	1990	6.85508920615976	5.7810123448306	8.18923764507936	Mid. East/North Africa	MENA	20-24 years	All	Medium	Rural
320	22.5	999	0	2	1990	11.4601245752931	9.95649747105036	13.0953610172294	Latin Amer/Caribbean	LAC	20-24 years	All	Medium	Rural
321	22.5	999	0	2	2005	0.531984102112931	0.377358585026717	0.747928297183375	South Asia	SAARC	20-24 years	All	Medium	Rural
322	22.5	999	0	2	2005	1.46032672481944	1.27258935793463	1.7188547746241	Southeast and East Asia	Asia	20-24 years	All	Medium	Rural
323	22.5	999	0	2	2005	2.71272658064566	2.4404851095164	3.07254739845004	World	World	20-24 years	All	Medium	Rural
324	22.5	999	0	2	2005	4.52497953791024	3.72170957099525	5.60433030384113	Centr/East Eur & Centr Asia	FSU	20-24 years	All	Medium	Rural
325	22.5	999	0	2	2005	5.7171081650754	4.17419425615992	7.98967537734052	Sub-Saharan Africa	SSA	20-24 years	All	Medium	Rural
326	22.5	999	0	2	2005	7.54215168084387	6.2195750513698	9.02847652596883	Mid. East/North Africa	MENA	20-24 years	All	Medium	Rural
327	22.5	999	0	2	2005	7.66911354163867	7.24108318583367	8.11746242810549	High-Income Countries	HIC	20-24 years	All	Medium	Rural
328	22.5	999	0	2	2005	9.43238008206121	8.19718976151843	10.901535974046	Latin Amer/Caribbean	LAC	20-24 years	All	Medium	Rural
329	22.5	999	0	2	2018	0.410780993368363	0.294866353486266	0.570652136569992	South Asia	SAARC	20-24 years	All	Medium	Rural
330	22.5	999	0	2	2018	2.04011693059111	1.77833529279542	2.43721878913849	Southeast and East Asia	Asia	20-24 years	All	Medium	Rural
331	22.5	999	0	2	2018	3.22972259623479	2.87749551733627	3.71149515939101	World	World	20-24 years	All	Medium	Rural
332	22.5	999	0	2	2018	5.31970298362109	4.23562381090633	7.03694890202992	Centr/East Eur & Centr Asia	FSU	20-24 years	All	Medium	Rural
333	22.5	999	0	2	2018	6.82149270782875	6.42704829704351	7.22616548523367	High-Income Countries	HIC	20-24 years	All	Medium	Rural
334	22.5	999	0	2	2018	7.73875107827681	6.42062546054242	9.27407136807863	Mid. East/North Africa	MENA	20-24 years	All	Medium	Rural
335	22.5	999	0	2	2018	8.05933798026665	6.13652504435238	10.9417387457198	Sub-Saharan Africa	SSA	20-24 years	All	Medium	Rural
336	22.5	999	0	2	2018	11.5631201670617	9.94792380867891	13.4065305304599	Latin Amer/Caribbean	LAC	20-24 years	All	Medium	Rural
337	22.5	999	0	3	1990	1.21110712459364	0.805928423111182	1.92810329357331	South Asia	SAARC	20-24 years	All	High	Rural
338	22.5	999	0	3	1990	1.27361604975916	1.12472894035513	1.44863187650863	Southeast and East Asia	Asia	20-24 years	All	High	Rural
339	22.5	999	0	3	1990	3.15504227658252	2.94411558977834	3.41106051461106	World	World	20-24 years	All	High	Rural
340	22.5	999	0	3	1990	4.06862589844258	3.16739211386576	5.59640411357565	Centr/East Eur & Centr Asia	FSU	20-24 years	All	High	Rural
341	22.5	999	0	3	1990	5.59037014644351	4.69686494403645	6.73402841161169	Mid. East/North Africa	MENA	20-24 years	All	High	Rural
342	22.5	999	0	3	1990	5.83975260396238	4.32634392540536	7.79020756345226	Sub-Saharan Africa	SSA	20-24 years	All	High	Rural
343	22.5	999	0	3	1990	6.71399152273706	6.37051395016472	7.08061207024351	High-Income Countries	HIC	20-24 years	All	High	Rural
344	22.5	999	0	3	1990	11.5576196750998	9.68212882688944	13.6567762092279	Latin Amer/Caribbean	LAC	20-24 years	All	High	Rural
345	22.5	999	0	3	2005	0.728788699530185	0.499026903131004	1.12936766036521	South Asia	SAARC	20-24 years	All	High	Rural
346	22.5	999	0	3	2005	1.68322041297844	1.47560974545168	1.96039744652019	Southeast and East Asia	Asia	20-24 years	All	High	Rural
347	22.5	999	0	3	2005	3.06027141999248	2.83478831944199	3.34111487784527	World	World	20-24 years	All	High	Rural
348	22.5	999	0	3	2005	4.16318323291452	3.42753342670325	5.09441129120927	Centr/East Eur & Centr Asia	FSU	20-24 years	All	High	Rural
349	22.5	999	0	3	2005	5.85717116605512	4.88083153491746	7.07823531202222	Mid. East/North Africa	MENA	20-24 years	All	High	Rural
350	22.5	999	0	3	2005	6.21097059990327	4.45148803731149	8.89886024077851	Sub-Saharan Africa	SSA	20-24 years	All	High	Rural
351	22.5	999	0	3	2005	8.47691688619077	8.02731641359738	8.93789534759387	High-Income Countries	HIC	20-24 years	All	High	Rural
352	22.5	999	0	3	2005	9.80256967408319	8.26754905311	11.5813514355233	Latin Amer/Caribbean	LAC	20-24 years	All	High	Rural
353	22.5	999	0	3	2018	1.66526752222081	1.11637741306	2.61931654189887	South Asia	SAARC	20-24 years	All	High	Rural
354	22.5	999	0	3	2018	2.15385433958747	1.88132590139167	2.53376429625839	Southeast and East Asia	Asia	20-24 years	All	High	Rural
355	22.5	999	0	3	2018	4.38078934397177	4.00100834535965	4.84077973445355	World	World	20-24 years	All	High	Rural
356	22.5	999	0	3	2018	4.66419239271637	3.65247728520042	6.50328304835798	Centr/East Eur & Centr Asia	FSU	20-24 years	All	High	Rural
357	22.5	999	0	3	2018	6.13539723723544	5.0629450520675	7.43762200124843	Mid. East/North Africa	MENA	20-24 years	All	High	Rural
358	22.5	999	0	3	2018	6.62583898874685	6.28901587105786	6.98723049500399	High-Income Countries	HIC	20-24 years	All	High	Rural
359	22.5	999	0	3	2018	8.74247961261818	6.23567561294702	12.0913463361435	Sub-Saharan Africa	SSA	20-24 years	All	High	Rural
360	22.5	999	0	3	2018	11.6547677934221	9.68804004067956	13.8659238850685	Latin Amer/Caribbean	LAC	20-24 years	All	High	Rural
361	22.5	999	0	999	1990	0.347533337068881	0.266223922378048	0.465197988031149	South Asia	SAARC	20-24 years	All	All	Rural
362	22.5	999	0	999	1990	1.00815759641671	0.889758668086625	1.14531791758856	Southeast and East Asia	Asia	20-24 years	All	All	Rural
363	22.5	999	0	999	1990	2.09417070181458	1.96578924831193	2.24007815231171	World	World	20-24 years	All	All	Rural
364	22.5	999	0	999	1990	2.97942968575191	2.41028064590431	3.68682550261143	Sub-Saharan Africa	SSA	20-24 years	All	All	Rural
365	22.5	999	0	999	1990	4.25095861136698	3.50568851183918	5.30262589649419	Centr/East Eur & Centr Asia	FSU	20-24 years	All	All	Rural
366	22.5	999	0	999	1990	6.45252004301637	6.16320146768331	6.75410158019161	High-Income Countries	HIC	20-24 years	All	All	Rural
367	22.5	999	0	999	1990	6.96471053023935	5.82501446860214	8.43224845515181	Mid. East/North Africa	MENA	20-24 years	All	All	Rural
368	22.5	999	0	999	1990	10.5691580697805	9.46423592081198	11.8376956823349	Latin Amer/Caribbean	LAC	20-24 years	All	All	Rural
369	22.5	999	0	999	2005	0.49720436307419	0.382915177048842	0.666883397097601	South Asia	SAARC	20-24 years	All	All	Rural
370	22.5	999	0	999	2005	1.58008889910301	1.38663389043096	1.86375600704019	Southeast and East Asia	Asia	20-24 years	All	All	Rural
371	22.5	999	0	999	2005	2.66338670499825	2.43935601942945	2.93567999031034	World	World	20-24 years	All	All	Rural
372	22.5	999	0	999	2005	4.27894757387085	3.62594711637202	5.11866082766097	Centr/East Eur & Centr Asia	FSU	20-24 years	All	All	Rural
373	22.5	999	0	999	2005	4.32276515595206	3.32321305603044	5.71478402746706	Sub-Saharan Africa	SSA	20-24 years	All	All	Rural
374	22.5	999	0	999	2005	7.70370874490536	6.30186096206923	9.30427564760278	Mid. East/North Africa	MENA	20-24 years	All	All	Rural
375	22.5	999	0	999	2005	8.16713175909242	7.79196587676738	8.55743226929972	High-Income Countries	HIC	20-24 years	All	All	Rural
376	22.5	999	0	999	2005	9.31572242672742	8.29156628623355	10.5019743377495	Latin Amer/Caribbean	LAC	20-24 years	All	All	Rural
377	22.5	999	0	999	2018	0.472547091486931	0.362233251876554	0.637521209988077	South Asia	SAARC	20-24 years	All	All	Rural
378	22.5	999	0	999	2018	2.1248996880811	1.82981840812327	2.61374042307199	Southeast and East Asia	Asia	20-24 years	All	All	Rural
379	22.5	999	0	999	2018	3.23549175112313	2.91777030192592	3.62541020579906	World	World	20-24 years	All	All	Rural
380	22.5	999	0	999	2018	4.96905448495649	4.11256482226637	6.29501469910427	Centr/East Eur & Centr Asia	FSU	20-24 years	All	All	Rural
381	22.5	999	0	999	2018	5.94145596932911	4.70374171425806	7.57558373384548	Sub-Saharan Africa	SSA	20-24 years	All	All	Rural
382	22.5	999	0	999	2018	6.71705863066931	6.42301752735274	7.02327713080766	High-Income Countries	HIC	20-24 years	All	All	Rural
383	22.5	999	0	999	2018	8.65804752947157	6.83431870326411	10.806786484042	Mid. East/North Africa	MENA	20-24 years	All	All	Rural
384	22.5	999	0	999	2018	10.7569782574724	9.55374720975468	12.1227237069961	Latin Amer/Caribbean	LAC	20-24 years	All	All	Rural
385	22.5	999	1	1	1990	1.15804882172568	1.01264229095592	1.32987048485818	Southeast and East Asia	Asia	20-24 years	All	Low	Urban
386	22.5	999	1	1	1990	1.44797434567015	0.872581518809508	2.46058505903105	South Asia	SAARC	20-24 years	All	Low	Urban
387	22.5	999	1	1	1990	3.25860493870015	2.4850559713076	4.30271018265266	Centr/East Eur & Centr Asia	FSU	20-24 years	All	Low	Urban
388	22.5	999	1	1	1990	4.26529045769484	3.90832631605252	4.69258515716452	World	World	20-24 years	All	Low	Urban
389	22.5	999	1	1	1990	4.27717983001254	3.17375678799375	5.79931409266996	Sub-Saharan Africa	SSA	20-24 years	All	Low	Urban
390	22.5	999	1	1	1990	5.9411471283846	5.50729196721266	6.41546329608665	High-Income Countries	HIC	20-24 years	All	Low	Urban
391	22.5	999	1	1	1990	6.03932508702081	5.08232402921863	7.26227537362895	Mid. East/North Africa	MENA	20-24 years	All	Low	Urban
392	22.5	999	1	1	1990	11.158880564075	9.81566349652734	12.9803593459847	Latin Amer/Caribbean	LAC	20-24 years	All	Low	Urban
393	22.5	999	1	1	2005	1.57672119589556	1.31289513986105	1.98068593768165	Southeast and East Asia	Asia	20-24 years	All	Low	Urban
394	22.5	999	1	1	2005	1.57347304830151	0.948513615789649	2.65099031250349	South Asia	SAARC	20-24 years	All	Low	Urban
395	22.5	999	1	1	2005	4.34406033360492	3.8515641126266	4.96733759535266	World	World	20-24 years	All	Low	Urban
396	22.5	999	1	1	2005	4.47572220192859	3.39569527429995	5.8309847615329	Centr/East Eur & Centr Asia	FSU	20-24 years	All	Low	Urban
397	22.5	999	1	1	2005	5.12141938973141	3.5125110914467	7.79627471059173	Sub-Saharan Africa	SSA	20-24 years	All	Low	Urban
398	22.5	999	1	1	2005	7.14906030501121	5.9328479626256	8.60391437177891	Mid. East/North Africa	MENA	20-24 years	All	Low	Urban
399	22.5	999	1	1	2005	7.24626019424738	6.73436081295327	7.79435608546294	High-Income Countries	HIC	20-24 years	All	Low	Urban
400	22.5	999	1	1	2005	9.43379239934294	8.23940809273452	10.8494468734123	Latin Amer/Caribbean	LAC	20-24 years	All	Low	Urban
401	22.5	999	1	1	2018	1.72292325536652	1.0305210916551	2.93426787645373	South Asia	SAARC	20-24 years	All	Low	Urban
402	22.5	999	1	1	2018	1.85122064470813	1.51488089053908	2.41382350352722	Southeast and East Asia	Asia	20-24 years	All	Low	Urban
403	22.5	999	1	1	2018	4.40196814078226	3.35968326598753	5.85455065357036	Centr/East Eur & Centr Asia	FSU	20-24 years	All	Low	Urban
404	22.5	999	1	1	2018	4.90112265094871	4.34417942281383	5.62408434190915	World	World	20-24 years	All	Low	Urban
405	22.5	999	1	1	2018	6.8709587764875	6.38000911239851	7.39293299905302	High-Income Countries	HIC	20-24 years	All	Low	Urban
406	22.5	999	1	1	2018	6.98238674228919	4.97440900442141	10.2369925935599	Sub-Saharan Africa	SSA	20-24 years	All	Low	Urban
407	22.5	999	1	1	2018	7.44220044727613	6.16585008641774	9.0013986436223	Mid. East/North Africa	MENA	20-24 years	All	Low	Urban
408	22.5	999	1	1	2018	10.2177896352688	8.99650253243173	11.650849598819	Latin Amer/Caribbean	LAC	20-24 years	All	Low	Urban
409	22.5	999	1	2	1990	1.61095928847631	0.992407418563524	2.54129664664823	South Asia	SAARC	20-24 years	All	Medium	Urban
410	22.5	999	1	2	1990	2.03919633331234	1.83327156526988	2.26223381203784	Southeast and East Asia	Asia	20-24 years	All	Medium	Urban
411	22.5	999	1	2	1990	3.61273948297715	2.96805332973218	4.41783463494681	Centr/East Eur & Centr Asia	FSU	20-24 years	All	Medium	Urban
412	22.5	999	1	2	1990	5.18063512254133	4.8752513912219	5.51699159717931	World	World	20-24 years	All	Medium	Urban
413	22.5	999	1	2	1990	6.22645011433887	5.27875077196992	7.52237897266206	Mid. East/North Africa	MENA	20-24 years	All	Medium	Urban
414	22.5	999	1	2	1990	6.37398852010536	5.98358759225395	6.81216288712637	High-Income Countries	HIC	20-24 years	All	Medium	Urban
415	22.5	999	1	2	1990	9.08495858874153	7.21206949661956	11.545589301663	Sub-Saharan Africa	SSA	20-24 years	All	Medium	Urban
416	22.5	999	1	2	1990	12.4362660756674	11.0306576966204	13.9490406748622	Latin Amer/Caribbean	LAC	20-24 years	All	Medium	Urban
417	22.5	999	1	2	2005	1.66507518956921	1.48056734120102	1.90189342567327	Southeast and East Asia	Asia	20-24 years	All	Medium	Urban
418	22.5	999	1	2	2005	2.57058819126418	1.60627478696649	4.08559254423786	South Asia	SAARC	20-24 years	All	Medium	Urban
419	22.5	999	1	2	2005	4.29443326667948	3.55032795066165	5.19771010318818	Centr/East Eur & Centr Asia	FSU	20-24 years	All	Medium	Urban
420	22.5	999	1	2	2005	5.18309765034601	4.7872233096552	5.64858837414569	World	World	20-24 years	All	Medium	Urban
421	22.5	999	1	2	2005	6.5816442820769	5.57723073140157	7.91509385205161	Mid. East/North Africa	MENA	20-24 years	All	Medium	Urban
422	22.5	999	1	2	2005	8.0329329770194	7.53902621790673	8.57399447810807	High-Income Countries	HIC	20-24 years	All	Medium	Urban
423	22.5	999	1	2	2005	9.41788629384653	6.92025857140536	13.1862098695994	Sub-Saharan Africa	SSA	20-24 years	All	Medium	Urban
424	22.5	999	1	2	2005	10.0637740499642	8.86214171075403	11.5470146202604	Latin Amer/Caribbean	LAC	20-24 years	All	Medium	Urban
425	22.5	999	1	2	2018	1.84065370614633	1.13907985426977	2.9052894820016	South Asia	SAARC	20-24 years	All	Medium	Urban
426	22.5	999	1	2	2018	2.05994136994667	1.8323556951046	2.35774947467219	Southeast and East Asia	Asia	20-24 years	All	Medium	Urban
427	22.5	999	1	2	2018	4.62161464630153	3.79915191560394	5.69895952903415	Centr/East Eur & Centr Asia	FSU	20-24 years	All	Medium	Urban
428	22.5	999	1	2	2018	5.59248768257448	5.17794528041927	6.07433158569726	World	World	20-24 years	All	Medium	Urban
429	22.5	999	1	2	2018	7.00695557621665	6.58017903472762	7.47946691401802	High-Income Countries	HIC	20-24 years	All	Medium	Urban
430	22.5	999	1	2	2018	7.02485523176444	5.91393577355363	8.6012783812479	Mid. East/North Africa	MENA	20-24 years	All	Medium	Urban
431	22.5	999	1	2	2018	11.746091511734	10.4350673151601	13.1229263178633	Latin Amer/Caribbean	LAC	20-24 years	All	Medium	Urban
432	22.5	999	1	2	2018	12.0861663012356	9.1687127158781	16.0109788979865	Sub-Saharan Africa	SSA	20-24 years	All	Medium	Urban
433	22.5	999	1	3	1990	2.7870685051944	2.51335200292593	3.10011052625114	Southeast and East Asia	Asia	20-24 years	All	High	Urban
434	22.5	999	1	3	1990	3.09118348103009	2.60769170928889	3.74914194244484	Centr/East Eur & Centr Asia	FSU	20-24 years	All	High	Urban
435	22.5	999	1	3	1990	5.29766365649395	4.58084668974456	6.33310798919331	Mid. East/North Africa	MENA	20-24 years	All	High	Urban
436	22.5	999	1	3	1990	5.54443194444044	5.22920481433827	5.8835442850323	World	World	20-24 years	All	High	Urban
437	22.5	999	1	3	1990	6.56822719237484	6.1865239913906	6.97014057519105	High-Income Countries	HIC	20-24 years	All	High	Urban
438	22.5	999	1	3	1990	6.3902716428827	4.04973171248528	10.2519173726417	South Asia	SAARC	20-24 years	All	High	Urban
439	22.5	999	1	3	1990	11.3682297711614	8.72933986146121	14.7375198559029	Sub-Saharan Africa	SSA	20-24 years	All	High	Urban
440	22.5	999	1	3	1990	12.2999076115549	10.5591949070585	14.2410387592288	Latin Amer/Caribbean	LAC	20-24 years	All	High	Urban
441	22.5	999	1	3	2005	2.50721788340179	2.26773775443227	2.78992152566677	Southeast and East Asia	Asia	20-24 years	All	High	Urban
442	22.5	999	1	3	2005	3.36466083005537	2.16781514950255	5.25337267452504	South Asia	SAARC	20-24 years	All	High	Urban
443	22.5	999	1	3	2005	4.01052361626311	3.43447923578971	4.70969548742379	Centr/East Eur & Centr Asia	FSU	20-24 years	All	High	Urban
444	22.5	999	1	3	2005	5.44634704351081	4.62697441888867	6.66696848796032	Mid. East/North Africa	MENA	20-24 years	All	High	Urban
445	22.5	999	1	3	2005	5.8150701683979	5.45851121075581	6.21869179294226	World	World	20-24 years	All	High	Urban
446	22.5	999	1	3	2005	8.47908715887512	7.98050102774919	9.00877945194766	High-Income Countries	HIC	20-24 years	All	High	Urban
447	22.5	999	1	3	2005	10.5195000016325	9.08398325342	12.1426066986923	Latin Amer/Caribbean	LAC	20-24 years	All	High	Urban
448	22.5	999	1	3	2005	10.5846675785246	7.74961955115512	14.6342607651919	Sub-Saharan Africa	SSA	20-24 years	All	High	Urban
449	22.5	999	1	3	2018	2.48917998549625	2.24222529577072	2.78714828058393	Southeast and East Asia	Asia	20-24 years	All	High	Urban
450	22.5	999	1	3	2018	4.11697297309766	3.46076230978656	5.12126056879621	Centr/East Eur & Centr Asia	FSU	20-24 years	All	High	Urban
451	22.5	999	1	3	2018	5.90811941387645	5.00981487500399	7.21001013529367	Mid. East/North Africa	MENA	20-24 years	All	High	Urban
452	22.5	999	1	3	2018	6.0217241026348	5.63115957780492	6.47304024014645	World	World	20-24 years	All	High	Urban
453	22.5	999	1	3	2018	6.49342958578246	6.11046254114089	6.89700731516935	High-Income Countries	HIC	20-24 years	All	High	Urban
454	22.5	999	1	3	2018	7.12315820958327	4.5030334022771	11.6222861933029	South Asia	SAARC	20-24 years	All	High	Urban
455	22.5	999	1	3	2018	12.0329175864883	10.394952420113	13.8020448996305	Latin Amer/Caribbean	LAC	20-24 years	All	High	Urban
456	22.5	999	1	3	2018	13.2036399504331	9.68701380380867	17.7828083961167	Sub-Saharan Africa	SSA	20-24 years	All	High	Urban
457	22.5	999	1	999	1990	1.8429653200717	1.20926287504143	2.84082931550618	South Asia	SAARC	20-24 years	All	All	Urban
458	22.5	999	1	999	1990	1.93197548313283	1.75684315114375	2.12673384905692	Southeast and East Asia	Asia	20-24 years	All	All	Urban
459	22.5	999	1	999	1990	3.29213186787403	2.83520898654664	3.84544830271836	Centr/East Eur & Centr Asia	FSU	20-24 years	All	All	Urban
460	22.5	999	1	999	1990	4.96665984115585	4.7129917669775	5.24604616802927	World	World	20-24 years	All	All	Urban
461	22.5	999	1	999	1990	5.95682663260061	5.19422720038972	6.92800652592827	Mid. East/North Africa	MENA	20-24 years	All	All	Urban
462	22.5	999	1	999	1990	6.20768746701762	5.00287912289444	7.77350805248818	Sub-Saharan Africa	SSA	20-24 years	All	All	Urban
463	22.5	999	1	999	1990	6.42524248242141	6.10045481702266	6.77851530197976	High-Income Countries	HIC	20-24 years	All	All	Urban
464	22.5	999	1	999	1990	11.8856702894733	10.8274078083262	13.0976834239714	Latin Amer/Caribbean	LAC	20-24 years	All	All	Urban
465	22.5	999	1	999	2005	1.95071263056255	1.76150266159377	2.1973486412848	Southeast and East Asia	Asia	20-24 years	All	All	Urban
466	22.5	999	1	999	2005	2.40571642744172	1.60202905074038	3.60833562259332	South Asia	SAARC	20-24 years	All	All	Urban
467	22.5	999	1	999	2005	4.08987919357097	3.55181151377884	4.70300318351327	Centr/East Eur & Centr Asia	FSU	20-24 years	All	All	Urban
468	22.5	999	1	999	2005	5.23804026777633	4.91630920087314	5.60792565506798	World	World	20-24 years	All	All	Urban
469	22.5	999	1	999	2005	6.41927508852738	5.59389185210819	7.44261001717867	Mid. East/North Africa	MENA	20-24 years	All	All	Urban
470	22.5	999	1	999	2005	7.33661495822609	5.55370962507629	9.81551865501137	Sub-Saharan Africa	SSA	20-24 years	All	All	Urban
471	22.5	999	1	999	2005	8.31164507280927	7.870353992805	8.77449886419589	High-Income Countries	HIC	20-24 years	All	All	Urban
472	22.5	999	1	999	2005	10.0875473919164	9.16891459401996	11.0840101515398	Latin Amer/Caribbean	LAC	20-24 years	All	All	Urban
473	22.5	999	1	999	2018	2.08088123617259	1.84277265354065	2.44526551217353	Southeast and East Asia	Asia	20-24 years	All	All	Urban
474	22.5	999	1	999	2018	2.13739673265254	1.39943406463786	3.32609444299118	South Asia	SAARC	20-24 years	All	All	Urban
475	22.5	999	1	999	2018	4.33466686224121	3.72078342257902	5.12751372704	Centr/East Eur & Centr Asia	FSU	20-24 years	All	All	Urban
476	22.5	999	1	999	2018	5.40895494693944	5.01864000563093	5.87103749768476	World	World	20-24 years	All	All	Urban
477	22.5	999	1	999	2018	6.70698321616532	6.36958633716254	7.06729716526952	High-Income Countries	HIC	20-24 years	All	All	Urban
478	22.5	999	1	999	2018	7.03259583307589	6.10076600251778	8.22518272472617	Mid. East/North Africa	MENA	20-24 years	All	All	Urban
479	22.5	999	1	999	2018	8.80605508696794	6.74497447022758	11.6554534490303	Sub-Saharan Africa	SSA	20-24 years	All	All	Urban
480	22.5	999	1	999	2018	11.1574666039552	10.1341900181787	12.1924280960362	Latin Amer/Caribbean	LAC	20-24 years	All	All	Urban
481	22.5	999	999	1	1990	0.562751921978016	0.368021801510764	0.867366534649371	South Asia	SAARC	20-24 years	All	Low	All
482	22.5	999	999	1	1990	0.908531239216133	0.78582342217002	1.05833231508783	Southeast and East Asia	Asia	20-24 years	All	Low	All
483	22.5	999	999	1	1990	2.55725328528728	2.35916312564954	2.7798899052329	World	World	20-24 years	All	Low	All
484	22.5	999	999	1	1990	2.7677416791788	2.16071461801628	3.55519087076754	Sub-Saharan Africa	SSA	20-24 years	All	Low	All
485	22.5	999	999	1	1990	3.6217360937349	2.80198530405157	4.74917663924766	Centr/East Eur & Centr Asia	FSU	20-24 years	All	Low	All
486	22.5	999	999	1	1990	5.93765891770427	5.53966964253859	6.37848297856802	High-Income Countries	HIC	20-24 years	All	Low	All
487	22.5	999	999	1	1990	6.68187309091657	5.62620514699073	8.02008435080843	Mid. East/North Africa	MENA	20-24 years	All	Low	All
488	22.5	999	999	1	1990	10.6411318029603	9.4531993956329	12.1563503637588	Latin Amer/Caribbean	LAC	20-24 years	All	Low	All
489	22.5	999	999	1	2005	0.675299841089028	0.443154082015153	1.04595045758538	South Asia	SAARC	20-24 years	All	Low	All
490	22.5	999	999	1	2005	1.63622617832085	1.36110563708963	2.08911162432785	Southeast and East Asia	Asia	20-24 years	All	Low	All
491	22.5	999	999	1	2005	3.08083128368929	2.72985415036233	3.50543640089508	World	World	20-24 years	All	Low	All
492	22.5	999	999	1	2005	3.80721957982259	2.80208244587211	5.35474465005911	Sub-Saharan Africa	SSA	20-24 years	All	Low	All
493	22.5	999	999	1	2005	4.62306798960633	3.59328674066802	5.99415292872085	Centr/East Eur & Centr Asia	FSU	20-24 years	All	Low	All
494	22.5	999	999	1	2005	7.17967683330931	6.7117757827346	7.67975350692266	High-Income Countries	HIC	20-24 years	All	Low	All
495	22.5	999	999	1	2005	8.0267096247275	6.53798125910927	9.79375564645424	Mid. East/North Africa	MENA	20-24 years	All	Low	All
496	22.5	999	999	1	2005	9.20966214828673	8.14250777775798	10.4645900826804	Latin Amer/Caribbean	LAC	20-24 years	All	Low	All
497	22.5	999	999	1	2018	0.81712994312196	0.525916163185359	1.27589851507546	South Asia	SAARC	20-24 years	All	Low	All
498	22.5	999	999	1	2018	2.0102646074073	1.65240794282047	2.62749975181581	Southeast and East Asia	Asia	20-24 years	All	Low	All
499	22.5	999	999	1	2018	3.82884924027911	3.39546430710481	4.36150524493012	World	World	20-24 years	All	Low	All
500	22.5	999	999	1	2018	4.64761357013859	3.57822805880949	6.11137549762323	Centr/East Eur & Centr Asia	FSU	20-24 years	All	Low	All
501	22.5	999	999	1	2018	5.71597612117835	4.33795657489694	7.5539949633927	Sub-Saharan Africa	SSA	20-24 years	All	Low	All
502	22.5	999	999	1	2018	6.8573159449152	6.39421985394226	7.34888609922061	High-Income Countries	HIC	20-24 years	All	Low	All
503	22.5	999	999	1	2018	8.31326697043097	6.70200126910327	10.2754122976969	Mid. East/North Africa	MENA	20-24 years	All	Low	All
504	22.5	999	999	1	2018	10.1212860150974	8.98537743260625	11.4432443551703	Latin Amer/Caribbean	LAC	20-24 years	All	Low	All
505	22.5	999	999	2	1990	0.640959275038927	0.436241961874262	0.932335391392698	South Asia	SAARC	20-24 years	All	Medium	All
506	22.5	999	999	2	1990	1.37290668943077	1.23103488887399	1.53786537440001	Southeast and East Asia	Asia	20-24 years	All	Medium	All
507	22.5	999	999	2	1990	3.38185340659675	3.19432126713904	3.59742775075636	World	World	20-24 years	All	Medium	All
508	22.5	999	999	2	1990	3.96026096933913	3.31555808656291	4.79115528214988	Centr/East Eur & Centr Asia	FSU	20-24 years	All	Medium	All
509	22.5	999	999	2	1990	5.67993087689936	4.59582976653343	7.01160601062278	Sub-Saharan Africa	SSA	20-24 years	All	Medium	All
510	22.5	999	999	2	1990	6.34626770542359	6.00591141206976	6.72633372974613	High-Income Countries	HIC	20-24 years	All	Medium	All
511	22.5	999	999	2	1990	6.50758384781145	5.58002119052778	7.64613432013423	Mid. East/North Africa	MENA	20-24 years	All	Medium	All
512	22.5	999	999	2	1990	12.1477590337849	10.8802614155594	13.5288195685232	Latin Amer/Caribbean	LAC	20-24 years	All	Medium	All
513	22.5	999	999	2	2005	1.12510170077721	0.768433983910452	1.65890690379739	South Asia	SAARC	20-24 years	All	Medium	All
514	22.5	999	999	2	2005	1.55122806699826	1.37459786848096	1.78006536639027	Southeast and East Asia	Asia	20-24 years	All	Medium	All
515	22.5	999	999	2	2005	3.88457875459584	3.59455843995101	4.23489886340254	World	World	20-24 years	All	Medium	All
516	22.5	999	999	2	2005	4.38679405616754	3.70544378597205	5.2504286616794	Centr/East Eur & Centr Asia	FSU	20-24 years	All	Medium	All
517	22.5	999	999	2	2005	6.93568674345032	5.94438934114254	8.12570632256443	Mid. East/North Africa	MENA	20-24 years	All	Medium	All
518	22.5	999	999	2	2005	7.02894660918774	5.3659474119377	9.29880930179762	Sub-Saharan Africa	SSA	20-24 years	All	Medium	All
519	22.5	999	999	2	2005	7.94757968021952	7.51936323072823	8.42168781538133	High-Income Countries	HIC	20-24 years	All	Medium	All
520	22.5	999	999	2	2005	9.93336306655133	8.82262584034673	11.2544623738299	Latin Amer/Caribbean	LAC	20-24 years	All	Medium	All
521	22.5	999	999	2	2018	0.881925601502883	0.593916001428339	1.29730195084936	South Asia	SAARC	20-24 years	All	Medium	All
522	22.5	999	999	2	2018	2.05132975962004	1.82609146212073	2.37214542272026	Southeast and East Asia	Asia	20-24 years	All	Medium	All
523	22.5	999	999	2	2018	4.46901157293976	4.13076383294564	4.88482955155931	World	World	20-24 years	All	Medium	All
524	22.5	999	999	2	2018	4.90695477945399	4.09881075037339	6.01391801102815	Centr/East Eur & Centr Asia	FSU	20-24 years	All	Medium	All
525	22.5	999	999	2	2018	6.96824992717544	6.58978051767847	7.38927735542234	High-Income Countries	HIC	20-24 years	All	Medium	All
526	22.5	999	999	2	2018	7.26406651122419	6.22765128079504	8.61124335872726	Mid. East/North Africa	MENA	20-24 years	All	Medium	All
527	22.5	999	999	2	2018	9.67198986530742	7.56151011751323	12.4729900767217	Sub-Saharan Africa	SSA	20-24 years	All	Medium	All
528	22.5	999	999	2	2018	11.7121470335662	10.4630142532075	13.0542900629284	Latin Amer/Caribbean	LAC	20-24 years	All	Medium	All
529	22.5	999	999	3	1990	1.83230475189425	1.65465849464392	2.03546513543221	Southeast and East Asia	Asia	20-24 years	All	High	All
530	22.5	999	999	3	1990	2.49323093300721	1.68797297846454	3.8393484445044	South Asia	SAARC	20-24 years	All	High	All
531	22.5	999	999	3	1990	3.46149045703762	2.90456804967403	4.24983644479996	Centr/East Eur & Centr Asia	FSU	20-24 years	All	High	All
532	22.5	999	999	3	1990	4.41837482303855	4.18005186774835	4.67772896619686	World	World	20-24 years	All	High	All
533	22.5	999	999	3	1990	5.42467728563835	4.69687980878673	6.37761339603871	Mid. East/North Africa	MENA	20-24 years	All	High	All
534	22.5	999	999	3	1990	6.60117523924266	6.27124391182081	6.9527088713027	High-Income Countries	HIC	20-24 years	All	High	All
535	22.5	999	999	3	1990	7.66299362156153	5.9067074129575	9.87615812553069	Sub-Saharan Africa	SSA	20-24 years	All	High	All
536	22.5	999	999	3	1990	12.1184198334314	10.4676268783957	13.8546672711577	Latin Amer/Caribbean	LAC	20-24 years	All	High	All
537	22.5	999	999	3	2005	1.49957314700556	1.03545169552933	2.24462378780939	South Asia	SAARC	20-24 years	All	High	All
538	22.5	999	999	3	2005	2.09478958920038	1.89046139358779	2.34391876463465	Southeast and East Asia	Asia	20-24 years	All	High	All
539	22.5	999	999	3	2005	4.07036302332169	3.51992433182254	4.71833924424806	Centr/East Eur & Centr Asia	FSU	20-24 years	All	High	All
540	22.5	999	999	3	2005	4.58766955690169	4.30937633473169	4.90465949859573	World	World	20-24 years	All	High	All
541	22.5	999	999	3	2005	5.60949852536903	4.80934911471242	6.66587201265992	Mid. East/North Africa	MENA	20-24 years	All	High	All
542	22.5	999	999	3	2005	8.00810704761403	5.92763040903992	10.7622615577614	Sub-Saharan Africa	SSA	20-24 years	All	High	All
543	22.5	999	999	3	2005	8.47992974250367	8.04027914143129	8.94195499466492	High-Income Countries	HIC	20-24 years	All	High	All
544	22.5	999	999	3	2005	10.3680429944119	8.99753108282423	11.8851730930233	Latin Amer/Caribbean	LAC	20-24 years	All	High	All
545	22.5	999	999	3	2018	2.35353579036154	2.11323335248027	2.65682168650446	Southeast and East Asia	Asia	20-24 years	All	High	All
546	22.5	999	999	3	2018	3.442221337393	2.32950973846675	5.42111916719903	South Asia	SAARC	20-24 years	All	High	All
547	22.5	999	999	3	2018	4.34529156015347	3.66287353488385	5.37525280676391	Centr/East Eur & Centr Asia	FSU	20-24 years	All	High	All
548	22.5	999	999	3	2018	5.43476375438262	5.07937161946028	5.85019548337617	World	World	20-24 years	All	High	All
549	22.5	999	999	3	2018	5.98814398365024	5.12351148722548	7.10747742944254	Mid. East/North Africa	MENA	20-24 years	All	High	All
550	22.5	999	999	3	2018	6.5159550053521	6.17379390282133	6.87549052854851	High-Income Countries	HIC	20-24 years	All	High	All
551	22.5	999	999	3	2018	10.6974719756384	8.02755262016153	14.0786273055553	Sub-Saharan Africa	SSA	20-24 years	All	High	All
552	22.5	999	999	3	2018	11.9668331683054	10.3652081243729	13.6316626123521	Latin Amer/Caribbean	LAC	20-24 years	All	High	All
553	22.5	999	999	999	1990	0.722800786511182	0.527972390134681	1.02107830324033	South Asia	SAARC	20-24 years	All	All	All
554	22.5	999	999	999	1990	1.2977272502583	1.1739792128207	1.44370172897808	Southeast and East Asia	Asia	20-24 years	All	All	All
555	22.5	999	999	999	1990	3.2697238207721	3.11100103618163	3.44381135327378	World	World	20-24 years	All	All	All
556	22.5	999	999	999	1990	3.66289206348207	3.18201154909271	4.27411539720968	Centr/East Eur & Centr Asia	FSU	20-24 years	All	All	All
557	22.5	999	999	999	1990	3.87164347266561	3.24352336584444	4.67839696250565	Sub-Saharan Africa	SSA	20-24 years	All	All	All
558	22.5	999	999	999	1990	6.40695957356113	5.58205375102915	7.40433616287331	Mid. East/North Africa	MENA	20-24 years	All	All	All
559	22.5	999	999	999	1990	6.43235847945436	6.16323061531649	6.72117073504093	High-Income Countries	HIC	20-24 years	All	All	All
560	22.5	999	999	999	1990	11.4989371376229	10.575178012128	12.5645806107488	Latin Amer/Caribbean	LAC	20-24 years	All	All	All
561	22.5	999	999	999	2005	1.05022824708217	0.776579006131984	1.46443010294327	South Asia	SAARC	20-24 years	All	All	All
562	22.5	999	999	999	2005	1.747240933401	1.57466769196172	1.9950894613136	Southeast and East Asia	Asia	20-24 years	All	All	All
563	22.5	999	999	999	2005	3.89356883062716	3.65809036068295	4.17091060391548	World	World	20-24 years	All	All	All
564	22.5	999	999	999	2005	4.15920323414294	3.674699118946	4.75010140118351	Centr/East Eur & Centr Asia	FSU	20-24 years	All	All	All
565	22.5	999	999	999	2005	5.35512964320859	4.24539830069234	6.86690878569532	Sub-Saharan Africa	SSA	20-24 years	All	All	All
566	22.5	999	999	999	2005	6.92064133156012	5.96764828552702	8.01934996010597	Mid. East/North Africa	MENA	20-24 years	All	All	All
567	22.5	999	999	999	2005	8.28163081566036	7.9083267770046	8.67347200626093	High-Income Countries	HIC	20-24 years	All	All	All
568	22.5	999	999	999	2005	9.91252987120891	9.05850043411859	10.8116646772416	Latin Amer/Caribbean	LAC	20-24 years	All	All	All
569	22.5	999	999	999	2018	1.02017644057566	0.737311912947677	1.47058302629118	South Asia	SAARC	20-24 years	All	All	All
570	22.5	999	999	999	2018	2.10480636302682	1.85386398639182	2.49625682402009	Southeast and East Asia	Asia	20-24 years	All	All	All
571	22.5	999	999	999	2018	4.35077537315379	4.03524448727117	4.72158335070222	World	World	20-24 years	All	All	All
572	22.5	999	999	999	2018	4.58985081267919	3.98740583467398	5.40602359945383	Centr/East Eur & Centr Asia	FSU	20-24 years	All	All	All
573	22.5	999	999	999	2018	6.7080744171831	6.41790584809589	7.0157967600469	High-Income Countries	HIC	20-24 years	All	All	All
574	22.5	999	999	999	2018	7.06790389566383	5.66962938756419	8.85027874334839	Sub-Saharan Africa	SSA	20-24 years	All	All	All
575	22.5	999	999	999	2018	7.61579938441161	6.45361068360758	8.99867289094452	Mid. East/North Africa	MENA	20-24 years	All	All	All
576	22.5	999	999	999	2018	11.0789330328789	10.1335501398821	12.0596129591985	Latin Amer/Caribbean	LAC	20-24 years	All	All	All
577	27.5	0	0	999	1990	0.326901433448664	0.239422879772077	0.460558475710073	South Asia	SAARC	25-29 years	Male	All	Rural
578	27.5	0	0	999	1990	0.842967148482964	0.731229805479427	0.973973271886246	Southeast and East Asia	Asia	25-29 years	Male	All	Rural
579	27.5	0	0	999	1990	1.97313696253009	1.84243891048075	2.12863575177646	World	World	25-29 years	Male	All	Rural
580	27.5	0	0	999	1990	3.17141751891301	2.4876295077364	4.05653162092069	Sub-Saharan Africa	SSA	25-29 years	Male	All	Rural
581	27.5	0	0	999	1990	3.38408790925079	2.70152868851027	4.47130732250823	Centr/East Eur & Centr Asia	FSU	25-29 years	Male	All	Rural
582	27.5	0	0	999	1990	5.5164919331769	4.51013081704524	6.8394850748221	Mid. East/North Africa	MENA	25-29 years	Male	All	Rural
583	27.5	0	0	999	1990	6.60038629824613	6.2752554801431	6.93804328050436	High-Income Countries	HIC	25-29 years	Male	All	Rural
584	27.5	0	0	999	1990	10.238558140397	8.93274185308589	11.7402142666077	Latin Amer/Caribbean	LAC	25-29 years	Male	All	Rural
585	27.5	0	0	999	2005	0.462363843894133	0.340481841075446	0.645789932797435	South Asia	SAARC	25-29 years	Male	All	Rural
586	27.5	0	0	999	2005	1.22817299506358	1.05358040382215	1.48366488449777	Southeast and East Asia	Asia	25-29 years	Male	All	Rural
587	27.5	0	0	999	2005	2.39862037520889	2.18219865976673	2.67370575551009	World	World	25-29 years	Male	All	Rural
588	27.5	0	0	999	2005	3.6869311630533	3.07425313216246	4.46785172235726	Centr/East Eur & Centr Asia	FSU	25-29 years	Male	All	Rural
589	27.5	0	0	999	2005	4.57190377290069	3.42789390833735	6.25389180357782	Sub-Saharan Africa	SSA	25-29 years	Male	All	Rural
590	27.5	0	0	999	2005	6.1840249153479	4.96206645525391	7.77511381749238	Mid. East/North Africa	MENA	25-29 years	Male	All	Rural
591	27.5	0	0	999	2005	7.96284766452472	7.55028502460714	8.38297049239452	High-Income Countries	HIC	25-29 years	Male	All	Rural
592	27.5	0	0	999	2005	8.91548548620488	7.80527798634879	10.2885440020919	Latin Amer/Caribbean	LAC	25-29 years	Male	All	Rural
593	27.5	0	0	999	2018	0.425072684433742	0.311670226521024	0.60288385594925	South Asia	SAARC	25-29 years	Male	All	Rural
594	27.5	0	0	999	2018	1.48585444491188	1.25190081995033	1.85090587733286	Southeast and East Asia	Asia	25-29 years	Male	All	Rural
595	27.5	0	0	999	2018	2.85668104441302	2.55199604679709	3.2517366453656	World	World	25-29 years	Male	All	Rural
596	27.5	0	0	999	2018	4.1530629509946	3.38243467740103	5.51676085971863	Centr/East Eur & Centr Asia	FSU	25-29 years	Male	All	Rural
597	27.5	0	0	999	2018	6.27563297202544	4.80849385801972	8.27238889527	Sub-Saharan Africa	SSA	25-29 years	Male	All	Rural
598	27.5	0	0	999	2018	6.74619245315629	6.41399979809536	7.09004871311278	High-Income Countries	HIC	25-29 years	Male	All	Rural
599	27.5	0	0	999	2018	6.78607236169972	5.288333959115	8.95772452459859	Mid. East/North Africa	MENA	25-29 years	Male	All	Rural
600	27.5	0	0	999	2018	10.2739137407031	8.90333262910347	11.9457208948761	Latin Amer/Caribbean	LAC	25-29 years	Male	All	Rural
601	27.5	0	1	999	1990	1.69041195623768	1.51711859471222	1.88377663486101	Southeast and East Asia	Asia	25-29 years	Male	All	Urban
602	27.5	0	1	999	1990	1.71542508020017	1.07094271551632	2.78661339657183	South Asia	SAARC	25-29 years	Male	All	Urban
603	27.5	0	1	999	1990	2.64757572466767	2.21285742204735	3.22660215545693	Centr/East Eur & Centr Asia	FSU	25-29 years	Male	All	Urban
604	27.5	0	1	999	1990	4.74238039648952	4.46599535716685	5.04972283994008	World	World	25-29 years	Male	All	Urban
605	27.5	0	1	999	1990	4.79349131773532	4.03691455394383	5.79859544316125	Mid. East/North Africa	MENA	25-29 years	Male	All	Urban
606	27.5	0	1	999	1990	6.55148890795645	6.18449195168968	6.95204011623315	High-Income Countries	HIC	25-29 years	Male	All	Urban
607	27.5	0	1	999	1990	6.62556145244992	5.13570078206452	8.54859797477069	Sub-Saharan Africa	SSA	25-29 years	Male	All	Urban
608	27.5	0	1	999	1990	11.4519819044534	10.200184812608	12.9779516279288	Latin Amer/Caribbean	LAC	25-29 years	Male	All	Urban
609	27.5	0	1	999	2005	1.61815700744892	1.44251493418541	1.83333912406799	Southeast and East Asia	Asia	25-29 years	Male	All	Urban
610	27.5	0	1	999	2005	2.21094591496902	1.42206340612143	3.51497292290279	South Asia	SAARC	25-29 years	Male	All	Urban
611	27.5	0	1	999	2005	3.4933518808686	2.95328761501585	4.14714508019182	Centr/East Eur & Centr Asia	FSU	25-29 years	Male	All	Urban
612	27.5	0	1	999	2005	4.87991474286327	4.55043649240439	5.27149479929891	World	World	25-29 years	Male	All	Urban
613	27.5	0	1	999	2005	5.48257416343968	4.5796863453694	6.6639964491475	Mid. East/North Africa	MENA	25-29 years	Male	All	Urban
614	27.5	0	1	999	2005	7.74704801057694	5.702483203075	11.0023278192759	Sub-Saharan Africa	SSA	25-29 years	Male	All	Urban
615	27.5	0	1	999	2005	8.1462691402677	7.6552443535629	8.63908828580956	High-Income Countries	HIC	25-29 years	Male	All	Urban
616	27.5	0	1	999	2005	9.72107999196452	8.66451481181129	10.9710584401765	Latin Amer/Caribbean	LAC	25-29 years	Male	All	Urban
617	27.5	0	1	999	2018	1.50176871516062	1.31499384479233	1.76858918296159	Southeast and East Asia	Asia	25-29 years	Male	All	Urban
618	27.5	0	1	999	2018	1.93014811631979	1.20352906221377	3.12636965987252	South Asia	SAARC	25-29 years	Male	All	Urban
619	27.5	0	1	999	2018	3.6744093557173	3.06880913412821	4.48114852804327	Centr/East Eur & Centr Asia	FSU	25-29 years	Male	All	Urban
620	27.5	0	1	999	2018	4.82580533361798	4.44406461300605	5.28069757488996	World	World	25-29 years	Male	All	Urban
621	27.5	0	1	999	2018	5.71467779885863	4.7790254669377	6.96287279167198	Mid. East/North Africa	MENA	25-29 years	Male	All	Urban
622	27.5	0	1	999	2018	6.72773326767988	6.35156900613754	7.13151678066294	High-Income Countries	HIC	25-29 years	Male	All	Urban
623	27.5	0	1	999	2018	9.32955627127399	6.95648526417492	12.8627021767292	Sub-Saharan Africa	SSA	25-29 years	Male	All	Urban
624	27.5	0	1	999	2018	10.7082583987953	9.58126521162944	11.9957593401711	Latin Amer/Caribbean	LAC	25-29 years	Male	All	Urban
625	27.5	0	999	1	1990	0.524000681395081	0.326326767280616	0.858019589772633	South Asia	SAARC	25-29 years	Male	Low	All
626	27.5	0	999	1	1990	0.759420469543306	0.64543235469419	0.895536176481056	Southeast and East Asia	Asia	25-29 years	Male	Low	All
627	27.5	0	999	1	1990	2.38641137205827	2.17239771474064	2.62914320537456	World	World	25-29 years	Male	Low	All
628	27.5	0	999	1	1990	2.84065780906337	2.11673839419132	3.82975603413292	Centr/East Eur & Centr Asia	FSU	25-29 years	Male	Low	All
629	27.5	0	999	1	1990	2.9366330803656	2.20802118615208	3.91781110190008	Sub-Saharan Africa	SSA	25-29 years	Male	Low	All
630	27.5	0	999	1	1990	5.29890699801512	4.34060235045875	6.59967760063835	Mid. East/North Africa	MENA	25-29 years	Male	Low	All
631	27.5	0	999	1	1990	6.07309936157202	5.63034874507855	6.54249610137141	High-Income Countries	HIC	25-29 years	Male	Low	All
632	27.5	0	999	1	1990	10.2728971838794	8.91908139449637	12.1418341054207	Latin Amer/Caribbean	LAC	25-29 years	Male	Low	All
633	27.5	0	999	1	2005	0.619207241680185	0.384363880670662	1.0182388550991	South Asia	SAARC	25-29 years	Male	Low	All
634	27.5	0	999	1	2005	1.27154998876153	1.03068939142627	1.67002353813916	Southeast and East Asia	Asia	25-29 years	Male	Low	All
635	27.5	0	999	1	2005	2.81504553378016	2.46267439643277	3.31450862676763	World	World	25-29 years	Male	Low	All
636	27.5	0	999	1	2005	3.99045132109067	3.03002803939332	5.26902671342359	Centr/East Eur & Centr Asia	FSU	25-29 years	Male	Low	All
637	27.5	0	999	1	2005	4.02687525761788	2.85239467861316	6.00508684929081	Sub-Saharan Africa	SSA	25-29 years	Male	Low	All
638	27.5	0	999	1	2005	6.54911385147766	5.25084935435823	8.29074171001657	Mid. East/North Africa	MENA	25-29 years	Male	Low	All
639	27.5	0	999	1	2005	6.94844226229621	6.44850200954153	7.47249983333282	High-Income Countries	HIC	25-29 years	Male	Low	All
640	27.5	0	999	1	2005	8.83124926816903	7.63208068905367	10.3647668208794	Latin Amer/Caribbean	LAC	25-29 years	Male	Low	All
641	27.5	0	999	1	2018	0.732766158023565	0.45375600290975	1.21826481882988	South Asia	SAARC	25-29 years	Male	Low	All
642	27.5	0	999	1	2018	1.43547908703183	1.15511191842782	1.88562549285657	Southeast and East Asia	Asia	25-29 years	Male	Low	All
643	27.5	0	999	1	2018	3.43357774412572	3.01048595895757	3.9562777923869	World	World	25-29 years	Male	Low	All
644	27.5	0	999	1	2018	3.90676958609839	2.94027425180105	5.20612006095186	Centr/East Eur & Centr Asia	FSU	25-29 years	Male	Low	All
645	27.5	0	999	1	2018	6.01408120187185	4.41798147239081	8.39385451906911	Sub-Saharan Africa	SSA	25-29 years	Male	Low	All
646	27.5	0	999	1	2018	6.57692475105294	5.21333611260766	8.43285933501149	Mid. East/North Africa	MENA	25-29 years	Male	Low	All
647	27.5	0	999	1	2018	6.89370485257189	6.39858146800714	7.42170912354706	High-Income Countries	HIC	25-29 years	Male	Low	All
648	27.5	0	999	1	2018	9.67274125523439	8.4412139878879	11.2217680814667	Latin Amer/Caribbean	LAC	25-29 years	Male	Low	All
649	27.5	0	999	2	1990	0.611455911054109	0.400403178411084	0.942273128169597	South Asia	SAARC	25-29 years	Male	Medium	All
650	27.5	0	999	2	1990	1.17718089922621	1.03745804493234	1.33105006689529	Southeast and East Asia	Asia	25-29 years	Male	Medium	All
651	27.5	0	999	2	1990	3.17763509161709	2.5820865512925	4.0377753834671	Centr/East Eur & Centr Asia	FSU	25-29 years	Male	Medium	All
652	27.5	0	999	2	1990	3.26006239711638	3.04897388315579	3.49230546384746	World	World	25-29 years	Male	Medium	All
653	27.5	0	999	2	1990	5.21230081333056	4.33645970210855	6.44882239817101	Mid. East/North Africa	MENA	25-29 years	Male	Medium	All
654	27.5	0	999	2	1990	6.07053180974629	4.81513821563565	7.69548768751145	Sub-Saharan Africa	SSA	25-29 years	Male	Medium	All
655	27.5	0	999	2	1990	6.45076956976601	6.06824119149169	6.87450481534198	High-Income Countries	HIC	25-29 years	Male	Medium	All
656	27.5	0	999	2	1990	11.7008679922121	10.2386130046634	13.3788893709772	Latin Amer/Caribbean	LAC	25-29 years	Male	Medium	All
657	27.5	0	999	2	2005	1.04095605735662	0.68228978073602	1.61041739189837	South Asia	SAARC	25-29 years	Male	Medium	All
658	27.5	0	999	2	2005	1.23239504784852	1.07011087854327	1.43774753700472	Southeast and East Asia	Asia	25-29 years	Male	Medium	All
659	27.5	0	999	2	2005	3.5635130829943	3.25951169349613	3.9329119704564	World	World	25-29 years	Male	Medium	All
660	27.5	0	999	2	2005	3.77609284913827	3.13197681877255	4.56109846343948	Centr/East Eur & Centr Asia	FSU	25-29 years	Male	Medium	All
661	27.5	0	999	2	2005	5.79876488921375	4.76848829731363	7.29123294016867	Mid. East/North Africa	MENA	25-29 years	Male	Medium	All
662	27.5	0	999	2	2005	7.42701198580698	5.45163228824093	10.2104687762598	Sub-Saharan Africa	SSA	25-29 years	Male	Medium	All
663	27.5	0	999	2	2005	7.66897957237282	7.21899949855935	8.16743097360214	High-Income Countries	HIC	25-29 years	Male	Medium	All
664	27.5	0	999	2	2005	9.56520864456375	8.32850915001524	11.2243522918955	Latin Amer/Caribbean	LAC	25-29 years	Male	Medium	All
665	27.5	0	999	2	2018	0.817553538231806	0.526369356958198	1.26195806144146	South Asia	SAARC	25-29 years	Male	Medium	All
666	27.5	0	999	2	2018	1.45520798204058	1.27327714360082	1.69904155011025	Southeast and East Asia	Asia	25-29 years	Male	Medium	All
667	27.5	0	999	2	2018	3.96593338204506	3.62564763745452	4.37051267900419	World	World	25-29 years	Male	Medium	All
668	27.5	0	999	2	2018	4.13645714890339	3.38771205539413	5.2369797603477	Centr/East Eur & Centr Asia	FSU	25-29 years	Male	Medium	All
669	27.5	0	999	2	2018	5.91807164601972	4.87913123947436	7.50395996626645	Mid. East/North Africa	MENA	25-29 years	Male	Medium	All
670	27.5	0	999	2	2018	6.95492858348181	6.53085340935234	7.41548916320738	High-Income Countries	HIC	25-29 years	Male	Medium	All
671	27.5	0	999	2	2018	10.2929932244056	7.76873228564694	13.5870980557519	Sub-Saharan Africa	SSA	25-29 years	Male	Medium	All
672	27.5	0	999	2	2018	11.2316290770225	9.86212894304428	12.8690723775711	Latin Amer/Caribbean	LAC	25-29 years	Male	Medium	All
673	27.5	0	999	3	1990	1.59681953277523	1.41683192028414	1.79153248547387	Southeast and East Asia	Asia	25-29 years	Male	High	All
674	27.5	0	999	3	1990	2.30754871554094	1.50522194715096	3.73014079899761	South Asia	SAARC	25-29 years	Male	High	All
675	27.5	0	999	3	1990	2.76557391081933	2.24011468161128	3.55211041453905	Centr/East Eur & Centr Asia	FSU	25-29 years	Male	High	All
676	27.5	0	999	3	1990	4.28192421989568	4.04407113263367	4.5507100882248	World	World	25-29 years	Male	High	All
677	27.5	0	999	3	1990	4.38232654368004	3.69239641707469	5.34557631375149	Mid. East/North Africa	MENA	25-29 years	Male	High	All
678	27.5	0	999	3	1990	6.75809755740536	6.36233701589314	7.16142586738919	High-Income Countries	HIC	25-29 years	Male	High	All
679	27.5	0	999	3	1990	8.14745289930347	6.15192009781964	10.6976244665007	Sub-Saharan Africa	SSA	25-29 years	Male	High	All
680	27.5	0	999	3	1990	11.6431457621064	9.92281460167141	13.7580401414618	Latin Amer/Caribbean	LAC	25-29 years	Male	High	All
681	27.5	0	999	3	2005	1.39848996331065	0.935051962769742	2.19560570990015	South Asia	SAARC	25-29 years	Male	High	All
682	27.5	0	999	3	2005	1.73207439268715	1.53901803590908	1.95944770370653	Southeast and East Asia	Asia	25-29 years	Male	High	All
683	27.5	0	999	3	2005	3.4772859431038	2.93760536345476	4.15708544137819	Centr/East Eur & Centr Asia	FSU	25-29 years	Male	High	All
684	27.5	0	999	3	2005	4.27168954131673	4.00216286141426	4.58601912556202	World	World	25-29 years	Male	High	All
685	27.5	0	999	3	2005	4.7440565098325	3.93742599500129	6.03135026989165	Mid. East/North Africa	MENA	25-29 years	Male	High	All
686	27.5	0	999	3	2005	8.36717425977234	7.87859017740464	8.86912013150419	High-Income Countries	HIC	25-29 years	Male	High	All
687	27.5	0	999	3	2005	8.47056181848383	6.14804871163911	11.739297164461	Sub-Saharan Africa	SSA	25-29 years	Male	High	All
688	27.5	0	999	3	2005	9.95846792363839	8.48218992871061	11.7404405119992	Latin Amer/Caribbean	LAC	25-29 years	Male	High	All
689	27.5	0	999	3	2018	1.6724649513534	1.48127074097483	1.9104316486379	Southeast and East Asia	Asia	25-29 years	Male	High	All
690	27.5	0	999	3	2018	3.11401171237519	2.0166371930113	5.07080851896839	South Asia	SAARC	25-29 years	Male	High	All
691	27.5	0	999	3	2018	3.6616778421356	3.01583363251777	4.66024661326254	Centr/East Eur & Centr Asia	FSU	25-29 years	Male	High	All
692	27.5	0	999	3	2018	4.81056144220262	4.48055314153552	5.18748766043464	World	World	25-29 years	Male	High	All
693	27.5	0	999	3	2018	4.84942775826056	4.07971476576831	6.13315107291948	Mid. East/North Africa	MENA	25-29 years	Male	High	All
694	27.5	0	999	3	2018	6.5664641938054	6.16811128254609	6.97316233751016	High-Income Countries	HIC	25-29 years	Male	High	All
695	27.5	0	999	3	2018	11.3758874653572	8.38991236846052	15.2519802063175	Sub-Saharan Africa	SSA	25-29 years	Male	High	All
696	27.5	0	999	3	2018	11.4749843085327	9.73559850348387	13.3388049682658	Latin Amer/Caribbean	LAC	25-29 years	Male	High	All
697	27.5	0	999	999	1990	0.67317132814875	0.469674344454875	1.01569725684632	South Asia	SAARC	25-29 years	Male	All	All
698	27.5	0	999	999	1990	1.11346540245402	0.991883379340903	1.2525707792217	Southeast and East Asia	Asia	25-29 years	Male	All	All
699	27.5	0	999	999	1990	2.92482823795578	2.47160048129309	3.5583577747215	Centr/East Eur & Centr Asia	FSU	25-29 years	Male	All	All
700	27.5	0	999	999	1990	3.14894325536741	2.97863101276304	3.3406193724867	World	World	25-29 years	Male	All	All
701	27.5	0	999	999	1990	4.12980058577137	3.33079975440476	5.13600849040468	Sub-Saharan Africa	SSA	25-29 years	Male	All	All
702	27.5	0	999	999	1990	5.12232074680202	4.31265373158069	6.07437431911835	Mid. East/North Africa	MENA	25-29 years	Male	All	All
703	27.5	0	999	999	1990	6.5679016259173	6.24290512041685	6.89784534996448	High-Income Countries	HIC	25-29 years	Male	All	All
704	27.5	0	999	999	1990	11.0951917564096	9.96267902089024	12.4416815864701	Latin Amer/Caribbean	LAC	25-29 years	Male	All	All
705	27.5	0	999	999	2005	0.971830225065685	0.68439531474923	1.43348389120384	South Asia	SAARC	25-29 years	Male	All	All
706	27.5	0	999	999	2005	1.40742723393329	1.24462078388488	1.62605370867678	Southeast and East Asia	Asia	25-29 years	Male	All	All
707	27.5	0	999	999	2005	3.56606002024837	3.07076081290967	4.17885497097875	Centr/East Eur & Centr Asia	FSU	25-29 years	Male	All	All
708	27.5	0	999	999	2005	3.60317538944304	3.36369701878106	3.89049584750757	World	World	25-29 years	Male	All	All
709	27.5	0	999	999	2005	5.67729540381605	4.37757577282802	7.53287196329698	Sub-Saharan Africa	SSA	25-29 years	Male	All	All
710	27.5	0	999	999	2005	5.7578858377606	4.8285609385425	6.89300909519605	Mid. East/North Africa	MENA	25-29 years	Male	All	All
711	27.5	0	999	999	2005	8.10939639891181	7.67658339555476	8.53611277841697	High-Income Countries	HIC	25-29 years	Male	All	All
712	27.5	0	999	999	2005	9.54322106396516	8.55219491177415	10.7026537734258	Latin Amer/Caribbean	LAC	25-29 years	Male	All	All
713	27.5	0	999	999	2018	0.92229349738	0.635500230102379	1.39809562013335	South Asia	SAARC	25-29 years	Male	All	All
714	27.5	0	999	999	2018	1.49598130761485	1.30322655505034	1.78761234603956	Southeast and East Asia	Asia	25-29 years	Male	All	All
715	27.5	0	999	999	2018	3.86876190766657	3.26784569583246	4.68149340363435	Centr/East Eur & Centr Asia	FSU	25-29 years	Male	All	All
716	27.5	0	999	999	2018	3.89564946367454	3.58435783824413	4.26278790298577	World	World	25-29 years	Male	All	All
717	27.5	0	999	999	2018	6.08593651175895	5.06266715495778	7.43351719693109	Mid. East/North Africa	MENA	25-29 years	Male	All	All
718	27.5	0	999	999	2018	6.73529314186593	6.39268821512403	7.08194626841214	High-Income Countries	HIC	25-29 years	Male	All	All
719	27.5	0	999	999	2018	7.50244970385194	5.89153143758105	9.65543624973298	Sub-Saharan Africa	SSA	25-29 years	Male	All	All
720	27.5	0	999	999	2018	10.6268354315054	9.56825314182815	11.8568698522362	Latin Amer/Caribbean	LAC	25-29 years	Male	All	All
721	27.5	1	0	999	1990	0.308113035536894	0.225477444088694	0.442524226947028	South Asia	SAARC	25-29 years	Female	All	Rural
722	27.5	1	0	999	1990	0.825323363932339	0.723247941465448	0.947574795364698	Southeast and East Asia	Asia	25-29 years	Female	All	Rural
723	27.5	1	0	999	1990	1.89225071210414	1.76238460410753	2.04141536152278	World	World	25-29 years	Female	All	Rural
724	27.5	1	0	999	1990	3.00514700316367	2.36721462687301	3.84403900092961	Sub-Saharan Africa	SSA	25-29 years	Female	All	Rural
725	27.5	1	0	999	1990	3.08853579594785	2.44732621464036	4.12334519295391	Centr/East Eur & Centr Asia	FSU	25-29 years	Female	All	Rural
726	27.5	1	0	999	1990	5.52299631712661	5.24021406471339	5.81197105602133	High-Income Countries	HIC	25-29 years	Female	All	Rural
727	27.5	1	0	999	1990	5.62199733360899	4.63441014730153	6.90993368087617	Mid. East/North Africa	MENA	25-29 years	Female	All	Rural
728	27.5	1	0	999	1990	9.45738964149827	8.29158627154891	10.864078108889	Latin Amer/Caribbean	LAC	25-29 years	Female	All	Rural
729	27.5	1	0	999	2005	0.443199445111024	0.328584084955111	0.624333618882044	South Asia	SAARC	25-29 years	Female	All	Rural
730	27.5	1	0	999	2005	1.22110620152775	1.0532584967503	1.47038058250862	Southeast and East Asia	Asia	25-29 years	Female	All	Rural
731	27.5	1	0	999	2005	2.32016283748237	2.10778672492585	2.60325266618544	World	World	25-29 years	Female	All	Rural
732	27.5	1	0	999	2005	3.30881460125673	2.7507944607359	4.08003979783089	Centr/East Eur & Centr Asia	FSU	25-29 years	Female	All	Rural
733	27.5	1	0	999	2005	4.33713859392004	3.25892160332937	5.98472561109298	Sub-Saharan Africa	SSA	25-29 years	Female	All	Rural
734	27.5	1	0	999	2005	6.21040225497028	5.03351720067173	7.77569595937573	Mid. East/North Africa	MENA	25-29 years	Female	All	Rural
735	27.5	1	0	999	2005	6.68938692190988	6.3309532162623	7.05005260865246	High-Income Countries	HIC	25-29 years	Female	All	Rural
736	27.5	1	0	999	2005	8.34274601334137	7.30076846009851	9.62982029713141	Latin Amer/Caribbean	LAC	25-29 years	Female	All	Rural
737	27.5	1	0	999	2018	0.417447457941117	0.30399441544003	0.596875562386226	South Asia	SAARC	25-29 years	Female	All	Rural
738	27.5	1	0	999	2018	1.49621703814088	1.27731802031833	1.8651352224752	Southeast and East Asia	Asia	25-29 years	Female	All	Rural
739	27.5	1	0	999	2018	2.81400507543085	2.51163903253407	3.21046206875251	World	World	25-29 years	Female	All	Rural
740	27.5	1	0	999	2018	3.72705088027511	2.99674797280193	4.91661255571496	Centr/East Eur & Centr Asia	FSU	25-29 years	Female	All	Rural
741	27.5	1	0	999	2018	5.64534566815952	5.35550553601117	5.93809296878887	High-Income Countries	HIC	25-29 years	Female	All	Rural
742	27.5	1	0	999	2018	6.03212097292327	4.64885887490738	7.9439450582525	Sub-Saharan Africa	SSA	25-29 years	Female	All	Rural
743	27.5	1	0	999	2018	6.94462984314815	5.47674913935371	9.11829035676186	Mid. East/North Africa	MENA	25-29 years	Female	All	Rural
744	27.5	1	0	999	2018	9.56676051220561	8.38033945576238	11.0426054971122	Latin Amer/Caribbean	LAC	25-29 years	Female	All	Rural
745	27.5	1	1	999	1990	1.58261779610542	1.42401243556408	1.74790604325179	Southeast and East Asia	Asia	25-29 years	Female	All	Urban
746	27.5	1	1	999	1990	1.63574304207447	1.00900284772035	2.67461558282739	South Asia	SAARC	25-29 years	Female	All	Urban
747	27.5	1	1	999	1990	2.38948087756934	1.97492923086987	2.93722346229916	Centr/East Eur & Centr Asia	FSU	25-29 years	Female	All	Urban
748	27.5	1	1	999	1990	4.35267437781996	4.09632934548415	4.64150078609314	World	World	25-29 years	Female	All	Urban
749	27.5	1	1	999	1990	4.75731000711363	4.06972886506315	5.64913565996649	Mid. East/North Africa	MENA	25-29 years	Female	All	Urban
750	27.5	1	1	999	1990	5.49399828544298	5.17879908251061	5.8284630399748	High-Income Countries	HIC	25-29 years	Female	All	Urban
751	27.5	1	1	999	1990	6.27603080840847	4.89718272436806	8.05843705248774	Sub-Saharan Africa	SSA	25-29 years	Female	All	Urban
752	27.5	1	1	999	1990	10.549704122148	9.37490887915052	11.9052122202212	Latin Amer/Caribbean	LAC	25-29 years	Female	All	Urban
753	27.5	1	1	999	2005	1.53366595087804	1.37198021118939	1.73869882574194	Southeast and East Asia	Asia	25-29 years	Female	All	Urban
754	27.5	1	1	999	2005	2.12149502548192	1.3491759276285	3.38850161388863	South Asia	SAARC	25-29 years	Female	All	Urban
755	27.5	1	1	999	2005	3.12206556894642	2.62718877866843	3.73040076264957	Centr/East Eur & Centr Asia	FSU	25-29 years	Female	All	Urban
756	27.5	1	1	999	2005	4.5079719286396	4.20320395764105	4.87990949681859	World	World	25-29 years	Female	All	Urban
757	27.5	1	1	999	2005	5.20573173709254	4.40791132036649	6.2729679504054	Mid. East/North Africa	MENA	25-29 years	Female	All	Urban
758	27.5	1	1	999	2005	6.84258358194008	6.445623321245	7.27898026830669	High-Income Countries	HIC	25-29 years	Female	All	Urban
759	27.5	1	1	999	2005	7.36386061465149	5.3835960056379	10.3150889159931	Sub-Saharan Africa	SSA	25-29 years	Female	All	Urban
760	27.5	1	1	999	2005	8.97310032160649	8.01160063329609	10.1260285724493	Latin Amer/Caribbean	LAC	25-29 years	Female	All	Urban
761	27.5	1	1	999	2018	1.45704972947666	1.27967568886824	1.7131051842169	Southeast and East Asia	Asia	25-29 years	Female	All	Urban
762	27.5	1	1	999	2018	1.87964937349527	1.16737980034432	3.08093750434513	South Asia	SAARC	25-29 years	Female	All	Urban
763	27.5	1	1	999	2018	3.28395635640635	2.72066054666254	4.00846002114896	Centr/East Eur & Centr Asia	FSU	25-29 years	Female	All	Urban
764	27.5	1	1	999	2018	4.54566843905689	4.18329833488387	5.0040835851602	World	World	25-29 years	Female	All	Urban
765	27.5	1	1	999	2018	5.60174262596762	4.70665559495189	6.74688451085032	Mid. East/North Africa	MENA	25-29 years	Female	All	Urban
766	27.5	1	1	999	2018	5.64952970436819	5.32826890873923	5.99168876852516	High-Income Countries	HIC	25-29 years	Female	All	Urban
767	27.5	1	1	999	2018	8.92086983517581	6.68971243480597	12.1850120686551	Sub-Saharan Africa	SSA	25-29 years	Female	All	Urban
768	27.5	1	1	999	2018	9.85530547483093	8.79118559073431	11.0571556213446	Latin Amer/Caribbean	LAC	25-29 years	Female	All	Urban
769	27.5	1	999	1	1990	0.501348478848089	0.308588429233968	0.826638375662476	South Asia	SAARC	25-29 years	Female	Low	All
770	27.5	1	999	1	1990	0.739891511563	0.634644776622818	0.870701733953121	Southeast and East Asia	Asia	25-29 years	Female	Low	All
771	27.5	1	999	1	1990	2.3107321750913	2.09916445762599	2.53823108349873	World	World	25-29 years	Female	Low	All
772	27.5	1	999	1	1990	2.58604753607674	1.94149919333462	3.52552589440709	Centr/East Eur & Centr Asia	FSU	25-29 years	Female	Low	All
773	27.5	1	999	1	1990	2.78621910869392	2.09511204452012	3.73594518136228	Sub-Saharan Africa	SSA	25-29 years	Female	Low	All
774	27.5	1	999	1	1990	5.08457516800448	4.70959710992403	5.4953105696381	High-Income Countries	HIC	25-29 years	Female	Low	All
775	27.5	1	999	1	1990	5.38267910398633	4.42959429609863	6.60048296171601	Mid. East/North Africa	MENA	25-29 years	Female	Low	All
776	27.5	1	999	1	1990	9.47683507232379	8.19441642189992	11.0974254423999	Latin Amer/Caribbean	LAC	25-29 years	Female	Low	All
777	27.5	1	999	1	2005	0.591295961485601	0.366447164582679	0.978649461165149	South Asia	SAARC	25-29 years	Female	Low	All
778	27.5	1	999	1	2005	1.24518695251468	1.00747971472541	1.65080039728786	Southeast and East Asia	Asia	25-29 years	Female	Low	All
779	27.5	1	999	1	2005	2.73322054770014	2.385516527312	3.22540231154901	World	World	25-29 years	Female	Low	All
780	27.5	1	999	1	2005	3.64346146522687	2.75675233000208	4.76927483303879	Centr/East Eur & Centr Asia	FSU	25-29 years	Female	Low	All
781	27.5	1	999	1	2005	3.81337440413718	2.69342049983563	5.68615692785222	Sub-Saharan Africa	SSA	25-29 years	Female	Low	All
782	27.5	1	999	1	2005	5.93387781064149	5.50596736058694	6.40790971986903	High-Income Countries	HIC	25-29 years	Female	Low	All
783	27.5	1	999	1	2005	6.46802272947867	5.1648891505256	8.13517102315625	Mid. East/North Africa	MENA	25-29 years	Female	Low	All
784	27.5	1	999	1	2005	8.23780590818887	7.14600843094835	9.65741354711617	Latin Amer/Caribbean	LAC	25-29 years	Female	Low	All
785	27.5	1	999	1	2018	0.714620152546323	0.437877163505173	1.18509994148256	South Asia	SAARC	25-29 years	Female	Low	All
786	27.5	1	999	1	2018	1.41024874776757	1.14261359007058	1.86913991545986	Southeast and East Asia	Asia	25-29 years	Female	Low	All
787	27.5	1	999	1	2018	3.35526321066081	2.9347733965108	3.89352346102108	World	World	25-29 years	Female	Low	All
788	27.5	1	999	1	2018	3.5136317676159	2.62582983213297	4.72236878290589	Centr/East Eur & Centr Asia	FSU	25-29 years	Female	Low	All
789	27.5	1	999	1	2018	5.77659807727206	5.35347610793645	6.24200925798048	High-Income Countries	HIC	25-29 years	Female	Low	All
790	27.5	1	999	1	2018	5.79035797759754	4.27966888670641	8.02897161158302	Sub-Saharan Africa	SSA	25-29 years	Female	Low	All
791	27.5	1	999	1	2018	6.62589920259968	5.27752352931669	8.5249622833923	Mid. East/North Africa	MENA	25-29 years	Female	Low	All
792	27.5	1	999	1	2018	8.9718918878746	7.79889774290363	10.397381556184	Latin Amer/Caribbean	LAC	25-29 years	Female	Low	All
793	27.5	1	999	2	1990	0.554301391411476	0.362026553025917	0.849807239212936	South Asia	SAARC	25-29 years	Female	Medium	All
794	27.5	1	999	2	1990	1.13437912534646	1.00815119851576	1.27760280384492	Southeast and East Asia	Asia	25-29 years	Female	Medium	All
795	27.5	1	999	2	1990	2.8906559477675	2.31579852802704	3.72764627667164	Centr/East Eur & Centr Asia	FSU	25-29 years	Female	Medium	All
796	27.5	1	999	2	1990	3.05992723093885	2.86417817928251	3.27810597254814	World	World	25-29 years	Female	Medium	All
797	27.5	1	999	2	1990	5.22770286493375	4.39757804018794	6.34078100287923	Mid. East/North Africa	MENA	25-29 years	Female	Medium	All
798	27.5	1	999	2	1990	5.4814907068106	5.15098569703706	5.85287018689032	High-Income Countries	HIC	25-29 years	Female	Medium	All
799	27.5	1	999	2	1990	5.74517489952	4.56237116561653	7.27535575607778	Sub-Saharan Africa	SSA	25-29 years	Female	Medium	All
800	27.5	1	999	2	1990	10.7954484984611	9.42289697103048	12.3184821958088	Latin Amer/Caribbean	LAC	25-29 years	Female	Medium	All
801	27.5	1	999	2	2005	0.994631696294782	0.647908859067073	1.54750693914629	South Asia	SAARC	25-29 years	Female	Medium	All
802	27.5	1	999	2	2005	1.21054014128684	1.05689059402761	1.41506485096748	Southeast and East Asia	Asia	25-29 years	Female	Medium	All
803	27.5	1	999	2	2005	3.38853538799917	3.09774394377342	3.73828767682352	World	World	25-29 years	Female	Medium	All
804	27.5	1	999	2	2005	3.39445017295481	2.79540918847065	4.13710950332024	Centr/East Eur & Centr Asia	FSU	25-29 years	Female	Medium	All
805	27.5	1	999	2	2005	5.59395361562698	4.65412998955214	6.8428700539556	Mid. East/North Africa	MENA	25-29 years	Female	Medium	All
806	27.5	1	999	2	2005	6.51791103851415	6.12194228590556	6.95245281375859	High-Income Countries	HIC	25-29 years	Female	Medium	All
807	27.5	1	999	2	2005	7.06379537260113	5.2081784956502	9.78620714258576	Sub-Saharan Africa	SSA	25-29 years	Female	Medium	All
808	27.5	1	999	2	2005	8.82138124158911	7.70554551715403	10.3369693050341	Latin Amer/Caribbean	LAC	25-29 years	Female	Medium	All
809	27.5	1	999	2	2018	0.766616252068984	0.496056221713117	1.18204096294041	South Asia	SAARC	25-29 years	Female	Medium	All
810	27.5	1	999	2	2018	1.44720916324393	1.26668455221708	1.68222380174865	Southeast and East Asia	Asia	25-29 years	Female	Medium	All
811	27.5	1	999	2	2018	3.69559904321146	2.99738337286168	4.67954685888242	Centr/East Eur & Centr Asia	FSU	25-29 years	Female	Medium	All
812	27.5	1	999	2	2018	3.80145836879929	3.46974292734875	4.2038475527196	World	World	25-29 years	Female	Medium	All
813	27.5	1	999	2	2018	5.84483991877754	4.84493581985048	7.218647099275	Mid. East/North Africa	MENA	25-29 years	Female	Medium	All
814	27.5	1	999	2	2018	5.9160364637596	5.56600881967508	6.31965381869435	High-Income Countries	HIC	25-29 years	Female	Medium	All
815	27.5	1	999	2	2018	9.78410990265351	7.39604847395391	13.0057284969733	Sub-Saharan Africa	SSA	25-29 years	Female	Medium	All
816	27.5	1	999	2	2018	10.3478479236756	9.06603659433266	11.8284705964653	Latin Amer/Caribbean	LAC	25-29 years	Female	Medium	All
817	27.5	1	999	3	1990	1.50561659542419	1.35000393139251	1.67920126311741	Southeast and East Asia	Asia	25-29 years	Female	High	All
818	27.5	1	999	3	1990	2.27447735868498	1.47432399098624	3.69546987173947	South Asia	SAARC	25-29 years	Female	High	All
819	27.5	1	999	3	1990	2.51646457615939	2.02781920273931	3.26837543147885	Centr/East Eur & Centr Asia	FSU	25-29 years	Female	High	All
820	27.5	1	999	3	1990	3.841527325138	3.62228197628369	4.10277401180887	World	World	25-29 years	Female	High	All
821	27.5	1	999	3	1990	4.3723106336931	3.73153330891243	5.19524943053742	Mid. East/North Africa	MENA	25-29 years	Female	High	All
822	27.5	1	999	3	1990	5.60135597356617	5.27717959031802	5.95193738741629	High-Income Countries	HIC	25-29 years	Female	High	All
823	27.5	1	999	3	1990	7.71952907217621	5.84975993519895	10.0423845633863	Sub-Saharan Africa	SSA	25-29 years	Female	High	All
824	27.5	1	999	3	1990	10.7694058471661	9.12239051845468	12.7342452546823	Latin Amer/Caribbean	LAC	25-29 years	Female	High	All
825	27.5	1	999	3	2005	1.33825992434267	0.888227182594258	2.10370430089529	South Asia	SAARC	25-29 years	Female	High	All
826	27.5	1	999	3	2005	1.65227190550736	1.47981140584401	1.85950649592367	Southeast and East Asia	Asia	25-29 years	Female	High	All
827	27.5	1	999	3	2005	3.11406055305937	2.60969711145665	3.74497348405277	Centr/East Eur & Centr Asia	FSU	25-29 years	Female	High	All
828	27.5	1	999	3	2005	3.90825596766728	3.65068325910435	4.20672640628944	World	World	25-29 years	Female	High	All
829	27.5	1	999	3	2005	4.56355049727323	3.82346267593505	5.62268130568432	Mid. East/North Africa	MENA	25-29 years	Female	High	All
830	27.5	1	999	3	2005	6.9875721611875	6.57871138155653	7.43427658526169	High-Income Countries	HIC	25-29 years	Female	High	All
831	27.5	1	999	3	2005	8.02184650692798	5.84290380897746	11.0409164831962	Sub-Saharan Africa	SSA	25-29 years	Female	High	All
832	27.5	1	999	3	2005	9.22393312381939	7.8670740976704	10.8728652495877	Latin Amer/Caribbean	LAC	25-29 years	Female	High	All
833	27.5	1	999	3	2018	1.65145807709985	1.47514739478772	1.87287035541771	Southeast and East Asia	Asia	25-29 years	Female	High	All
834	27.5	1	999	3	2018	3.12420343655419	2.02707694044672	5.13415054406448	South Asia	SAARC	25-29 years	Female	High	All
835	27.5	1	999	3	2018	3.28002336929273	2.67663267900539	4.21534307005734	Centr/East Eur & Centr Asia	FSU	25-29 years	Female	High	All
836	27.5	1	999	3	2018	4.43094645601351	4.12183531443359	4.79974341265806	World	World	25-29 years	Female	High	All
837	27.5	1	999	3	2018	4.7699503393573	3.98056389425077	5.95837762552415	Mid. East/North Africa	MENA	25-29 years	Female	High	All
838	27.5	1	999	3	2018	5.45316707989718	5.12618814689036	5.80710918482633	High-Income Countries	HIC	25-29 years	Female	High	All
839	27.5	1	999	3	2018	10.5769290404083	9.02307565745903	12.4053443810051	Latin Amer/Caribbean	LAC	25-29 years	Female	High	All
840	27.5	1	999	3	2018	10.8556781613164	8.04202696055968	14.5763504480654	Sub-Saharan Africa	SSA	25-29 years	Female	High	All
841	27.5	1	999	999	1990	0.641823479590649	0.442223826475903	0.961306877032113	South Asia	SAARC	25-29 years	Female	All	All
842	27.5	1	999	999	1990	1.06786272928398	0.957611264673262	1.19025248522758	Southeast and East Asia	Asia	25-29 years	Female	All	All
843	27.5	1	999	999	1990	2.66000127561533	2.225095727784	3.25870791785533	Centr/East Eur & Centr Asia	FSU	25-29 years	Female	All	All
844	27.5	1	999	999	1990	2.94305314462135	2.77924590035357	3.12092015383208	World	World	25-29 years	Female	All	All
845	27.5	1	999	999	1990	3.91889302128674	3.17969492442092	4.89081441022681	Sub-Saharan Africa	SSA	25-29 years	Female	All	All
846	27.5	1	999	999	1990	5.14970480196359	4.40717201799798	6.09021993173569	Mid. East/North Africa	MENA	25-29 years	Female	All	All
847	27.5	1	999	999	1990	5.50131371100536	5.22722300568157	5.79121562394411	High-Income Countries	HIC	25-29 years	Female	All	All
848	27.5	1	999	999	1990	10.225512785004	9.20761608151306	11.4647344448206	Latin Amer/Caribbean	LAC	25-29 years	Female	All	All
849	27.5	1	999	999	2005	0.930994274352056	0.650122755302754	1.38216779616776	South Asia	SAARC	25-29 years	Female	All	All
850	27.5	1	999	999	2005	1.36485280552692	1.21161597544094	1.58152790419605	Southeast and East Asia	Asia	25-29 years	Female	All	All
851	27.5	1	999	999	2005	3.20142520667183	2.73167636001144	3.75623435560516	Centr/East Eur & Centr Asia	FSU	25-29 years	Female	All	All
852	27.5	1	999	999	2005	3.38990137745083	3.1582404333607	3.66680818164897	World	World	25-29 years	Female	All	All
853	27.5	1	999	999	2005	5.40087181098004	4.15250597269895	7.14823698058302	Sub-Saharan Africa	SSA	25-29 years	Female	All	All
854	27.5	1	999	999	2005	5.60440591947911	4.73441157144956	6.67484555966641	Mid. East/North Africa	MENA	25-29 years	Female	All	All
855	27.5	1	999	999	2005	6.80831030716593	6.45963881337855	7.19324336842911	High-Income Countries	HIC	25-29 years	Female	All	All
856	27.5	1	999	999	2005	8.83220147068581	7.94109450473794	9.89835714253073	Latin Amer/Caribbean	LAC	25-29 years	Female	All	All
857	27.5	1	999	999	2018	0.899699223886786	0.616869130895915	1.35954694270252	South Asia	SAARC	25-29 years	Female	All	All
858	27.5	1	999	999	2018	1.4780073944197	1.29126941535466	1.7650781431015	Southeast and East Asia	Asia	25-29 years	Female	All	All
859	27.5	1	999	999	2018	3.45690306870147	2.89721072869044	4.18600150029601	Centr/East Eur & Centr Asia	FSU	25-29 years	Female	All	All
860	27.5	1	999	999	2018	3.7282515669229	3.43322466487056	4.09493170851101	World	World	25-29 years	Female	All	All
861	27.5	1	999	999	2018	5.6491620199229	5.36301846448258	5.95188346474585	High-Income Countries	HIC	25-29 years	Female	All	All
862	27.5	1	999	999	2018	6.08295680525508	5.07238485964343	7.38043651478101	Mid. East/North Africa	MENA	25-29 years	Female	All	All
863	27.5	1	999	999	2018	7.16679648316423	5.65087286428161	9.19836906390335	Sub-Saharan Africa	SSA	25-29 years	Female	All	All
864	27.5	1	999	999	2018	9.79928503871972	8.78993252055306	10.9513114085967	Latin Amer/Caribbean	LAC	25-29 years	Female	All	All
865	27.5	999	0	1	1990	0.240069292939658	0.163940712880249	0.356330141589384	South Asia	SAARC	25-29 years	All	Low	Rural
866	27.5	999	0	1	1990	0.660902270266351	0.565154595869915	0.781178091339121	Southeast and East Asia	Asia	25-29 years	All	Low	Rural
867	27.5	999	0	1	1990	1.49158624668876	1.34498755413737	1.6538992593149	World	World	25-29 years	All	Low	Rural
868	27.5	999	0	1	1990	2.29813747072084	1.73028675025333	3.0580068135824	Sub-Saharan Africa	SSA	25-29 years	All	Low	Rural
869	27.5	999	0	1	1990	3.16171136557483	2.3314962140344	4.44036204334226	Centr/East Eur & Centr Asia	FSU	25-29 years	All	Low	Rural
870	27.5	999	0	1	1990	5.57647112119137	5.18115558007056	5.98751975002754	High-Income Countries	HIC	25-29 years	All	Low	Rural
871	27.5	999	0	1	1990	5.92462600048524	4.73811563235597	7.55276163657581	Mid. East/North Africa	MENA	25-29 years	All	Low	Rural
872	27.5	999	0	1	1990	8.79176875116633	7.61091616058254	10.2342167602749	Latin Amer/Caribbean	LAC	25-29 years	All	Low	Rural
873	27.5	999	0	1	2005	0.274211405501048	0.188244425848326	0.407598120169379	South Asia	SAARC	25-29 years	All	Low	Rural
874	27.5	999	0	1	2005	1.27730409700077	1.02531763092985	1.69264217856782	Southeast and East Asia	Asia	25-29 years	All	Low	Rural
875	27.5	999	0	1	2005	1.99817091204898	1.72132741950681	2.4010782863829	World	World	25-29 years	All	Low	Rural
876	27.5	999	0	1	2005	3.25256717134028	2.33054300421164	4.71543965309532	Sub-Saharan Africa	SSA	25-29 years	All	Low	Rural
877	27.5	999	0	1	2005	4.04401174928738	3.08231253446947	5.32852595096694	Centr/East Eur & Centr Asia	FSU	25-29 years	All	Low	Rural
878	27.5	999	0	1	2005	6.24227223808734	5.80085930314843	6.72050256711161	High-Income Countries	HIC	25-29 years	All	Low	Rural
879	27.5	999	0	1	2005	7.33514750416476	5.62025274064552	9.89053422760262	Mid. East/North Africa	MENA	25-29 years	All	Low	Rural
880	27.5	999	0	1	2005	7.93875039218714	6.818325478075	9.36185868569266	Latin Amer/Caribbean	LAC	25-29 years	All	Low	Rural
881	27.5	999	0	1	2018	0.324260675534367	0.221053079671018	0.489470958885702	South Asia	SAARC	25-29 years	All	Low	Rural
882	27.5	999	0	1	2018	1.54861564053355	1.25151390348121	2.06360944937831	Southeast and East Asia	Asia	25-29 years	All	Low	Rural
883	27.5	999	0	1	2018	2.60724829763987	2.2256757665608	3.08163791949988	World	World	25-29 years	All	Low	Rural
884	27.5	999	0	1	2018	4.00596329473104	2.99977310387496	5.44196589779742	Centr/East Eur & Centr Asia	FSU	25-29 years	All	Low	Rural
885	27.5	999	0	1	2018	5.11507338030778	3.83832698333528	6.86769402837419	Sub-Saharan Africa	SSA	25-29 years	All	Low	Rural
886	27.5	999	0	1	2018	6.28528264076125	5.84531412379758	6.7606954748281	High-Income Countries	HIC	25-29 years	All	Low	Rural
887	27.5	999	0	1	2018	7.68872519515367	5.79246613772633	10.6017076390242	Mid. East/North Africa	MENA	25-29 years	All	Low	Rural
888	27.5	999	0	1	2018	9.00203421362278	7.74836367420468	10.5560805570706	Latin Amer/Caribbean	LAC	25-29 years	All	Low	Rural
889	27.5	999	0	2	1990	0.289260471182311	0.202268999246685	0.412328849571061	South Asia	SAARC	25-29 years	All	Medium	Rural
890	27.5	999	0	2	1990	0.885479056486081	0.779432820691617	1.01018709697698	Southeast and East Asia	Asia	25-29 years	All	Medium	Rural
891	27.5	999	0	2	1990	1.9756584232199	1.84148344836084	2.12743975293664	World	World	25-29 years	All	Medium	Rural
892	27.5	999	0	2	1990	3.45485655255727	2.71068158281545	4.61236635822589	Centr/East Eur & Centr Asia	FSU	25-29 years	All	Medium	Rural
893	27.5	999	0	2	1990	4.42298981681093	3.42104702496573	5.71733998632617	Sub-Saharan Africa	SSA	25-29 years	All	Medium	Rural
894	27.5	999	0	2	1990	5.51318965030379	4.57893122112028	6.70766224659008	Mid. East/North Africa	MENA	25-29 years	All	Medium	Rural
895	27.5	999	0	2	1990	5.90705169210734	5.56349875155589	6.27103899898657	High-Income Countries	HIC	25-29 years	All	Medium	Rural
896	27.5	999	0	2	1990	10.6093455888753	9.13371258898847	12.2825609158487	Latin Amer/Caribbean	LAC	25-29 years	All	Medium	Rural
897	27.5	999	0	2	2005	0.485618600482718	0.34011026069667	0.697327368020863	South Asia	SAARC	25-29 years	All	Medium	Rural
898	27.5	999	0	2	2005	1.13093969968076	0.981895933510145	1.34041619836212	Southeast and East Asia	Asia	25-29 years	All	Medium	Rural
899	27.5	999	0	2	2005	2.39641287110352	2.15342153011333	2.72802277495913	World	World	25-29 years	All	Medium	Rural
900	27.5	999	0	2	2005	3.72142690325234	3.05901136533796	4.63255705016798	Centr/East Eur & Centr Asia	FSU	25-29 years	All	Medium	Rural
901	27.5	999	0	2	2005	5.90119477113004	4.33060346158161	8.36712506902698	Sub-Saharan Africa	SSA	25-29 years	All	Medium	Rural
902	27.5	999	0	2	2005	6.09195897214246	4.98752183354911	7.42703360301899	Mid. East/North Africa	MENA	25-29 years	All	Medium	Rural
903	27.5	999	0	2	2005	6.8301797697471	6.42726329417766	7.2460848193152	High-Income Countries	HIC	25-29 years	All	Medium	Rural
904	27.5	999	0	2	2005	8.73476673981028	7.56491497920565	10.1211449444972	Latin Amer/Caribbean	LAC	25-29 years	All	Medium	Rural
905	27.5	999	0	2	2018	0.369032985567845	0.257209861481302	0.525920940819629	South Asia	SAARC	25-29 years	All	Medium	Rural
906	27.5	999	0	2	2018	1.43488154155778	1.2452266780981	1.70213842173967	Southeast and East Asia	Asia	25-29 years	All	Medium	Rural
907	27.5	999	0	2	2018	2.80919499884593	2.48051348190072	3.2205127374969	World	World	25-29 years	All	Medium	Rural
908	27.5	999	0	2	2018	4.2539205525479	3.38641863178544	5.56926000401468	Centr/East Eur & Centr Asia	FSU	25-29 years	All	Medium	Rural
909	27.5	999	0	2	2018	6.25461233527903	5.13448207733637	7.65940613445819	Mid. East/North Africa	MENA	25-29 years	All	Medium	Rural
910	27.5	999	0	2	2018	6.30543837158274	5.94167448295512	6.68995371133738	High-Income Countries	HIC	25-29 years	All	Medium	Rural
911	27.5	999	0	2	2018	8.36331158169044	6.23461440553734	11.201396814086	Sub-Saharan Africa	SSA	25-29 years	All	Medium	Rural
912	27.5	999	0	2	2018	10.669305907411	9.12122602407988	12.4764421217266	Latin Amer/Caribbean	LAC	25-29 years	All	Medium	Rural
913	27.5	999	0	3	1990	1.06839005628165	0.949082260529818	1.20608830321526	Southeast and East Asia	Asia	25-29 years	All	High	Rural
914	27.5	999	0	3	1990	1.11328949983415	0.746240046908746	1.79792564038823	South Asia	SAARC	25-29 years	All	High	Rural
915	27.5	999	0	3	1990	2.94180283220509	2.75201878157925	3.17870991827172	World	World	25-29 years	All	High	Rural
916	27.5	999	0	3	1990	3.10889003369615	2.39915601745927	4.25069559986677	Centr/East Eur & Centr Asia	FSU	25-29 years	All	High	Rural
917	27.5	999	0	3	1990	4.5134440780798	3.7592721848498	5.45274901402444	Mid. East/North Africa	MENA	25-29 years	All	High	Rural
918	27.5	999	0	3	1990	6.02701419487315	4.46093445696452	8.08005840741403	Sub-Saharan Africa	SSA	25-29 years	All	High	Rural
919	27.5	999	0	3	1990	6.3037768381425	5.97073942910077	6.65060172782617	High-Income Countries	HIC	25-29 years	All	High	Rural
920	27.5	999	0	3	1990	10.7718968873834	8.98626351945201	12.7695192744219	Latin Amer/Caribbean	LAC	25-29 years	All	High	Rural
921	27.5	999	0	3	2005	0.668143933304472	0.459915495424024	1.03907631774692	South Asia	SAARC	25-29 years	All	High	Rural
922	27.5	999	0	3	2005	1.32719464565917	1.16903974987048	1.55205241839928	Southeast and East Asia	Asia	25-29 years	All	High	Rural
923	27.5	999	0	3	2005	2.70936420564632	2.51270881356552	2.95656180687082	World	World	25-29 years	All	High	Rural
924	27.5	999	0	3	2005	3.40531023104097	2.80502986651658	4.16413110416871	Centr/East Eur & Centr Asia	FSU	25-29 years	All	High	Rural
925	27.5	999	0	3	2005	4.80072652414742	3.94671404882999	5.88825179585806	Mid. East/North Africa	MENA	25-29 years	All	High	Rural
926	27.5	999	0	3	2005	6.43673264899653	4.56314318794367	9.14653341841089	Sub-Saharan Africa	SSA	25-29 years	All	High	Rural
927	27.5	999	0	3	2005	7.6441697872298	7.22622412530936	8.07219716805415	High-Income Countries	HIC	25-29 years	All	High	Rural
928	27.5	999	0	3	2005	9.08302712824694	7.63318613278254	10.798107163489	Latin Amer/Caribbean	LAC	25-29 years	All	High	Rural
929	27.5	999	0	3	2018	1.48841734921535	1.29976860318662	1.73743019924969	Southeast and East Asia	Asia	25-29 years	All	High	Rural
930	27.5	999	0	3	2018	1.50193559974617	1.00831041969703	2.42287755475201	South Asia	SAARC	25-29 years	All	High	Rural
931	27.5	999	0	3	2018	3.69814971222971	3.38040309619742	4.10756802237355	World	World	25-29 years	All	High	Rural
932	27.5	999	0	3	2018	3.73837577783301	2.92906015595331	5.10841522930387	Centr/East Eur & Centr Asia	FSU	25-29 years	All	High	Rural
933	27.5	999	0	3	2018	4.93960627536528	4.07699386726177	6.0275348296006	Mid. East/North Africa	MENA	25-29 years	All	High	Rural
934	27.5	999	0	3	2018	6.11802871401935	5.79171509091581	6.45818793047226	High-Income Countries	HIC	25-29 years	All	High	Rural
935	27.5	999	0	3	2018	9.06020974843363	6.57711431721403	12.3533116525874	Sub-Saharan Africa	SSA	25-29 years	All	High	Rural
936	27.5	999	0	3	2018	10.7353302943223	8.90981501131665	12.9544944755263	Latin Amer/Caribbean	LAC	25-29 years	All	High	Rural
937	27.5	999	0	999	1990	0.317613114856492	0.237915871855607	0.444207756871863	South Asia	SAARC	25-29 years	All	All	Rural
938	27.5	999	0	999	1990	0.833808577330198	0.741068278922915	0.947124263059569	Southeast and East Asia	Asia	25-29 years	All	All	Rural
939	27.5	999	0	999	1990	1.93328468767269	1.81570373287636	2.07415791610514	World	World	25-29 years	All	All	Rural
940	27.5	999	0	999	1990	3.09087093527067	2.46937291343288	3.88894793381657	Sub-Saharan Africa	SSA	25-29 years	All	All	Rural
941	27.5	999	0	999	1990	3.2561342351714	2.64235165851532	4.11870877061347	Centr/East Eur & Centr Asia	FSU	25-29 years	All	All	Rural
942	27.5	999	0	999	1990	5.56654452046532	4.61072177133359	6.78209944456339	Mid. East/North Africa	MENA	25-29 years	All	All	Rural
943	27.5	999	0	999	1990	6.07205816772133	5.79105140864722	6.35786499988085	High-Income Countries	HIC	25-29 years	All	All	Rural
944	27.5	999	0	999	1990	9.84147298598419	8.74711012970165	11.1314319814815	Latin Amer/Caribbean	LAC	25-29 years	All	All	Rural
945	27.5	999	0	999	2005	0.453566369492347	0.341946269989448	0.626579499586452	South Asia	SAARC	25-29 years	All	All	Rural
946	27.5	999	0	999	2005	1.22485074326292	1.07490829182185	1.44785349151748	Southeast and East Asia	Asia	25-29 years	All	All	Rural
947	27.5	999	0	999	2005	2.36305408462815	2.16276679898121	2.61382955999603	World	World	25-29 years	All	All	Rural
948	27.5	999	0	999	2005	3.50951054687155	2.96358414134923	4.18758140534564	Centr/East Eur & Centr Asia	FSU	25-29 years	All	All	Rural
949	27.5	999	0	999	2005	4.47453771251952	3.43953010779259	5.93032889153762	Sub-Saharan Africa	SSA	25-29 years	All	All	Rural
950	27.5	999	0	999	2005	6.20005263769895	5.04814130432056	7.71003729793899	Mid. East/North Africa	MENA	25-29 years	All	All	Rural
951	27.5	999	0	999	2005	7.33098863502056	6.97672096021347	7.69288933204121	High-Income Countries	HIC	25-29 years	All	All	Rural
952	27.5	999	0	999	2005	8.6375741187796	7.64928573985427	9.79993523870339	Latin Amer/Caribbean	LAC	25-29 years	All	All	Rural
953	27.5	999	0	999	2018	0.421959822315629	0.317097943998446	0.586937463139782	South Asia	SAARC	25-29 years	All	All	Rural
954	27.5	999	0	999	2018	1.49704130809567	1.28859935606201	1.83067856614888	Southeast and East Asia	Asia	25-29 years	All	All	Rural
955	27.5	999	0	999	2018	2.84034758463404	2.55529200568867	3.19585399979475	World	World	25-29 years	All	All	Rural
956	27.5	999	0	999	2018	3.96981977122987	3.26963757228265	4.99359254770617	Centr/East Eur & Centr Asia	FSU	25-29 years	All	All	Rural
957	27.5	999	0	999	2018	6.20714385393169	5.91998211112335	6.4982641342752	High-Income Countries	HIC	25-29 years	All	All	Rural
958	27.5	999	0	999	2018	6.18012985494081	4.84758945025153	7.93182218199194	Sub-Saharan Africa	SSA	25-29 years	All	All	Rural
959	27.5	999	0	999	2018	6.86748099127077	5.45062754200573	8.95825241962423	Mid. East/North Africa	MENA	25-29 years	All	All	Rural
960	27.5	999	0	999	2018	9.94174519143577	8.77381157801585	11.293443037367	Latin Amer/Caribbean	LAC	25-29 years	All	All	Rural
961	27.5	999	1	1	1990	0.969897964316569	0.849811249177089	1.11279969503342	Southeast and East Asia	Asia	25-29 years	All	Low	Urban
962	27.5	999	1	1	1990	1.31978213811656	0.763895064519226	2.32801469319959	South Asia	SAARC	25-29 years	All	Low	Urban
963	27.5	999	1	1	1990	2.44810873110689	1.83150722595888	3.30003130324035	Centr/East Eur & Centr Asia	FSU	25-29 years	All	Low	Urban
964	27.5	999	1	1	1990	3.93085554122392	3.57558337977503	4.33286629611274	World	World	25-29 years	All	Low	Urban
965	27.5	999	1	1	1990	4.43935048173585	3.18446031710252	6.05034126727399	Sub-Saharan Africa	SSA	25-29 years	All	Low	Urban
966	27.5	999	1	1	1990	4.82641973568681	4.01124669214407	5.91079043762734	Mid. East/North Africa	MENA	25-29 years	All	Low	Urban
967	27.5	999	1	1	1990	5.58882060594548	5.16831876070331	6.04143373752411	High-Income Countries	HIC	25-29 years	All	Low	Urban
968	27.5	999	1	1	1990	10.3507696815017	9.04193786473161	12.0652127581427	Latin Amer/Caribbean	LAC	25-29 years	All	Low	Urban
969	27.5	999	1	1	2005	1.23470730063786	1.02985708808535	1.56029455135565	Southeast and East Asia	Asia	25-29 years	All	Low	Urban
970	27.5	999	1	1	2005	1.41083923689952	0.818989478704605	2.46282981344207	South Asia	SAARC	25-29 years	All	Low	Urban
971	27.5	999	1	1	2005	3.67201947420196	2.77053590356928	4.86365102736431	Centr/East Eur & Centr Asia	FSU	25-29 years	All	Low	Urban
972	27.5	999	1	1	2005	3.93595477367386	3.47197739261201	4.61875352722403	World	World	25-29 years	All	Low	Urban
973	27.5	999	1	1	2005	5.25121853485706	3.56121204526791	8.27559267169564	Sub-Saharan Africa	SSA	25-29 years	All	Low	Urban
974	27.5	999	1	1	2005	5.91384842414798	4.86323791442641	7.26865843244871	Mid. East/North Africa	MENA	25-29 years	All	Low	Urban
975	27.5	999	1	1	2005	6.50940946183367	6.034951460785	7.02674475819944	High-Income Countries	HIC	25-29 years	All	Low	Urban
976	27.5	999	1	1	2005	8.76180017892278	7.5893157656425	10.1797601368938	Latin Amer/Caribbean	LAC	25-29 years	All	Low	Urban
977	27.5	999	1	1	2018	1.30872361314767	1.07525045734656	1.68790953503823	Southeast and East Asia	Asia	25-29 years	All	Low	Urban
978	27.5	999	1	1	2018	1.53462151297077	0.889806452050202	2.69521813169216	South Asia	SAARC	25-29 years	All	Low	Urban
979	27.5	999	1	1	2018	3.54232624027981	2.66356676491133	4.73331283096085	Centr/East Eur & Centr Asia	FSU	25-29 years	All	Low	Urban
980	27.5	999	1	1	2018	4.29887686100379	3.80245680371091	4.93829899219448	World	World	25-29 years	All	Low	Urban
981	27.5	999	1	1	2018	5.96669777276718	4.87846935608282	7.36321978962641	Mid. East/North Africa	MENA	25-29 years	All	Low	Urban
982	27.5	999	1	1	2018	6.35722285199976	5.88295042943835	6.85906428480734	High-Income Countries	HIC	25-29 years	All	Low	Urban
983	27.5	999	1	1	2018	7.21061544054895	5.10580691269335	10.4736112632781	Sub-Saharan Africa	SSA	25-29 years	All	Low	Urban
984	27.5	999	1	1	2018	9.41641026897677	8.24235754346738	10.85497277823	Latin Amer/Caribbean	LAC	25-29 years	All	Low	Urban
985	27.5	999	1	2	1990	1.46977053752075	0.879125379171363	2.42467568615866	South Asia	SAARC	25-29 years	All	Medium	Urban
986	27.5	999	1	2	1990	1.73048541030729	1.56120835188672	1.91556191269225	Southeast and East Asia	Asia	25-29 years	All	Medium	Urban
987	27.5	999	1	2	1990	2.78057304540035	2.25395109160984	3.44887940489767	Centr/East Eur & Centr Asia	FSU	25-29 years	All	Medium	Urban
988	27.5	999	1	2	1990	4.76647600032657	4.47255179203923	5.08531280413734	World	World	25-29 years	All	Medium	Urban
989	27.5	999	1	2	1990	5.01933440626931	4.19939067254081	6.14088005964379	Mid. East/North Africa	MENA	25-29 years	All	Medium	Urban
990	27.5	999	1	2	1990	5.99526304652935	5.62492478712427	6.41810024645395	High-Income Countries	HIC	25-29 years	All	Medium	Urban
991	27.5	999	1	2	1990	9.43819967726677	7.40949338946871	12.0486042613839	Sub-Saharan Africa	SSA	25-29 years	All	Medium	Urban
992	27.5	999	1	2	1990	11.4976402072715	10.1074851725181	13.0179828965992	Latin Amer/Caribbean	LAC	25-29 years	All	Medium	Urban
993	27.5	999	1	2	2005	1.33756230998665	1.18810129408565	1.52367259666367	Southeast and East Asia	Asia	25-29 years	All	Medium	Urban
994	27.5	999	1	2	2005	2.31817799156502	1.40600071736982	3.83198752660378	South Asia	SAARC	25-29 years	All	Medium	Urban
995	27.5	999	1	2	2005	3.49654635566605	2.86857782365738	4.23670171310125	Centr/East Eur & Centr Asia	FSU	25-29 years	All	Medium	Urban
996	27.5	999	1	2	2005	4.6409696319675	4.26863211237125	5.07726488863617	World	World	25-29 years	All	Medium	Urban
997	27.5	999	1	2	2005	5.46758619372613	4.5328213881098	6.79320079107786	Mid. East/North Africa	MENA	25-29 years	All	Medium	Urban
998	27.5	999	1	2	2005	7.18370630299129	6.73826650175984	7.67905097577117	High-Income Countries	HIC	25-29 years	All	Medium	Urban
999	27.5	999	1	2	2005	9.3248414849302	8.21587645151819	10.7728519864385	Latin Amer/Caribbean	LAC	25-29 years	All	Medium	Urban
1000	27.5	999	1	2	2005	9.74412765782746	7.07784347749419	13.6087685943364	Sub-Saharan Africa	SSA	25-29 years	All	Medium	Urban
1001	27.5	999	1	2	2018	1.46340095260275	1.30277767065673	1.66609584391914	Southeast and East Asia	Asia	25-29 years	All	Medium	Urban
1002	27.5	999	1	2	2018	1.65452720606867	0.989918651316919	2.7279211373801	South Asia	SAARC	25-29 years	All	Medium	Urban
1003	27.5	999	1	2	2018	3.72878429322765	3.03186360188583	4.60119768845327	Centr/East Eur & Centr Asia	FSU	25-29 years	All	Medium	Urban
1004	27.5	999	1	2	2018	4.82695473716927	4.45485160539778	5.27007120669496	World	World	25-29 years	All	Medium	Urban
1005	27.5	999	1	2	2018	5.72308049984395	4.75073388099964	7.11081228871992	Mid. East/North Africa	MENA	25-29 years	All	Medium	Urban
1006	27.5	999	1	2	2018	6.4800209640948	6.08216595587476	6.93060098239847	High-Income Countries	HIC	25-29 years	All	Medium	Urban
1007	27.5	999	1	2	2018	10.824643089849	9.56201972099988	12.2211259136601	Latin Amer/Caribbean	LAC	25-29 years	All	Medium	Urban
1008	27.5	999	1	2	2018	12.533377080275	9.44689811850472	16.6750782080016	Sub-Saharan Africa	SSA	25-29 years	All	Medium	Urban
1009	27.5	999	1	3	1990	2.34269577157564	2.12091758934612	2.58615278108652	Southeast and East Asia	Asia	25-29 years	All	High	Urban
1010	27.5	999	1	3	1990	2.38314908878788	1.96870145137396	2.97002310036564	Centr/East Eur & Centr Asia	FSU	25-29 years	All	High	Urban
1011	27.5	999	1	3	1990	4.28976991452468	3.6576738303872	5.18122322262593	Mid. East/North Africa	MENA	25-29 years	All	High	Urban
1012	27.5	999	1	3	1990	4.97470465459903	4.70239578978512	5.2779845121175	World	World	25-29 years	All	High	Urban
1013	27.5	999	1	3	1990	5.89697982622282	3.64525800710186	9.8249046411575	South Asia	SAARC	25-29 years	All	High	Urban
1014	27.5	999	1	3	1990	6.15080712992544	5.78596526930907	6.54802021417097	High-Income Countries	HIC	25-29 years	All	High	Urban
1015	27.5	999	1	3	1990	11.3908599548582	9.73120155933036	13.2712168712906	Latin Amer/Caribbean	LAC	25-29 years	All	High	Urban
1016	27.5	999	1	3	1990	11.7734279962132	8.90640949238246	15.2756164540375	Sub-Saharan Africa	SSA	25-29 years	All	High	Urban
1017	27.5	999	1	3	2005	2.04612210088972	1.85484643894237	2.2655658139406	Southeast and East Asia	Asia	25-29 years	All	High	Urban
1018	27.5	999	1	3	2005	3.07361016006264	1.92570362114936	4.96084903739548	South Asia	SAARC	25-29 years	All	High	Urban
1019	27.5	999	1	3	2005	3.23905320940532	2.74450061622795	3.85165089333038	Centr/East Eur & Centr Asia	FSU	25-29 years	All	High	Urban
1020	27.5	999	1	3	2005	4.58254385368871	3.83010975608394	5.78723084815492	Mid. East/North Africa	MENA	25-29 years	All	High	Urban
1021	27.5	999	1	3	2005	5.17441722513794	4.85746361506565	5.5429864602469	World	World	25-29 years	All	High	Urban
1022	27.5	999	1	3	2005	7.68652452289343	7.23109262012097	8.18438227553419	High-Income Countries	HIC	25-29 years	All	High	Urban
1023	27.5	999	1	3	2005	9.74947535722944	8.38721078359137	11.335796023144	Latin Amer/Caribbean	LAC	25-29 years	All	High	Urban
1024	27.5	999	1	3	2005	10.9334867491767	7.96939226013544	15.1514572382425	Sub-Saharan Africa	SSA	25-29 years	All	High	Urban
1025	27.5	999	1	3	2018	1.78308018780015	1.61388950291859	1.98791928737993	Southeast and East Asia	Asia	25-29 years	All	High	Urban
1026	27.5	999	1	3	2018	3.32687149056315	2.76826213992555	4.08243680092218	Centr/East Eur & Centr Asia	FSU	25-29 years	All	High	Urban
1027	27.5	999	1	3	2018	4.76610274569194	4.00460870637267	5.9475589123729	Mid. East/North Africa	MENA	25-29 years	All	High	Urban
1028	27.5	999	1	3	2018	5.12793828303169	4.79765530037565	5.50880946853657	World	World	25-29 years	All	High	Urban
1029	27.5	999	1	3	2018	5.99539784290391	5.63331050791722	6.38522461042044	High-Income Countries	HIC	25-29 years	All	High	Urban
1030	27.5	999	1	3	2018	6.44677538726448	3.97573678964249	10.9309316133565	South Asia	SAARC	25-29 years	All	High	Urban
1031	27.5	999	1	3	2018	11.0918141345871	9.54946062754516	12.8517751740731	Latin Amer/Caribbean	LAC	25-29 years	All	High	Urban
1032	27.5	999	1	3	2018	13.6941665240055	10.0610329388608	18.5552004080519	Sub-Saharan Africa	SSA	25-29 years	All	High	Urban
1033	27.5	999	1	999	1990	1.63805895366906	1.49399244954543	1.79213660072475	Southeast and East Asia	Asia	25-29 years	All	All	Urban
1034	27.5	999	1	999	1990	1.68091892964432	1.06080793517296	2.68977531985424	South Asia	SAARC	25-29 years	All	All	Urban
1035	27.5	999	1	999	1990	2.52512023662534	2.13234276451544	3.00969055270519	Centr/East Eur & Centr Asia	FSU	25-29 years	All	All	Urban
1036	27.5	999	1	999	1990	4.55111664838435	4.31426864437024	4.81909472404722	World	World	25-29 years	All	All	Urban
1037	27.5	999	1	999	1990	4.77829303170807	4.1314313173196	5.60657565381476	Mid. East/North Africa	MENA	25-29 years	All	All	Urban
1038	27.5	999	1	999	1990	6.03224640677883	5.71523861056395	6.38157492198085	High-Income Countries	HIC	25-29 years	All	All	Urban
1039	27.5	999	1	999	1990	6.44872198072952	5.09138937357734	8.13341154227891	Sub-Saharan Africa	SSA	25-29 years	All	All	Urban
1040	27.5	999	1	999	1990	11.0113568615952	9.94743193848621	12.2351458602274	Latin Amer/Caribbean	LAC	25-29 years	All	All	Urban
1041	27.5	999	1	999	2005	1.57757746625206	1.42737526905471	1.76692411455578	Southeast and East Asia	Asia	25-29 years	All	All	Urban
1042	27.5	999	1	999	2005	2.17849191064956	1.40327519104944	3.39703784682597	South Asia	SAARC	25-29 years	All	All	Urban
1043	27.5	999	1	999	2005	3.31528593599686	2.83994921032638	3.85849285422916	Centr/East Eur & Centr Asia	FSU	25-29 years	All	All	Urban
1044	27.5	999	1	999	2005	4.6963972217581	4.41202394697976	5.04768491619827	World	World	25-29 years	All	All	Urban
1045	27.5	999	1	999	2005	5.35585310705532	4.57958514520097	6.32190834784315	Mid. East/North Africa	MENA	25-29 years	All	All	Urban
1046	27.5	999	1	999	2005	7.49960927841835	7.0982178005296	7.93331231357282	High-Income Countries	HIC	25-29 years	All	All	Urban
1047	27.5	999	1	999	2005	7.56407429658762	5.70008299004069	10.3826526486187	Sub-Saharan Africa	SSA	25-29 years	All	All	Urban
1048	27.5	999	1	999	2005	9.35206347409851	8.45955702524044	10.4043647828971	Latin Amer/Caribbean	LAC	25-29 years	All	All	Urban
1049	27.5	999	1	999	2018	1.4796233062805	1.3141828151662	1.7270156564543	Southeast and East Asia	Asia	25-29 years	All	All	Urban
1050	27.5	999	1	999	2018	1.90900015739802	1.20947203558953	3.04613862453504	South Asia	SAARC	25-29 years	All	All	Urban
1051	27.5	999	1	999	2018	3.49012111345864	2.95413865480405	4.13768575653214	Centr/East Eur & Centr Asia	FSU	25-29 years	All	All	Urban
1052	27.5	999	1	999	2018	4.6923140235406	4.34408752443133	5.09399827210617	World	World	25-29 years	All	All	Urban
1053	27.5	999	1	999	2018	5.67086211947141	4.81912269254698	6.69598507928234	Mid. East/North Africa	MENA	25-29 years	All	All	Urban
1054	27.5	999	1	999	2018	6.20061161302504	5.87722133389431	6.55617993271871	High-Income Countries	HIC	25-29 years	All	All	Urban
1055	27.5	999	1	999	2018	9.17940223766351	6.97224651442923	12.1422759055534	Sub-Saharan Africa	SSA	25-29 years	All	All	Urban
1056	27.5	999	1	999	2018	10.2936199871184	9.30942056723927	11.3936666898461	Latin Amer/Caribbean	LAC	25-29 years	All	All	Urban
1057	27.5	999	999	1	1990	0.514601509617814	0.323348508011171	0.830086728594488	South Asia	SAARC	25-29 years	All	Low	All
1058	27.5	999	999	1	1990	0.748785212798443	0.650922364565734	0.873010978758456	Southeast and East Asia	Asia	25-29 years	All	Low	All
1059	27.5	999	999	1	1990	2.35169077821181	2.15300063316306	2.56089695123889	World	World	25-29 years	All	Low	All
1060	27.5	999	999	1	1990	2.72356527043985	2.06155051138221	3.62067965466004	Centr/East Eur & Centr Asia	FSU	25-29 years	All	Low	All
1061	27.5	999	999	1	1990	2.87365217454332	2.17918108135939	3.77799715228789	Sub-Saharan Africa	SSA	25-29 years	All	Low	All
1062	27.5	999	999	1	1990	5.34175329573887	4.43507152592645	6.49973220071	Mid. East/North Africa	MENA	25-29 years	All	Low	All
1063	27.5	999	999	1	1990	5.58501983624077	5.20371808517343	6.00186014223254	High-Income Countries	HIC	25-29 years	All	Low	All
1064	27.5	999	999	1	1990	9.88118519917629	8.70830267586633	11.3663259108462	Latin Amer/Caribbean	LAC	25-29 years	All	Low	All
1065	27.5	999	999	1	2005	0.605378405680927	0.382010140184831	0.977981846624	South Asia	SAARC	25-29 years	All	Low	All
1066	27.5	999	999	1	2005	1.26425938842961	1.05001910691994	1.60431121090985	Southeast and East Asia	Asia	25-29 years	All	Low	All
1067	27.5	999	999	1	2005	2.7771392340951	2.45350199085798	3.21557547505304	World	World	25-29 years	All	Low	All
1068	27.5	999	999	1	2005	3.82186714528132	2.9173416974976	4.9930878638852	Centr/East Eur & Centr Asia	FSU	25-29 years	All	Low	All
1069	27.5	999	999	1	2005	3.93040520616798	2.84925625509279	5.61858936671782	Sub-Saharan Africa	SSA	25-29 years	All	Low	All
1070	27.5	999	999	1	2005	6.44787711634286	6.01811532607577	6.91338155224835	High-Income Countries	HIC	25-29 years	All	Low	All
1071	27.5	999	999	1	2005	6.51608281582262	5.28924476640706	8.14565126651911	Mid. East/North Africa	MENA	25-29 years	All	Low	All
1072	27.5	999	999	1	2005	8.54668507994673	7.49193574825073	9.84200152720726	Latin Amer/Caribbean	LAC	25-29 years	All	Low	All
1073	27.5	999	999	1	2018	0.726345398079621	0.454415931956169	1.18269225940083	South Asia	SAARC	25-29 years	All	Low	All
1074	27.5	999	999	1	2018	1.42570712553744	1.17798891854493	1.83962777515726	Southeast and East Asia	Asia	25-29 years	All	Low	All
1075	27.5	999	999	1	2018	3.3965377065393	3.00959241571528	3.87517977702773	World	World	25-29 years	All	Low	All
1076	27.5	999	999	1	2018	3.7160403858853	2.82684911556383	4.8731502511921	Centr/East Eur & Centr Asia	FSU	25-29 years	All	Low	All
1077	27.5	999	999	1	2018	5.93535643278581	4.464824069085	7.90924029027061	Sub-Saharan Africa	SSA	25-29 years	All	Low	All
1078	27.5	999	999	1	2018	6.34113998546585	5.91157138919597	6.81143590846621	High-Income Countries	HIC	25-29 years	All	Low	All
1079	27.5	999	999	1	2018	6.60118144696141	5.30344383761484	8.36899739564319	Mid. East/North Africa	MENA	25-29 years	All	Low	All
1080	27.5	999	999	1	2018	9.33402815794564	8.23563877726919	10.6399866005159	Latin Amer/Caribbean	LAC	25-29 years	All	Low	All
1081	27.5	999	999	2	1990	0.586161307547948	0.385452492180668	0.890156629262403	South Asia	SAARC	25-29 years	All	Medium	All
1082	27.5	999	999	2	1990	1.15518406329179	1.04039195377422	1.28875811252114	Southeast and East Asia	Asia	25-29 years	All	Medium	All
1083	27.5	999	999	2	1990	3.04148532496114	2.49376807639627	3.75949208455371	Centr/East Eur & Centr Asia	FSU	25-29 years	All	Medium	All
1084	27.5	999	999	2	1990	3.1619572547579	2.98057658319496	3.3622436512527	World	World	25-29 years	All	Medium	All
1085	27.5	999	999	2	1990	5.23054121780742	4.43737612705617	6.24721986098371	Mid. East/North Africa	MENA	25-29 years	All	Medium	All
1086	27.5	999	999	2	1990	5.90295253898762	4.77134761448024	7.37657153909109	Sub-Saharan Africa	SSA	25-29 years	All	Medium	All
1087	27.5	999	999	2	1990	5.97265513038508	5.64668294351992	6.34289736955105	High-Income Countries	HIC	25-29 years	All	Medium	All
1088	27.5	999	999	2	1990	11.2561501989633	9.98668627748625	12.6367672255088	Latin Amer/Caribbean	LAC	25-29 years	All	Medium	All
1089	27.5	999	999	2	2005	1.02123088431768	0.674477926571593	1.56327902021162	South Asia	SAARC	25-29 years	All	Medium	All
1090	27.5	999	999	2	2005	1.22317190004034	1.08169784513588	1.40705050800548	Southeast and East Asia	Asia	25-29 years	All	Medium	All
1091	27.5	999	999	2	2005	3.47898001031533	3.20949102216084	3.79856200470743	World	World	25-29 years	All	Medium	All
1092	27.5	999	999	2	2005	3.58707147233081	2.99450546279474	4.30060772682133	Centr/East Eur & Centr Asia	FSU	25-29 years	All	Medium	All
1093	27.5	999	999	2	2005	5.70964572510157	4.78681415302484	6.86317292033133	Mid. East/North Africa	MENA	25-29 years	All	Medium	All
1094	27.5	999	999	2	2005	7.09738936685883	6.70797821905532	7.53536590160157	High-Income Countries	HIC	25-29 years	All	Medium	All
1095	27.5	999	999	2	2005	7.26590731965339	5.49739932561431	9.75511399340762	Sub-Saharan Africa	SSA	25-29 years	All	Medium	All
1096	27.5	999	999	2	2005	9.20929429365653	8.15913833651488	10.5380541153946	Latin Amer/Caribbean	LAC	25-29 years	All	Medium	All
1097	27.5	999	999	2	2018	0.795471012899532	0.516779906188379	1.21145821659801	South Asia	SAARC	25-29 years	All	Medium	All
1098	27.5	999	999	2	2018	1.45056893596638	1.29137862025549	1.66437342048981	Southeast and East Asia	Asia	25-29 years	All	Medium	All
1099	27.5	999	999	2	2018	3.88565378027881	3.577221267062	4.24694485810073	World	World	25-29 years	All	Medium	All
1100	27.5	999	999	2	2018	3.93961931355819	3.24156342544596	4.82752694075984	Centr/East Eur & Centr Asia	FSU	25-29 years	All	Medium	All
1101	27.5	999	999	2	2018	5.90780851866556	4.96392527857948	7.11270697828113	Mid. East/North Africa	MENA	25-29 years	All	Medium	All
1102	27.5	999	999	2	2018	6.4420890844879	6.09113267056605	6.83889483481871	High-Income Countries	HIC	25-29 years	All	Medium	All
1103	27.5	999	999	2	2018	10.0772323089573	7.79105681027165	12.9169957739331	Sub-Saharan Africa	SSA	25-29 years	All	Medium	All
1104	27.5	999	999	2	2018	10.7949654256681	9.58371712302085	12.1632378229332	Latin Amer/Caribbean	LAC	25-29 years	All	Medium	All
1105	27.5	999	999	3	1990	1.55315429621495	1.40780459827877	1.7133976021268	Southeast and East Asia	Asia	25-29 years	All	High	All
1106	27.5	999	999	3	1990	2.29817266119335	1.52835166983177	3.65633238430427	South Asia	SAARC	25-29 years	All	High	All
1107	27.5	999	999	3	1990	2.65387706796993	2.19277369364821	3.2847610947149	Centr/East Eur & Centr Asia	FSU	25-29 years	All	High	All
1108	27.5	999	999	3	1990	4.06776020946093	3.85960708018224	4.30684573259544	World	World	25-29 years	All	High	All
1109	27.5	999	999	3	1990	4.3846074355444	3.77991506194304	5.19879235404859	Mid. East/North Africa	MENA	25-29 years	All	High	All
1110	27.5	999	999	3	1990	6.18917708011056	5.86474630618121	6.52982649533689	High-Income Countries	HIC	25-29 years	All	High	All
1111	27.5	999	999	3	1990	7.93081574777544	6.07722153836351	10.1941377154198	Sub-Saharan Africa	SSA	25-29 years	All	High	All
1112	27.5	999	999	3	1990	11.2220948180478	9.68854333415786	12.9761128334788	Latin Amer/Caribbean	LAC	25-29 years	All	High	All
1113	27.5	999	999	3	2005	1.37299573935072	0.925819848944331	2.10651530960095	South Asia	SAARC	25-29 years	All	High	All
1114	27.5	999	999	3	2005	1.69091514239569	1.53358476078329	1.88425037609698	Southeast and East Asia	Asia	25-29 years	All	High	All
1115	27.5	999	999	3	2005	3.30207380884441	2.82367090457471	3.87736245581192	Centr/East Eur & Centr Asia	FSU	25-29 years	All	High	All
1116	27.5	999	999	3	2005	4.09542496997202	3.85580465822534	4.38040894281323	World	World	25-29 years	All	High	All
1117	27.5	999	999	3	2005	4.67659415267097	3.9545555507476	5.66875204213214	Mid. East/North Africa	MENA	25-29 years	All	High	All
1118	27.5	999	999	3	2005	7.68005285190569	7.27243243988895	8.10802409229806	High-Income Countries	HIC	25-29 years	All	High	All
1119	27.5	999	999	3	2005	8.25734187958246	6.11275515811677	11.1426531747527	Sub-Saharan Africa	SSA	25-29 years	All	High	All
1120	27.5	999	999	3	2005	9.60897985644811	8.29662665985742	11.1360593072873	Latin Amer/Caribbean	LAC	25-29 years	All	High	All
1121	27.5	999	999	3	2018	1.66183984023987	1.49851814818069	1.86373589125491	Southeast and East Asia	Asia	25-29 years	All	High	All
1122	27.5	999	999	3	2018	3.12398223679581	2.06460235250138	5.01710945654367	South Asia	SAARC	25-29 years	All	High	All
1123	27.5	999	999	3	2018	3.4890483867201	2.92510432324718	4.27017290945403	Centr/East Eur & Centr Asia	FSU	25-29 years	All	High	All
1124	27.5	999	999	3	2018	4.62684753909359	4.32947079474004	4.97757625866661	World	World	25-29 years	All	High	All
1125	27.5	999	999	3	2018	4.82395483105137	4.09603021066282	5.84821753839577	Mid. East/North Africa	MENA	25-29 years	All	High	All
1126	27.5	999	999	3	2018	6.019839874365	5.69114400606597	6.36386108444367	High-Income Countries	HIC	25-29 years	All	High	All
1127	27.5	999	999	3	2018	11.0417622056865	9.49390510319242	12.7529177235932	Latin Amer/Caribbean	LAC	25-29 years	All	High	All
1128	27.5	999	999	3	2018	11.1305976607054	8.34778825804863	14.6899758975796	Sub-Saharan Africa	SSA	25-29 years	All	High	All
1129	27.5	999	999	999	1990	0.659759840731625	0.465752550308065	0.970498851208246	South Asia	SAARC	25-29 years	All	All	All
1130	27.5	999	999	999	1990	1.09081250853757	0.99056184994227	1.20406798136321	Southeast and East Asia	Asia	25-29 years	All	All	All
1131	27.5	999	999	999	1990	2.79779853778118	2.38501567730387	3.34274117561591	Centr/East Eur & Centr Asia	FSU	25-29 years	All	All	All
1132	27.5	999	999	999	1990	3.04849722202937	2.90055512822672	3.21542683502063	World	World	25-29 years	All	All	All
1133	27.5	999	999	999	1990	4.02701099000148	3.31045834450704	4.94146163751806	Sub-Saharan Africa	SSA	25-29 years	All	All	All
1134	27.5	999	999	999	1990	5.12991153147153	4.39741978530403	6.00659405338863	Mid. East/North Africa	MENA	25-29 years	All	All	All
1135	27.5	999	999	999	1990	6.04552842788351	5.77901950553641	6.33008981457689	High-Income Countries	HIC	25-29 years	All	All	All
1136	27.5	999	999	999	1990	10.6797198582157	9.7475249539402	11.7489268561541	Latin Amer/Caribbean	LAC	25-29 years	All	All	All
1137	27.5	999	999	999	2005	0.951882194108698	0.686206224642903	1.37859621484383	South Asia	SAARC	25-29 years	All	All	All
1138	27.5	999	999	999	2005	1.38672136777005	1.24852706597337	1.58105914022481	Southeast and East Asia	Asia	25-29 years	All	All	All
1139	27.5	999	999	999	2005	3.38374438179974	2.94884424342536	3.89840567083283	Centr/East Eur & Centr Asia	FSU	25-29 years	All	All	All
1140	27.5	999	999	999	2005	3.49777226964484	3.28087145679662	3.76069667396902	World	World	25-29 years	All	All	All
1141	27.5	999	999	999	2005	5.55451783660036	4.35892267126786	7.24760953169887	Sub-Saharan Africa	SSA	25-29 years	All	All	All
1142	27.5	999	999	999	2005	5.67856492433294	4.83821566932331	6.69364819886903	Mid. East/North Africa	MENA	25-29 years	All	All	All
1143	27.5	999	999	999	2005	7.46236686532157	7.11144786226569	7.83681614167468	High-Income Countries	HIC	25-29 years	All	All	All
1144	27.5	999	999	999	2005	9.19242239546089	8.37851020607012	10.1573647387949	Latin Amer/Caribbean	LAC	25-29 years	All	All	All
1145	27.5	999	999	999	2018	0.91047095838529	0.638549004881609	1.35210194781474	South Asia	SAARC	25-29 years	All	All	All
1146	27.5	999	999	999	2018	1.48747282786756	1.31890531708377	1.75141416585932	Southeast and East Asia	Asia	25-29 years	All	All	All
1147	27.5	999	999	999	2018	3.67375143971789	3.14267202471807	4.33229079583694	Centr/East Eur & Centr Asia	FSU	25-29 years	All	All	All
1148	27.5	999	999	999	2018	3.81480934579232	3.53183442033652	4.15409378000944	World	World	25-29 years	All	All	All
1149	27.5	999	999	999	2018	6.08545283879972	5.12730001647972	7.31972566664976	Mid. East/North Africa	MENA	25-29 years	All	All	All
1150	27.5	999	999	999	2018	6.20280490769581	5.91857886543863	6.50581668493883	High-Income Countries	HIC	25-29 years	All	All	All
1151	27.5	999	999	999	2018	7.35991204518415	5.83661282498625	9.22419703126347	Sub-Saharan Africa	SSA	25-29 years	All	All	All
1152	27.5	999	999	999	2018	10.2208561782615	9.29378594737641	11.2529703846885	Latin Amer/Caribbean	LAC	25-29 years	All	All	All
1153	32.5	0	0	999	1990	0.294530659473742	0.21013872133003	0.431604399382685	South Asia	SAARC	30-34 years	Male	All	Rural
1154	32.5	0	0	999	1990	0.690217741009012	0.598101940230484	0.799084939700831	Southeast and East Asia	Asia	30-34 years	Male	All	Rural
1155	32.5	0	0	999	1990	1.77356713285803	1.65386140685992	1.91362195058411	World	World	30-34 years	Male	All	Rural
1156	32.5	0	0	999	1990	2.68876657195858	2.16305983024739	3.45291283218647	Centr/East Eur & Centr Asia	FSU	30-34 years	Male	All	Rural
1157	32.5	0	0	999	1990	3.12888810260983	2.39612576276629	4.06500250768686	Sub-Saharan Africa	SSA	30-34 years	Male	All	Rural
1158	32.5	0	0	999	1990	4.46312654795073	3.61806526883873	5.56924957947306	Mid. East/North Africa	MENA	30-34 years	Male	All	Rural
1159	32.5	0	0	999	1990	6.01434610424177	5.70088977919742	6.33302191985097	High-Income Countries	HIC	30-34 years	Male	All	Rural
1160	32.5	0	0	999	1990	9.23993727977742	8.00941453051919	10.649542225337	Latin Amer/Caribbean	LAC	30-34 years	Male	All	Rural
1161	32.5	0	0	999	2005	0.417398377593746	0.300708294060571	0.605575492471641	South Asia	SAARC	30-34 years	Male	All	Rural
1162	32.5	0	0	999	2005	0.864038697430952	0.740070572073782	1.04464558753655	Southeast and East Asia	Asia	30-34 years	Male	All	Rural
1163	32.5	0	0	999	2005	1.99365730159295	1.81253510668226	2.2457504190585	World	World	30-34 years	Male	All	Rural
1164	32.5	0	0	999	2005	2.98783685016238	2.45824892851419	3.69814544026243	Centr/East Eur & Centr Asia	FSU	30-34 years	Male	All	Rural
1165	32.5	0	0	999	2005	4.52698651153831	3.35496485206777	6.35442989460968	Sub-Saharan Africa	SSA	30-34 years	Male	All	Rural
1166	32.5	0	0	999	2005	5.06921350690964	4.02739102736153	6.48282074303149	Mid. East/North Africa	MENA	30-34 years	Male	All	Rural
1167	32.5	0	0	999	2005	6.97268072947004	6.5949287472796	7.35887776148573	High-Income Countries	HIC	30-34 years	Male	All	Rural
1168	32.5	0	0	999	2005	8.21282542631657	7.10393108464863	9.58497857931206	Latin Amer/Caribbean	LAC	30-34 years	Male	All	Rural
1169	32.5	0	0	999	2018	0.376003638812528	0.267344393741788	0.548361538691738	South Asia	SAARC	30-34 years	Male	All	Rural
1170	32.5	0	0	999	2018	1.10881849183494	0.932261503290411	1.38208706318689	Southeast and East Asia	Asia	30-34 years	Male	All	Rural
1171	32.5	0	0	999	2018	2.46936398804519	2.18815297336914	2.81350076788401	World	World	30-34 years	Male	All	Rural
1172	32.5	0	0	999	2018	3.32129633310685	2.69156889406858	4.22460715978621	Centr/East Eur & Centr Asia	FSU	30-34 years	Male	All	Rural
1173	32.5	0	0	999	2018	5.34311466962222	4.19614475875419	7.02254185878573	Mid. East/North Africa	MENA	30-34 years	Male	All	Rural
1174	32.5	0	0	999	2018	5.96664034391649	5.65098677201907	6.29043369148351	High-Income Countries	HIC	30-34 years	Male	All	Rural
1175	32.5	0	0	999	2018	6.25567855856238	4.70552555465629	8.29381550130677	Sub-Saharan Africa	SSA	30-34 years	Male	All	Rural
1176	32.5	0	0	999	2018	9.25624654491427	7.98081651278165	10.7968125817571	Latin Amer/Caribbean	LAC	30-34 years	Male	All	Rural
1177	32.5	0	1	999	1990	1.42734253733382	1.2779005503095	1.5922693189961	Southeast and East Asia	Asia	30-34 years	Male	All	Urban
1178	32.5	0	1	999	1990	1.53657894006195	0.924347712371141	2.5781874742292	South Asia	SAARC	30-34 years	Male	All	Urban
1179	32.5	0	1	999	1990	2.10998328694429	1.7479126326955	2.55255086260456	Centr/East Eur & Centr Asia	FSU	30-34 years	Male	All	Urban
1180	32.5	0	1	999	1990	3.92841482266696	3.27124202566717	4.7955533543906	Mid. East/North Africa	MENA	30-34 years	Male	All	Urban
1181	32.5	0	1	999	1990	4.19509725305129	3.94359919458471	4.48315332057407	World	World	30-34 years	Male	All	Urban
1182	32.5	0	1	999	1990	5.95654049416266	5.5950808353896	6.34005330710669	High-Income Countries	HIC	30-34 years	Male	All	Urban
1183	32.5	0	1	999	1990	6.55965966335464	4.98181504805754	8.58957619432262	Sub-Saharan Africa	SSA	30-34 years	Male	All	Urban
1184	32.5	0	1	999	1990	10.2859901125874	9.13014410524532	11.8009410274009	Latin Amer/Caribbean	LAC	30-34 years	Male	All	Urban
1185	32.5	0	1	999	2005	1.18296355639013	1.0529070217721	1.34080537871391	Southeast and East Asia	Asia	30-34 years	Male	All	Urban
1186	32.5	0	1	999	2005	1.99196817635894	1.24349179803424	3.27878911579938	South Asia	SAARC	30-34 years	Male	All	Urban
1187	32.5	0	1	999	2005	2.82754089259677	2.35700000379492	3.41586572287594	Centr/East Eur & Centr Asia	FSU	30-34 years	Male	All	Urban
1188	32.5	0	1	999	2005	4.13212640325911	3.83514482909048	4.47677255068379	World	World	30-34 years	Male	All	Urban
1189	32.5	0	1	999	2005	4.61181154118226	3.79439454493575	5.75879838395173	Mid. East/North Africa	MENA	30-34 years	Male	All	Urban
1190	32.5	0	1	999	2005	7.15783664609629	6.71324880144234	7.60696976655371	High-Income Countries	HIC	30-34 years	Male	All	Urban
1191	32.5	0	1	999	2005	7.66671706794109	5.59137825774686	10.9452379779389	Sub-Saharan Africa	SSA	30-34 years	Male	All	Urban
1192	32.5	0	1	999	2005	8.91395389654165	7.89029816930254	10.2274068964825	Latin Amer/Caribbean	LAC	30-34 years	Male	All	Urban
1193	32.5	0	1	999	2018	1.1489069067595	1.00707692428384	1.34579240332024	Southeast and East Asia	Asia	30-34 years	Male	All	Urban
1194	32.5	0	1	999	2018	1.70099202478666	1.03239482515089	2.86087611645729	South Asia	SAARC	30-34 years	Male	All	Urban
1195	32.5	0	1	999	2018	2.94368896421753	2.43301912456494	3.60732514776889	Centr/East Eur & Centr Asia	FSU	30-34 years	Male	All	Urban
1196	32.5	0	1	999	2018	4.14302805279976	3.80798536864404	4.56322880623403	World	World	30-34 years	Male	All	Urban
1197	32.5	0	1	999	2018	4.65957998018714	3.846347533915	5.76371061233274	Mid. East/North Africa	MENA	30-34 years	Male	All	Urban
1198	32.5	0	1	999	2018	5.9677984301294	5.61552293053976	6.33983459741875	High-Income Countries	HIC	30-34 years	Male	All	Urban
1199	32.5	0	1	999	2018	9.26936780222173	6.85310685852685	12.9462927188135	Sub-Saharan Africa	SSA	30-34 years	Male	All	Urban
1200	32.5	0	1	999	2018	9.56206059867254	8.45662836819823	10.8936847769485	Latin Amer/Caribbean	LAC	30-34 years	Male	All	Urban
1201	32.5	0	999	1	1990	0.46829442764779	0.280705914499413	0.791897999015593	South Asia	SAARC	30-34 years	Male	Low	All
1202	32.5	0	999	1	1990	0.617336862149827	0.523938476707911	0.729284911888859	Southeast and East Asia	Asia	30-34 years	Male	Low	All
1203	32.5	0	999	1	1990	2.12880350481948	1.92495922845984	2.35541708776364	World	World	30-34 years	Male	Low	All
1204	32.5	0	999	1	1990	2.27058058960371	1.69840511789547	3.07358253097221	Centr/East Eur & Centr Asia	FSU	30-34 years	Male	Low	All
1205	32.5	0	999	1	1990	2.8978846116352	2.13820202283317	3.94183203459775	Sub-Saharan Africa	SSA	30-34 years	Male	Low	All
1206	32.5	0	999	1	1990	4.29298028294855	3.49800423777126	5.38618634429738	Mid. East/North Africa	MENA	30-34 years	Male	Low	All
1207	32.5	0	999	1	1990	5.50704683679335	5.09675247798423	5.94340749681649	High-Income Countries	HIC	30-34 years	Male	Low	All
1208	32.5	0	999	1	1990	9.27120146514448	7.92692977388306	11.0561616827204	Latin Amer/Caribbean	LAC	30-34 years	Male	Low	All
1209	32.5	0	999	1	2005	0.554255264103121	0.332393930384377	0.948580262954387	South Asia	SAARC	30-34 years	Male	Low	All
1210	32.5	0	999	1	2005	0.914571362669964	0.741015446807661	1.19730506367567	Southeast and East Asia	Asia	30-34 years	Male	Low	All
1211	32.5	0	999	1	2005	2.40968568705567	2.09356713316195	2.86185552367996	World	World	30-34 years	Male	Low	All
1212	32.5	0	999	1	2005	3.22629611918859	2.42762280194608	4.27087977216004	Centr/East Eur & Centr Asia	FSU	30-34 years	Male	Low	All
1213	32.5	0	999	1	2005	3.97094413634442	2.78623229112278	6.01981791986593	Sub-Saharan Africa	SSA	30-34 years	Male	Low	All
1214	32.5	0	999	1	2005	5.40686426735564	4.29715755901355	6.98417034385565	Mid. East/North Africa	MENA	30-34 years	Male	Low	All
1215	32.5	0	999	1	2005	6.13017596365742	5.67534365830407	6.6062154048396	High-Income Countries	HIC	30-34 years	Male	Low	All
1216	32.5	0	999	1	2005	8.11002337750391	6.96356976895827	9.60945854023851	Latin Amer/Caribbean	LAC	30-34 years	Male	Low	All
1217	32.5	0	999	1	2018	0.640654527794379	0.38416629006493	1.09918095767446	South Asia	SAARC	30-34 years	Male	Low	All
1218	32.5	0	999	1	2018	1.07676314487075	0.871535178099524	1.40322783061658	Southeast and East Asia	Asia	30-34 years	Male	Low	All
1219	32.5	0	999	1	2018	2.99219052641351	2.61148371234015	3.48678547536894	World	World	30-34 years	Male	Low	All
1220	32.5	0	999	1	2018	3.12815660521703	2.33955742973167	4.20917275433008	Centr/East Eur & Centr Asia	FSU	30-34 years	Male	Low	All
1221	32.5	0	999	1	2018	5.22593291256698	4.15246050910569	6.74874236639311	Mid. East/North Africa	MENA	30-34 years	Male	Low	All
1222	32.5	0	999	1	2018	6.09283688964766	5.62945101244968	6.57510816577464	High-Income Countries	HIC	30-34 years	Male	Low	All
1223	32.5	0	999	1	2018	5.98020287155056	4.37267990789855	8.42668143143472	Sub-Saharan Africa	SSA	30-34 years	Male	Low	All
1224	32.5	0	999	1	2018	8.63750333061085	7.44608393284871	10.1049965822402	Latin Amer/Caribbean	LAC	30-34 years	Male	Low	All
1225	32.5	0	999	2	1990	0.553355103987246	0.3514095251314	0.880519174781629	South Asia	SAARC	30-34 years	Male	Medium	All
1226	32.5	0	999	2	1990	0.985079290488992	0.86931591860021	1.11391046443053	Southeast and East Asia	Asia	30-34 years	Male	Medium	All
1227	32.5	0	999	2	1990	2.5447839228051	2.05332539888096	3.19740879688294	Centr/East Eur & Centr Asia	FSU	30-34 years	Male	Medium	All
1228	32.5	0	999	2	1990	2.91935011331834	2.73617071276498	3.12732616677714	World	World	30-34 years	Male	Medium	All
1229	32.5	0	999	2	1990	4.2738021863252	3.48380443298048	5.36290487446431	Mid. East/North Africa	MENA	30-34 years	Male	Medium	All
1230	32.5	0	999	2	1990	5.8608982326569	5.49944268309665	6.26004305566177	High-Income Countries	HIC	30-34 years	Male	Medium	All
1231	32.5	0	999	2	1990	6.01638356573484	4.68388770248758	7.76858722305706	Sub-Saharan Africa	SSA	30-34 years	Male	Medium	All
1232	32.5	0	999	2	1990	10.5298063829519	9.15157247683871	12.187676359984	Latin Amer/Caribbean	LAC	30-34 years	Male	Medium	All
1233	32.5	0	999	2	2005	0.876120779024782	0.757749671985444	1.02883900626127	Southeast and East Asia	Asia	30-34 years	Male	Medium	All
1234	32.5	0	999	2	2005	0.937390763552649	0.594393869201629	1.50466794342433	South Asia	SAARC	30-34 years	Male	Medium	All
1235	32.5	0	999	2	2005	2.9298884886968	2.67995359297361	3.24985402701826	World	World	30-34 years	Male	Medium	All
1236	32.5	0	999	2	2005	3.0562706440509	2.51853116668202	3.75333044983828	Centr/East Eur & Centr Asia	FSU	30-34 years	Male	Medium	All
1237	32.5	0	999	2	2005	4.81937901311939	3.89488003640871	6.28068578292391	Mid. East/North Africa	MENA	30-34 years	Male	Medium	All
1238	32.5	0	999	2	2005	6.71715810414593	6.31158374771871	7.17893100851617	High-Income Countries	HIC	30-34 years	Male	Medium	All
1239	32.5	0	999	2	2005	7.31107156609948	5.39888621911306	10.3291732855356	Sub-Saharan Africa	SSA	30-34 years	Male	Medium	All
1240	32.5	0	999	2	2005	8.7918560705204	7.59230163888577	10.3759656414056	Latin Amer/Caribbean	LAC	30-34 years	Male	Medium	All
1241	32.5	0	999	2	2018	0.725555315192367	0.457961685034169	1.16523774395392	South Asia	SAARC	30-34 years	Male	Medium	All
1242	32.5	0	999	2	2018	1.10222030908529	0.959431221635343	1.28734469293394	Southeast and East Asia	Asia	30-34 years	Male	Medium	All
1243	32.5	0	999	2	2018	3.29592247712229	2.67060373190133	4.12618096841323	Centr/East Eur & Centr Asia	FSU	30-34 years	Male	Medium	All
1244	32.5	0	999	2	2018	3.41797604862869	3.12042640731366	3.78760839078562	World	World	30-34 years	Male	Medium	All
1245	32.5	0	999	2	2018	4.84491642080524	3.92626439382377	6.32912700972605	Mid. East/North Africa	MENA	30-34 years	Male	Medium	All
1246	32.5	0	999	2	2018	6.15077785161754	5.76816517896552	6.57274400627847	High-Income Countries	HIC	30-34 years	Male	Medium	All
1247	32.5	0	999	2	2018	10.043751414678	8.75726379010052	11.6616391228218	Latin Amer/Caribbean	LAC	30-34 years	Male	Medium	All
1248	32.5	0	999	2	2018	10.1559010335095	7.68774961479121	13.6214934022094	Sub-Saharan Africa	SSA	30-34 years	Male	Medium	All
1249	32.5	0	999	3	1990	1.34979758894676	1.19928638871124	1.51035516833642	Southeast and East Asia	Asia	30-34 years	Male	High	All
1250	32.5	0	999	3	1990	2.1055482734215	1.33701115288724	3.50377840374103	South Asia	SAARC	30-34 years	Male	High	All
1251	32.5	0	999	3	1990	2.1813839437178	1.77726754529537	2.7559231677759	Centr/East Eur & Centr Asia	FSU	30-34 years	Male	High	All
1252	32.5	0	999	3	1990	3.60317593845544	3.0009582990032	4.41929479115593	Mid. East/North Africa	MENA	30-34 years	Male	High	All
1253	32.5	0	999	3	1990	3.81682914630407	3.60187558384192	4.05584821056734	World	World	30-34 years	Male	High	All
1254	32.5	0	999	3	1990	6.14294875126411	5.76496762494577	6.53184672246718	High-Income Countries	HIC	30-34 years	Male	High	All
1255	32.5	0	999	3	1990	8.10103844294387	6.06247779819012	10.6874796383776	Sub-Saharan Africa	SSA	30-34 years	Male	High	All
1256	32.5	0	999	3	1990	10.4269608134754	8.76201033166298	12.4694177974086	Latin Amer/Caribbean	LAC	30-34 years	Male	High	All
1257	32.5	0	999	3	2005	1.25298600639477	1.11335550841027	1.41915344198517	Southeast and East Asia	Asia	30-34 years	Male	High	All
1258	32.5	0	999	3	2005	1.26399397762444	0.822241475534581	2.03828390423066	South Asia	SAARC	30-34 years	Male	High	All
1259	32.5	0	999	3	2005	2.8171936713641	2.34961310788205	3.40781727472633	Centr/East Eur & Centr Asia	FSU	30-34 years	Male	High	All
1260	32.5	0	999	3	2005	3.62535557914788	3.39803083501388	3.89421780708038	World	World	30-34 years	Male	High	All
1261	32.5	0	999	3	2005	4.00567141796098	3.28073873182039	5.18533731908113	Mid. East/North Africa	MENA	30-34 years	Male	High	All
1262	32.5	0	999	3	2005	7.35479369838557	6.90355397370819	7.82321475787722	High-Income Countries	HIC	30-34 years	Male	High	All
1263	32.5	0	999	3	2005	8.41651424407331	6.09302452013129	11.7111700195606	Sub-Saharan Africa	SSA	30-34 years	Male	High	All
1264	32.5	0	999	3	2005	9.14045429520355	7.68836180756177	10.956340805771	Latin Amer/Caribbean	LAC	30-34 years	Male	High	All
1265	32.5	0	999	3	2018	1.27836830195171	1.13303858265405	1.45369847926949	Southeast and East Asia	Asia	30-34 years	Male	High	All
1266	32.5	0	999	3	2018	2.78646175553599	1.7716341214494	4.64680485740577	South Asia	SAARC	30-34 years	Male	High	All
1267	32.5	0	999	3	2018	2.93556848185254	2.41234081457788	3.64663252484761	Centr/East Eur & Centr Asia	FSU	30-34 years	Male	High	All
1268	32.5	0	999	3	2018	3.99376746118685	3.28159880581881	5.09404357919653	Mid. East/North Africa	MENA	30-34 years	Male	High	All
1269	32.5	0	999	3	2018	4.07038671228153	3.78822071078346	4.41706123285677	World	World	30-34 years	Male	High	All
1270	32.5	0	999	3	2018	5.82162829066726	5.46271551878415	6.19928461156085	High-Income Countries	HIC	30-34 years	Male	High	All
1271	32.5	0	999	3	2018	10.3569339239959	8.74518066704536	12.1894024684241	Latin Amer/Caribbean	LAC	30-34 years	Male	High	All
1272	32.5	0	999	3	2018	11.3574776528017	8.28328657149129	15.4635294299053	Sub-Saharan Africa	SSA	30-34 years	Male	High	All
1273	32.5	0	999	999	1990	0.607527584234407	0.405570213606601	0.950842663898702	South Asia	SAARC	30-34 years	Male	All	All
1274	32.5	0	999	999	1990	0.930419104330653	0.828903427947508	1.04556722190985	Southeast and East Asia	Asia	30-34 years	Male	All	All
1275	32.5	0	999	999	1990	2.32002695207835	1.95053173048396	2.79094304478615	Centr/East Eur & Centr Asia	FSU	30-34 years	Male	All	All
1276	32.5	0	999	999	1990	2.83285829883904	2.66645701727619	3.00796463970435	World	World	30-34 years	Male	All	All
1277	32.5	0	999	999	1990	4.08918428348625	3.22608943870203	5.20153798004621	Sub-Saharan Africa	SSA	30-34 years	Male	All	All
1278	32.5	0	999	999	1990	4.1709046611698	3.48245932539035	5.02346919153194	Mid. East/North Africa	MENA	30-34 years	Male	All	All
1279	32.5	0	999	999	1990	5.97247687521395	5.65748296670548	6.29432523236532	High-Income Countries	HIC	30-34 years	Male	All	All
1280	32.5	0	999	999	1990	9.98585192795532	8.91764193370246	11.32953311544	Latin Amer/Caribbean	LAC	30-34 years	Male	All	All
1281	32.5	0	999	999	2005	0.877382767461173	0.596616389858185	1.34496110959706	South Asia	SAARC	30-34 years	Male	All	All
1282	32.5	0	999	999	2005	1.01053620791867	0.891536670578452	1.16958747299816	Southeast and East Asia	Asia	30-34 years	Male	All	All
1283	32.5	0	999	999	2005	2.88972195553002	2.45146046170582	3.43479312410371	Centr/East Eur & Centr Asia	FSU	30-34 years	Male	All	All
1284	32.5	0	999	999	2005	3.04505435728319	2.83259431511915	3.29953595019536	World	World	30-34 years	Male	All	All
1285	32.5	0	999	999	2005	4.79698369482214	3.96072835996067	5.85875630201093	Mid. East/North Africa	MENA	30-34 years	Male	All	All
1286	32.5	0	999	999	2005	5.63333040959141	4.27715039691843	7.62504314137032	Sub-Saharan Africa	SSA	30-34 years	Male	All	All
1287	32.5	0	999	999	2005	7.11700591681415	6.72340055772488	7.51332838444919	High-Income Countries	HIC	30-34 years	Male	All	All
1288	32.5	0	999	999	2005	8.75788780116976	7.80812255777448	9.9700956632448	Latin Amer/Caribbean	LAC	30-34 years	Male	All	All
1289	32.5	0	999	999	2018	0.812462716557524	0.542486176194492	1.28999671880304	South Asia	SAARC	30-34 years	Male	All	All
1290	32.5	0	999	999	2018	1.13152608136318	0.982942528251831	1.34386522980046	Southeast and East Asia	Asia	30-34 years	Male	All	All
1291	32.5	0	999	999	2018	3.08701086664128	2.59187743251537	3.71246632292417	Centr/East Eur & Centr Asia	FSU	30-34 years	Male	All	All
1292	32.5	0	999	999	2018	3.36859134636713	3.08698395212897	3.70410406757486	World	World	30-34 years	Male	All	All
1293	32.5	0	999	999	2018	4.89500838577262	4.02333229513883	5.97417802014524	Mid. East/North Africa	MENA	30-34 years	Male	All	All
1294	32.5	0	999	999	2018	5.96845615569153	5.65140549094262	6.29505003617387	High-Income Countries	HIC	30-34 years	Male	All	All
1295	32.5	0	999	999	2018	7.46915088866762	5.77321465705492	9.74193960506194	Sub-Saharan Africa	SSA	30-34 years	Male	All	All
1296	32.5	0	999	999	2018	9.4971275186554	8.44899485399323	10.7591226613302	Latin Amer/Caribbean	LAC	30-34 years	Male	All	All
1297	32.5	1	0	999	1990	0.278695485580447	0.19937821482605	0.4139590200155	South Asia	SAARC	30-34 years	Female	All	Rural
1298	32.5	1	0	999	1990	0.674879790412028	0.592856816759169	0.774089252701371	Southeast and East Asia	Asia	30-34 years	Female	All	Rural
1299	32.5	1	0	999	1990	1.70871026339332	1.58857563674324	1.84780872766201	World	World	30-34 years	Female	All	Rural
1300	32.5	1	0	999	1990	2.43972279360889	1.93766529108297	3.19087084670575	Centr/East Eur & Centr Asia	FSU	30-34 years	Female	All	Rural
1301	32.5	1	0	999	1990	2.96292262357219	2.31590801418126	3.8759776415501	Sub-Saharan Africa	SSA	30-34 years	Female	All	Rural
1302	32.5	1	0	999	1990	4.5629350798179	3.74466932668054	5.64279458767355	Mid. East/North Africa	MENA	30-34 years	Female	All	Rural
1303	32.5	1	0	999	1990	5.04062080753218	4.77587768905706	5.31742444185492	High-Income Countries	HIC	30-34 years	Female	All	Rural
1304	32.5	1	0	999	1990	8.57759476818242	7.38211079757806	9.9169542427779	Latin Amer/Caribbean	LAC	30-34 years	Female	All	Rural
1305	32.5	1	0	999	2005	0.398695699686359	0.289293661411407	0.57766511701223	South Asia	SAARC	30-34 years	Female	All	Rural
1306	32.5	1	0	999	2005	0.858147976629282	0.738507566948948	1.03855207626071	Southeast and East Asia	Asia	30-34 years	Female	All	Rural
1307	32.5	1	0	999	2005	1.92555939843762	1.7390428380896	2.17041108537339	World	World	30-34 years	Female	All	Rural
1308	32.5	1	0	999	2005	2.6852636309278	2.20224712022291	3.31389730703077	Centr/East Eur & Centr Asia	FSU	30-34 years	Female	All	Rural
1309	32.5	1	0	999	2005	4.27757211656657	3.18492880725309	6.06625089881129	Sub-Saharan Africa	SSA	30-34 years	Female	All	Rural
1310	32.5	1	0	999	2005	5.03932717259899	4.07455664146464	6.38000845182649	Mid. East/North Africa	MENA	30-34 years	Female	All	Rural
1311	32.5	1	0	999	2005	5.84887786389032	5.5235371555073	6.1830738764706	High-Income Countries	HIC	30-34 years	Female	All	Rural
1312	32.5	1	0	999	2005	7.6721923774594	6.66899440393173	8.89213267717851	Latin Amer/Caribbean	LAC	30-34 years	Female	All	Rural
1313	32.5	1	0	999	2018	0.369996690143402	0.265227483459809	0.540606054399427	South Asia	SAARC	30-34 years	Female	All	Rural
1314	32.5	1	0	999	2018	1.10595683437558	0.93691052777771	1.37475177499947	Southeast and East Asia	Asia	30-34 years	Female	All	Rural
1315	32.5	1	0	999	2018	2.41947966584812	2.15499659838398	2.7855372649411	World	World	30-34 years	Female	All	Rural
1316	32.5	1	0	999	2018	2.97152404880429	2.3681234631245	3.81683353381365	Centr/East Eur & Centr Asia	FSU	30-34 years	Female	All	Rural
1317	32.5	1	0	999	2018	4.98611238559415	4.71578705391839	5.26098616929903	High-Income Countries	HIC	30-34 years	Female	All	Rural
1318	32.5	1	0	999	2018	5.47103417862375	4.35528503559855	7.16255291325044	Mid. East/North Africa	MENA	30-34 years	Female	All	Rural
1319	32.5	1	0	999	2018	5.99501192759923	4.56748873972226	7.98990071116827	Sub-Saharan Africa	SSA	30-34 years	Female	All	Rural
1320	32.5	1	0	999	2018	8.62395463345246	7.4632902722021	10.0765526709954	Latin Amer/Caribbean	LAC	30-34 years	Female	All	Rural
1321	32.5	1	1	999	1990	1.32522695430531	1.1936518420196	1.46437304363779	Southeast and East Asia	Asia	30-34 years	Female	All	Urban
1322	32.5	1	1	999	1990	1.47122768728328	0.884865153178218	2.49502793429809	South Asia	SAARC	30-34 years	Female	All	Urban
1323	32.5	1	1	999	1990	1.90061632212488	1.55896267943238	2.32123279106956	Centr/East Eur & Centr Asia	FSU	30-34 years	Female	All	Urban
1324	32.5	1	1	999	1990	3.84973091634657	3.6172113473099	4.11054537989234	World	World	30-34 years	Female	All	Urban
1325	32.5	1	1	999	1990	3.88240066234613	3.30594975368743	4.63571382611589	Mid. East/North Africa	MENA	30-34 years	Female	All	Urban
1326	32.5	1	1	999	1990	4.99963261639226	4.70265969159585	5.32938675407436	High-Income Countries	HIC	30-34 years	Female	All	Urban
1327	32.5	1	1	999	1990	6.1826182495948	4.75545482608181	8.08677308533863	Sub-Saharan Africa	SSA	30-34 years	Female	All	Urban
1328	32.5	1	1	999	1990	9.49453747894802	8.37907407073238	10.8181864471675	Latin Amer/Caribbean	LAC	30-34 years	Female	All	Urban
1329	32.5	1	1	999	2005	1.11423135479036	0.990356443565351	1.26735800972631	Southeast and East Asia	Asia	30-34 years	Female	All	Urban
1330	32.5	1	1	999	2005	1.90408573867352	1.16955784767731	3.14314384187758	South Asia	SAARC	30-34 years	Female	All	Urban
1331	32.5	1	1	999	2005	2.53437101927106	2.10088261906259	3.05753809337396	Centr/East Eur & Centr Asia	FSU	30-34 years	Female	All	Urban
1332	32.5	1	1	999	2005	3.80707259548985	3.54406987643051	4.13335940439093	World	World	30-34 years	Female	All	Urban
1333	32.5	1	1	999	2005	4.30544530624827	3.60486141435872	5.26969507698367	Mid. East/North Africa	MENA	30-34 years	Female	All	Urban
1334	32.5	1	1	999	2005	6.00591914117476	5.64165318338968	6.40528163279637	High-Income Countries	HIC	30-34 years	Female	All	Urban
1335	32.5	1	1	999	2005	7.26753226438387	5.29994645675423	10.4089220734184	Sub-Saharan Africa	SSA	30-34 years	Female	All	Urban
1336	32.5	1	1	999	2005	8.24364767111302	7.30383022048927	9.45832801658085	Latin Amer/Caribbean	LAC	30-34 years	Female	All	Urban
1337	32.5	1	1	999	2018	1.10018495395049	0.965472856332391	1.29286511020558	Southeast and East Asia	Asia	30-34 years	Female	All	Urban
1338	32.5	1	1	999	2018	1.64587000912029	0.993356824654714	2.79604388183466	South Asia	SAARC	30-34 years	Female	All	Urban
1339	32.5	1	1	999	2018	2.6258307265113	2.14513787669463	3.20468161129801	Centr/East Eur & Centr Asia	FSU	30-34 years	Female	All	Urban
1340	32.5	1	1	999	2018	3.89177698791815	3.5736278171313	4.30131616988101	World	World	30-34 years	Female	All	Urban
1341	32.5	1	1	999	2018	4.52276238572165	3.76608918996987	5.55551899734306	Mid. East/North Africa	MENA	30-34 years	Female	All	Urban
1342	32.5	1	1	999	2018	5.0046279298706	4.71077961406077	5.32990598001004	High-Income Countries	HIC	30-34 years	Female	All	Urban
1343	32.5	1	1	999	2018	8.81888248801161	7.83370536858811	10.0338762785301	Latin Amer/Caribbean	LAC	30-34 years	Female	All	Urban
1344	32.5	1	1	999	2018	8.87265652099407	6.48992957196544	12.2584161907337	Sub-Saharan Africa	SSA	30-34 years	Female	All	Urban
1345	32.5	1	999	1	1990	0.450016097988677	0.26871645868969	0.776574333362609	South Asia	SAARC	30-34 years	Female	Low	All
1346	32.5	1	999	1	1990	0.603710881624818	0.518094368808835	0.706880072099258	Southeast and East Asia	Asia	30-34 years	Female	Low	All
1347	32.5	1	999	1	1990	2.06828972961873	1.87302485405952	2.30324129079256	World	World	30-34 years	Female	Low	All
1348	32.5	1	999	1	1990	2.08460049526519	1.54737786323323	2.80448011843513	Centr/East Eur & Centr Asia	FSU	30-34 years	Female	Low	All
1349	32.5	1	999	1	1990	2.73884884315225	2.02830885323378	3.74987785718645	Sub-Saharan Africa	SSA	30-34 years	Female	Low	All
1350	32.5	1	999	1	1990	4.36425230553419	3.56487522702953	5.39201553704685	Mid. East/North Africa	MENA	30-34 years	Female	Low	All
1351	32.5	1	999	1	1990	4.61397949666536	4.2714414446423	4.99343878259323	High-Income Countries	HIC	30-34 years	Female	Low	All
1352	32.5	1	999	1	1990	8.59649214863323	7.39224385328137	10.1940332090172	Latin Amer/Caribbean	LAC	30-34 years	Female	Low	All
1353	32.5	1	999	1	2005	0.53034475100856	0.314128161420687	0.910137226054258	South Asia	SAARC	30-34 years	Female	Low	All
1354	32.5	1	999	1	2005	0.895193603521657	0.724732200825101	1.1908020246927	Southeast and East Asia	Asia	30-34 years	Female	Low	All
1355	32.5	1	999	1	2005	2.34416650826304	2.02989250528734	2.77102804823758	World	World	30-34 years	Female	Low	All
1356	32.5	1	999	1	2005	2.9468870213371	2.20906035686627	3.86572161289652	Centr/East Eur & Centr Asia	FSU	30-34 years	Female	Low	All
1357	32.5	1	999	1	2005	3.76376108159092	2.62387881841178	5.70864693668101	Sub-Saharan Africa	SSA	30-34 years	Female	Low	All
1358	32.5	1	999	1	2005	5.23219740054823	4.8437793886698	5.6624471826556	High-Income Countries	HIC	30-34 years	Female	Low	All
1359	32.5	1	999	1	2005	5.26187821529621	4.20847898503468	6.73259239566448	Mid. East/North Africa	MENA	30-34 years	Female	Low	All
1360	32.5	1	999	1	2005	7.56327128667085	6.47970956318145	8.93575433725226	Latin Amer/Caribbean	LAC	30-34 years	Female	Low	All
1361	32.5	1	999	1	2018	0.621008261328157	0.369132695471839	1.06926539858423	South Asia	SAARC	30-34 years	Female	Low	All
1362	32.5	1	999	1	2018	1.04840964940338	0.855171424140395	1.38336649912685	Southeast and East Asia	Asia	30-34 years	Female	Low	All
1363	32.5	1	999	1	2018	2.7955399587911	2.09233791667226	3.77524613355967	Centr/East Eur & Centr Asia	FSU	30-34 years	Female	Low	All
1364	32.5	1	999	1	2018	2.91727099084756	2.56216511889426	3.39738234283478	World	World	30-34 years	Female	Low	All
1365	32.5	1	999	1	2018	5.10383505465314	4.71573026143302	5.53695441498456	High-Income Countries	HIC	30-34 years	Female	Low	All
1366	32.5	1	999	1	2018	5.24056222197702	4.19025060334157	6.79279439324206	Mid. East/North Africa	MENA	30-34 years	Female	Low	All
1367	32.5	1	999	1	2018	5.74959552305129	4.21673176389214	8.07728500021226	Sub-Saharan Africa	SSA	30-34 years	Female	Low	All
1368	32.5	1	999	1	2018	8.01686551727738	6.93148451241351	9.4652837813529	Latin Amer/Caribbean	LAC	30-34 years	Female	Low	All
1369	32.5	1	999	2	1990	0.503667285472911	0.31814109271357	0.79854679769273	South Asia	SAARC	30-34 years	Female	Medium	All
1370	32.5	1	999	2	1990	0.944817958873762	0.839847141226512	1.06158839310393	Southeast and East Asia	Asia	30-34 years	Female	Medium	All
1371	32.5	1	999	2	1990	2.29347375842625	1.82869121791587	2.89825827393178	Centr/East Eur & Centr Asia	FSU	30-34 years	Female	Medium	All
1372	32.5	1	999	2	1990	2.74684122870344	2.56774407670995	2.9440593940594	World	World	30-34 years	Female	Medium	All
1373	32.5	1	999	2	1990	4.26112781362415	3.56588927568791	5.17053194452335	Mid. East/North Africa	MENA	30-34 years	Female	Medium	All
1374	32.5	1	999	2	1990	4.98174287627665	4.6749213413971	5.3283896848831	High-Income Countries	HIC	30-34 years	Female	Medium	All
1375	32.5	1	999	2	1990	5.69687424308911	4.46308050398165	7.30237889935984	Sub-Saharan Africa	SSA	30-34 years	Female	Medium	All
1376	32.5	1	999	2	1990	9.70378911955165	8.46706195501101	11.1590039760805	Latin Amer/Caribbean	LAC	30-34 years	Female	Medium	All
1377	32.5	1	999	2	2005	0.859010122529436	0.748808255263157	1.00313634379225	Southeast and East Asia	Asia	30-34 years	Female	Medium	All
1378	32.5	1	999	2	2005	0.890644243645371	0.567461371533814	1.43077360061378	South Asia	SAARC	30-34 years	Female	Medium	All
1379	32.5	1	999	2	2005	2.75015523832077	2.23504584624694	3.37759486292334	Centr/East Eur & Centr Asia	FSU	30-34 years	Female	Medium	All
1380	32.5	1	999	2	2005	2.78394576091352	2.54337862623797	3.08677359668367	World	World	30-34 years	Female	Medium	All
1381	32.5	1	999	2	2005	4.58779669111036	3.78449352602215	5.72009798175411	Mid. East/North Africa	MENA	30-34 years	Female	Medium	All
1382	32.5	1	999	2	2005	5.70262962746468	5.34727587021508	6.09162636241488	High-Income Countries	HIC	30-34 years	Female	Medium	All
1383	32.5	1	999	2	2005	6.97055571875548	5.10303080355097	9.81063259971339	Sub-Saharan Africa	SSA	30-34 years	Female	Medium	All
1384	32.5	1	999	2	2005	8.10773680280952	7.02502537691254	9.58034321884266	Latin Amer/Caribbean	LAC	30-34 years	Female	Medium	All
1385	32.5	1	999	2	2018	0.678449486999101	0.426582248844246	1.08054407882465	South Asia	SAARC	30-34 years	Female	Medium	All
1386	32.5	1	999	2	2018	1.07938507643331	0.948764781080758	1.25371709773415	Southeast and East Asia	Asia	30-34 years	Female	Medium	All
1387	32.5	1	999	2	2018	2.93344927564823	2.34664303802878	3.6987501924824	Centr/East Eur & Centr Asia	FSU	30-34 years	Female	Medium	All
1388	32.5	1	999	2	2018	3.26505500419491	2.97359827439826	3.62486716958718	World	World	30-34 years	Female	Medium	All
1389	32.5	1	999	2	2018	4.73570160666065	3.91682087098107	6.01588806670109	Mid. East/North Africa	MENA	30-34 years	Female	Medium	All
1390	32.5	1	999	2	2018	5.23037899131952	4.90304313201286	5.60038180757085	High-Income Countries	HIC	30-34 years	Female	Medium	All
1391	32.5	1	999	2	2018	9.25797442687758	8.08059470804585	10.7047574135977	Latin Amer/Caribbean	LAC	30-34 years	Female	Medium	All
1392	32.5	1	999	2	2018	9.73120663042173	7.30428100277351	13.02018461486	Sub-Saharan Africa	SSA	30-34 years	Female	Medium	All
1393	32.5	1	999	3	1990	1.26405154043236	1.13481994320452	1.40412853766734	Southeast and East Asia	Asia	30-34 years	Female	High	All
1394	32.5	1	999	3	1990	1.97677124061448	1.59584189752187	2.53539422084465	Centr/East Eur & Centr Asia	FSU	30-34 years	Female	High	All
1395	32.5	1	999	3	1990	2.09276506010402	1.3354272268632	3.51731332276189	South Asia	SAARC	30-34 years	Female	High	All
1396	32.5	1	999	3	1990	3.4239202046069	3.22513525462918	3.65473870747225	World	World	30-34 years	Female	High	All
1397	32.5	1	999	3	1990	3.57744725725633	3.01953350413941	4.34148442628754	Mid. East/North Africa	MENA	30-34 years	Female	High	All
1398	32.5	1	999	3	1990	5.11145014774375	4.79951210722802	5.45113873238169	High-Income Countries	HIC	30-34 years	Female	High	All
1399	32.5	1	999	3	1990	7.66701536701581	5.7319136277506	10.1712678933604	Sub-Saharan Africa	SSA	30-34 years	Female	High	All
1400	32.5	1	999	3	1990	9.66378808666391	8.09028743871682	11.4666755966335	Latin Amer/Caribbean	LAC	30-34 years	Female	High	All
1401	32.5	1	999	3	2005	1.18408221645698	1.056676234937	1.33490210021259	Southeast and East Asia	Asia	30-34 years	Female	High	All
1402	32.5	1	999	3	2005	1.20430329402048	0.779077248960782	1.96153103300749	South Asia	SAARC	30-34 years	Female	High	All
1403	32.5	1	999	3	2005	2.5195132627846	2.09663649236437	3.05630025106907	Centr/East Eur & Centr Asia	FSU	30-34 years	Female	High	All
1404	32.5	1	999	3	2005	3.30136963842889	3.08773480275619	3.55988023476394	World	World	30-34 years	Female	High	All
1405	32.5	1	999	3	2005	3.78055140550075	3.13898913031388	4.72968218568613	Mid. East/North Africa	MENA	30-34 years	Female	High	All
1406	32.5	1	999	3	2005	6.13495029564686	5.76105909567601	6.54062327249964	High-Income Countries	HIC	30-34 years	Female	High	All
1407	32.5	1	999	3	2005	7.96080582186552	5.73036156823476	11.1308931507257	Sub-Saharan Africa	SSA	30-34 years	Female	High	All
1408	32.5	1	999	3	2005	8.44966545094625	7.18498057278129	10.1898501138248	Latin Amer/Caribbean	LAC	30-34 years	Female	High	All
1409	32.5	1	999	3	2018	1.23881897119546	1.10431225035326	1.40154932757	Southeast and East Asia	Asia	30-34 years	Female	High	All
1410	32.5	1	999	3	2018	2.63587399510815	2.14172348881077	3.29751932876018	Centr/East Eur & Centr Asia	FSU	30-34 years	Female	High	All
1411	32.5	1	999	3	2018	2.79756614061967	1.77802334945372	4.74351499305266	South Asia	SAARC	30-34 years	Female	High	All
1412	32.5	1	999	3	2018	3.73577040382525	3.47298203423332	4.05046254543923	World	World	30-34 years	Female	High	All
1413	32.5	1	999	3	2018	3.88032299580184	3.23429870769267	4.89633975445052	Mid. East/North Africa	MENA	30-34 years	Female	High	All
1414	32.5	1	999	3	2018	4.82952212141694	4.53231337300798	5.15333775765613	High-Income Countries	HIC	30-34 years	Female	High	All
1415	32.5	1	999	3	2018	9.5485495870225	8.07656683026859	11.244167846975	Latin Amer/Caribbean	LAC	30-34 years	Female	High	All
1416	32.5	1	999	3	2018	10.8146263849213	7.94988519166367	14.6453007399714	Sub-Saharan Africa	SSA	30-34 years	Female	High	All
1417	32.5	1	999	999	1990	0.578377067873476	0.385577669574351	0.906724897504625	South Asia	SAARC	30-34 years	Female	All	All
1418	32.5	1	999	999	1990	0.8884658925845	0.797557268002774	0.989852829351266	Southeast and East Asia	Asia	30-34 years	Female	All	All
1419	32.5	1	999	999	1990	2.09664173768246	1.74360279161861	2.54102261293197	Centr/East Eur & Centr Asia	FSU	30-34 years	Female	All	All
1420	32.5	1	999	999	1990	2.65187140346697	2.50170771371415	2.82335355046968	World	World	30-34 years	Female	All	All
1421	32.5	1	999	999	1990	3.86176003539506	3.07619459285381	4.91322705582383	Sub-Saharan Africa	SSA	30-34 years	Female	All	All
1422	32.5	1	999	999	1990	4.19021119083686	3.54038180071985	5.00347669562331	Mid. East/North Africa	MENA	30-34 years	Female	All	All
1423	32.5	1	999	999	1990	5.00970070469742	4.7472194873327	5.2908334520673	High-Income Countries	HIC	30-34 years	Female	All	All
1424	32.5	1	999	999	1990	9.2388619862719	8.22135967235944	10.3998644616183	Latin Amer/Caribbean	LAC	30-34 years	Female	All	All
1425	32.5	1	999	999	2005	0.833956987378552	0.567537188187629	1.2824992699539	South Asia	SAARC	30-34 years	Female	All	All
1426	32.5	1	999	999	2005	0.975743908436415	0.866022472946899	1.13059432326659	Southeast and East Asia	Asia	30-34 years	Female	All	All
1427	32.5	1	999	999	2005	2.58942987102171	2.1793210787561	3.07294689417385	Centr/East Eur & Centr Asia	FSU	30-34 years	Female	All	All
1428	32.5	1	999	999	2005	2.85570584103385	2.65119754619725	3.0935534316436	World	World	30-34 years	Female	All	All
1429	32.5	1	999	999	2005	4.59380692193794	3.86361451295065	5.56355166614952	Mid. East/North Africa	MENA	30-34 years	Female	All	All
1430	32.5	1	999	999	2005	5.33737890118464	4.04146740071	7.21405949669435	Sub-Saharan Africa	SSA	30-34 years	Female	All	All
1431	32.5	1	999	999	2005	5.97030972568843	5.64863918072653	6.32900302234673	High-Income Countries	HIC	30-34 years	Female	All	All
1432	32.5	1	999	999	2005	8.1109848829548	7.23983491038314	9.2221839000027	Latin Amer/Caribbean	LAC	30-34 years	Female	All	All
1433	32.5	1	999	999	2018	0.791267119894375	0.525237002742693	1.23960010729604	South Asia	SAARC	30-34 years	Female	All	All
1434	32.5	1	999	999	2018	1.103203200463	0.968632633179081	1.31770877255164	Southeast and East Asia	Asia	30-34 years	Female	All	All
1435	32.5	1	999	999	2018	2.75691504291192	2.28943813386002	3.31656496662954	Centr/East Eur & Centr Asia	FSU	30-34 years	Female	All	All
1436	32.5	1	999	999	2018	3.21127157859382	2.94944712658505	3.54436828206154	World	World	30-34 years	Female	All	All
1437	32.5	1	999	999	2018	4.85771997232984	4.04152201335516	5.96990342204552	Mid. East/North Africa	MENA	30-34 years	Female	All	All
1438	32.5	1	999	999	2018	5.00154486821718	4.73484185567274	5.28483424446323	High-Income Countries	HIC	30-34 years	Female	All	All
1439	32.5	1	999	999	2018	7.14613014710407	5.54880456295726	9.36251688265452	Sub-Saharan Africa	SSA	30-34 years	Female	All	All
1440	32.5	1	999	999	2018	8.78545694536585	7.85031563965645	9.95490318795181	Latin Amer/Caribbean	LAC	30-34 years	Female	All	All
1441	32.5	999	0	1	1990	0.215714184591697	0.143533080928395	0.333816841728614	South Asia	SAARC	30-34 years	All	Low	Rural
1442	32.5	999	0	1	1990	0.532982256697935	0.454509834522911	0.631140214098964	Southeast and East Asia	Asia	30-34 years	All	Low	Rural
1443	32.5	999	0	1	1990	1.3222107898531	1.18998788787243	1.4824636090104	World	World	30-34 years	All	Low	Rural
1444	32.5	999	0	1	1990	2.25414516177219	1.68366830623407	3.07739583671028	Sub-Saharan Africa	SSA	30-34 years	All	Low	Rural
1445	32.5	999	0	1	1990	2.52631572961856	1.85714359532338	3.49102658705177	Centr/East Eur & Centr Asia	FSU	30-34 years	All	Low	Rural
1446	32.5	999	0	1	1990	4.79015486156694	3.80995860696578	6.14869385254141	Mid. East/North Africa	MENA	30-34 years	All	Low	Rural
1447	32.5	999	0	1	1990	5.05959617837875	4.69681144676774	5.43708512309972	High-Income Countries	HIC	30-34 years	All	Low	Rural
1448	32.5	999	0	1	1990	7.97576502845492	6.84234875953153	9.3604544207469	Latin Amer/Caribbean	LAC	30-34 years	All	Low	Rural
1449	32.5	999	0	1	2005	0.245571606949933	0.16304936838073	0.377993514328449	South Asia	SAARC	30-34 years	All	Low	Rural
1450	32.5	999	0	1	2005	0.915188252347871	0.737201787589125	1.2360962598945	Southeast and East Asia	Asia	30-34 years	All	Low	Rural
1451	32.5	999	0	1	2005	1.69699645298126	1.44679141467481	2.07498805094036	World	World	30-34 years	All	Low	Rural
1452	32.5	999	0	1	2005	3.22544871678489	2.29278698326312	4.7323833427173	Sub-Saharan Africa	SSA	30-34 years	All	Low	Rural
1453	32.5	999	0	1	2005	3.27637718639489	2.47167514480475	4.32745391979004	Centr/East Eur & Centr Asia	FSU	30-34 years	All	Low	Rural
1454	32.5	999	0	1	2005	5.5011978209075	5.09573210859988	5.93800124752302	High-Income Countries	HIC	30-34 years	All	Low	Rural
1455	32.5	999	0	1	2005	5.95185818081714	4.55443968211839	8.10699080927234	Mid. East/North Africa	MENA	30-34 years	All	Low	Rural
1456	32.5	999	0	1	2005	7.30041888104859	6.20218002485399	8.64499117080093	Latin Amer/Caribbean	LAC	30-34 years	All	Low	Rural
1457	32.5	999	0	1	2018	0.283329103670831	0.186322755124935	0.442136153590597	South Asia	SAARC	30-34 years	All	Low	Rural
1458	32.5	999	0	1	2018	1.15759139056388	0.93133578082998	1.52821092074008	Southeast and East Asia	Asia	30-34 years	All	Low	Rural
1459	32.5	999	0	1	2018	2.26420115225702	1.94252070482222	2.70211292263895	World	World	30-34 years	All	Low	Rural
1460	32.5	999	0	1	2018	3.19384628237723	2.36967544971763	4.39349535291472	Centr/East Eur & Centr Asia	FSU	30-34 years	All	Low	Rural
1461	32.5	999	0	1	2018	5.08090020640581	3.78587579809211	6.95363951799	Sub-Saharan Africa	SSA	30-34 years	All	Low	Rural
1462	32.5	999	0	1	2018	5.55250413854149	5.14262649624528	5.98517234452931	High-Income Countries	HIC	30-34 years	All	Low	Rural
1463	32.5	999	0	1	2018	5.99568740097714	4.5472162178598	8.22073763269024	Mid. East/North Africa	MENA	30-34 years	All	Low	Rural
1464	32.5	999	0	1	2018	8.08827145341395	6.89646225801089	9.59743228137488	Latin Amer/Caribbean	LAC	30-34 years	All	Low	Rural
1465	32.5	999	0	2	1990	0.262981200013631	0.178390130065313	0.385485083818555	South Asia	SAARC	30-34 years	All	Medium	Rural
1466	32.5	999	0	2	1990	0.724752227043641	0.639565088281585	0.826293051947601	Southeast and East Asia	Asia	30-34 years	All	Medium	Rural
1467	32.5	999	0	2	1990	1.77449903678508	1.64762042449383	1.91452777810647	World	World	30-34 years	All	Medium	Rural
1468	32.5	999	0	2	1990	2.74687787923338	2.17786427572048	3.60675689857456	Centr/East Eur & Centr Asia	FSU	30-34 years	All	Medium	Rural
1469	32.5	999	0	2	1990	4.38693767732278	3.34750630119941	5.70568535283044	Sub-Saharan Africa	SSA	30-34 years	All	Medium	Rural
1470	32.5	999	0	2	1990	4.49115725040258	3.69119596528181	5.52187104255052	Mid. East/North Africa	MENA	30-34 years	All	Medium	Rural
1471	32.5	999	0	2	1990	5.3731385469602	5.0608239415931	5.70453891354871	High-Income Countries	HIC	30-34 years	All	Medium	Rural
1472	32.5	999	0	2	1990	9.60315764562593	8.22076864851694	11.1819264627167	Latin Amer/Caribbean	LAC	30-34 years	All	Medium	Rural
1473	32.5	999	0	2	2005	0.437447854874423	0.296770005975733	0.653268806222589	South Asia	SAARC	30-34 years	All	Medium	Rural
1474	32.5	999	0	2	2005	0.792982764389181	0.685561016100907	0.941674111960653	Southeast and East Asia	Asia	30-34 years	All	Medium	Rural
1475	32.5	999	0	2	2005	1.93832546701897	1.73612453286368	2.20521465794844	World	World	30-34 years	All	Medium	Rural
1476	32.5	999	0	2	2005	3.01427243561994	2.46757581265862	3.77196212125206	Centr/East Eur & Centr Asia	FSU	30-34 years	All	Medium	Rural
1477	32.5	999	0	2	2005	5.00323223487323	4.04151951701589	6.26278416711508	Mid. East/North Africa	MENA	30-34 years	All	Medium	Rural
1478	32.5	999	0	2	2005	5.84426660979859	4.20971553398508	8.27590177424234	Sub-Saharan Africa	SSA	30-34 years	All	Medium	Rural
1479	32.5	999	0	2	2005	5.96575088310524	5.60970595604653	6.3419639492446	High-Income Countries	HIC	30-34 years	All	Medium	Rural
1480	32.5	999	0	2	2005	8.01845602576415	6.87322042715738	9.42875656561814	Latin Amer/Caribbean	LAC	30-34 years	All	Medium	Rural
1481	32.5	999	0	2	2018	0.329957645034476	0.224351199999897	0.481726048711448	South Asia	SAARC	30-34 years	All	Medium	Rural
1482	32.5	999	0	2	2018	1.06269533845158	0.923027937844335	1.26251817237406	Southeast and East Asia	Asia	30-34 years	All	Medium	Rural
1483	32.5	999	0	2	2018	2.40942754708211	2.13285867966479	2.76905615062541	World	World	30-34 years	All	Medium	Rural
1484	32.5	999	0	2	2018	3.37774028594964	2.68264566993709	4.36846146186278	Centr/East Eur & Centr Asia	FSU	30-34 years	All	Medium	Rural
1485	32.5	999	0	2	2018	5.06133489486246	4.09731768838105	6.2866839396854	Mid. East/North Africa	MENA	30-34 years	All	Medium	Rural
1486	32.5	999	0	2	2018	5.5631498031577	5.22440788467915	5.91814679002875	High-Income Countries	HIC	30-34 years	All	Medium	Rural
1487	32.5	999	0	2	2018	8.23268222130512	6.11267902557315	11.1146702692573	Sub-Saharan Africa	SSA	30-34 years	All	Medium	Rural
1488	32.5	999	0	2	2018	9.58277957718069	8.15051364306702	11.2617728307689	Latin Amer/Caribbean	LAC	30-34 years	All	Medium	Rural
1489	32.5	999	0	3	1990	0.889057428619363	0.790211629106573	1.00152683597869	Southeast and East Asia	Asia	30-34 years	All	High	Rural
1490	32.5	999	0	3	1990	1.03059864113798	0.679039044817879	1.68275447429361	South Asia	SAARC	30-34 years	All	High	Rural
1491	32.5	999	0	3	1990	2.44541400576069	1.91705794325154	3.30860481255098	Centr/East Eur & Centr Asia	FSU	30-34 years	All	High	Rural
1492	32.5	999	0	3	1990	2.66450201909558	2.49466826012381	2.87058392350697	World	World	30-34 years	All	High	Rural
1493	32.5	999	0	3	1990	3.68211748596408	3.04639163210592	4.50771794808484	Mid. East/North Africa	MENA	30-34 years	All	High	Rural
1494	32.5	999	0	3	1990	5.73880038656581	5.42073936693214	6.07282492302173	High-Income Countries	HIC	30-34 years	All	High	Rural
1495	32.5	999	0	3	1990	5.9874421759896	4.41915756912544	8.03082291234536	Sub-Saharan Africa	SSA	30-34 years	All	High	Rural
1496	32.5	999	0	3	1990	9.73076336658141	8.00454642388448	11.6625046574646	Latin Amer/Caribbean	LAC	30-34 years	All	High	Rural
1497	32.5	999	0	3	2005	0.60308278794154	0.410373808931714	0.956019173706399	South Asia	SAARC	30-34 years	All	High	Rural
1498	32.5	999	0	3	2005	0.924951998274952	0.808363679386137	1.08062028744367	Southeast and East Asia	Asia	30-34 years	All	High	Rural
1499	32.5	999	0	3	2005	2.25343695907714	2.09024536088762	2.45762775353004	World	World	30-34 years	All	High	Rural
1500	32.5	999	0	3	2005	2.75594715781365	2.23446615996254	3.40599264499916	Centr/East Eur & Centr Asia	FSU	30-34 years	All	High	Rural
1501	32.5	999	0	3	2005	3.97110758830357	3.24766293632259	4.93008064955371	Mid. East/North Africa	MENA	30-34 years	All	High	Rural
1502	32.5	999	0	3	2005	6.37279464132258	4.51304811134032	9.17562242732452	Sub-Saharan Africa	SSA	30-34 years	All	High	Rural
1503	32.5	999	0	3	2005	6.69584681214117	6.31749470378492	7.09951471076274	High-Income Countries	HIC	30-34 years	All	High	Rural
1504	32.5	999	0	3	2005	8.33408692426657	6.93490127523242	10.0840181464572	Latin Amer/Caribbean	LAC	30-34 years	All	High	Rural
1505	32.5	999	0	3	2018	1.09406845761869	0.959701716997105	1.28177108929935	Southeast and East Asia	Asia	30-34 years	All	High	Rural
1506	32.5	999	0	3	2018	1.3599305034175	0.905293968232468	2.21671890773748	South Asia	SAARC	30-34 years	All	High	Rural
1507	32.5	999	0	3	2018	2.98548532136658	2.36049129792519	3.93557483724986	Centr/East Eur & Centr Asia	FSU	30-34 years	All	High	Rural
1508	32.5	999	0	3	2018	3.10741029337844	2.84016164620987	3.44175510521239	World	World	30-34 years	All	High	Rural
1509	32.5	999	0	3	2018	3.99732819490835	3.27565611822451	4.94335260839331	Mid. East/North Africa	MENA	30-34 years	All	High	Rural
1510	32.5	999	0	3	2018	5.39918179935762	5.0997872359754	5.7145192748481	High-Income Countries	HIC	30-34 years	All	High	Rural
1511	32.5	999	0	3	2018	8.98112974107431	6.5062764140981	12.4200573913821	Sub-Saharan Africa	SSA	30-34 years	All	High	Rural
1512	32.5	999	0	3	2018	9.71896395565343	8.02206312717298	11.840561187703	Latin Amer/Caribbean	LAC	30-34 years	All	High	Rural
1513	32.5	999	0	999	1990	0.28731479059453	0.208733709050776	0.415313613328254	South Asia	SAARC	30-34 years	All	All	Rural
1514	32.5	999	0	999	1990	0.681788528872351	0.606008895413532	0.772561297757613	Southeast and East Asia	Asia	30-34 years	All	All	Rural
1515	32.5	999	0	999	1990	1.7433007116765	1.63301099461596	1.87111670095689	World	World	30-34 years	All	All	Rural
1516	32.5	999	0	999	1990	2.5779020255277	2.09811070824998	3.21682874177672	Centr/East Eur & Centr Asia	FSU	30-34 years	All	All	Rural
1517	32.5	999	0	999	1990	3.04502383000037	2.39853509015857	3.90986012877758	Sub-Saharan Africa	SSA	30-34 years	All	All	Rural
1518	32.5	999	0	999	1990	4.51660190817185	3.70606396004036	5.55148282016137	Mid. East/North Africa	MENA	30-34 years	All	All	Rural
1519	32.5	999	0	999	1990	5.53085155308024	5.27098487397343	5.80096685192028	High-Income Countries	HIC	30-34 years	All	All	Rural
1520	32.5	999	0	999	1990	8.91154450503657	7.81959807912649	10.1627616347235	Latin Amer/Caribbean	LAC	30-34 years	All	All	Rural
1521	32.5	999	0	999	2005	0.408300213702823	0.299355938707018	0.584429399622907	South Asia	SAARC	30-34 years	All	All	Rural
1522	32.5	999	0	999	2005	0.861387587543569	0.75064555263356	1.02616631923785	Southeast and East Asia	Asia	30-34 years	All	All	Rural
1523	32.5	999	0	999	2005	1.96173724267098	1.79155491517608	2.18488316609583	World	World	30-34 years	All	All	Rural
1524	32.5	999	0	999	2005	2.84270800742035	2.35670088901114	3.42960129581425	Centr/East Eur & Centr Asia	FSU	30-34 years	All	All	Rural
1525	32.5	999	0	999	2005	4.42373845705552	3.34104317300365	6.01655706457992	Sub-Saharan Africa	SSA	30-34 years	All	All	Rural
1526	32.5	999	0	999	2005	5.07366751389964	4.09514757323524	6.40113570290177	Mid. East/North Africa	MENA	30-34 years	All	All	Rural
1527	32.5	999	0	999	2005	6.41472778602468	6.09179328929089	6.75088672977512	High-Income Countries	HIC	30-34 years	All	All	Rural
1528	32.5	999	0	999	2005	7.94756890599153	6.97568079504383	9.0998746156025	Latin Amer/Caribbean	LAC	30-34 years	All	All	Rural
1529	32.5	999	0	999	2018	0.373083406328111	0.271809630146004	0.535820480134355	South Asia	SAARC	30-34 years	All	All	Rural
1530	32.5	999	0	999	2018	1.10780552144237	0.953608970135891	1.35143043780513	Southeast and East Asia	Asia	30-34 years	All	All	Rural
1531	32.5	999	0	999	2018	2.44634358748629	2.19931197940654	2.76217812303537	World	World	30-34 years	All	All	Rural
1532	32.5	999	0	999	2018	3.16248207650199	2.59070257967552	3.90738077876506	Centr/East Eur & Centr Asia	FSU	30-34 years	All	All	Rural
1533	32.5	999	0	999	2018	5.41231792636544	4.31289441256464	7.06253278662077	Mid. East/North Africa	MENA	30-34 years	All	All	Rural
1534	32.5	999	0	999	2018	5.47991082678762	5.20946452095657	5.75546986518806	High-Income Countries	HIC	30-34 years	All	All	Rural
1535	32.5	999	0	999	2018	6.13912402849194	4.72772747072125	7.90955053677903	Sub-Saharan Africa	SSA	30-34 years	All	All	Rural
1536	32.5	999	0	999	2018	8.94413986632952	7.83268263792686	10.2534288396491	Latin Amer/Caribbean	LAC	30-34 years	All	All	Rural
1537	32.5	999	1	1	1990	0.800461493312153	0.702104368324298	0.920329793195565	Southeast and East Asia	Asia	30-34 years	All	Low	Urban
1538	32.5	999	1	1	1990	1.17897217565164	0.656705269979851	2.16910597322148	South Asia	SAARC	30-34 years	All	Low	Urban
1539	32.5	999	1	1	1990	1.97253348339501	1.45698457207068	2.64828753541963	Centr/East Eur & Centr Asia	FSU	30-34 years	All	Low	Urban
1540	32.5	999	1	1	1990	3.50049340684306	3.17062700544966	3.89280761537811	World	World	30-34 years	All	Low	Urban
1541	32.5	999	1	1	1990	3.93456751569739	3.24115791775773	4.87007201204504	Mid. East/North Africa	MENA	30-34 years	All	Low	Urban
1542	32.5	999	1	1	1990	4.36691553129101	3.11679388560498	6.04357120205117	Sub-Saharan Africa	SSA	30-34 years	All	Low	Urban
1543	32.5	999	1	1	1990	5.06447607011298	4.67676270229931	5.49147831303222	High-Income Countries	HIC	30-34 years	All	Low	Urban
1544	32.5	999	1	1	1990	9.34636524688048	8.05849529224391	10.9675564729876	Latin Amer/Caribbean	LAC	30-34 years	All	Low	Urban
1545	32.5	999	1	1	2005	0.890219835727996	0.737086302470407	1.13386422785759	Southeast and East Asia	Asia	30-34 years	All	Low	Urban
1546	32.5	999	1	1	2005	1.26286361867805	0.706036501331411	2.31341752545929	South Asia	SAARC	30-34 years	All	Low	Urban
1547	32.5	999	1	1	2005	2.97283816690952	2.21083409734801	3.94532856583197	Centr/East Eur & Centr Asia	FSU	30-34 years	All	Low	Urban
1548	32.5	999	1	1	2005	3.38367007101719	2.95437823041208	3.94119963010461	World	World	30-34 years	All	Low	Urban
1549	32.5	999	1	1	2005	4.91693281833956	3.99127050053979	6.20889665778726	Mid. East/North Africa	MENA	30-34 years	All	Low	Urban
1550	32.5	999	1	1	2005	5.2254892174531	3.48059122303465	8.23076153842407	Sub-Saharan Africa	SSA	30-34 years	All	Low	Urban
1551	32.5	999	1	1	2005	5.74390011122645	5.31412377850802	6.2199885554869	High-Income Countries	HIC	30-34 years	All	Low	Urban
1552	32.5	999	1	1	2005	8.0096491335306	6.91060702861774	9.39325733846085	Latin Amer/Caribbean	LAC	30-34 years	All	Low	Urban
1553	32.5	999	1	1	2018	0.981084480177415	0.806620290297061	1.26356360967951	Southeast and East Asia	Asia	30-34 years	All	Low	Urban
1554	32.5	999	1	1	2018	1.33569391431859	0.747811253580294	2.4346158108036	South Asia	SAARC	30-34 years	All	Low	Urban
1555	32.5	999	1	1	2018	2.83262308365061	2.11488656453632	3.77637439057208	Centr/East Eur & Centr Asia	FSU	30-34 years	All	Low	Urban
1556	32.5	999	1	1	2018	3.71812007596246	3.27174285711428	4.29980902610411	World	World	30-34 years	All	Low	Urban
1557	32.5	999	1	1	2018	4.79498641715452	3.90646767430975	6.05039293303206	Mid. East/North Africa	MENA	30-34 years	All	Low	Urban
1558	32.5	999	1	1	2018	5.61315048841528	5.18187763732069	6.07219953412169	High-Income Countries	HIC	30-34 years	All	Low	Urban
1559	32.5	999	1	1	2018	7.15743774999823	5.00821258710294	10.6009924471256	Sub-Saharan Africa	SSA	30-34 years	All	Low	Urban
1560	32.5	999	1	1	2018	8.40136644143456	7.28503875443738	9.80718986466919	Latin Amer/Caribbean	LAC	30-34 years	All	Low	Urban
1561	32.5	999	1	2	1990	1.32524653912351	0.771781998579794	2.26123167413056	South Asia	SAARC	30-34 years	All	Medium	Urban
1562	32.5	999	1	2	1990	1.45687939487575	1.31418161707923	1.61309418208074	Southeast and East Asia	Asia	30-34 years	All	Medium	Urban
1563	32.5	999	1	2	1990	2.21888236501773	1.78190118709951	2.73303942404669	Centr/East Eur & Centr Asia	FSU	30-34 years	All	Medium	Urban
1564	32.5	999	1	2	1990	4.10079660430593	3.39915858050231	5.07596491980254	Mid. East/North Africa	MENA	30-34 years	All	Medium	Urban
1565	32.5	999	1	2	1990	4.20572453429653	3.94316277353608	4.49336863676379	World	World	30-34 years	All	Medium	Urban
1566	32.5	999	1	2	1990	5.44313311407798	5.08835270673871	5.84526184613093	High-Income Countries	HIC	30-34 years	All	Medium	Urban
1567	32.5	999	1	2	1990	9.36949056425641	7.27852600503605	12.1397687478815	Sub-Saharan Africa	SSA	30-34 years	All	Medium	Urban
1568	32.5	999	1	2	1990	10.32834013097	9.05036171495794	11.8038311073077	Latin Amer/Caribbean	LAC	30-34 years	All	Medium	Urban
1569	32.5	999	1	2	2005	0.962740984974298	0.852453037140992	1.09537828174132	Southeast and East Asia	Asia	30-34 years	All	Medium	Urban
1570	32.5	999	1	2	2005	2.08610035726877	1.22154816459209	3.58601892347473	South Asia	SAARC	30-34 years	All	Medium	Urban
1571	32.5	999	1	2	2005	2.83320223206373	2.30355050202784	3.47473759176979	Centr/East Eur & Centr Asia	FSU	30-34 years	All	Medium	Urban
1572	32.5	999	1	2	2005	3.84452008067903	3.53653270693227	4.2186726928229	World	World	30-34 years	All	Medium	Urban
1573	32.5	999	1	2	2005	4.55228609920689	3.72624764516347	5.84427083417464	Mid. East/North Africa	MENA	30-34 years	All	Medium	Urban
1574	32.5	999	1	2	2005	6.29158932552	5.88264262734484	6.74669415907677	High-Income Countries	HIC	30-34 years	All	Medium	Urban
1575	32.5	999	1	2	2005	8.55891262130815	7.45847711817891	9.95330589102778	Latin Amer/Caribbean	LAC	30-34 years	All	Medium	Urban
1576	32.5	999	1	2	2005	9.63984277631972	7.01970044627488	13.6193623258767	Sub-Saharan Africa	SSA	30-34 years	All	Medium	Urban
1577	32.5	999	1	2	2018	1.1135428173862	0.99063427728123	1.26827933872083	Southeast and East Asia	Asia	30-34 years	All	Medium	Urban
1578	32.5	999	1	2	2018	1.46422962439044	0.852707297570625	2.51023499013067	South Asia	SAARC	30-34 years	All	Medium	Urban
1579	32.5	999	1	2	2018	2.95889019731056	2.37262670353479	3.67482435417481	Centr/East Eur & Centr Asia	FSU	30-34 years	All	Medium	Urban
1580	32.5	999	1	2	2018	4.13057318460399	3.80100693583826	4.5229717671769	World	World	30-34 years	All	Medium	Urban
1581	32.5	999	1	2	2018	4.6953814227654	3.82783508790525	6.01389931720992	Mid. East/North Africa	MENA	30-34 years	All	Medium	Urban
1582	32.5	999	1	2	2018	5.72847723656113	5.35837700822754	6.13515968716254	High-Income Countries	HIC	30-34 years	All	Medium	Urban
1583	32.5	999	1	2	2018	9.6646633504623	8.51138111350557	11.0562307417642	Latin Amer/Caribbean	LAC	30-34 years	All	Medium	Urban
1584	32.5	999	1	2	2018	12.4398149989117	9.2791694598419	16.5850017670282	Sub-Saharan Africa	SSA	30-34 years	All	Medium	Urban
1585	32.5	999	1	3	1990	1.88534737487344	1.55338197371386	2.30150226777104	Centr/East Eur & Centr Asia	FSU	30-34 years	All	High	Urban
1586	32.5	999	1	3	1990	1.95548249780562	1.76951488561635	2.15700763198895	Southeast and East Asia	Asia	30-34 years	All	High	Urban
1587	32.5	999	1	3	1990	3.53371706275661	2.97846437444913	4.30432556512073	Mid. East/North Africa	MENA	30-34 years	All	High	Urban
1588	32.5	999	1	3	1990	4.34097488636645	4.10050038520875	4.61345402509573	World	World	30-34 years	All	High	Urban
1589	32.5	999	1	3	1990	5.59100039595121	5.23776253077052	5.9673397917998	High-Income Countries	HIC	30-34 years	All	High	Urban
1590	32.5	999	1	3	1990	5.3538785669273	3.2543642088765	9.30819551817669	South Asia	SAARC	30-34 years	All	High	Urban
1591	32.5	999	1	3	1990	10.1779929795467	8.65171481545367	11.986925855846	Latin Amer/Caribbean	LAC	30-34 years	All	High	Urban
1592	32.5	999	1	3	1990	11.7114884800342	8.77975061078815	15.432674220198	Sub-Saharan Africa	SSA	30-34 years	All	High	Urban
1593	32.5	999	1	3	2005	1.50779326069393	1.36516864270333	1.67046832039465	Southeast and East Asia	Asia	30-34 years	All	High	Urban
1594	32.5	999	1	3	2005	2.62126474315155	2.17950514590617	3.16626455417431	Centr/East Eur & Centr Asia	FSU	30-34 years	All	High	Urban
1595	32.5	999	1	3	2005	2.7586838322443	1.67420918375707	4.63938707339169	South Asia	SAARC	30-34 years	All	High	Urban
1596	32.5	999	1	3	2005	3.86038296493377	3.19262613584393	4.96085818818242	Mid. East/North Africa	MENA	30-34 years	All	High	Urban
1597	32.5	999	1	3	2005	4.39417710119452	4.12573499383956	4.7197912965969	World	World	30-34 years	All	High	Urban
1598	32.5	999	1	3	2005	6.75623061945395	6.34100471336641	7.21448910869617	High-Income Countries	HIC	30-34 years	All	High	Urban
1599	32.5	999	1	3	2005	8.92438593411464	7.62006983696359	10.5382135093142	Latin Amer/Caribbean	LAC	30-34 years	All	High	Urban
1600	32.5	999	1	3	2005	10.8091612755336	7.82119905634617	14.9853195132803	Sub-Saharan Africa	SSA	30-34 years	All	High	Urban
1601	32.5	999	1	3	2018	1.37198682502992	1.24055721743191	1.52779574339844	Southeast and East Asia	Asia	30-34 years	All	High	Urban
1602	32.5	999	1	3	2018	2.67104512852918	2.20376446106442	3.26189600643284	Centr/East Eur & Centr Asia	FSU	30-34 years	All	High	Urban
1603	32.5	999	1	3	2018	3.91672060153257	3.26695866914317	4.9690455366356	Mid. East/North Africa	MENA	30-34 years	All	High	Urban
1604	32.5	999	1	3	2018	4.33253786330028	4.04356162453258	4.66538567953718	World	World	30-34 years	All	High	Urban
1605	32.5	999	1	3	2018	5.31160507837524	4.97701039266633	5.66749827745452	High-Income Countries	HIC	30-34 years	All	High	Urban
1606	32.5	999	1	3	2018	5.73634686503423	3.45927957170489	9.98405884863504	South Asia	SAARC	30-34 years	All	High	Urban
1607	32.5	999	1	3	2018	9.99333580823363	8.54611821398198	11.6291202899992	Latin Amer/Caribbean	LAC	30-34 years	All	High	Urban
1608	32.5	999	1	3	2018	13.6584618082901	9.88670496701298	18.5605399204919	Sub-Saharan Africa	SSA	30-34 years	All	High	Urban
1609	32.5	999	1	999	1990	1.37739853130372	1.25588794521589	1.50957345615815	Southeast and East Asia	Asia	30-34 years	All	All	Urban
1610	32.5	999	1	999	1990	1.50407163668747	0.915154896470113	2.51344274953175	South Asia	SAARC	30-34 years	All	All	Urban
1611	32.5	999	1	999	1990	2.00628353913079	1.6785426600987	2.3943100157458	Centr/East Eur & Centr Asia	FSU	30-34 years	All	All	Urban
1612	32.5	999	1	999	1990	3.90886065158071	3.33605969670119	4.63981043698089	Mid. East/North Africa	MENA	30-34 years	All	All	Urban
1613	32.5	999	1	999	1990	4.02398032888025	3.80821485801221	4.27113864832431	World	World	30-34 years	All	All	Urban
1614	32.5	999	1	999	1990	5.48208487770569	5.17223811801569	5.82104530495347	High-Income Countries	HIC	30-34 years	All	All	Urban
1615	32.5	999	1	999	1990	6.38295561411641	4.95428166708641	8.24240112576153	Sub-Saharan Africa	SSA	30-34 years	All	All	Urban
1616	32.5	999	1	999	1990	9.89197145029903	8.88021616941649	11.0993369123749	Latin Amer/Caribbean	LAC	30-34 years	All	All	Urban
1617	32.5	999	1	999	2005	1.14826809019622	1.03646951357592	1.28820096520079	Southeast and East Asia	Asia	30-34 years	All	All	Urban
1618	32.5	999	1	999	2005	1.95200669588781	1.22540284890269	3.18085656977704	South Asia	SAARC	30-34 years	All	All	Urban
1619	32.5	999	1	999	2005	2.679809451717	2.25702073272465	3.18040949474424	Centr/East Eur & Centr Asia	FSU	30-34 years	All	All	Urban
1620	32.5	999	1	999	2005	3.97107385090112	3.71964886521911	4.27497801491335	World	World	30-34 years	All	All	Urban
1621	32.5	999	1	999	2005	4.47190541052903	3.78570007256321	5.38421071989706	Mid. East/North Africa	MENA	30-34 years	All	All	Urban
1622	32.5	999	1	999	2005	6.58421516670637	6.21427574773573	6.99058283446427	High-Income Countries	HIC	30-34 years	All	All	Urban
1623	32.5	999	1	999	2005	7.49619358357274	5.52746240951472	10.3338471534956	Sub-Saharan Africa	SSA	30-34 years	All	All	Urban
1624	32.5	999	1	999	2005	8.58287253395032	7.70041622671742	9.65648175893456	Latin Amer/Caribbean	LAC	30-34 years	All	All	Urban
1625	32.5	999	1	999	2018	1.12446556741996	1.00085822225408	1.31107150606083	Southeast and East Asia	Asia	30-34 years	All	All	Urban
1626	32.5	999	1	999	2018	1.67546727506586	1.02724277339631	2.78534718952306	South Asia	SAARC	30-34 years	All	All	Urban
1627	32.5	999	1	999	2018	2.79178867615473	2.33036876565052	3.33360968240986	Centr/East Eur & Centr Asia	FSU	30-34 years	All	All	Urban
1628	32.5	999	1	999	2018	4.02194067648656	3.71788903713417	4.39679040303847	World	World	30-34 years	All	All	Urban
1629	32.5	999	1	999	2018	4.60470071460544	3.86652049066806	5.55074178439266	Mid. East/North Africa	MENA	30-34 years	All	All	Urban
1630	32.5	999	1	999	2018	5.49075354539202	5.18948837330939	5.82283947028012	High-Income Countries	HIC	30-34 years	All	All	Urban
1631	32.5	999	1	999	2018	9.19001018083117	8.24569918098178	10.318673922817	Latin Amer/Caribbean	LAC	30-34 years	All	All	Urban
1632	32.5	999	1	999	2018	9.11770487396597	6.86799343460984	12.3275422513722	Sub-Saharan Africa	SSA	30-34 years	All	All	Urban
1633	32.5	999	999	1	1990	0.460159669324306	0.278784352030231	0.770655520104375	South Asia	SAARC	30-34 years	All	Low	All
1634	32.5	999	999	1	1990	0.609840864320339	0.529325859080823	0.710959742527823	Southeast and East Asia	Asia	30-34 years	All	Low	All
1635	32.5	999	999	1	1990	2.10080851090633	1.91098359473949	2.31025699153889	World	World	30-34 years	All	Low	All
1636	32.5	999	999	1	1990	2.18249738208388	1.64238759084435	2.89237730921143	Centr/East Eur & Centr Asia	FSU	30-34 years	All	Low	All
1637	32.5	999	999	1	1990	2.81897490008132	2.1144672989863	3.77081613184369	Sub-Saharan Africa	SSA	30-34 years	All	Low	All
1638	32.5	999	999	1	1990	4.33621726672504	3.56540376497194	5.32284190366129	Mid. East/North Africa	MENA	30-34 years	All	Low	All
1639	32.5	999	999	1	1990	5.06337759250859	4.71078708147258	5.44935620596738	High-Income Countries	HIC	30-34 years	All	Low	All
1640	32.5	999	999	1	1990	8.94385361608524	7.79307158426931	10.3424192348737	Latin Amer/Caribbean	LAC	30-34 years	All	Low	All
1641	32.5	999	999	1	2005	0.544460997077387	0.328012126665893	0.911126234761415	South Asia	SAARC	30-34 years	All	Low	All
1642	32.5	999	999	1	2005	0.906942905994262	0.748264930551314	1.16326347506411	Southeast and East Asia	Asia	30-34 years	All	Low	All
1643	32.5	999	999	1	2005	2.38192465655777	2.08801900587275	2.77211468302285	World	World	30-34 years	All	Low	All
1644	32.5	999	999	1	2005	3.08923363417616	2.34580204019755	4.03771883562742	Centr/East Eur & Centr Asia	FSU	30-34 years	All	Low	All
1645	32.5	999	999	1	2005	3.90762205701152	2.75903327334571	5.65730332863282	Sub-Saharan Africa	SSA	30-34 years	All	Low	All
1646	32.5	999	999	1	2005	5.34899107389298	4.32993393433431	6.77362436056383	Mid. East/North Africa	MENA	30-34 years	All	Low	All
1647	32.5	999	999	1	2005	5.68690879506698	5.2959814183296	6.11193699567427	High-Income Countries	HIC	30-34 years	All	Low	All
1648	32.5	999	999	1	2005	7.84071256784153	6.78758816350972	9.09889590897689	Latin Amer/Caribbean	LAC	30-34 years	All	Low	All
1649	32.5	999	999	1	2018	0.634471363877391	0.377862542830865	1.06013478152671	South Asia	SAARC	30-34 years	All	Low	All
1650	32.5	999	999	1	2018	1.06504207097428	0.880657395848887	1.35921254922075	Southeast and East Asia	Asia	30-34 years	All	Low	All
1651	32.5	999	999	1	2018	2.96194624073262	2.60348941877694	3.40239455178157	World	World	30-34 years	All	Low	All
1652	32.5	999	999	1	2018	2.96501004807662	2.2452322626085	3.91460357339844	Centr/East Eur & Centr Asia	FSU	30-34 years	All	Low	All
1653	32.5	999	999	1	2018	5.23738859260823	4.22170326971411	6.61661644384665	Mid. East/North Africa	MENA	30-34 years	All	Low	All
1654	32.5	999	999	1	2018	5.60012142724774	5.20738154829952	6.03028661599323	High-Income Countries	HIC	30-34 years	All	Low	All
1655	32.5	999	999	1	2018	5.88555957411528	4.40339769608516	8.02942111019282	Sub-Saharan Africa	SSA	30-34 years	All	Low	All
1656	32.5	999	999	1	2018	8.33712489265762	7.28103989559899	9.66124311772653	Latin Amer/Caribbean	LAC	30-34 years	All	Low	All
1657	32.5	999	999	2	1990	0.53129475177194	0.341703172345344	0.833532386653423	South Asia	SAARC	30-34 years	All	Medium	All
1658	32.5	999	999	2	1990	0.96422110457627	0.867519069308774	1.07509490200208	Southeast and East Asia	Asia	30-34 years	All	Medium	All
1659	32.5	999	999	2	1990	2.42239045752658	1.97539892978981	2.98425829139145	Centr/East Eur & Centr Asia	FSU	30-34 years	All	Medium	All
1660	32.5	999	999	2	1990	2.8350858551062	2.66725045550429	3.01964349662684	World	World	30-34 years	All	Medium	All
1661	32.5	999	999	2	1990	4.27524129977746	3.57603778979085	5.14809355621016	Mid. East/North Africa	MENA	30-34 years	All	Medium	All
1662	32.5	999	999	2	1990	5.42490702906657	5.11938852062581	5.77845027817395	High-Income Countries	HIC	30-34 years	All	Medium	All
1663	32.5	999	999	2	1990	5.87309331572347	4.65623033611637	7.43957796279258	Sub-Saharan Africa	SSA	30-34 years	All	Medium	All
1664	32.5	999	999	2	1990	10.1245528597621	8.92195184191286	11.4839046919988	Latin Amer/Caribbean	LAC	30-34 years	All	Medium	All
1665	32.5	999	999	2	2005	0.868127524428754	0.765813866553319	1.00229237396411	Southeast and East Asia	Asia	30-34 years	All	Medium	All
1666	32.5	999	999	2	2005	0.916637345309226	0.589094151878621	1.45740525354115	South Asia	SAARC	30-34 years	All	Medium	All
1667	32.5	999	999	2	2005	2.85797557480067	2.63430816782154	3.13642912538529	World	World	30-34 years	All	Medium	All
1668	32.5	999	999	2	2005	2.90496074844509	2.40997881530546	3.49985257599677	Centr/East Eur & Centr Asia	FSU	30-34 years	All	Medium	All
1669	32.5	999	999	2	2005	4.72684167737992	3.9309464292284	5.82736057794339	Mid. East/North Africa	MENA	30-34 years	All	Medium	All
1670	32.5	999	999	2	2005	6.21325968451387	5.85560145542246	6.60770536432145	High-Income Countries	HIC	30-34 years	All	Medium	All
1671	32.5	999	999	2	2005	7.16420246913855	5.40302131861234	9.7936143212706	Sub-Saharan Africa	SSA	30-34 years	All	Medium	All
1672	32.5	999	999	2	2005	8.44722734039621	7.41933418191423	9.712819988405	Latin Amer/Caribbean	LAC	30-34 years	All	Medium	All
1673	32.5	999	999	2	2018	0.705853675070754	0.449827199049944	1.12092694335666	South Asia	SAARC	30-34 years	All	Medium	All
1674	32.5	999	999	2	2018	1.09260267408204	0.970395227810927	1.25319837984525	Southeast and East Asia	Asia	30-34 years	All	Medium	All
1675	32.5	999	999	2	2018	3.12153659066633	2.56262562815628	3.85133774643466	Centr/East Eur & Centr Asia	FSU	30-34 years	All	Medium	All
1676	32.5	999	999	2	2018	3.34425657689375	3.07439276320958	3.66617437510699	World	World	30-34 years	All	Medium	All
1677	32.5	999	999	2	2018	4.82254115716806	3.9859905919987	5.92897656280915	Mid. East/North Africa	MENA	30-34 years	All	Medium	All
1678	32.5	999	999	2	2018	5.69371418215609	5.36747250065895	6.06101355339181	High-Income Countries	HIC	30-34 years	All	Medium	All
1679	32.5	999	999	2	2018	9.65093252612254	8.53778707757815	10.9767305216529	Latin Amer/Caribbean	LAC	30-34 years	All	Medium	All
1680	32.5	999	999	2	2018	9.99791966243907	7.66247324245339	12.9200069709272	Sub-Saharan Africa	SSA	30-34 years	All	Medium	All
1681	32.5	999	999	3	1990	1.30877802311479	1.18574908155332	1.43971118222366	Southeast and East Asia	Asia	30-34 years	All	High	All
1682	32.5	999	999	3	1990	2.08569464831551	1.72096645150725	2.56160000187836	Centr/East Eur & Centr Asia	FSU	30-34 years	All	High	All
1683	32.5	999	999	3	1990	2.10073700112611	1.36286082213217	3.44390938642565	South Asia	SAARC	30-34 years	All	High	All
1684	32.5	999	999	3	1990	3.59697928588189	3.04542301028708	4.29908158587734	Mid. East/North Africa	MENA	30-34 years	All	High	All
1685	32.5	999	999	3	1990	3.6218137441165	3.43522632089995	3.83692197154263	World	World	30-34 years	All	High	All
1686	32.5	999	999	3	1990	5.63094293474439	5.31613993039512	5.96641557673927	High-Income Countries	HIC	30-34 years	All	High	All
1687	32.5	999	999	3	1990	7.87107640955286	5.99002852856956	10.2841707837881	Sub-Saharan Africa	SSA	30-34 years	All	High	All
1688	32.5	999	999	3	1990	10.0528609993956	8.58874472464214	11.7377347270881	Latin Amer/Caribbean	LAC	30-34 years	All	High	All
1689	32.5	999	999	3	2005	1.21828736284092	1.10002632710808	1.35986627047655	Southeast and East Asia	Asia	30-34 years	All	High	All
1690	32.5	999	999	3	2005	1.23343784321585	0.810876203964129	1.97313734967512	South Asia	SAARC	30-34 years	All	High	All
1691	32.5	999	999	3	2005	2.67223757516548	2.25288439705732	3.17789171215177	Centr/East Eur & Centr Asia	FSU	30-34 years	All	High	All
1692	32.5	999	999	3	2005	3.46606283546969	3.26494561884057	3.71135396588391	World	World	30-34 years	All	High	All
1693	32.5	999	999	3	2005	3.91194023531834	3.27361857697539	4.83580439916145	Mid. East/North Africa	MENA	30-34 years	All	High	All
1694	32.5	999	999	3	2005	6.74531904965012	6.3707659057373	7.15536494807391	High-Income Countries	HIC	30-34 years	All	High	All
1695	32.5	999	999	3	2005	8.20872113088214	6.05086511790605	11.2751335702185	Sub-Saharan Africa	SSA	30-34 years	All	High	All
1696	32.5	999	999	3	2005	8.81054622444653	7.53645415558008	10.3635614255627	Latin Amer/Caribbean	LAC	30-34 years	All	High	All
1697	32.5	999	999	3	2018	1.25902257494528	1.1344786321789	1.4100897348198	Southeast and East Asia	Asia	30-34 years	All	High	All
1698	32.5	999	999	3	2018	2.79125621048677	2.32306972402245	3.38856835648162	Centr/East Eur & Centr Asia	FSU	30-34 years	All	High	All
1699	32.5	999	999	3	2018	2.79237318191198	1.80638043446169	4.61340806378782	South Asia	SAARC	30-34 years	All	High	All
1700	32.5	999	999	3	2018	3.90628236893538	3.64901818053889	4.20554322768109	World	World	30-34 years	All	High	All
1701	32.5	999	999	3	2018	3.94959910604679	3.32840063876039	4.84093146333129	Mid. East/North Africa	MENA	30-34 years	All	High	All
1702	32.5	999	999	3	2018	5.33082586629113	5.02508683211544	5.6562090118377	High-Income Countries	HIC	30-34 years	All	High	All
1703	32.5	999	999	3	2018	9.94250028486274	8.52349935175407	11.5421282295732	Latin Amer/Caribbean	LAC	30-34 years	All	High	All
1704	32.5	999	999	3	2018	11.1128344143721	8.25909074137452	14.8488429059218	Sub-Saharan Africa	SSA	30-34 years	All	High	All
1705	32.5	999	999	999	1990	0.594046208042278	0.403419299976835	0.906649008658117	South Asia	SAARC	30-34 years	All	All	All
1706	32.5	999	999	999	1990	0.909046788873956	0.826238181346294	1.00337623297764	Southeast and East Asia	Asia	30-34 years	All	All	All
1707	32.5	999	999	999	1990	2.21469465419102	1.86198143666116	2.62042644589053	Centr/East Eur & Centr Asia	FSU	30-34 years	All	All	All
1708	32.5	999	999	999	1990	2.7435512591221	2.60079969173528	2.90473767695328	World	World	30-34 years	All	All	All
1709	32.5	999	999	999	1990	3.97085118407486	3.19203483596303	4.97967696684375	Sub-Saharan Africa	SSA	30-34 years	All	All	All
1710	32.5	999	999	999	1990	4.18007897252831	3.54439762948958	4.95835695782915	Mid. East/North Africa	MENA	30-34 years	All	All	All
1711	32.5	999	999	999	1990	5.49585153595931	5.23002879500097	5.78163493414895	High-Income Countries	HIC	30-34 years	All	All	All
1712	32.5	999	999	999	1990	9.61445689752234	8.66689191818976	10.6981339596422	Latin Amer/Caribbean	LAC	30-34 years	All	All	All
1713	32.5	999	999	999	2005	0.855237120833887	0.594164510516181	1.29499451667708	South Asia	SAARC	30-34 years	All	All	All
1714	32.5	999	999	999	2005	0.993109751673569	0.889894681389065	1.13647146722186	Southeast and East Asia	Asia	30-34 years	All	All	All
1715	32.5	999	999	999	2005	2.74095520650816	2.34984428979162	3.20338790786042	Centr/East Eur & Centr Asia	FSU	30-34 years	All	All	All
1716	32.5	999	999	999	2005	2.95182162453268	2.76084095142752	3.18044083042043	World	World	30-34 years	All	All	All
1717	32.5	999	999	999	2005	4.70375469338766	3.97139051398626	5.63036168300883	Mid. East/North Africa	MENA	30-34 years	All	All	All
1718	32.5	999	999	999	2005	5.49879277479871	4.25054347184436	7.29223173692746	Sub-Saharan Africa	SSA	30-34 years	All	All	All
1719	32.5	999	999	999	2005	6.54739763690036	6.22645215340851	6.89524032273133	High-Income Countries	HIC	30-34 years	All	All	All
1720	32.5	999	999	999	2005	8.43321624190254	7.61393349249109	9.45480841098468	Latin Amer/Caribbean	LAC	30-34 years	All	All	All
1721	32.5	999	999	999	2018	0.802343620518742	0.54335554397569	1.23864722284955	South Asia	SAARC	30-34 years	All	All	All
1722	32.5	999	999	999	2018	1.11873057070477	0.98998762796798	1.31534730945015	Southeast and East Asia	Asia	30-34 years	All	All	All
1723	32.5	999	999	999	2018	2.92773471457154	2.48519448114129	3.45856561285975	Centr/East Eur & Centr Asia	FSU	30-34 years	All	All	All
1724	32.5	999	999	999	2018	3.29278135302599	3.04005725214667	3.59404536748884	World	World	30-34 years	All	All	All
1725	32.5	999	999	999	2018	4.87846141768569	4.06721457450806	5.88539110220149	Mid. East/North Africa	MENA	30-34 years	All	All	All
1726	32.5	999	999	999	2018	5.48926799122218	5.2199829504627	5.77820895014742	High-Income Countries	HIC	30-34 years	All	All	All
1727	32.5	999	999	999	2018	7.33092229996976	5.77203450129302	9.39775917885081	Sub-Saharan Africa	SSA	30-34 years	All	All	All
1728	32.5	999	999	999	2018	9.1349366788196	8.24335178340306	10.2015702090215	Latin Amer/Caribbean	LAC	30-34 years	All	All	All
1729	37.5	0	0	999	1990	0.256794860417986	0.181112413765971	0.38568239055651	South Asia	SAARC	35-39 years	Male	All	Rural
1730	37.5	0	0	999	1990	0.534272605208694	0.459869439598169	0.622789409375302	Southeast and East Asia	Asia	35-39 years	Male	All	Rural
1731	37.5	0	0	999	1990	1.50164711638716	1.39575823912237	1.62659501202135	World	World	35-39 years	Male	All	Rural
1732	37.5	0	0	999	1990	2.19246233886824	1.77921870310696	2.76013915695694	Centr/East Eur & Centr Asia	FSU	35-39 years	Male	All	Rural
1733	37.5	0	0	999	1990	2.99892442628496	2.30210026583575	3.92271807416781	Sub-Saharan Africa	SSA	35-39 years	Male	All	Rural
1734	37.5	0	0	999	1990	3.79286297427479	3.0608813184753	4.74673704119923	Mid. East/North Africa	MENA	35-39 years	Male	All	Rural
1735	37.5	0	0	999	1990	5.26768142297173	4.98408543748242	5.55833272297875	High-Income Countries	HIC	35-39 years	Male	All	Rural
1736	37.5	0	0	999	1990	8.40676835761875	7.22645075716351	9.77999361309492	Latin Amer/Caribbean	LAC	35-39 years	Male	All	Rural
1737	37.5	0	0	999	2005	0.390325079131782	0.279410010647352	0.577559950526855	South Asia	SAARC	35-39 years	Male	All	Rural
1738	37.5	0	0	999	2005	0.665258445914617	0.564896622614798	0.808056496630306	Southeast and East Asia	Asia	35-39 years	Male	All	Rural
1739	37.5	0	0	999	2005	1.72038898255586	1.56100546052136	1.92542799696078	World	World	35-39 years	Male	All	Rural
1740	37.5	0	0	999	2005	2.47679981327875	2.01230048590303	3.03649205519594	Centr/East Eur & Centr Asia	FSU	35-39 years	Male	All	Rural
1741	37.5	0	0	999	2005	4.20909897618859	3.36560146128582	5.37651344421359	Mid. East/North Africa	MENA	35-39 years	Male	All	Rural
1742	37.5	0	0	999	2005	4.3477902661779	3.16556389087227	6.07441448187561	Sub-Saharan Africa	SSA	35-39 years	Male	All	Rural
1743	37.5	0	0	999	2005	6.12569293553883	5.7856444050621	6.48649525837911	High-Income Countries	HIC	35-39 years	Male	All	Rural
1744	37.5	0	0	999	2005	7.47535517502452	6.45102169309008	8.7474440947979	Latin Amer/Caribbean	LAC	35-39 years	Male	All	Rural
1745	37.5	0	0	999	2018	0.343879217361475	0.243202476164031	0.511469238305694	South Asia	SAARC	35-39 years	Male	All	Rural
1746	37.5	0	0	999	2018	0.997756049611028	0.824047939907278	1.25942006676804	Southeast and East Asia	Asia	35-39 years	Male	All	Rural
1747	37.5	0	0	999	2018	2.23853616574712	1.98345747388659	2.57129379826723	World	World	35-39 years	Male	All	Rural
1748	37.5	0	0	999	2018	2.69185034900309	2.16868540489685	3.39664471694526	Centr/East Eur & Centr Asia	FSU	35-39 years	Male	All	Rural
1749	37.5	0	0	999	2018	4.50336171847645	3.52771699720932	5.88470194886528	Mid. East/North Africa	MENA	35-39 years	Male	All	Rural
1750	37.5	0	0	999	2018	5.16259995578085	4.87527773204339	5.45892575970258	High-Income Countries	HIC	35-39 years	Male	All	Rural
1751	37.5	0	0	999	2018	6.00312818118359	4.50226761656012	8.12624585962133	Sub-Saharan Africa	SSA	35-39 years	Male	All	Rural
1752	37.5	0	0	999	2018	8.31459015810653	7.1221602985548	9.77005215020532	Latin Amer/Caribbean	LAC	35-39 years	Male	All	Rural
1753	37.5	0	1	999	1990	1.15900452224922	1.03408055110148	1.29840080284162	Southeast and East Asia	Asia	35-39 years	Male	All	Urban
1754	37.5	0	1	999	1990	1.3352233536808	0.786088565366448	2.29004112391928	South Asia	SAARC	35-39 years	Male	All	Urban
1755	37.5	0	1	999	1990	1.74165012413571	1.43873434126308	2.10696752454538	Centr/East Eur & Centr Asia	FSU	35-39 years	Male	All	Urban
1756	37.5	0	1	999	1990	3.38271334261446	2.79413460967721	4.13794851025125	Mid. East/North Africa	MENA	35-39 years	Male	All	Urban
1757	37.5	0	1	999	1990	3.60861678931071	3.39547055824048	3.85108251823914	World	World	35-39 years	Male	All	Urban
1758	37.5	0	1	999	1990	5.21985822350581	4.89378006767706	5.56686873134383	High-Income Countries	HIC	35-39 years	Male	All	Urban
1759	37.5	0	1	999	1990	6.30304765691617	4.79510158708686	8.33123042739411	Sub-Saharan Africa	SSA	35-39 years	Male	All	Urban
1760	37.5	0	1	999	1990	9.31270678953516	8.20284688300746	10.7049412244163	Latin Amer/Caribbean	LAC	35-39 years	Male	All	Urban
1761	37.5	0	1	999	2005	0.90689280668046	0.804020343259605	1.03151198743407	Southeast and East Asia	Asia	35-39 years	Male	All	Urban
1762	37.5	0	1	999	2005	1.84708087105313	1.13315924493781	3.10852952442194	South Asia	SAARC	35-39 years	Male	All	Urban
1763	37.5	0	1	999	2005	2.33577505309789	1.92708198982621	2.86026770582552	Centr/East Eur & Centr Asia	FSU	35-39 years	Male	All	Urban
1764	37.5	0	1	999	2005	3.63082423320293	3.38063452294294	3.93140920985183	World	World	35-39 years	Male	All	Urban
1765	37.5	0	1	999	2005	3.89886458904481	3.18521930550876	4.87645875758266	Mid. East/North Africa	MENA	35-39 years	Male	All	Urban
1766	37.5	0	1	999	2005	6.28349533784431	5.88001418273891	6.69352187545665	High-Income Countries	HIC	35-39 years	Male	All	Urban
1767	37.5	0	1	999	2005	7.39770917156496	5.3584771223548	10.7104125309622	Sub-Saharan Africa	SSA	35-39 years	Male	All	Urban
1768	37.5	0	1	999	2005	8.08929965007113	7.09796136181847	9.38449087070605	Latin Amer/Caribbean	LAC	35-39 years	Male	All	Urban
1769	37.5	0	1	999	2018	1.06297048530536	0.930599952154702	1.25583959573523	Southeast and East Asia	Asia	35-39 years	Male	All	Urban
1770	37.5	0	1	999	2018	1.53444845058154	0.904591472055629	2.63918294387246	South Asia	SAARC	35-39 years	Male	All	Urban
1771	37.5	0	1	999	2018	2.39849778162179	1.96312824646531	2.9406129517752	Centr/East Eur & Centr Asia	FSU	35-39 years	Male	All	Urban
1772	37.5	0	1	999	2018	3.7822241975509	3.47228693043196	4.17110158829331	World	World	35-39 years	Male	All	Urban
1773	37.5	0	1	999	2018	4.00984084454933	3.27458768552359	5.13449122690867	Mid. East/North Africa	MENA	35-39 years	Male	All	Urban
1774	37.5	0	1	999	2018	5.18744193637262	4.86893371694855	5.527005515605	High-Income Countries	HIC	35-39 years	Male	All	Urban
1775	37.5	0	1	999	2018	8.56408401900915	7.58254516660286	9.77561727141234	Latin Amer/Caribbean	LAC	35-39 years	Male	All	Urban
1776	37.5	0	1	999	2018	8.92744957416371	6.49340600034726	12.5385300728307	Sub-Saharan Africa	SSA	35-39 years	Male	All	Urban
1777	37.5	0	999	1	1990	0.404172419652415	0.238152684828864	0.706253810159347	South Asia	SAARC	35-39 years	Male	Low	All
1778	37.5	0	999	1	1990	0.476676299322673	0.403725744451863	0.566890995354315	Southeast and East Asia	Asia	35-39 years	Male	Low	All
1779	37.5	0	999	1	1990	1.82640973072715	1.65376925692594	2.03911727081672	World	World	35-39 years	Male	Low	All
1780	37.5	0	999	1	1990	1.8841783701921	1.40638285926198	2.5380796457601	Centr/East Eur & Centr Asia	FSU	35-39 years	Male	Low	All
1781	37.5	0	999	1	1990	2.77730396466371	2.03463969154579	3.80716361080905	Sub-Saharan Africa	SSA	35-39 years	Male	Low	All
1782	37.5	0	999	1	1990	3.66219325027147	2.94572202730952	4.57756914122569	Mid. East/North Africa	MENA	35-39 years	Male	Low	All
1783	37.5	0	999	1	1990	4.82516109048714	4.46062906925677	5.20714012586891	High-Income Countries	HIC	35-39 years	Male	Low	All
1784	37.5	0	999	1	1990	8.41043542933137	7.17312571128581	10.0036256988758	Latin Amer/Caribbean	LAC	35-39 years	Male	Low	All
1785	37.5	0	999	1	2005	0.508694362774444	0.299897828975009	0.894466747595202	South Asia	SAARC	35-39 years	Male	Low	All
1786	37.5	0	999	1	2005	0.709774227555794	0.570933986096226	0.93353019268196	Southeast and East Asia	Asia	35-39 years	Male	Low	All
1787	37.5	0	999	1	2005	2.1004021800568	1.82070617419465	2.4872603287849	World	World	35-39 years	Male	Low	All
1788	37.5	0	999	1	2005	2.68032686404497	2.00335828094635	3.55441054891444	Centr/East Eur & Centr Asia	FSU	35-39 years	Male	Low	All
1789	37.5	0	999	1	2005	3.81572250908671	2.62781314311098	5.76322264186274	Sub-Saharan Africa	SSA	35-39 years	Male	Low	All
1790	37.5	0	999	1	2005	4.50664615898581	3.5599067154587	5.78185838914161	Mid. East/North Africa	MENA	35-39 years	Male	Low	All
1791	37.5	0	999	1	2005	5.4297435253	5.02374887313573	5.85393130476024	High-Income Countries	HIC	35-39 years	Male	Low	All
1792	37.5	0	999	1	2005	7.34968075018577	6.27380126876306	8.77899934661605	Latin Amer/Caribbean	LAC	35-39 years	Male	Low	All
1793	37.5	0	999	1	2018	0.571705346454125	0.331621804479104	0.999892621067774	South Asia	SAARC	35-39 years	Male	Low	All
1794	37.5	0	999	1	2018	0.97624065215375	0.774260312501609	1.29589199879673	Southeast and East Asia	Asia	35-39 years	Male	Low	All
1795	37.5	0	999	1	2018	2.54048655809878	1.87725477532064	3.40220357932851	Centr/East Eur & Centr Asia	FSU	35-39 years	Male	Low	All
1796	37.5	0	999	1	2018	2.72842711730308	2.3819646002474	3.19850592434777	World	World	35-39 years	Male	Low	All
1797	37.5	0	999	1	2018	4.41643353163278	3.49120171958745	5.81820974784419	Mid. East/North Africa	MENA	35-39 years	Male	Low	All
1798	37.5	0	999	1	2018	5.27009962453621	4.84477385130319	5.69910217011411	High-Income Countries	HIC	35-39 years	Male	Low	All
1799	37.5	0	999	1	2018	5.76664932429206	4.11454713572327	8.17347762906746	Sub-Saharan Africa	SSA	35-39 years	Male	Low	All
1800	37.5	0	999	1	2018	7.74547153416468	6.68633718452673	9.15230194911561	Latin Amer/Caribbean	LAC	35-39 years	Male	Low	All
1801	37.5	0	999	2	1990	0.485915808361169	0.30143945022969	0.792606626416157	South Asia	SAARC	35-39 years	Male	Medium	All
1802	37.5	0	999	2	1990	0.777129776111226	0.681071839851161	0.882208771824496	Southeast and East Asia	Asia	35-39 years	Male	Medium	All
1803	37.5	0	999	2	1990	2.08865444223469	1.69428858528036	2.59905745047856	Centr/East Eur & Centr Asia	FSU	35-39 years	Male	Medium	All
1804	37.5	0	999	2	1990	2.478930730884	2.31726440434893	2.66159277976399	World	World	35-39 years	Male	Medium	All
1805	37.5	0	999	2	1990	3.67859942168706	3.00023116167287	4.60006270263569	Mid. East/North Africa	MENA	35-39 years	Male	Medium	All
1806	37.5	0	999	2	1990	5.1318638135604	4.80778796507125	5.49324408857141	High-Income Countries	HIC	35-39 years	Male	Medium	All
1807	37.5	0	999	2	1990	5.81084427706625	4.47131644092004	7.52942461156673	Sub-Saharan Africa	SSA	35-39 years	Male	Medium	All
1808	37.5	0	999	2	1990	9.52824619209137	8.26314107986165	11.1197651113457	Latin Amer/Caribbean	LAC	35-39 years	Male	Medium	All
1809	37.5	0	999	2	2005	0.673486649013133	0.581397125616504	0.79246888733454	Southeast and East Asia	Asia	35-39 years	Male	Medium	All
1810	37.5	0	999	2	2005	0.872311083630577	0.542389504836121	1.43869428332344	South Asia	SAARC	35-39 years	Male	Medium	All
1811	37.5	0	999	2	2005	2.52353310062107	2.30148811728123	2.79559707121593	World	World	35-39 years	Male	Medium	All
1812	37.5	0	999	2	2005	2.5394022636641	2.07520606008392	3.13837878228579	Centr/East Eur & Centr Asia	FSU	35-39 years	Male	Medium	All
1813	37.5	0	999	2	2005	4.05984068939105	3.26985540735105	5.34042804113968	Mid. East/North Africa	MENA	35-39 years	Male	Medium	All
1814	37.5	0	999	2	2005	5.93726334033004	5.56660966616843	6.35471222996883	High-Income Countries	HIC	35-39 years	Male	Medium	All
1815	37.5	0	999	2	2005	7.02737330874964	5.08436224301141	9.93771939657359	Sub-Saharan Africa	SSA	35-39 years	Male	Medium	All
1816	37.5	0	999	2	2005	7.97133368576222	6.84916296921621	9.5710404738675	Latin Amer/Caribbean	LAC	35-39 years	Male	Medium	All
1817	37.5	0	999	2	2018	0.664873258262794	0.412815264620262	1.08547312924969	South Asia	SAARC	35-39 years	Male	Medium	All
1818	37.5	0	999	2	2018	1.00673859072394	0.875903205390266	1.18357975418527	Southeast and East Asia	Asia	35-39 years	Male	Medium	All
1819	37.5	0	999	2	2018	2.66230132358181	2.14286285739246	3.31029054861809	Centr/East Eur & Centr Asia	FSU	35-39 years	Male	Medium	All
1820	37.5	0	999	2	2018	3.14231294546717	2.86859918098313	3.48512340970224	World	World	35-39 years	Male	Medium	All
1821	37.5	0	999	2	2018	4.16607640098556	3.31805522706232	5.65152852492226	Mid. East/North Africa	MENA	35-39 years	Male	Medium	All
1822	37.5	0	999	2	2018	5.3163153444396	4.97610639200117	5.70196137649944	High-Income Countries	HIC	35-39 years	Male	Medium	All
1823	37.5	0	999	2	2018	9.0056719754296	7.80394483708871	10.4560134381249	Latin Amer/Caribbean	LAC	35-39 years	Male	Medium	All
1824	37.5	0	999	2	2018	9.74142876473105	7.29463112586863	13.1971838765701	Sub-Saharan Africa	SSA	35-39 years	Male	Medium	All
1825	37.5	0	999	3	1990	1.08549157158687	0.959681705934698	1.21870573218542	Southeast and East Asia	Asia	35-39 years	Male	High	All
1826	37.5	0	999	3	1990	1.79034830281565	1.46035121577182	2.21641577594447	Centr/East Eur & Centr Asia	FSU	35-39 years	Male	High	All
1827	37.5	0	999	3	1990	1.84983195197344	1.16136535600722	3.14167778870526	South Asia	SAARC	35-39 years	Male	High	All
1828	37.5	0	999	3	1990	3.09832866202831	2.57503750068562	3.82341961696975	Mid. East/North Africa	MENA	35-39 years	Male	High	All
1829	37.5	0	999	3	1990	3.23490581362491	3.05521032679092	3.43575840119926	World	World	35-39 years	Male	High	All
1830	37.5	0	999	3	1990	5.38422004080827	5.0493899127354	5.73952440628948	High-Income Countries	HIC	35-39 years	Male	High	All
1831	37.5	0	999	3	1990	7.85138847855956	5.80186224508177	10.4737331890272	Sub-Saharan Africa	SSA	35-39 years	Male	High	All
1832	37.5	0	999	3	1990	9.45835849007464	7.92468361392855	11.3359490248113	Latin Amer/Caribbean	LAC	35-39 years	Male	High	All
1833	37.5	0	999	3	2005	0.956945721899758	0.847970717153355	1.08574071050054	Southeast and East Asia	Asia	35-39 years	Male	High	All
1834	37.5	0	999	3	2005	1.17870415643149	0.756836658666758	1.94442640394938	South Asia	SAARC	35-39 years	Male	High	All
1835	37.5	0	999	3	2005	2.32448752559506	1.91495692471332	2.84130312186284	Centr/East Eur & Centr Asia	FSU	35-39 years	Male	High	All
1836	37.5	0	999	3	2005	3.20971512544888	3.0046219057544	3.44313204412801	World	World	35-39 years	Male	High	All
1837	37.5	0	999	3	2005	3.36832285449151	2.72538763134221	4.36866309193879	Mid. East/North Africa	MENA	35-39 years	Male	High	All
1838	37.5	0	999	3	2005	6.42842321268601	6.02676468589972	6.85219003291343	High-Income Countries	HIC	35-39 years	Male	High	All
1839	37.5	0	999	3	2005	8.13463706029943	5.84599581287004	11.5191959041429	Sub-Saharan Africa	SSA	35-39 years	Male	High	All
1840	37.5	0	999	3	2005	8.30523924201016	6.96907367997883	9.91875956461698	Latin Amer/Caribbean	LAC	35-39 years	Male	High	All
1841	37.5	0	999	3	2018	1.18237537872411	1.04888744817247	1.34708703771283	Southeast and East Asia	Asia	35-39 years	Male	High	All
1842	37.5	0	999	3	2018	2.3916847312961	1.9501793769579	2.98689229435695	Centr/East Eur & Centr Asia	FSU	35-39 years	Male	High	All
1843	37.5	0	999	3	2018	2.56645853467203	1.62161647308051	4.2921542885348	South Asia	SAARC	35-39 years	Male	High	All
1844	37.5	0	999	3	2018	3.46303473068495	2.80651465863597	4.55192934039262	Mid. East/North Africa	MENA	35-39 years	Male	High	All
1845	37.5	0	999	3	2018	3.66869088016202	3.41610975517284	3.97246466528815	World	World	35-39 years	Male	High	All
1846	37.5	0	999	3	2018	5.06882942311569	4.74773764666645	5.40401775327202	High-Income Countries	HIC	35-39 years	Male	High	All
1847	37.5	0	999	3	2018	9.28659322490899	7.8062648565177	11.0153656427361	Latin Amer/Caribbean	LAC	35-39 years	Male	High	All
1848	37.5	0	999	3	2018	10.9121293686309	7.88127397622399	15.0901565507093	Sub-Saharan Africa	SSA	35-39 years	Male	High	All
1849	37.5	0	999	999	1990	0.527783411970246	0.344337810412693	0.847440357612456	South Asia	SAARC	35-39 years	Male	All	All
1850	37.5	0	999	999	1990	0.738886425660621	0.655438340540407	0.833052416643383	Southeast and East Asia	Asia	35-39 years	Male	All	All
1851	37.5	0	999	999	1990	1.90790011473981	1.59671839051044	2.28801282973824	Centr/East Eur & Centr Asia	FSU	35-39 years	Male	All	All
1852	37.5	0	999	999	1990	2.42199872488979	2.28339164301434	2.57546699490422	World	World	35-39 years	Male	All	All
1853	37.5	0	999	999	1990	3.56415892226926	2.95546464504378	4.30792079504193	Mid. East/North Africa	MENA	35-39 years	Male	All	All
1854	37.5	0	999	999	1990	3.91995311709884	3.08387611950752	5.05258341950488	Sub-Saharan Africa	SSA	35-39 years	Male	All	All
1855	37.5	0	999	999	1990	5.23437624891702	4.94857287142181	5.52714721274169	High-Income Countries	HIC	35-39 years	Male	All	All
1856	37.5	0	999	999	1990	9.04626130546468	8.03846674519064	10.3083147104181	Latin Amer/Caribbean	LAC	35-39 years	Male	All	All
1857	37.5	0	999	999	2005	0.77590136846846	0.682181308290645	0.899300539818218	Southeast and East Asia	Asia	35-39 years	Male	All	All
1858	37.5	0	999	999	2005	0.814988790496339	0.547520261395827	1.29347583079745	South Asia	SAARC	35-39 years	Male	All	All
1859	37.5	0	999	999	2005	2.39105072296994	1.9959765017007	2.85401752176283	Centr/East Eur & Centr Asia	FSU	35-39 years	Male	All	All
1860	37.5	0	999	999	2005	2.67165655736966	2.48502766369542	2.89213205043263	World	World	35-39 years	Male	All	All
1861	37.5	0	999	999	2005	4.01863633624186	3.30832176510323	4.93633223177556	Mid. East/North Africa	MENA	35-39 years	Male	All	All
1862	37.5	0	999	999	2005	5.42235934619891	4.08265123995254	7.36097405800698	Sub-Saharan Africa	SSA	35-39 years	Male	All	All
1863	37.5	0	999	999	2005	6.24769326408573	5.89427100449835	6.60623663540484	High-Income Countries	HIC	35-39 years	Male	All	All
1864	37.5	0	999	999	2005	7.95522667383996	7.0266503833425	9.14731795757016	Latin Amer/Caribbean	LAC	35-39 years	Male	All	All
1865	37.5	0	999	999	2018	0.736888285370452	0.478107963988601	1.18761983361384	South Asia	SAARC	35-39 years	Male	All	All
1866	37.5	0	999	999	2018	1.03451763523409	0.893737224726698	1.24494373493928	Southeast and East Asia	Asia	35-39 years	Male	All	All
1867	37.5	0	999	999	2018	2.50597612749462	2.09098307941746	3.02125285269601	Centr/East Eur & Centr Asia	FSU	35-39 years	Male	All	All
1868	37.5	0	999	999	2018	3.0778684638938	2.82439013746338	3.39617603872028	World	World	35-39 years	Male	All	All
1869	37.5	0	999	999	2018	4.18391994024649	3.42065211750697	5.22279804478415	Mid. East/North Africa	MENA	35-39 years	Male	All	All
1870	37.5	0	999	999	2018	5.18335614364036	4.89603436515355	5.48225205755923	High-Income Countries	HIC	35-39 years	Male	All	All
1871	37.5	0	999	999	2018	7.18867981360294	5.45671632839319	9.48914895183238	Sub-Saharan Africa	SSA	35-39 years	Male	All	All
1872	37.5	0	999	999	2018	8.51549907594903	7.55861432573234	9.68620439318363	Latin Amer/Caribbean	LAC	35-39 years	Male	All	All
1873	37.5	1	0	999	1990	0.242798443925414	0.170736772578609	0.365772269132199	South Asia	SAARC	35-39 years	Female	All	Rural
1874	37.5	1	0	999	1990	0.522937319436706	0.455072097934073	0.602757238753343	Southeast and East Asia	Asia	35-39 years	Female	All	Rural
1875	37.5	1	0	999	1990	1.44521555778608	1.34355736752376	1.56696036206877	World	World	35-39 years	Female	All	Rural
1876	37.5	1	0	999	1990	1.9827995841059	1.58646540463167	2.54892009665999	Centr/East Eur & Centr Asia	FSU	35-39 years	Female	All	Rural
1877	37.5	1	0	999	1990	2.81559255033449	2.1647706514122	3.7254585906308	Sub-Saharan Africa	SSA	35-39 years	Female	All	Rural
1878	37.5	1	0	999	1990	3.88320401552442	3.16515346725647	4.83026021122984	Mid. East/North Africa	MENA	35-39 years	Female	All	Rural
1879	37.5	1	0	999	1990	4.41672133756758	4.18026630883544	4.66771127656101	High-Income Countries	HIC	35-39 years	Female	All	Rural
1880	37.5	1	0	999	1990	7.80088277349137	6.72298379406536	9.11739829152399	Latin Amer/Caribbean	LAC	35-39 years	Female	All	Rural
1881	37.5	1	0	999	2005	0.37519301136825	0.268647852410483	0.556639652938141	South Asia	SAARC	35-39 years	Female	All	Rural
1882	37.5	1	0	999	2005	0.65929675578721	0.562135083792915	0.807724524270157	Southeast and East Asia	Asia	35-39 years	Female	All	Rural
1883	37.5	1	0	999	2005	1.66175249364499	1.50723139257395	1.86142298033919	World	World	35-39 years	Female	All	Rural
1884	37.5	1	0	999	2005	2.22831651435208	1.82293250419989	2.77249996921819	Centr/East Eur & Centr Asia	FSU	35-39 years	Female	All	Rural
1885	37.5	1	0	999	2005	4.10254207672633	3.02754899967442	5.73781882495431	Sub-Saharan Africa	SSA	35-39 years	Female	All	Rural
1886	37.5	1	0	999	2005	4.28109011832407	3.41971266962867	5.43101397485315	Mid. East/North Africa	MENA	35-39 years	Female	All	Rural
1887	37.5	1	0	999	2005	5.10899036267419	4.81824313518	5.41670237222411	High-Income Countries	HIC	35-39 years	Female	All	Rural
1888	37.5	1	0	999	2005	6.97592863316665	6.00511950501077	8.16466901141379	Latin Amer/Caribbean	LAC	35-39 years	Female	All	Rural
1889	37.5	1	0	999	2018	0.336451967619119	0.239284359737329	0.499811128529339	South Asia	SAARC	35-39 years	Female	All	Rural
1890	37.5	1	0	999	2018	0.994263920568944	0.831969448163492	1.2697881866728	Southeast and East Asia	Asia	35-39 years	Female	All	Rural
1891	37.5	1	0	999	2018	2.19970187030155	1.94397062883394	2.51883726340454	World	World	35-39 years	Female	All	Rural
1892	37.5	1	0	999	2018	2.42177297648648	1.9438596966226	3.06966543263973	Centr/East Eur & Centr Asia	FSU	35-39 years	Female	All	Rural
1893	37.5	1	0	999	2018	4.32417650134395	4.08693432932311	4.57336884378778	High-Income Countries	HIC	35-39 years	Female	All	Rural
1894	37.5	1	0	999	2018	4.57928444446694	3.63112638090725	5.94580227200298	Mid. East/North Africa	MENA	35-39 years	Female	All	Rural
1895	37.5	1	0	999	2018	5.76222523727585	4.3845041828121	7.70599208237032	Sub-Saharan Africa	SSA	35-39 years	Female	All	Rural
1896	37.5	1	0	999	2018	7.77736453391931	6.68988301846742	9.10294244375915	Latin Amer/Caribbean	LAC	35-39 years	Female	All	Rural
1897	37.5	1	1	999	1990	1.07478245026709	0.963224534535524	1.19535238089264	Southeast and East Asia	Asia	35-39 years	Female	All	Urban
1898	37.5	1	1	999	1990	1.26857953350152	0.747480748327641	2.2093496437213	South Asia	SAARC	35-39 years	Female	All	Urban
1899	37.5	1	1	999	1990	1.56664473593339	1.28265455473433	1.90712020071944	Centr/East Eur & Centr Asia	FSU	35-39 years	Female	All	Urban
1900	37.5	1	1	999	1990	3.30727404838732	3.10562424628272	3.54222375344582	World	World	35-39 years	Female	All	Urban
1901	37.5	1	1	999	1990	3.34880695068367	2.81059876077646	3.98982068543125	Mid. East/North Africa	MENA	35-39 years	Female	All	Urban
1902	37.5	1	1	999	1990	4.38236590181258	4.11454193684871	4.67808304955742	High-Income Countries	HIC	35-39 years	Female	All	Urban
1903	37.5	1	1	999	1990	5.96456582778577	4.52018190375149	7.86642391030258	Sub-Saharan Africa	SSA	35-39 years	Female	All	Urban
1904	37.5	1	1	999	1990	8.58766721255544	7.55763867162726	9.8730543062281	Latin Amer/Caribbean	LAC	35-39 years	Female	All	Urban
1905	37.5	1	1	999	2005	0.853715671162548	0.758099550888395	0.972964613463238	Southeast and East Asia	Asia	35-39 years	Female	All	Urban
1906	37.5	1	1	999	2005	1.77470676478963	1.07368669373883	3.01052910062946	South Asia	SAARC	35-39 years	Female	All	Urban
1907	37.5	1	1	999	2005	2.09819805828868	1.7200108757548	2.5488705133945	Centr/East Eur & Centr Asia	FSU	35-39 years	Female	All	Urban
1908	37.5	1	1	999	2005	3.32318347617335	3.09689848724006	3.60942137810254	World	World	35-39 years	Female	All	Urban
1909	37.5	1	1	999	2005	3.64445221937556	3.02360234510921	4.44546948805774	Mid. East/North Africa	MENA	35-39 years	Female	All	Urban
1910	37.5	1	1	999	2005	5.24411718909137	4.91841805057996	5.60998132313149	High-Income Countries	HIC	35-39 years	Female	All	Urban
1911	37.5	1	1	999	2005	6.99584073335173	5.06620291494601	10.0140617812292	Sub-Saharan Africa	SSA	35-39 years	Female	All	Urban
1912	37.5	1	1	999	2005	7.47895875793629	6.58174783909984	8.61192649646536	Latin Amer/Caribbean	LAC	35-39 years	Female	All	Urban
1913	37.5	1	1	999	2018	1.01292931573424	0.884424720396544	1.20421667815335	Southeast and East Asia	Asia	35-39 years	Female	All	Urban
1914	37.5	1	1	999	2018	1.4742902457151	0.876044895330508	2.54053462625518	South Asia	SAARC	35-39 years	Female	All	Urban
1915	37.5	1	1	999	2018	2.1410132100621	1.74377469115223	2.61343422128917	Centr/East Eur & Centr Asia	FSU	35-39 years	Female	All	Urban
1916	37.5	1	1	999	2018	3.55000682033837	3.24979949421018	3.92422799078002	World	World	35-39 years	Female	All	Urban
1917	37.5	1	1	999	2018	3.85985015408881	3.19452772918842	4.78328992925355	Mid. East/North Africa	MENA	35-39 years	Female	All	Urban
1918	37.5	1	1	999	2018	4.3586949550779	4.09471933286625	4.64983500059351	High-Income Countries	HIC	35-39 years	Female	All	Urban
1919	37.5	1	1	999	2018	7.9277979751025	6.99921306442141	9.01710468344818	Latin Amer/Caribbean	LAC	35-39 years	Female	All	Urban
1920	37.5	1	1	999	2018	8.55782686474431	6.30374332669871	12.0223422216248	Sub-Saharan Africa	SSA	35-39 years	Female	All	Urban
1921	37.5	1	999	1	1990	0.388724944253023	0.226720498077021	0.68237418926652	South Asia	SAARC	35-39 years	Female	Low	All
1922	37.5	1	999	1	1990	0.465877838230964	0.39888852593861	0.54905226572723	Southeast and East Asia	Asia	35-39 years	Female	Low	All
1923	37.5	1	999	1	1990	1.7156033036249	1.27488691890855	2.28670424646285	Centr/East Eur & Centr Asia	FSU	35-39 years	Female	Low	All
1924	37.5	1	999	1	1990	1.77625049549749	1.60617603835824	1.98018185471455	World	World	35-39 years	Female	Low	All
1925	37.5	1	999	1	1990	2.6056528756455	1.90548662189329	3.60677950251563	Sub-Saharan Africa	SSA	35-39 years	Female	Low	All
1926	37.5	1	999	1	1990	3.72685408190899	3.0114425754966	4.61454358508847	Mid. East/North Africa	MENA	35-39 years	Female	Low	All
1927	37.5	1	999	1	1990	4.04064689689274	3.73594076533883	4.37989177714476	High-Income Countries	HIC	35-39 years	Female	Low	All
1928	37.5	1	999	1	1990	7.770254777475	6.66823954331145	9.17256867040097	Latin Amer/Caribbean	LAC	35-39 years	Female	Low	All
1929	37.5	1	999	1	2005	0.489242243797629	0.285366871941154	0.856494534236343	South Asia	SAARC	35-39 years	Female	Low	All
1930	37.5	1	999	1	2005	0.69836609315398	0.558309167939988	0.930051046356448	Southeast and East Asia	Asia	35-39 years	Female	Low	All
1931	37.5	1	999	1	2005	2.05468394223751	1.78193029267493	2.43318194346973	World	World	35-39 years	Female	Low	All
1932	37.5	1	999	1	2005	2.45824329827788	1.82302046299264	3.24124727611225	Centr/East Eur & Centr Asia	FSU	35-39 years	Female	Low	All
1933	37.5	1	999	1	2005	3.61645598708835	2.50494943229589	5.4311458776329	Sub-Saharan Africa	SSA	35-39 years	Female	Low	All
1934	37.5	1	999	1	2005	4.47463430449488	3.54353184749762	5.72213219737476	Mid. East/North Africa	MENA	35-39 years	Female	Low	All
1935	37.5	1	999	1	2005	4.60712487630976	4.26800175121141	4.99405355286258	High-Income Countries	HIC	35-39 years	Female	Low	All
1936	37.5	1	999	1	2005	6.85488097926742	5.86230703715601	8.12177157408323	Latin Amer/Caribbean	LAC	35-39 years	Female	Low	All
1937	37.5	1	999	1	2018	0.548645500754419	0.317340377181386	0.96556119873298	South Asia	SAARC	35-39 years	Female	Low	All
1938	37.5	1	999	1	2018	0.950420989545855	0.757372217483589	1.2931493041449	Southeast and East Asia	Asia	35-39 years	Female	Low	All
1939	37.5	1	999	1	2018	2.28687766580935	1.70401410784273	3.06856402546513	Centr/East Eur & Centr Asia	FSU	35-39 years	Female	Low	All
1940	37.5	1	999	1	2018	2.67204340521044	2.321243726427	3.12270340159743	World	World	35-39 years	Female	Low	All
1941	37.5	1	999	1	2018	4.4316071832398	4.08048926339835	4.82747864469133	High-Income Countries	HIC	35-39 years	Female	Low	All
1942	37.5	1	999	1	2018	4.40984658318226	3.48422906127142	5.64105438220899	Mid. East/North Africa	MENA	35-39 years	Female	Low	All
1943	37.5	1	999	1	2018	5.53585284918859	3.99489194016061	7.83916496902226	Sub-Saharan Africa	SSA	35-39 years	Female	Low	All
1944	37.5	1	999	1	2018	7.22242663174407	6.20671830477556	8.48561336597702	Latin Amer/Caribbean	LAC	35-39 years	Female	Low	All
1945	37.5	1	999	2	1990	0.438787472478161	0.273771901851323	0.711287283406234	South Asia	SAARC	35-39 years	Female	Medium	All
1946	37.5	1	999	2	1990	0.742765679587169	0.657870006883956	0.839006341678399	Southeast and East Asia	Asia	35-39 years	Female	Medium	All
1947	37.5	1	999	2	1990	1.87458963053931	1.51122390572978	2.35039215443988	Centr/East Eur & Centr Asia	FSU	35-39 years	Female	Medium	All
1948	37.5	1	999	2	1990	2.33357126915979	2.17635482611437	2.50830729867412	World	World	35-39 years	Female	Medium	All
1949	37.5	1	999	2	1990	3.65434075888587	3.02049842811387	4.45222914394089	Mid. East/North Africa	MENA	35-39 years	Female	Medium	All
1950	37.5	1	999	2	1990	4.36158369708206	4.08813181310165	4.66644015587448	High-Income Countries	HIC	35-39 years	Female	Medium	All
1951	37.5	1	999	2	1990	5.45206688985605	4.25127882912581	7.04159305216093	Sub-Saharan Africa	SSA	35-39 years	Female	Medium	All
1952	37.5	1	999	2	1990	8.80870244738234	7.59432678422411	10.3028618975494	Latin Amer/Caribbean	LAC	35-39 years	Female	Medium	All
1953	37.5	1	999	2	2005	0.658736907721641	0.570162310716105	0.77913988994679	Southeast and East Asia	Asia	35-39 years	Female	Medium	All
1954	37.5	1	999	2	2005	0.83258999352352	0.520680322446718	1.36971080567393	South Asia	SAARC	35-39 years	Female	Medium	All
1955	37.5	1	999	2	2005	2.2898345357393	1.84376708952668	2.82487874546547	Centr/East Eur & Centr Asia	FSU	35-39 years	Female	Medium	All
1956	37.5	1	999	2	2005	2.38583920091	2.17455946625156	2.64938717799458	World	World	35-39 years	Female	Medium	All
1957	37.5	1	999	2	2005	3.88821565640451	3.16399232944831	4.85528887109919	Mid. East/North Africa	MENA	35-39 years	Female	Medium	All
1958	37.5	1	999	2	2005	5.01266250793504	4.69346062917718	5.36157346657782	High-Income Countries	HIC	35-39 years	Female	Medium	All
1959	37.5	1	999	2	2005	6.67270118937577	4.87631119101262	9.4867589898069	Sub-Saharan Africa	SSA	35-39 years	Female	Medium	All
1960	37.5	1	999	2	2005	7.34874381233254	6.34800541728706	8.78210430954145	Latin Amer/Caribbean	LAC	35-39 years	Female	Medium	All
1961	37.5	1	999	2	2018	0.617704268712891	0.381031310341415	0.99842635423181	South Asia	SAARC	35-39 years	Female	Medium	All
1962	37.5	1	999	2	2018	0.98173536116396	0.859007237452569	1.15506186509712	Southeast and East Asia	Asia	35-39 years	Female	Medium	All
1963	37.5	1	999	2	2018	2.36920975795461	1.88623489264015	2.99457880507909	Centr/East Eur & Centr Asia	FSU	35-39 years	Female	Medium	All
1964	37.5	1	999	2	2018	3.00011851098724	2.73567673273135	3.32831672498711	World	World	35-39 years	Female	Medium	All
1965	37.5	1	999	2	2018	4.04653432142585	3.28676673467034	5.18506813143423	Mid. East/North Africa	MENA	35-39 years	Female	Medium	All
1966	37.5	1	999	2	2018	4.53102526679544	4.23666915887105	4.85415410994806	High-Income Countries	HIC	35-39 years	Female	Medium	All
1967	37.5	1	999	2	2018	8.34200257306065	7.24514287777851	9.66662437398145	Latin Amer/Caribbean	LAC	35-39 years	Female	Medium	All
1968	37.5	1	999	2	2018	9.34613310559875	7.00660927647943	12.6361541394382	Sub-Saharan Africa	SSA	35-39 years	Female	Medium	All
1969	37.5	1	999	3	1990	1.01469164041508	0.90845736026144	1.13124619720571	Southeast and East Asia	Asia	35-39 years	Female	High	All
1970	37.5	1	999	3	1990	1.61756228621267	1.31297694827867	2.03452575158992	Centr/East Eur & Centr Asia	FSU	35-39 years	Female	High	All
1971	37.5	1	999	3	1990	1.84803585140995	1.15550311711156	3.19783686210382	South Asia	SAARC	35-39 years	Female	High	All
1972	37.5	1	999	3	1990	2.90209363873339	2.73376931814941	3.08950077538784	World	World	35-39 years	Female	High	All
1973	37.5	1	999	3	1990	3.09392593154965	2.58375789926844	3.69702713994712	Mid. East/North Africa	MENA	35-39 years	Female	High	All
1974	37.5	1	999	3	1990	4.48313278322665	4.20309100621927	4.78432838413565	High-Income Countries	HIC	35-39 years	Female	High	All
1975	37.5	1	999	3	1990	7.41956369448689	5.57420225069028	9.85015568125004	Sub-Saharan Africa	SSA	35-39 years	Female	High	All
1976	37.5	1	999	3	1990	8.75867298387113	7.25558356281774	10.5080592600652	Latin Amer/Caribbean	LAC	35-39 years	Female	High	All
1977	37.5	1	999	3	2005	0.903817016825157	0.805003003769	1.02691827154929	Southeast and East Asia	Asia	35-39 years	Female	High	All
1978	37.5	1	999	3	2005	1.1314963947441	0.721853007784427	1.89672277013406	South Asia	SAARC	35-39 years	Female	High	All
1979	37.5	1	999	3	2005	2.09254373511602	1.71482838974312	2.55381863911048	Centr/East Eur & Centr Asia	FSU	35-39 years	Female	High	All
1980	37.5	1	999	3	2005	2.89528217944163	2.70800933782706	3.11471946469461	World	World	35-39 years	Female	High	All
1981	37.5	1	999	3	2005	3.19413490051229	2.63369182144932	3.99689168182102	Mid. East/North Africa	MENA	35-39 years	Female	High	All
1982	37.5	1	999	3	2005	5.34001574720548	5.00413146489044	5.70688536957238	High-Income Countries	HIC	35-39 years	Female	High	All
1983	37.5	1	999	3	2005	7.70573471595694	6.49127507215819	9.27241868857536	Latin Amer/Caribbean	LAC	35-39 years	Female	High	All
1984	37.5	1	999	3	2005	7.67086509437012	5.53086621363165	10.9008074192124	Sub-Saharan Africa	SSA	35-39 years	Female	High	All
1985	37.5	1	999	3	2018	1.13426832844015	1.01239221364294	1.29010626050566	Southeast and East Asia	Asia	35-39 years	Female	High	All
1986	37.5	1	999	3	2018	2.14864747177547	1.73849565893344	2.67608954674093	Centr/East Eur & Centr Asia	FSU	35-39 years	Female	High	All
1987	37.5	1	999	3	2018	2.57020830156692	1.63745659583099	4.36038601255814	South Asia	SAARC	35-39 years	Female	High	All
1988	37.5	1	999	3	2018	3.36154294801335	3.11567469752775	3.65918777847008	World	World	35-39 years	Female	High	All
1989	37.5	1	999	3	2018	3.33833137242359	2.743228010979	4.21803814439234	Mid. East/North Africa	MENA	35-39 years	Female	High	All
1990	37.5	1	999	3	2018	4.21081005732452	3.94691661752109	4.49885499082948	High-Income Countries	HIC	35-39 years	Female	High	All
1991	37.5	1	999	3	2018	8.59215787260133	7.25330522073944	10.2847024839317	Latin Amer/Caribbean	LAC	35-39 years	Female	High	All
1992	37.5	1	999	3	2018	10.4444661937509	7.61553160301823	14.3187404646464	Sub-Saharan Africa	SSA	35-39 years	Female	High	All
1993	37.5	1	999	999	1990	0.501989922689665	0.326416749752177	0.805879571184552	South Asia	SAARC	35-39 years	Female	All	All
1994	37.5	1	999	999	1990	0.703028437602419	0.628818079970508	0.787282086953673	Southeast and East Asia	Asia	35-39 years	Female	All	All
1995	37.5	1	999	999	1990	1.71893060847912	1.42702915726038	2.07334612391653	Centr/East Eur & Centr Asia	FSU	35-39 years	Female	All	All
1996	37.5	1	999	999	1990	2.26591194271395	2.13490665704827	2.41937441194572	World	World	35-39 years	Female	All	All
1997	37.5	1	999	999	1990	3.59015365726413	3.00134592110745	4.29553906369036	Mid. East/North Africa	MENA	35-39 years	Female	All	All
1998	37.5	1	999	999	1990	3.69350807538921	2.91473307704152	4.75736623834911	Sub-Saharan Africa	SSA	35-39 years	Female	All	All
1999	37.5	1	999	999	1990	4.39114254703379	4.15327062081952	4.64958642972145	High-Income Countries	HIC	35-39 years	Female	All	All
[truncated: 6,929 more rows]
