# Supplementary material for: Sugar-sweetened beverage intakes among adults between 1990 and 2018 in 185 countries
Source: Nat Commun. 2023 Oct 3;14:5957. doi: 10.1038/s41467-023-41269-8 (PMC10614169; doi:10.1038/s41467-023-41269-8)
Supplement: Supplementary file 8 — Source Data [file 41467_2023_41269_MOESM8_ESM.zip › SourceData/SourceDataFile9_SSBs.AbsoluteDiff.BySex.ByCountry.AllCombos.ServingsPerWeek.AgeCat.1990.2005.2018.csv]

	iso3	superregion2	age	urban	educ	year	mean	lowerci_95	upperci_95	education_level	area_residency	age_group
1	AFG	SAARC	999	999	999	1990	0.012642161570268	-0.0642068410743105	0.0960622945607226	All	All	All
2	AFG	SAARC	999	999	999	2005	0.0777425346628028	-0.303659397315498	0.546489983603427	All	All	All
3	AFG	SAARC	999	999	999	2018	0.1505570594324	-0.81446970012027	1.26049280997447	All	All	All
4	AGO	SSA	999	999	999	1990	0.241566059538521	-1.13690251424	1.61301797810542	All	All	All
5	AGO	SSA	999	999	999	2005	0.342415592048702	-1.82159111373446	2.55329723990381	All	All	All
6	AGO	SSA	999	999	999	2018	0.428311714384976	-2.39092914173707	3.47258904909663	All	All	All
7	ALB	FSU	999	999	999	1990	0.137698516569596	-0.42629871312625	0.74059669919152	All	All	All
8	ALB	FSU	999	999	999	2005	0.126869654849535	-0.611833803485153	0.904266102204629	All	All	All
9	ALB	FSU	999	999	999	2018	1.90896124240321	-1.51373868079864	5.19953333582649	All	All	All
10	ARE	MENA	999	999	999	1990	0.0535856692269835	-1.50481575234187	1.60918826412434	All	All	All
11	ARE	MENA	999	999	999	2005	0.0794229693276814	-2.11122972645799	2.26469713588355	All	All	All
12	ARE	MENA	999	999	999	2018	0.11803160344229	-0.973247771928794	1.2215685360449	All	All	All
13	ARG	LAC	999	999	999	1990	0.88966557700969	0.0392911775261129	1.89605849327	All	All	All
14	ARG	LAC	999	999	999	2005	1.44128991169986	0.0986776461649097	3.03690344382488	All	All	All
15	ARG	LAC	999	999	999	2018	1.35945769694487	0.11419384781845	2.84125549182538	All	All	All
16	ARM	FSU	999	999	999	1990	0.0729824691016722	-0.100663792094189	0.271633488286153	All	All	All
17	ARM	FSU	999	999	999	2005	0.179967967211595	-0.244476839496777	0.657553882492814	All	All	All
18	ARM	FSU	999	999	999	2018	0.232367034911371	-0.229541945499944	0.76211537412546	All	All	All
19	ATG	LAC	999	999	999	1990	0.473164184890968	-2.30687934844161	3.19632595874539	All	All	All
20	ATG	LAC	999	999	999	2005	0.302332993788946	-1.70537976159407	2.25789290696248	All	All	All
21	ATG	LAC	999	999	999	2018	0.540246490378423	-2.45430840019987	3.52132851587519	All	All	All
22	AUS	HIC	999	999	999	1990	1.64423351501513	0.559223349559339	2.9526536257869	All	All	All
23	AUS	HIC	999	999	999	2005	1.29604311978328	0.425815245974105	2.33150832894479	All	All	All
24	AUS	HIC	999	999	999	2018	1.05651138850206	0.344625565558734	1.9015144847266	All	All	All
25	AUT	HIC	999	999	999	1990	0.499994100766069	-0.0691191278094536	1.06798316017931	All	All	All
26	AUT	HIC	999	999	999	2005	0.424735901996016	-0.130115476400891	0.971212074398617	All	All	All
27	AUT	HIC	999	999	999	2018	0.384814601819438	-0.155484039490707	0.915822082504238	All	All	All
28	AZE	FSU	999	999	999	1990	0.118662124906616	-0.248691384558887	0.545703563286988	All	All	All
29	AZE	FSU	999	999	999	2005	0.220675985637717	-0.586076589323823	1.118535675491	All	All	All
30	AZE	FSU	999	999	999	2018	0.164840921536298	-0.277669327007294	0.693301182724125	All	All	All
31	BDI	SSA	999	999	999	1990	0.264334281536316	-1.97418830129336	2.65790413709715	All	All	All
32	BDI	SSA	999	999	999	2005	0.250617404345903	-1.81199146209143	2.47109345383992	All	All	All
33	BDI	SSA	999	999	999	2018	0.359398002391044	-2.98937159702957	3.84434856383324	All	All	All
34	BEL	HIC	999	999	999	1990	0.662009743861669	-0.104503578598226	1.47444191500761	All	All	All
35	BEL	HIC	999	999	999	2005	0.633783032382302	-0.133902808842382	1.43505674978165	All	All	All
36	BEL	HIC	999	999	999	2018	0.631752501572855	-0.203907754214055	1.51280709121094	All	All	All
37	BEN	SSA	999	999	999	1990	0.0861706536761734	-1.22424762739114	1.3309272631441	All	All	All
38	BEN	SSA	999	999	999	2005	0.0908186092502218	-1.4496017980062	1.55008779836367	All	All	All
39	BEN	SSA	999	999	999	2018	0.0912953184521028	-1.97818983711875	2.04938201855769	All	All	All
40	BFA	SSA	999	999	999	1990	0.0516303901426222	-0.195746891160525	0.359651825497501	All	All	All
41	BFA	SSA	999	999	999	2005	0.167008806945582	-0.578247415661218	1.10547970777609	All	All	All
42	BFA	SSA	999	999	999	2018	0.282926395892435	-1.04389928482574	1.94573374841046	All	All	All
43	BGD	SAARC	999	999	999	1990	0.0128534490729831	-0.0309955512323838	0.0616008894730645	All	All	All
44	BGD	SAARC	999	999	999	2005	0.01863971828648	-0.0466128600196448	0.0910865941969746	All	All	All
45	BGD	SAARC	999	999	999	2018	0.0158546326433906	-0.0378487946777812	0.0766056939813218	All	All	All
46	BGR	FSU	999	999	999	1990	0.196713331973731	-0.114673113316621	0.530838368155222	All	All	All
47	BGR	FSU	999	999	999	2005	0.347314816575402	-0.131164292985828	0.861887643771125	All	All	All
48	BGR	FSU	999	999	999	2018	0.217581182278898	-0.0712801650073081	0.532509598040073	All	All	All
49	BHR	MENA	999	999	999	1990	-0.0295703614488289	-2.2913058927019	2.18875379403331	All	All	All
50	BHR	MENA	999	999	999	2005	0.115933098347076	-2.57534819724654	2.73545796539797	All	All	All
51	BHR	MENA	999	999	999	2018	0.14931234732829	-2.26198945054448	2.60475031782019	All	All	All
52	BHS	LAC	999	999	999	1990	0.757271600501798	-5.60069021087028	6.77134739492516	All	All	All
53	BHS	LAC	999	999	999	2005	0.571756461590323	-5.71291155064931	6.45281927225976	All	All	All
54	BHS	LAC	999	999	999	2018	0.167404631923304	-1.65457121641185	1.95690370919526	All	All	All
55	BIH	FSU	999	999	999	1990	0.0643286991543649	-0.0947278218436581	0.246027150080031	All	All	All
56	BIH	FSU	999	999	999	2005	0.234689044221742	-0.340048896501758	0.898007231147173	All	All	All
57	BIH	FSU	999	999	999	2018	0.232223447256874	-0.278779310511047	0.789952093981778	All	All	All
58	BLR	FSU	999	999	999	1990	0.374955815772592	-0.327120120864213	1.18559931691114	All	All	All
59	BLR	FSU	999	999	999	2005	0.397037147054955	-0.467613652291016	1.35908145943895	All	All	All
60	BLR	FSU	999	999	999	2018	0.213837626293744	-0.166073029158659	0.660084649076351	All	All	All
61	BLZ	LAC	999	999	999	1990	0.250192148439879	-1.83274170686645	2.28686246491615	All	All	All
62	BLZ	LAC	999	999	999	2005	0.302380158295518	-2.27367085110371	2.80242015324631	All	All	All
63	BLZ	LAC	999	999	999	2018	0.362555712557231	-3.27256524795735	3.86261413702547	All	All	All
64	BOL	LAC	999	999	999	1990	0.0142782714330252	-3.50495118092808	3.41112192461578	All	All	All
65	BOL	LAC	999	999	999	2005	0.00472285024652552	-2.67773322352861	2.56856328368163	All	All	All
66	BOL	LAC	999	999	999	2018	0.0157391627760308	-2.69744424348875	2.62924263215138	All	All	All
67	BRA	LAC	999	999	999	1990	0.773179777729681	-0.575966361733802	2.1763227185354	All	All	All
68	BRA	LAC	999	999	999	2005	0.484752188108113	-0.314152862154432	1.31499770627753	All	All	All
69	BRA	LAC	999	999	999	2018	0.491507479002794	-0.27952400039208	1.29515871673044	All	All	All
70	BRB	LAC	999	999	999	1990	0.736819507085093	-2.72081920677967	4.03708650027331	All	All	All
71	BRB	LAC	999	999	999	2005	0.563261292261262	-3.18394568970652	4.11532213935113	All	All	All
72	BRB	LAC	999	999	999	2018	0.59934271938402	-3.64321446233284	4.6038462334502	All	All	All
73	BRN	Asia	999	999	999	1990	0.151622055288817	-0.481397593645492	0.815253467118335	All	All	All
74	BRN	Asia	999	999	999	2005	0.321607062975907	-0.806781544540093	1.52792881564022	All	All	All
75	BRN	Asia	999	999	999	2018	0.440187518830597	-0.793882138863121	1.78706531325953	All	All	All
76	BTN	SAARC	999	999	999	1990	0.0606435175023391	-0.265996348476395	0.427358024626899	All	All	All
77	BTN	SAARC	999	999	999	2005	0.148928599568267	-0.469447769596435	0.895986663438282	All	All	All
78	BTN	SAARC	999	999	999	2018	0.174463928850078	-0.808203363732327	1.3556224506646	All	All	All
79	BWA	SSA	999	999	999	1990	0.306686954124575	-1.51583062312188	2.16176703736111	All	All	All
80	BWA	SSA	999	999	999	2005	0.595925275791068	-2.82227189888108	4.0383668544825	All	All	All
81	BWA	SSA	999	999	999	2018	0.874029836987323	-2.77571529303744	4.50160636869117	All	All	All
82	CAF	SSA	999	999	999	1990	0.0971004364357802	-0.513868500661686	0.731603563695637	All	All	All
83	CAF	SSA	999	999	999	2005	0.297430319001629	-1.33065558501792	1.954928043297	All	All	All
84	CAF	SSA	999	999	999	2018	0.123767883305761	-0.618111525646456	0.885042539260363	All	All	All
85	CAN	HIC	999	999	999	1990	0.975499845859847	0.427284760959097	1.5557031165798	All	All	All
86	CAN	HIC	999	999	999	2005	1.00907327052158	0.433153037589952	1.60314839992162	All	All	All
87	CAN	HIC	999	999	999	2018	0.904626645445238	0.37557521703151	1.45960239468747	All	All	All
88	CHE	HIC	999	999	999	1990	0.514508091999266	-0.11156933542058	1.19207650459933	All	All	All
89	CHE	HIC	999	999	999	2005	0.527129443906625	-0.166480083119144	1.27797686588976	All	All	All
90	CHE	HIC	999	999	999	2018	0.466896695350129	-0.185237756307181	1.17425706875536	All	All	All
91	CHL	LAC	999	999	999	1990	0.416217472860508	-1.06563048778867	2.08013868699528	All	All	All
92	CHL	LAC	999	999	999	2005	0.57450799434625	-1.39256506957389	2.8123551797118	All	All	All
93	CHL	LAC	999	999	999	2018	0.63317513860719	-1.52721396457377	3.07516058701575	All	All	All
94	CHN	Asia	999	999	999	1990	0.00981698072634016	-0.0780235826695903	0.0936659984408923	All	All	All
95	CHN	Asia	999	999	999	2005	0.00942008782812351	-0.0580488305117992	0.0740826436398879	All	All	All
96	CHN	Asia	999	999	999	2018	0.0119521306552415	-0.0468493552869778	0.0690933232049468	All	All	All
97	CIV	SSA	999	999	999	1990	0.143616941121655	-1.20294791598292	1.42493014229197	All	All	All
98	CIV	SSA	999	999	999	2005	0.253928059394977	-1.68725432903135	2.16099855240489	All	All	All
99	CIV	SSA	999	999	999	2018	0.255859350187226	-2.08631839965391	2.58451815326541	All	All	All
100	CMR	SSA	999	999	999	1990	0.114944659601454	-0.532870207233968	0.780323791289097	All	All	All
101	CMR	SSA	999	999	999	2005	0.29149404829077	-1.55410058233434	2.35308888130448	All	All	All
102	CMR	SSA	999	999	999	2018	0.370435591467812	-2.15711437016197	3.10511336067175	All	All	All
103	COD	SSA	999	999	999	1990	0.166173689605145	-0.340943098770556	1.01241367994083	All	All	All
104	COD	SSA	999	999	999	2005	0.201405623757154	-0.434254455662238	1.24352669766869	All	All	All
105	COD	SSA	999	999	999	2018	0.208163047504599	-0.463771462102968	1.31820439175401	All	All	All
106	COG	SSA	999	999	999	1990	0.127754813622958	-0.662332945988931	0.98374481491729	All	All	All
107	COG	SSA	999	999	999	2005	0.431333654694843	-2.09998064867697	2.93200626771474	All	All	All
108	COG	SSA	999	999	999	2018	0.527921270455125	-2.52715740710996	3.74097603656757	All	All	All
109	COL	LAC	999	999	999	1990	1.11870981223359	-3.0659669683451	5.43621010857726	All	All	All
110	COL	LAC	999	999	999	2005	0.990408241493621	-2.60911301724858	4.68999561923278	All	All	All
111	COL	LAC	999	999	999	2018	1.6540575169231	-3.65410829612015	7.07942869216206	All	All	All
112	COM	SSA	999	999	999	1990	0.295616522743175	-1.52411837882371	2.17017089281185	All	All	All
113	COM	SSA	999	999	999	2005	0.321780933560512	-1.57147562396458	2.19863051872152	All	All	All
114	COM	SSA	999	999	999	2018	0.407879588703448	-2.21012083650882	3.2722034303613	All	All	All
115	CPV	SSA	999	999	999	1990	0.110883335823942	-0.772060724620129	1.05362869586137	All	All	All
116	CPV	SSA	999	999	999	2005	0.575123564099609	-1.94068395899567	3.27265352957494	All	All	All
117	CPV	SSA	999	999	999	2018	0.266656942478074	-1.00086725062748	1.659659868349	All	All	All
118	CRI	LAC	999	999	999	1990	0.442778429471383	-2.45443035052319	3.40614543653601	All	All	All
119	CRI	LAC	999	999	999	2005	0.394093756416683	-2.09681418412118	2.95939780627211	All	All	All
120	CRI	LAC	999	999	999	2018	0.322414948117289	-1.56027441173975	2.26101384824495	All	All	All
121	CUB	LAC	999	999	999	1990	0.59739092460806	-3.19449442662413	4.71507277510423	All	All	All
122	CUB	LAC	999	999	999	2005	0.560970507325645	-2.62949233684993	3.75630134666875	All	All	All
123	CUB	LAC	999	999	999	2018	0.58161261148869	-2.1959578317418	3.38678198586975	All	All	All
124	CYP	HIC	999	999	999	1990	0.47149743343575	-0.474614936625754	1.63998362601486	All	All	All
125	CYP	HIC	999	999	999	2005	0.602919149442871	-0.57690820817498	2.07133781088521	All	All	All
126	CYP	HIC	999	999	999	2018	0.509720421983855	-0.533872035381	1.7935300608064	All	All	All
127	CZE	FSU	999	999	999	1990	0.227655914903907	-0.128102914714402	0.589437073396008	All	All	All
128	CZE	FSU	999	999	999	2005	0.192708335976204	-0.125552968920423	0.5220143215445	All	All	All
129	CZE	FSU	999	999	999	2018	0.152870819360679	-0.120391576604418	0.431185327874484	All	All	All
130	DEU	HIC	999	999	999	1990	1.00348670014173	0.561949367070814	1.48736054956785	All	All	All
131	DEU	HIC	999	999	999	2005	0.899387827964516	0.472255174240423	1.35732622626498	All	All	All
132	DEU	HIC	999	999	999	2018	0.881484032574202	0.457440961732774	1.34465974913593	All	All	All
133	DJI	SSA	999	999	999	1990	0.712473557651399	-3.573043138237	5.47709559023976	All	All	All
134	DJI	SSA	999	999	999	2005	0.474112603687242	-2.75361119630379	3.71002283143979	All	All	All
135	DJI	SSA	999	999	999	2018	0.895907468787681	-4.31230533498726	6.24951408224927	All	All	All
136	DMA	LAC	999	999	999	1990	0.312386695555615	-2.57957717183304	3.16068275801445	All	All	All
137	DMA	LAC	999	999	999	2005	0.280031528586631	-1.9133707557497	2.44865458429118	All	All	All
138	DMA	LAC	999	999	999	2018	0.24120052499303	-1.40362952754013	1.88835909652389	All	All	All
139	DNK	HIC	999	999	999	1990	0.379986183764992	0.0418894456381992	0.74583907277421	All	All	All
140	DNK	HIC	999	999	999	2005	0.365325236896749	0.0154598219701198	0.743906307201258	All	All	All
141	DNK	HIC	999	999	999	2018	0.419259973055839	0.00852373635390129	0.86170129180704	All	All	All
142	DOM	LAC	999	999	999	1990	0.120358178356373	-1.232323149015	1.44531839668548	All	All	All
143	DOM	LAC	999	999	999	2005	0.390121209979771	-2.61876779341031	3.39713673943456	All	All	All
144	DOM	LAC	999	999	999	2018	0.34109605289128	-2.09342201973553	2.88473799838914	All	All	All
145	DZA	MENA	999	999	999	1990	0.0921674196486835	-2.04361019655942	2.00331113411552	All	All	All
146	DZA	MENA	999	999	999	2005	0.0354843159163395	-1.78738207816172	1.6492959457359	All	All	All
147	DZA	MENA	999	999	999	2018	0.0333036910004351	-1.88184693361665	1.72153942089624	All	All	All
148	ECU	LAC	999	999	999	1990	0.825977400679363	-3.17844382771191	5.0259874417579	All	All	All
149	ECU	LAC	999	999	999	2005	0.308164454930232	-1.89368467155717	2.55979217930846	All	All	All
150	ECU	LAC	999	999	999	2018	0.673882590044621	-2.60468611598463	3.89047959514218	All	All	All
151	EGY	MENA	999	999	999	1990	-0.516624724296331	-1.01242331049032	-0.0274891435559122	All	All	All
152	EGY	MENA	999	999	999	2005	-0.479435159954282	-0.943038595947165	-0.0254982700112609	All	All	All
153	EGY	MENA	999	999	999	2018	-0.484681130050411	-0.945296531571956	-0.0304708322520555	All	All	All
154	ERI	SSA	999	999	999	1990	0.300650619393575	-1.7795209572366	2.3935152218086	All	All	All
155	ERI	SSA	999	999	999	2005	0.362586664531508	-1.70392021635119	2.61081243236107	All	All	All
156	ERI	SSA	999	999	999	2018	0.554615442427302	-2.37873106254534	3.67730858946737	All	All	All
157	ESP	HIC	999	999	999	1990	0.346478955359899	-0.244579470429333	0.930968699426972	All	All	All
158	ESP	HIC	999	999	999	2005	0.382067510191627	-0.270330310254587	1.02799728052598	All	All	All
159	ESP	HIC	999	999	999	2018	0.390660165244478	-0.317189296345871	1.08409791961139	All	All	All
160	EST	FSU	999	999	999	1990	0.349848489939457	0.109627793998273	0.625011987367383	All	All	All
161	EST	FSU	999	999	999	2005	0.502348318129879	0.156107560251836	0.89119220319431	All	All	All
162	EST	FSU	999	999	999	2018	0.366078524740103	0.114340129242531	0.652993700336125	All	All	All
163	ETH	SSA	999	999	999	1990	0.185431816957752	-0.703282674435948	1.07641079735373	All	All	All
164	ETH	SSA	999	999	999	2005	0.328163190679625	-1.08599890835544	1.7645433646258	All	All	All
165	ETH	SSA	999	999	999	2018	0.429311078294677	-1.34359373871378	2.20581737581627	All	All	All
166	FIN	HIC	999	999	999	1990	0.633231999228859	0.285652167228154	0.995950477529185	All	All	All
167	FIN	HIC	999	999	999	2005	0.487430661026585	0.208165592208504	0.782830368502194	All	All	All
168	FIN	HIC	999	999	999	2018	0.472229339496601	0.195922157274357	0.766369418755802	All	All	All
169	FJI	Asia	999	999	999	1990	0.0941865043550952	-0.421446765910512	0.625248508597819	All	All	All
170	FJI	Asia	999	999	999	2005	0.297908570956853	-0.995897402274375	1.58325905063815	All	All	All
171	FJI	Asia	999	999	999	2018	0.2962821532382	-0.819543424008617	1.46734174276365	All	All	All
172	FRA	HIC	999	999	999	1990	0.782531066611504	0.448251514725677	1.15788525947503	All	All	All
173	FRA	HIC	999	999	999	2005	0.886899158062903	0.499701691852516	1.31922401397269	All	All	All
174	FRA	HIC	999	999	999	2018	1.013114742612	0.564353180930464	1.51806470831372	All	All	All
175	FSM	Asia	999	999	999	1990	0.093915650583544	-0.422514879174415	0.665128661312593	All	All	All
176	FSM	Asia	999	999	999	2005	0.370094041952123	-1.33628578570799	2.26856357798958	All	All	All
177	FSM	Asia	999	999	999	2018	0.328918643899994	-1.13054273720075	1.88917975284652	All	All	All
178	GAB	SSA	999	999	999	1990	0.755713909442343	-2.3345428463184	3.93568494028734	All	All	All
179	GAB	SSA	999	999	999	2005	0.550662233105968	-2.40249550489403	3.67564649134135	All	All	All
180	GAB	SSA	999	999	999	2018	0.358611465118686	-2.29776504680545	3.16830526373061	All	All	All
181	GBR	HIC	999	999	999	1990	0.36910004477205	-0.337174184253204	1.04220041521767	All	All	All
182	GBR	HIC	999	999	999	2005	0.251120948420365	-0.34361860875805	0.810726611739145	All	All	All
183	GBR	HIC	999	999	999	2018	0.232955826841895	-0.421164751431004	0.849766413777605	All	All	All
184	GEO	FSU	999	999	999	1990	0.0126885344664576	-0.0165286635772198	0.0469420660085315	All	All	All
185	GEO	FSU	999	999	999	2005	0.376922953198389	-0.489192608604347	1.34469200543966	All	All	All
186	GEO	FSU	999	999	999	2018	0.278962209437737	-0.251288015103594	0.883462251251355	All	All	All
187	GHA	SSA	999	999	999	1990	-0.0995516819862702	-1.6789863589873	1.27962866135056	All	All	All
188	GHA	SSA	999	999	999	2005	-0.133980522314865	-2.30768196497896	1.75647719400713	All	All	All
189	GHA	SSA	999	999	999	2018	-0.148221787624765	-2.51261454045855	1.91974752158872	All	All	All
190	GIN	SSA	999	999	999	1990	0.0727755752885254	-0.403726259970351	0.575564737266476	All	All	All
191	GIN	SSA	999	999	999	2005	0.324632666732091	-1.44729650425029	2.1084503618829	All	All	All
192	GIN	SSA	999	999	999	2018	0.165343367611077	-0.666091310525944	1.07468268715827	All	All	All
193	GMB	SSA	999	999	999	1990	0.785806240841988	-4.99117336301508	6.41061657697754	All	All	All
194	GMB	SSA	999	999	999	2005	0.311806046142556	-2.49811395640002	3.16779907055282	All	All	All
195	GMB	SSA	999	999	999	2018	0.28011079144094	-2.3053537506524	2.99043126931173	All	All	All
196	GNB	SSA	999	999	999	1990	0.00256561131280101	-0.0159618363408344	0.021685260427672	All	All	All
197	GNB	SSA	999	999	999	2005	0.283382697851439	-1.46547285591459	2.15394481802723	All	All	All
198	GNB	SSA	999	999	999	2018	0.479769813995585	-2.17056020503177	3.36479702503342	All	All	All
199	GNQ	SSA	999	999	999	1990	0.182410057021782	-0.874537021895504	1.29130692262036	All	All	All
200	GNQ	SSA	999	999	999	2005	0.436905375371286	-1.72635866311939	2.55696144829651	All	All	All
201	GNQ	SSA	999	999	999	2018	0.52673247017146	-2.2829607037161	3.36988862862792	All	All	All
202	GRC	HIC	999	999	999	1990	0.414847687061056	-0.0320355072793177	0.887843699670044	All	All	All
203	GRC	HIC	999	999	999	2005	0.422941000326762	-0.0311612226385458	0.904832122957605	All	All	All
204	GRC	HIC	999	999	999	2018	0.413985708596452	-0.00992063388141561	0.862797885432936	All	All	All
205	GRD	LAC	999	999	999	1990	1.00460713727473	-2.44527432920801	4.6103425269444	All	All	All
206	GRD	LAC	999	999	999	2005	0.544924050013988	-2.14039939197766	3.20804453279131	All	All	All
207	GRD	LAC	999	999	999	2018	0.298111561119609	-1.47933434864802	2.07934711480099	All	All	All
208	GTM	LAC	999	999	999	1990	0.00527350900171436	-0.453581269420681	0.486801090725411	All	All	All
209	GTM	LAC	999	999	999	2005	0.0627877553203306	-0.847025995256193	1.00735990620714	All	All	All
210	GTM	LAC	999	999	999	2018	0.166267229518363	-1.03894957676482	1.44314839378955	All	All	All
211	GUY	LAC	999	999	999	1990	0.20059853735003	-3.72718131179367	3.90335068179203	All	All	All
212	GUY	LAC	999	999	999	2005	0.184242628679573	-2.16143264545132	2.42891007297546	All	All	All
213	GUY	LAC	999	999	999	2018	0.247946671490945	-2.31857669758919	2.68812502233586	All	All	All
214	HND	LAC	999	999	999	1990	0.581001372830008	-0.814875505895798	2.44175778109691	All	All	All
215	HND	LAC	999	999	999	2005	0.72906491512729	-0.940033744242936	2.95700378212458	All	All	All
216	HND	LAC	999	999	999	2018	1.13629030834389	-1.34941003130015	4.48073505667056	All	All	All
217	HRV	FSU	999	999	999	1990	0.236796827569115	-0.220260999635002	0.715875573837899	All	All	All
218	HRV	FSU	999	999	999	2005	0.298034138483673	-0.274718903124441	0.900532664501238	All	All	All
219	HRV	FSU	999	999	999	2018	0.243978119098552	-0.221645850100671	0.734801944291831	All	All	All
220	HTI	LAC	999	999	999	1990	0.0940278873490577	-0.862867381757089	0.99078569163373	All	All	All
221	HTI	LAC	999	999	999	2005	0.206630216599554	-1.71999345360496	1.97752910842963	All	All	All
222	HTI	LAC	999	999	999	2018	0.115785926376256	-0.864661067680274	1.04184104151028	All	All	All
223	HUN	FSU	999	999	999	1990	0.398193101108375	-0.0810881807506564	0.90227434451848	All	All	All
224	HUN	FSU	999	999	999	2005	0.348842715350167	-0.0439115573916246	0.771280702025093	All	All	All
225	HUN	FSU	999	999	999	2018	0.317056621790042	-0.0485546021264605	0.705041324391012	All	All	All
226	IDN	Asia	999	999	999	1990	0.0586861396081609	-0.0744604467262129	0.19764209027096	All	All	All
227	IDN	Asia	999	999	999	2005	0.0830229698643512	-0.117237736044219	0.292618914274667	All	All	All
228	IDN	Asia	999	999	999	2018	0.104469285353315	-0.14292039433855	0.362130214101779	All	All	All
229	IND	SAARC	999	999	999	1990	0.0492078581454113	0.00792213074439306	0.114658170283246	All	All	All
230	IND	SAARC	999	999	999	2005	0.0629005509036149	0.0107770527554634	0.143330256919077	All	All	All
231	IND	SAARC	999	999	999	2018	0.060798065340004	0.0101155346451967	0.141819651562978	All	All	All
232	IRL	HIC	999	999	999	1990	0.436922230505488	-0.541222289338835	1.40120430709613	All	All	All
233	IRL	HIC	999	999	999	2005	0.313429658494816	-0.437239079000625	1.04825891051878	All	All	All
234	IRL	HIC	999	999	999	2018	0.307632619841508	-0.502500710119218	1.09915950987538	All	All	All
235	IRN	MENA	999	999	999	1990	0.118793101406013	-0.356014020779061	0.584835665320335	All	All	All
236	IRN	MENA	999	999	999	2005	0.123054065143416	-0.350690419934488	0.588081247390028	All	All	All
237	IRN	MENA	999	999	999	2018	0.116575138737162	-0.337521845860289	0.559936234745323	All	All	All
238	IRQ	MENA	999	999	999	1990	0.266255727022166	-1.6625605080293	2.18087403820339	All	All	All
239	IRQ	MENA	999	999	999	2005	0.340651493041534	-1.47565950781853	2.15880674423755	All	All	All
240	IRQ	MENA	999	999	999	2018	0.299713559041398	-1.3148669741313	1.90516250593235	All	All	All
241	ISL	HIC	999	999	999	1990	0.499963945415036	-0.220427436679935	1.23734743502371	All	All	All
242	ISL	HIC	999	999	999	2005	0.408882664917972	-0.201515432933772	1.02989417868854	All	All	All
243	ISL	HIC	999	999	999	2018	0.513358026480617	-0.256270448412033	1.31899977095658	All	All	All
244	ISR	MENA	999	999	999	1990	0.0908134167081125	-1.06817457390335	1.19910879607224	All	All	All
245	ISR	MENA	999	999	999	2005	0.0809034702356492	-0.609522936618581	0.744888151229944	All	All	All
246	ISR	MENA	999	999	999	2018	0.0644578241884552	-0.67991179000952	0.780816715904431	All	All	All
247	ITA	HIC	999	999	999	1990	0.379725665390626	0.122787198072432	0.655397904992927	All	All	All
248	ITA	HIC	999	999	999	2005	0.367740947872458	0.119992361832492	0.633695327123637	All	All	All
249	ITA	HIC	999	999	999	2018	0.351097100844305	0.110985379446807	0.606778146045024	All	All	All
250	JAM	LAC	999	999	999	1990	-0.300903783123859	-3.24648688465948	2.34840847465575	All	All	All
251	JAM	LAC	999	999	999	2005	-0.343824191533078	-3.31864521742049	2.31940792798162	All	All	All
252	JAM	LAC	999	999	999	2018	-0.25078524892026	-2.77175764980497	2.02738151715471	All	All	All
253	JOR	MENA	999	999	999	1990	-0.277794320315031	-1.88852533376387	1.19338260646747	All	All	All
254	JOR	MENA	999	999	999	2005	-0.623028824452306	-3.25040951116679	1.73832828190373	All	All	All
255	JOR	MENA	999	999	999	2018	-0.449857664920746	-2.20334189278022	1.13518157759946	All	All	All
256	JPN	Asia	999	999	999	1990	0.50491517166054	0.0151707196007733	1.01521450277646	All	All	All
257	JPN	Asia	999	999	999	2005	0.449948166663141	0.026985101247106	0.891294577208153	All	All	All
258	JPN	Asia	999	999	999	2018	0.389574537121399	0.027614946386929	0.7700484457905	All	All	All
259	KAZ	FSU	999	999	999	1990	0.128900151460363	-0.150313131381935	0.449811833565	All	All	All
260	KAZ	FSU	999	999	999	2005	0.369942899350298	-0.830163103213512	1.65297889823261	All	All	All
261	KAZ	FSU	999	999	999	2018	0.210680536471736	-0.237416845332337	0.714556387372625	All	All	All
262	KEN	SSA	999	999	999	1990	0.289669030279788	-0.166473159305437	1.02083456106874	All	All	All
263	KEN	SSA	999	999	999	2005	0.239696023415831	-0.123388654285941	0.830579454698165	All	All	All
264	KEN	SSA	999	999	999	2018	0.1731992843523	-0.0890228590908371	0.596624372213851	All	All	All
265	KGZ	FSU	999	999	999	1990	0.486144406240375	-0.82865413355431	1.97245867406564	All	All	All
266	KGZ	FSU	999	999	999	2005	0.270856443698894	-0.691026057928605	1.34572122215931	All	All	All
267	KGZ	FSU	999	999	999	2018	0.591283360545601	-1.01799082379568	2.46755929657597	All	All	All
268	KHM	Asia	999	999	999	1990	0.0164034977748492	-0.0109053418806869	0.0538654327424677	All	All	All
269	KHM	Asia	999	999	999	2005	0.468668445974589	-0.134839642381109	1.23057713233074	All	All	All
270	KHM	Asia	999	999	999	2018	0.829342363521282	-0.21044181317123	2.13233505711677	All	All	All
271	KIR	Asia	999	999	999	1990	0.0937440095626141	-0.226044231782727	0.428870250375831	All	All	All
272	KIR	Asia	999	999	999	2005	0.207234187004771	-0.430736694330839	0.889354090893629	All	All	All
273	KIR	Asia	999	999	999	2018	0.231016814129335	-0.380865592251798	0.894789284851899	All	All	All
274	KOR	Asia	999	999	999	1990	0.429912393169984	0.340974421544246	0.524140247167238	All	All	All
275	KOR	Asia	999	999	999	2005	0.401892441516345	0.319777019548296	0.489926657741802	All	All	All
276	KOR	Asia	999	999	999	2018	0.372199378319426	0.29799782975691	0.451178479481883	All	All	All
277	KWT	MENA	999	999	999	1990	-0.187449635859189	-1.51537850278504	0.981739144799286	All	All	All
278	KWT	MENA	999	999	999	2005	-0.394829001260665	-5.38701938705544	4.10480731634742	All	All	All
279	KWT	MENA	999	999	999	2018	-0.307484337254161	-3.56852181577248	2.62332921933522	All	All	All
280	LAO	Asia	999	999	999	1990	0.0549252810616323	-0.0652014796194141	0.185716530391027	All	All	All
281	LAO	Asia	999	999	999	2005	0.115710240988815	-0.16814612451174	0.412897538650315	All	All	All
282	LAO	Asia	999	999	999	2018	0.143298135866732	-0.23183596832433	0.539486274240399	All	All	All
283	LBN	MENA	999	999	999	1990	2.24021277954846	0.806657929005492	3.88136831356037	All	All	All
284	LBN	MENA	999	999	999	2005	1.19028109313559	0.30015390817307	2.19025050566144	All	All	All
285	LBN	MENA	999	999	999	2018	1.80187193358066	0.478316500288121	3.29197338894405	All	All	All
286	LBR	SSA	999	999	999	1990	0.117892049355541	-0.757422950654859	1.00986005213383	All	All	All
287	LBR	SSA	999	999	999	2005	0.239110537235048	-1.10924024543324	1.57667859584128	All	All	All
288	LBR	SSA	999	999	999	2018	0.549958947458415	-2.58946931171405	3.7836992697168	All	All	All
289	LBY	MENA	999	999	999	1990	0.0378937292484312	-2.05312199442006	2.17497404378922	All	All	All
290	LBY	MENA	999	999	999	2005	0.158929517115024	-2.36679128444752	2.65767432502893	All	All	All
291	LBY	MENA	999	999	999	2018	0.157732630759107	-1.9545877034744	2.31534281749034	All	All	All
292	LCA	LAC	999	999	999	1990	0.429602857674968	-2.63953271300734	3.43990534307298	All	All	All
293	LCA	LAC	999	999	999	2005	0.349994933302833	-2.56031447548446	3.37407522232729	All	All	All
294	LCA	LAC	999	999	999	2018	0.393239725475569	-2.35439659688221	3.1246009229687	All	All	All
295	LKA	SAARC	999	999	999	1990	0.0850877131958581	-0.715607165467323	0.868433718839121	All	All	All
296	LKA	SAARC	999	999	999	2005	0.276047558640735	-1.76389185918339	2.21104732452006	All	All	All
297	LKA	SAARC	999	999	999	2018	0.256179624440786	-1.45972482133873	1.9078501203686	All	All	All
298	LSO	SSA	999	999	999	1990	0.296892726348679	-1.49140205981981	2.29968602216381	All	All	All
299	LSO	SSA	999	999	999	2005	0.40076015765409	-1.75206306311286	2.46615802751735	All	All	All
300	LSO	SSA	999	999	999	2018	1.06500920749111	-3.05850132980792	5.42855177930169	All	All	All
301	LTU	FSU	999	999	999	1990	0.212037715613271	-0.0173572515702361	0.445926923919512	All	All	All
302	LTU	FSU	999	999	999	2005	0.252162903467954	-0.0173125601045636	0.520787756589903	All	All	All
303	LTU	FSU	999	999	999	2018	0.264649813161053	0.00434122101124637	0.528718604071645	All	All	All
304	LUX	HIC	999	999	999	1990	0.521063516438585	-0.264222570991712	1.34256202947683	All	All	All
305	LUX	HIC	999	999	999	2005	0.516096385149093	-0.358063913360756	1.42261744439148	All	All	All
306	LUX	HIC	999	999	999	2018	0.489407143956214	-0.445220507480814	1.4541625761291	All	All	All
307	LVA	FSU	999	999	999	1990	0.278845816363937	0.0299021545738023	0.561286850915189	All	All	All
308	LVA	FSU	999	999	999	2005	0.265832695718941	0.0315609641633446	0.52957370423104	All	All	All
309	LVA	FSU	999	999	999	2018	0.25787231110136	0.0342866558380991	0.513362560858988	All	All	All
310	MAR	MENA	999	999	999	1990	0.0567020013672621	-1.25187480941327	1.27080388813076	All	All	All
311	MAR	MENA	999	999	999	2005	-0.0244680133491471	-1.56723634002531	1.39251386419455	All	All	All
312	MAR	MENA	999	999	999	2018	0.033100172231367	-1.42634604646692	1.38217214980806	All	All	All
313	MDA	FSU	999	999	999	1990	0.216061120647534	-0.300585147893045	0.790703218449919	All	All	All
314	MDA	FSU	999	999	999	2005	0.353218815698954	-0.519074467573681	1.3633415723743	All	All	All
315	MDA	FSU	999	999	999	2018	0.0954357168533476	-0.111995791511921	0.323837642308491	All	All	All
316	MDG	SSA	999	999	999	1990	0.236639407718621	-1.96628178931393	2.46609140798646	All	All	All
317	MDG	SSA	999	999	999	2005	0.206870007945266	-1.15982718283724	1.67789814095786	All	All	All
318	MDG	SSA	999	999	999	2018	0.27068069614267	-1.5023591376598	2.05881873848668	All	All	All
319	MDV	SAARC	999	999	999	1990	0.271436084616643	-1.97825575393045	2.50339965212436	All	All	All
320	MDV	SAARC	999	999	999	2005	0.389878510265944	-1.55786662211914	2.41501636140143	All	All	All
321	MDV	SAARC	999	999	999	2018	0.352520600407667	-0.640690301042105	1.48245240498054	All	All	All
322	MEX	LAC	999	999	999	1990	1.31805331792898	-0.0313018139735842	2.60779840104821	All	All	All
323	MEX	LAC	999	999	999	2005	1.23374550387268	-0.0471337138105306	2.47068741784944	All	All	All
324	MEX	LAC	999	999	999	2018	1.26494052831079	0.0364842003183724	2.45606099347752	All	All	All
325	MHL	Asia	999	999	999	1990	0.0734626690007706	-0.3829499402875	0.592986562685403	All	All	All
326	MHL	Asia	999	999	999	2005	0.206428110696536	-1.01882453478094	1.5282548250486	All	All	All
327	MHL	Asia	999	999	999	2018	0.256191059954571	-0.838579358776625	1.46650844827491	All	All	All
328	MKD	FSU	999	999	999	1990	0.0629146017289379	-0.171692854609546	0.295890753969528	All	All	All
329	MKD	FSU	999	999	999	2005	0.206626844457298	-0.474665041836149	0.862238368062069	All	All	All
330	MKD	FSU	999	999	999	2018	0.456148185950032	-1.06665279803602	1.92667540654895	All	All	All
331	MLI	SSA	999	999	999	1990	0.0851671769939516	-0.696535397001028	0.91262119982204	All	All	All
332	MLI	SSA	999	999	999	2005	0.277080850295474	-1.66376953721419	2.23079274095438	All	All	All
333	MLI	SSA	999	999	999	2018	0.134296563342455	-1.03230281081393	1.36726520057485	All	All	All
334	MLT	HIC	999	999	999	1990	0.574470747199165	-0.489927614385032	1.6643407078482	All	All	All
335	MLT	HIC	999	999	999	2005	0.735718626617173	-0.649542259535694	2.15340591928162	All	All	All
336	MLT	HIC	999	999	999	2018	0.888171963623254	-0.777212310527411	2.5823805287329	All	All	All
337	MMR	Asia	999	999	999	1990	0.0385881089473983	-0.166251659815454	0.269948587196543	All	All	All
338	MMR	Asia	999	999	999	2005	0.217910049659167	-0.645116931248359	1.13640323405016	All	All	All
339	MMR	Asia	999	999	999	2018	0.320584692365394	-0.833049822162258	1.61145675285305	All	All	All
340	MNE	FSU	999	999	999	1990	0.178511181414662	-0.169956177752213	0.722343883549968	All	All	All
341	MNE	FSU	999	999	999	2005	0.180332174436029	-0.205051033235187	0.765008884926665	All	All	All
342	MNE	FSU	999	999	999	2018	0.265186710130939	-0.257674292612067	1.07673366664059	All	All	All
343	MNG	FSU	999	999	999	1990	0.39313313215311	-0.720897570252964	1.53954734265924	All	All	All
344	MNG	FSU	999	999	999	2005	0.365264158351087	-0.575142210014093	1.33663267007266	All	All	All
345	MNG	FSU	999	999	999	2018	0.365968627867661	-0.528373549297532	1.28217099379405	All	All	All
346	MOZ	SSA	999	999	999	1990	0.122262367780392	-0.300224062785715	0.656117991127302	All	All	All
347	MOZ	SSA	999	999	999	2005	0.204776293105354	-0.453985391755286	1.03321981557122	All	All	All
348	MOZ	SSA	999	999	999	2018	0.261110739841401	-0.506640604030125	1.23746261078176	All	All	All
349	MRT	SSA	999	999	999	1990	0.0803566618332262	-1.13370926364307	1.22897983169904	All	All	All
350	MRT	SSA	999	999	999	2005	0.196172834376228	-2.3832681799457	2.69763061374321	All	All	All
351	MRT	SSA	999	999	999	2018	0.239571398319072	-3.31147173412233	3.62544179078563	All	All	All
352	MUS	SSA	999	999	999	1990	0.838938841183367	-3.76396775266792	5.25294122727238	All	All	All
353	MUS	SSA	999	999	999	2005	0.715452500445726	-3.67485801402473	5.09605720117339	All	All	All
354	MUS	SSA	999	999	999	2018	0.805388943760581	-3.69751580965562	5.26908781046456	All	All	All
355	MWI	SSA	999	999	999	1990	0.128761775665187	-0.565303286255274	0.817725633439984	All	All	All
356	MWI	SSA	999	999	999	2005	0.13803398697902	-0.52813636894948	0.80527057416669	All	All	All
357	MWI	SSA	999	999	999	2018	0.0715942330239625	-0.276397238829038	0.423905256045056	All	All	All
358	MYS	Asia	999	999	999	1990	0.221227688001476	-0.314116924087459	0.796318261477443	All	All	All
359	MYS	Asia	999	999	999	2005	0.209650866080069	-0.287756022169502	0.738163436301915	All	All	All
360	MYS	Asia	999	999	999	2018	0.231812013481844	-0.299869082477702	0.799445602531786	All	All	All
361	NAM	SSA	999	999	999	1990	0.775677107341286	-3.81082522229336	5.05885627968972	All	All	All
362	NAM	SSA	999	999	999	2005	0.752469972764198	-3.09993394153644	4.58963679568419	All	All	All
363	NAM	SSA	999	999	999	2018	0.857699265981661	-3.41153706843498	5.09838656588669	All	All	All
364	NER	SSA	999	999	999	1990	0.0840342023495371	-0.83952394534854	1.02075426788386	All	All	All
365	NER	SSA	999	999	999	2005	0.133702487774592	-1.39590237974174	1.70778488201244	All	All	All
366	NER	SSA	999	999	999	2018	5.95751582417036e-06	-7.33412922104298e-05	9.18499865998282e-05	All	All	All
367	NGA	SSA	999	999	999	1990	0.0279448234665843	-0.15082345657434	0.220419848005537	All	All	All
368	NGA	SSA	999	999	999	2005	0.28220153267449	-1.36104832703342	1.91829611328581	All	All	All
369	NGA	SSA	999	999	999	2018	0.248280774207643	-1.52910871980851	2.11071796655905	All	All	All
370	NIC	LAC	999	999	999	1990	0.174661162372544	-1.26768508889294	1.60673078994175	All	All	All
371	NIC	LAC	999	999	999	2005	0.530844503489589	-2.49880723977824	3.68656588959438	All	All	All
372	NIC	LAC	999	999	999	2018	0.775367809260653	-2.85505761940025	4.55233094242746	All	All	All
373	NLD	HIC	999	999	999	1990	0.367074403260321	-0.204883330542351	0.959157201836383	All	All	All
374	NLD	HIC	999	999	999	2005	0.261408004333042	-0.210681658483358	0.743512737249077	All	All	All
375	NLD	HIC	999	999	999	2018	0.204452764191246	-0.211499815702627	0.624137135536907	All	All	All
376	NOR	HIC	999	999	999	1990	0.598242394030831	0.218949658304672	1.01925298152222	All	All	All
377	NOR	HIC	999	999	999	2005	0.449690096282504	0.148314113041022	0.787080888985004	All	All	All
378	NOR	HIC	999	999	999	2018	0.515166751252133	0.156207411829476	0.913621168140718	All	All	All
379	NPL	SAARC	999	999	999	1990	0.0243929482549923	-0.0794586205785258	0.158179544566215	All	All	All
380	NPL	SAARC	999	999	999	2005	0.0560397318655718	-0.214655915169652	0.364597420412081	All	All	All
381	NPL	SAARC	999	999	999	2018	0.0852644933703726	-0.430357276622306	0.678433520937996	All	All	All
382	NZL	HIC	999	999	999	1990	0.0586700965287371	-0.249721200975654	0.348760989055276	All	All	All
383	NZL	HIC	999	999	999	2005	0.0895510748944339	-0.502501225072504	0.646892716674452	All	All	All
384	NZL	HIC	999	999	999	2018	0.0861901666316407	-0.378600105120995	0.525912881237851	All	All	All
385	OMN	MENA	999	999	999	1990	0.0608094141168427	-0.491794201845581	0.618601274324758	All	All	All
386	OMN	MENA	999	999	999	2005	-0.0841158818189516	-1.71166951710585	1.48866392602928	All	All	All
387	OMN	MENA	999	999	999	2018	0.197802937300204	-1.20314669002295	1.62287850577631	All	All	All
388	PAK	SAARC	999	999	999	1990	-0.0299608857759075	-1.45195895767577	1.31503014350387	All	All	All
389	PAK	SAARC	999	999	999	2005	-0.00204385951870768	-1.76423827145135	1.62079650079031	All	All	All
390	PAK	SAARC	999	999	999	2018	0.0116744924813268	-1.40990001535676	1.36832726609883	All	All	All
391	PAN	LAC	999	999	999	1990	0.528578125861032	-2.85306930103152	3.68063193063194	All	All	All
392	PAN	LAC	999	999	999	2005	0.391707903709726	-2.38525831784432	3.02400810508204	All	All	All
393	PAN	LAC	999	999	999	2018	0.624655183173778	-2.62105230870536	3.89410984175158	All	All	All
394	PER	LAC	999	999	999	1990	0.284658608932646	-1.83112733812178	2.34786889914858	All	All	All
395	PER	LAC	999	999	999	2005	0.242243956338224	-1.47922345709671	1.95350493988236	All	All	All
396	PER	LAC	999	999	999	2018	0.235997683329499	-1.68062978505806	2.09082063904933	All	All	All
397	PHL	Asia	999	999	999	1990	-0.482844577591633	-1.33710028325752	0.403996410773633	All	All	All
398	PHL	Asia	999	999	999	2005	-0.431716411812718	-1.20836580790467	0.371016711678823	All	All	All
399	PHL	Asia	999	999	999	2018	-0.391714515279364	-1.12056880450287	0.367767000454994	All	All	All
400	PNG	Asia	999	999	999	1990	0.0872646344990044	-0.403939676478452	0.633569781265875	All	All	All
401	PNG	Asia	999	999	999	2005	0.298270043143134	-1.24669375623171	1.92185519493125	All	All	All
402	PNG	Asia	999	999	999	2018	1.48022324352954e-07	-1.04838500903133e-06	1.57627691972014e-06	All	All	All
403	POL	FSU	999	999	999	1990	0.568390750054706	0.359825874466102	0.792469536999556	All	All	All
404	POL	FSU	999	999	999	2005	0.528488549107899	0.33302384032339	0.737897031339141	All	All	All
405	POL	FSU	999	999	999	2018	0.510320607180488	0.324784101862886	0.709820043682895	All	All	All
406	PRT	HIC	999	999	999	1990	0.581313074441145	0.14211837358235	1.02941790416433	All	All	All
407	PRT	HIC	999	999	999	2005	0.712089018944661	0.183313961215868	1.24508529403252	All	All	All
408	PRT	HIC	999	999	999	2018	0.568272687921778	0.135429534584422	1.00471953487571	All	All	All
409	PRY	LAC	999	999	999	1990	0.258407675324722	-1.56212144903437	2.10236892019696	All	All	All
410	PRY	LAC	999	999	999	2005	0.355038061658663	-2.20044970131404	2.79669992155632	All	All	All
411	PRY	LAC	999	999	999	2018	0.463204701616633	-2.46686525957686	3.42017015080302	All	All	All
412	PSE	MENA	999	999	999	1990	0.105913070582657	-0.914461357623423	1.17157208491653	All	All	All
413	PSE	MENA	999	999	999	2005	0.152400584799342	-1.19521446003815	1.5709202584022	All	All	All
414	PSE	MENA	999	999	999	2018	0.156585305512139	-1.20291252205544	1.58422689388765	All	All	All
415	QAT	MENA	999	999	999	1990	-0.257748252271633	-1.9923625861535	1.34733808490385	All	All	All
416	QAT	MENA	999	999	999	2005	-0.333760816201383	-2.63025306894392	1.77094743098485	All	All	All
417	QAT	MENA	999	999	999	2018	0.102716178857433	-1.8026150220032	1.95190406904596	All	All	All
418	ROU	FSU	999	999	999	1990	0.293218463425873	-0.573923873053242	1.12744523923326	All	All	All
419	ROU	FSU	999	999	999	2005	0.333675786140671	-0.534424909477085	1.16901043086966	All	All	All
420	ROU	FSU	999	999	999	2018	0.337909424442795	-0.454774240302528	1.108319382529	All	All	All
421	RUS	FSU	999	999	999	1990	0.235400145787792	-0.00458164399966915	0.502076494418032	All	All	All
422	RUS	FSU	999	999	999	2005	0.498441150154109	-0.0359694088852623	1.09772660597415	All	All	All
423	RUS	FSU	999	999	999	2018	0.481737196486581	-0.0329928473604862	1.04818981599027	All	All	All
424	RWA	SSA	999	999	999	1990	0.0699155609904218	-0.605226319998665	0.791656535223286	All	All	All
425	RWA	SSA	999	999	999	2005	0.119595874314686	-0.801430692889181	1.030791098375	All	All	All
426	RWA	SSA	999	999	999	2018	0.484089386452762	-3.27663257573029	4.49209662169629	All	All	All
427	SAU	MENA	999	999	999	1990	0.142809416684304	-1.67872379255941	1.9508899981771	All	All	All
428	SAU	MENA	999	999	999	2005	-0.0484309060950528	-2.58493979123526	2.32657782473624	All	All	All
429	SAU	MENA	999	999	999	2018	-0.108909790566232	-2.42068637862087	2.10503181176427	All	All	All
430	SDN	SSA	999	999	999	1990	0.339887883614111	-1.59389565754991	2.39574124534263	All	All	All
431	SDN	SSA	999	999	999	2005	0.373084541481919	-1.75167259735256	2.63142018816896	All	All	All
432	SDN	SSA	999	999	999	2018	0.352154455877437	-1.65417194136112	2.48749303856167	All	All	All
433	SEN	SSA	999	999	999	1990	0.51119887744206	-3.19406259158472	4.17659577736431	All	All	All
434	SEN	SSA	999	999	999	2005	0.241033245290575	-1.79680880761125	2.35217351368851	All	All	All
435	SEN	SSA	999	999	999	2018	0.991797907388242	-4.3673413948498	6.4110651917696	All	All	All
436	SGP	Asia	999	999	999	1990	0.500302218951109	-0.213447952138977	1.31972401610122	All	All	All
437	SGP	Asia	999	999	999	2005	0.466627930457597	-0.18998706940555	1.21718111158096	All	All	All
438	SGP	Asia	999	999	999	2018	0.465461033090851	-0.131805752870823	1.14967541143857	All	All	All
439	SLB	Asia	999	999	999	1990	0.122459664236579	-1.33923722864216	1.42258047417758	All	All	All
440	SLB	Asia	999	999	999	2005	0.125169235719345	-1.39320576532919	1.46861000432403	All	All	All
441	SLB	Asia	999	999	999	2018	0.156186846727681	-0.982664825283468	1.21033778162468	All	All	All
442	SLE	SSA	999	999	999	1990	0.144696899623823	-0.88398875294444	1.11679899671825	All	All	All
443	SLE	SSA	999	999	999	2005	0.202523854033771	-1.08230262041406	1.56234778327233	All	All	All
444	SLE	SSA	999	999	999	2018	0.50377899958246	-2.80222534644616	3.79190739281619	All	All	All
445	SLV	LAC	999	999	999	1990	0.158807764476206	-1.32765519540364	1.64798308389201	All	All	All
446	SLV	LAC	999	999	999	2005	0.254852141171307	-1.763152996644	2.29334121818769	All	All	All
447	SLV	LAC	999	999	999	2018	0.504535165802032	-2.2450316538898	3.30335538179812	All	All	All
448	SRB	FSU	999	999	999	1990	0.198315740705868	-0.271342915122435	0.861325486408117	All	All	All
449	SRB	FSU	999	999	999	2005	0.252759146398631	-0.339304812209371	1.091005495796	All	All	All
450	SRB	FSU	999	999	999	2018	0.128292359586277	-0.154315581761317	0.534503738001238	All	All	All
451	SSD	SSA	999	999	999	1990	0.281809265298242	-1.66401018469712	2.16252009338489	All	All	All
452	SSD	SSA	999	999	999	2005	0.279394570659863	-1.64829755021087	2.24932081819673	All	All	All
453	SSD	SSA	999	999	999	2018	0.411859689132613	-2.45526676160234	3.28193462126417	All	All	All
454	STP	SSA	999	999	999	1990	0.144161073126744	-0.83746545680075	1.16878152318889	All	All	All
455	STP	SSA	999	999	999	2005	0.4326257934915	-2.15265677718692	3.08002479015986	All	All	All
456	STP	SSA	999	999	999	2018	0.282336906460861	-1.68921157006311	2.3138740462645	All	All	All
457	SUR	LAC	999	999	999	1990	0.23861040102677	-1.82633406460433	2.23152135992627	All	All	All
458	SUR	LAC	999	999	999	2005	0.537892677416855	-4.49024662893206	5.39349855185371	All	All	All
459	SUR	LAC	999	999	999	2018	0.369510926819985	-2.51956401267918	3.14395141573602	All	All	All
460	SVK	FSU	999	999	999	1990	0.348981346321488	-0.255829915894325	0.924834460632831	All	All	All
461	SVK	FSU	999	999	999	2005	0.401400414257227	-0.269516472965535	1.0510684433996	All	All	All
462	SVK	FSU	999	999	999	2018	0.44622603955146	-0.324354183516512	1.19829928995673	All	All	All
463	SVN	FSU	999	999	999	1990	0.266388456273428	-0.253357535061263	0.813376556626262	All	All	All
464	SVN	FSU	999	999	999	2005	0.334044542313224	-0.321383841610359	1.01429735442146	All	All	All
465	SVN	FSU	999	999	999	2018	0.301147685998336	-0.346864302936696	0.975065356215137	All	All	All
466	SWE	HIC	999	999	999	1990	0.555907300614218	0.193581970115343	0.932417236669254	All	All	All
467	SWE	HIC	999	999	999	2005	0.483885385030669	0.154905492454489	0.826157390324911	All	All	All
468	SWE	HIC	999	999	999	2018	0.473947764286855	0.135204925255698	0.824761291192936	All	All	All
469	SWZ	SSA	999	999	999	1990	0.000775071648270738	-2.73641298204811	2.38511175555323	All	All	All
470	SWZ	SSA	999	999	999	2005	0.0422295959816387	-0.91074906861446	0.899792474617601	All	All	All
471	SWZ	SSA	999	999	999	2018	0.196327612602371	-3.06211729278991	3.1350110030021	All	All	All
472	SYC	SSA	999	999	999	1990	1.04528834279252	-0.745306946103246	3.01422892566648	All	All	All
473	SYC	SSA	999	999	999	2005	1.0930839600792	-0.855450286206811	3.22613035938639	All	All	All
474	SYC	SSA	999	999	999	2018	1.09777112238105	-0.795740483249254	3.16603121900011	All	All	All
475	SYR	MENA	999	999	999	1990	0.111873610774463	-0.627317106448492	0.875624740263335	All	All	All
476	SYR	MENA	999	999	999	2005	0.145119499051187	-0.906807976457415	1.21913846102275	All	All	All
477	SYR	MENA	999	999	999	2018	0.183780139050893	-0.798773250002734	1.2012975490099	All	All	All
478	TCD	SSA	999	999	999	1990	0.198120462469379	-1.19414713305341	1.61826166949747	All	All	All
479	TCD	SSA	999	999	999	2005	0.228086174096334	-1.34800001137683	1.86631189746435	All	All	All
480	TCD	SSA	999	999	999	2018	0.26657604191798	-1.708181156174	2.4534503188504	All	All	All
481	TGO	SSA	999	999	999	1990	0.104162165068471	-0.550081881395315	0.794080094991819	All	All	All
482	TGO	SSA	999	999	999	2005	0.23243294569394	-1.20597903160837	1.77308974562071	All	All	All
483	TGO	SSA	999	999	999	2018	0.847887071514819	-3.31174408915378	5.14675391800565	All	All	All
484	THA	Asia	999	999	999	1990	0.0784092807358689	-0.207320141810249	0.386381043728153	All	All	All
485	THA	Asia	999	999	999	2005	0.266846689357438	-0.683332832728456	1.31589963856302	All	All	All
486	THA	Asia	999	999	999	2018	0.493736451034427	-0.995976700935827	2.18527221058803	All	All	All
487	TJK	FSU	999	999	999	1990	0.109898948996884	-0.32977011304725	0.57662617251454	All	All	All
488	TJK	FSU	999	999	999	2005	0.18331814457884	-0.759341870312758	1.25549893968087	All	All	All
489	TJK	FSU	999	999	999	2018	0.406335354024161	-1.35434376465682	2.34704133003976	All	All	All
490	TKM	FSU	999	999	999	1990	1.96895998450319	-2.38993080210296	6.15103271966976	All	All	All
491	TKM	FSU	999	999	999	2005	0.177972566577544	-0.491130759157698	0.986506867121133	All	All	All
492	TKM	FSU	999	999	999	2018	0.067617660971031	-0.130253262284089	0.298305734810475	All	All	All
493	TLS	Asia	999	999	999	1990	0.0430707852285133	-0.216027058010612	0.305136475247825	All	All	All
494	TLS	Asia	999	999	999	2005	0.110936335346994	-0.412776501022246	0.703120168002879	All	All	All
495	TLS	Asia	999	999	999	2018	1.06684412460651	-3.00437499122843	5.15558463555601	All	All	All
496	TON	Asia	999	999	999	1990	0.126270547947669	-0.422193148331645	0.665186965606419	All	All	All
497	TON	Asia	999	999	999	2005	0.3160643834693	-1.37075325328463	1.96731153934429	All	All	All
498	TON	Asia	999	999	999	2018	0.261588727976018	-1.48770007264708	1.93002296210767	All	All	All
499	TTO	LAC	999	999	999	1990	0.173577351802637	-2.64905196695662	2.87181447032378	All	All	All
500	TTO	LAC	999	999	999	2005	0.273261929512194	-3.83475459130314	4.18023870710496	All	All	All
501	TTO	LAC	999	999	999	2018	0.235567564356913	-3.10889774791518	3.44261370600291	All	All	All
502	TUN	MENA	999	999	999	1990	0.0764355366247318	-1.53566724852006	1.72284429232812	All	All	All
503	TUN	MENA	999	999	999	2005	0.20921995050823	-1.85620245836986	2.24374106749806	All	All	All
504	TUN	MENA	999	999	999	2018	0.267958635991897	-1.8906038759473	2.49606562639341	All	All	All
505	TUR	MENA	999	999	999	1990	0.0973321602376428	-0.757657614119331	0.949139602559706	All	All	All
506	TUR	MENA	999	999	999	2005	0.0894398984125839	-0.490268096708133	0.671429578355742	All	All	All
507	TUR	MENA	999	999	999	2018	0.123314199169779	-0.611918234911077	0.868341512533077	All	All	All
508	TWN	Asia	999	999	999	1990	0.28042786561516	-1.24099266807902	1.75593462359986	All	All	All
509	TWN	Asia	999	999	999	2005	0.318625414987123	-0.827208075365145	1.43037751071798	All	All	All
510	TWN	Asia	999	999	999	2018	0.392258870900877	-0.681211799177165	1.43342058899906	All	All	All
511	TZA	SSA	999	999	999	1990	0.0293487844617187	-0.163643584125772	0.247142573291075	All	All	All
512	TZA	SSA	999	999	999	2005	0.282818497722815	-1.69611059690894	2.33095238236034	All	All	All
513	TZA	SSA	999	999	999	2018	0.529222482344218	-2.33086023167096	3.42395359935808	All	All	All
514	UGA	SSA	999	999	999	1990	0.0113297591212001	-0.0739369190058182	0.103494361987848	All	All	All
515	UGA	SSA	999	999	999	2005	0.271906383946778	-1.47788307439528	2.04565067350605	All	All	All
516	UGA	SSA	999	999	999	2018	0.597027174778012	-3.49184612213006	4.7406163740721	All	All	All
517	UKR	FSU	999	999	999	1990	0.307590498769567	-0.196734228319643	0.829942373540065	All	All	All
518	UKR	FSU	999	999	999	2005	0.263901787901492	-0.187780784180573	0.724793436952778	All	All	All
519	UKR	FSU	999	999	999	2018	0.203934557488996	-0.129260707506091	0.549872222246589	All	All	All
520	URY	LAC	999	999	999	1990	0.326523267129654	-2.40973711469273	2.96161739943346	All	All	All
521	URY	LAC	999	999	999	2005	0.529392344580609	-2.63311338185359	3.62543598135137	All	All	All
522	URY	LAC	999	999	999	2018	0.592490448500565	-2.72800666364979	3.82732803286552	All	All	All
523	USA	HIC	999	999	999	1990	1.36763809137033	1.01166757645555	1.72946711303903	All	All	All
524	USA	HIC	999	999	999	2005	1.71441586092614	1.24179977440959	2.19279856734608	All	All	All
525	USA	HIC	999	999	999	2018	1.05101382555317	0.757852312742786	1.35198388337531	All	All	All
526	UZB	FSU	999	999	999	1990	0.622983725741706	-1.46453649061198	2.8315482457178	All	All	All
527	UZB	FSU	999	999	999	2005	0.163986569117212	-0.520336734217016	0.902677595446702	All	All	All
528	UZB	FSU	999	999	999	2018	0.366137455166085	-0.741601717143621	1.620599862731	All	All	All
529	VCT	LAC	999	999	999	1990	0.564983853185399	-2.3544454896541	3.52726409057728	All	All	All
530	VCT	LAC	999	999	999	2005	0.445283096667573	-2.47043173942402	3.32552885850783	All	All	All
531	VCT	LAC	999	999	999	2018	0.656124332466766	-2.51896280091189	3.95780840180073	All	All	All
532	VEN	LAC	999	999	999	1990	0.479235235996113	-3.35778701722211	4.43493885993169	All	All	All
533	VEN	LAC	999	999	999	2005	0.524394541658298	-3.07465224873512	4.27531749075064	All	All	All
534	VEN	LAC	999	999	999	2018	0.313080265859093	-1.78600398576557	2.29295143736336	All	All	All
535	VNM	Asia	999	999	999	1990	0.0845925759358524	-0.270953598734614	0.429342877143206	All	All	All
536	VNM	Asia	999	999	999	2005	0.108461006934408	-0.394139872292672	0.593097452310911	All	All	All
537	VNM	Asia	999	999	999	2018	0.0875571610094379	-0.341934640462481	0.504350969440073	All	All	All
538	VUT	Asia	999	999	999	1990	0.0270345815165859	-0.385303785897746	0.415884559751036	All	All	All
539	VUT	Asia	999	999	999	2005	0.121436237294744	-0.56621137346944	0.801384362812258	All	All	All
540	VUT	Asia	999	999	999	2018	0.0851918254798242	-0.618110820760677	0.76648815705952	All	All	All
541	WSM	Asia	999	999	999	1990	0.228371429687821	-0.465581965357831	0.947870206935169	All	All	All
542	WSM	Asia	999	999	999	2005	0.435569469526016	-1.42390454007471	2.32136019060905	All	All	All
543	WSM	Asia	999	999	999	2018	0.506145890079359	-1.54938828936773	2.60200454656728	All	All	All
544	YEM	MENA	999	999	999	1990	0.22735022853629	-3.67962128326269	3.92294838527142	All	All	All
545	YEM	MENA	999	999	999	2005	0.0305348452694621	-4.95588370938016	4.65197093683476	All	All	All
546	YEM	MENA	999	999	999	2018	0.0127694701470851	-4.93190547670427	4.59222036630915	All	All	All
547	ZAF	SSA	999	999	999	1990	0.987022462954754	-1.82656961357477	4.07788965914617	All	All	All
548	ZAF	SSA	999	999	999	2005	0.736147617400718	-1.15075848949509	2.81837149429043	All	All	All
549	ZAF	SSA	999	999	999	2018	0.923197254929335	-1.34837101815514	3.42455622178212	All	All	All
550	ZMB	SSA	999	999	999	1990	0.761265838937133	-3.28613161145962	4.91051868608927	All	All	All
551	ZMB	SSA	999	999	999	2005	0.381187409324665	-1.67430955073852	2.64111802034625	All	All	All
552	ZMB	SSA	999	999	999	2018	0.281421361526558	-1.32325034848641	1.86425558165775	All	All	All
553	ZWE	SSA	999	999	999	1990	0.231176640051733	-1.09609394365623	1.6326638819799	All	All	All
554	ZWE	SSA	999	999	999	2005	0.580322175489819	-2.87187533465654	4.11695723528222	All	All	All
555	ZWE	SSA	999	999	999	2018	0.711506434765169	-2.53605343933401	4.03828024841843	All	All	All
556	AFG	SAARC	37.5	999	999	1990	0.0127558306990886	-0.0969907363268859	0.127937179246486	All	All	20-39
557	AFG	SAARC	37.5	999	999	2005	0.0760748284831189	-0.473915936053081	0.746337807005044	All	All	20-39
558	AFG	SAARC	37.5	999	999	2018	0.153678058769566	-1.28920154232967	1.74765710737621	All	All	20-39
559	AFG	SAARC	57.5	999	999	1990	0.00990208058371073	-0.0754868203798375	0.102852721933145	All	All	40-59
560	AFG	SAARC	57.5	999	999	2005	0.0595557735696044	-0.363430093881566	0.537239012869782	All	All	40-59
561	AFG	SAARC	57.5	999	999	2018	0.12578663063843	-0.936738124873419	1.3077733524352	All	All	40-59
562	AFG	SAARC	62.5	999	999	1990	0.00749494654728932	-0.0551693308244069	0.0837357695816194	All	All	60+
563	AFG	SAARC	62.5	999	999	2005	0.0463042625784065	-0.29895856731093	0.45692821590131	All	All	60+
564	AFG	SAARC	62.5	999	999	2018	0.10209740824889	-0.720847177689597	1.07476439491557	All	All	60+
565	AGO	SSA	37.5	999	999	1990	0.220656448391355	-1.76687182269133	2.22742442868239	All	All	20-39
566	AGO	SSA	37.5	999	999	2005	0.338320556689895	-2.91281202465017	3.4494142925974	All	All	20-39
567	AGO	SSA	37.5	999	999	2018	0.455482539004105	-3.57407032591027	4.78535768326718	All	All	20-39
568	AGO	SSA	57.5	999	999	1990	0.204462205457507	-1.52171876589509	2.02453761425179	All	All	40-59
569	AGO	SSA	57.5	999	999	2005	0.305628511211639	-2.47065935261264	3.02981298669083	All	All	40-59
570	AGO	SSA	57.5	999	999	2018	0.33066566514124	-3.31866625700018	3.95464184152659	All	All	40-59
571	AGO	SSA	62.5	999	999	1990	0.12497167681276	-1.16723154099354	1.44615653209807	All	All	60+
572	AGO	SSA	62.5	999	999	2005	0.221348688106903	-1.5977057929559	2.25575013902445	All	All	60+
573	AGO	SSA	62.5	999	999	2018	0.276575167054615	-2.36487463782287	3.05692431408935	All	All	60+
574	ALB	FSU	37.5	999	999	1990	0.167885946170369	-0.78629391685471	1.2186882220189	All	All	20-39
575	ALB	FSU	37.5	999	999	2005	0.244555016313208	-1.26119165884377	1.88969235420037	All	All	20-39
576	ALB	FSU	37.5	999	999	2018	1.19422157531577	-3.86328916098431	6.45876330196137	All	All	20-39
577	ALB	FSU	57.5	999	999	1990	0.089711995216069	-0.359591782735819	0.605311672623395	All	All	40-59
578	ALB	FSU	57.5	999	999	2005	0.123892372980429	-0.673288914899258	0.893766754220282	All	All	40-59
579	ALB	FSU	57.5	999	999	2018	1.46927807269984	-4.80155622297133	7.5036548094973	All	All	40-59
580	ALB	FSU	62.5	999	999	1990	0.0643139898925407	-0.239339130511638	0.413077277513121	All	All	60+
581	ALB	FSU	62.5	999	999	2005	0.0989724038156944	-0.376423216916188	0.649437014745859	All	All	60+
582	ALB	FSU	62.5	999	999	2018	1.30236200239367	-3.91821111270867	6.50159802002633	All	All	60+
583	ARE	MENA	37.5	999	999	1990	0.0851454589221246	-1.66794627216063	1.82846208452087	All	All	20-39
584	ARE	MENA	37.5	999	999	2005	0.0821528554941052	-2.36052028709598	2.49603934225938	All	All	20-39
585	ARE	MENA	37.5	999	999	2018	0.173433675153333	-1.06085242916327	1.43094898053811	All	All	20-39
586	ARE	MENA	57.5	999	999	1990	0.20446989449099	-0.887271163912601	1.3452601378048	All	All	40-59
587	ARE	MENA	57.5	999	999	2005	0.282238021314742	-1.21820565196096	1.84421567691175	All	All	40-59
588	ARE	MENA	57.5	999	999	2018	0.141024064114942	-0.653180196153415	0.971215034981081	All	All	40-59
589	ARE	MENA	62.5	999	999	1990	0.176658580527038	-0.810095849407032	1.21227007907826	All	All	60+
590	ARE	MENA	62.5	999	999	2005	0.244717196982788	-1.09103899057955	1.66746344750699	All	All	60+
591	ARE	MENA	62.5	999	999	2018	0.129357634897598	-0.589694866952238	0.886736608903258	All	All	60+
592	ARG	LAC	37.5	999	999	1990	1.00807591986214	-0.0594270237217431	2.27358027028081	All	All	20-39
593	ARG	LAC	37.5	999	999	2005	1.61891880800612	-0.074183952495706	3.63397499790444	All	All	20-39
594	ARG	LAC	37.5	999	999	2018	1.50340496998297	-0.0753099143124859	3.36113554908036	All	All	20-39
595	ARG	LAC	57.5	999	999	1990	0.705190365529435	-0.0355075435578352	1.56436022943409	All	All	40-59
596	ARG	LAC	57.5	999	999	2005	1.10102871983396	-0.0627206615415718	2.47358521972203	All	All	40-59
597	ARG	LAC	57.5	999	999	2018	1.04609166986036	-0.0476918006547121	2.34113746491033	All	All	40-59
598	ARG	LAC	62.5	999	999	1990	0.536470689774093	0.00458660808103246	1.17236732074391	All	All	60+
599	ARG	LAC	62.5	999	999	2005	0.860661902018956	0.0277691279352383	1.85428227173713	All	All	60+
600	ARG	LAC	62.5	999	999	2018	0.802446298481242	0.0252543883768873	1.73257571239684	All	All	60+
601	ARM	FSU	37.5	999	999	1990	0.0747303271103786	-0.160484254238915	0.327722264100212	All	All	20-39
602	ARM	FSU	37.5	999	999	2005	0.214260055471086	-0.428797711000004	0.904347293717206	All	All	20-39
603	ARM	FSU	37.5	999	999	2018	0.246331275198963	-0.448661172763726	1.00382989150041	All	All	20-39
604	ARM	FSU	57.5	999	999	1990	0.0350916614416807	-0.0829920860277907	0.163390914437516	All	All	40-59
605	ARM	FSU	57.5	999	999	2005	0.0962923754476335	-0.227389024781248	0.443078628447895	All	All	40-59
606	ARM	FSU	57.5	999	999	2018	0.11285259909571	-0.238433541854015	0.493936226700044	All	All	40-59
607	ARM	FSU	62.5	999	999	1990	0.0303676472122782	-0.0527007470817484	0.122406059512329	All	All	60+
608	ARM	FSU	62.5	999	999	2005	0.0725623880210238	-0.141877539000266	0.305600797393338	All	All	60+
609	ARM	FSU	62.5	999	999	2018	0.0843387985683956	-0.162163937578248	0.352878549215463	All	All	60+
610	ATG	LAC	37.5	999	999	1990	0.491494665672851	-2.85635332147533	3.72213498653704	All	All	20-39
611	ATG	LAC	37.5	999	999	2005	0.369887299091117	-2.07534798098916	2.70162906102654	All	All	20-39
612	ATG	LAC	37.5	999	999	2018	0.59414742446946	-3.22899813822987	4.29297861258157	All	All	20-39
613	ATG	LAC	57.5	999	999	1990	0.311436553631338	-2.02897449625694	2.58424456383448	All	All	40-59
614	ATG	LAC	57.5	999	999	2005	0.230638243487045	-1.51798770349349	1.90890711993675	All	All	40-59
615	ATG	LAC	57.5	999	999	2018	0.356463788917758	-2.29508820803758	2.94250420760539	All	All	40-59
616	ATG	LAC	62.5	999	999	1990	0.223911124552514	-1.44175437317143	1.85330471379318	All	All	60+
617	ATG	LAC	62.5	999	999	2005	0.178423521616121	-1.04407275470163	1.36760844801167	All	All	60+
618	ATG	LAC	62.5	999	999	2018	0.287596719960968	-1.65038855628528	2.18635241428549	All	All	60+
619	AUS	HIC	37.5	999	999	1990	2.05846474327787	0.578083112177198	3.82603710695517	All	All	20-39
620	AUS	HIC	37.5	999	999	2005	1.74736820124138	0.493484750673298	3.23542428463528	All	All	20-39
621	AUS	HIC	37.5	999	999	2018	1.4660065385712	0.415847663620125	2.71120496219353	All	All	20-39
622	AUS	HIC	57.5	999	999	1990	1.26679094948309	0.356076025784375	2.34827780771858	All	All	40-59
623	AUS	HIC	57.5	999	999	2005	1.05604374450757	0.294558048882207	1.95938677602174	All	All	40-59
624	AUS	HIC	57.5	999	999	2018	0.878033479336351	0.245419426132842	1.6235530382042	All	All	40-59
625	AUS	HIC	62.5	999	999	1990	0.791380065978419	0.278502493009264	1.42680380875086	All	All	60+
626	AUS	HIC	62.5	999	999	2005	0.65424299686904	0.228692115818959	1.17785457312758	All	All	60+
627	AUS	HIC	62.5	999	999	2018	0.523877982453298	0.166496719887467	0.955975950710605	All	All	60+
628	AUT	HIC	37.5	999	999	1990	0.40014181974128	-0.42055898189725	1.19537461199021	All	All	20-39
629	AUT	HIC	37.5	999	999	2005	0.395770203561462	-0.422580237612306	1.18939255114471	All	All	20-39
630	AUT	HIC	37.5	999	999	2018	0.412407914550496	-0.425196893040673	1.22422614874869	All	All	20-39
631	AUT	HIC	57.5	999	999	1990	0.245493074775527	-0.247532195132492	0.724769686120653	All	All	40-59
632	AUT	HIC	57.5	999	999	2005	0.255462284911593	-0.253285680130474	0.751840568734371	All	All	40-59
633	AUT	HIC	57.5	999	999	2018	0.24087923635391	-0.256625953488298	0.722602564988367	All	All	40-59
634	AUT	HIC	62.5	999	999	1990	0.193970289940458	-0.0848769156408379	0.467058034250819	All	All	60+
635	AUT	HIC	62.5	999	999	2005	0.208384017503234	-0.0748370281635605	0.488237860718819	All	All	60+
636	AUT	HIC	62.5	999	999	2018	0.182471952431265	-0.0980145955164669	0.457519167001222	All	All	60+
637	AZE	FSU	37.5	999	999	1990	0.109591409070005	-0.520720835328327	0.782992356411323	All	All	20-39
638	AZE	FSU	37.5	999	999	2005	0.26103459137792	-1.2419830588414	1.78985394359869	All	All	20-39
639	AZE	FSU	37.5	999	999	2018	0.170919309997306	-0.701227005224786	1.09177659766943	All	All	20-39
640	AZE	FSU	57.5	999	999	1990	0.059560935048773	-0.226270305388202	0.366570316998699	All	All	40-59
641	AZE	FSU	57.5	999	999	2005	0.120097407911906	-0.708524372533044	0.937802944325996	All	All	40-59
642	AZE	FSU	57.5	999	999	2018	0.0892438118093516	-0.360236546821479	0.528386152090298	All	All	40-59
643	AZE	FSU	62.5	999	999	1990	0.0529672798004012	-0.176797359560948	0.313025618646182	All	All	60+
644	AZE	FSU	62.5	999	999	2005	0.0934458762962024	-0.380606122319997	0.610812718395117	All	All	60+
645	AZE	FSU	62.5	999	999	2018	0.0685268313581053	-0.262609563019723	0.414538463765073	All	All	60+
646	BDI	SSA	37.5	999	999	1990	0.223274630473322	-3.03092676029462	3.63237403915931	All	All	20-39
647	BDI	SSA	37.5	999	999	2005	0.24732717157503	-2.81973672627866	3.40372654577827	All	All	20-39
648	BDI	SSA	37.5	999	999	2018	0.325472518903635	-4.3573168185804	5.16595702143532	All	All	20-39
649	BDI	SSA	57.5	999	999	1990	0.1782065364053	-2.48518594954556	3.04601441648319	All	All	40-59
650	BDI	SSA	57.5	999	999	2005	0.190063892467679	-2.54032712781841	2.83099376757554	All	All	40-59
651	BDI	SSA	57.5	999	999	2018	0.273908261169375	-3.42678260645623	4.26010088352762	All	All	40-59
652	BDI	SSA	62.5	999	999	1990	0.142560078143772	-1.83115474587183	2.16446495711988	All	All	60+
653	BDI	SSA	62.5	999	999	2005	0.1734379594848	-1.54147445186334	1.9665450073423	All	All	60+
654	BDI	SSA	62.5	999	999	2018	0.196953588667358	-2.85805473273271	3.40651302110221	All	All	60+
655	BEL	HIC	37.5	999	999	1990	0.563885532092665	-0.533795830100319	1.72522098026245	All	All	20-39
656	BEL	HIC	37.5	999	999	2005	0.587031639692061	-0.564778895857706	1.78221518312168	All	All	20-39
657	BEL	HIC	37.5	999	999	2018	0.674083427285919	-0.622162079103633	2.02653547894373	All	All	20-39
658	BEL	HIC	57.5	999	999	1990	0.354913098939719	-0.309010936506156	1.05665365921144	All	All	40-59
659	BEL	HIC	57.5	999	999	2005	0.372447050260391	-0.328536496366531	1.099430933115	All	All	40-59
660	BEL	HIC	57.5	999	999	2018	0.401589348268895	-0.373672050811882	1.21008628683367	All	All	40-59
661	BEL	HIC	62.5	999	999	1990	0.293171074836139	-0.0876318398397714	0.695799441381544	All	All	60+
662	BEL	HIC	62.5	999	999	2005	0.291085023157284	-0.1007551310336	0.70614358320923	All	All	60+
663	BEL	HIC	62.5	999	999	2018	0.319022145817532	-0.12056109729554	0.78330263319969	All	All	60+
664	BEN	SSA	37.5	999	999	1990	0.0193911052483322	-1.43813008730103	1.3946979970171	All	All	20-39
665	BEN	SSA	37.5	999	999	2005	0.022473789060611	-1.69120728774152	1.63134860644063	All	All	20-39
666	BEN	SSA	37.5	999	999	2018	0.0295570105122422	-2.30368087992567	2.18243738957557	All	All	20-39
667	BEN	SSA	57.5	999	999	1990	0.0226201999130483	-1.16918383287842	1.17112261571417	All	All	40-59
668	BEN	SSA	57.5	999	999	2005	0.0372536605479417	-1.35889005805233	1.38217407457286	All	All	40-59
669	BEN	SSA	57.5	999	999	2018	0.0331017008508624	-1.8626576119875	1.82984818070071	All	All	40-59
670	BEN	SSA	62.5	999	999	1990	0.0242266657594741	-0.828794533807496	0.848847602699617	All	All	60+
671	BEN	SSA	62.5	999	999	2005	0.032742623122546	-0.969555628830512	1.00276801173264	All	All	60+
672	BEN	SSA	62.5	999	999	2018	0.0626024133045444	-1.27778093675031	1.3607497006508	All	All	60+
673	BFA	SSA	37.5	999	999	1990	0.0476296373643266	-0.2360277278685	0.379784138490812	All	All	20-39
674	BFA	SSA	37.5	999	999	2005	0.143867629002857	-0.712338091778093	1.12136574600127	All	All	20-39
675	BFA	SSA	37.5	999	999	2018	0.252983468802439	-1.26065146044451	1.99979667362928	All	All	20-39
676	BFA	SSA	57.5	999	999	1990	0.0403722241569569	-0.18762501834043	0.311595324646278	All	All	40-59
677	BFA	SSA	57.5	999	999	2005	0.127039734317565	-0.561496659480391	0.960556903713952	All	All	40-59
678	BFA	SSA	57.5	999	999	2018	0.221064824633101	-0.989351259213633	1.6883095460903	All	All	40-59
679	BFA	SSA	62.5	999	999	1990	0.0272756931288581	-0.140776826303166	0.223636627431562	All	All	60+
680	BFA	SSA	62.5	999	999	2005	0.0873468021703516	-0.411271388058093	0.682588869425831	All	All	60+
681	BFA	SSA	62.5	999	999	2018	0.15941634064532	-0.719036492018593	1.22796292457547	All	All	60+
682	BGD	SAARC	37.5	999	999	1990	0.0151071910106473	-0.0349287846556866	0.0706215061585835	All	All	20-39
683	BGD	SAARC	37.5	999	999	2005	0.0226406161443039	-0.0512371771918439	0.106454493745335	All	All	20-39
684	BGD	SAARC	37.5	999	999	2018	0.0195480837210658	-0.0421278027785956	0.0894384440006423	All	All	20-39
685	BGD	SAARC	57.5	999	999	1990	0.0111773319915706	-0.0260679758816767	0.0537365234868923	All	All	40-59
686	BGD	SAARC	57.5	999	999	2005	0.0169496960303946	-0.0399818122368165	0.0798898617193782	All	All	40-59
687	BGD	SAARC	57.5	999	999	2018	0.0138008642747928	-0.0339430253433348	0.068025350707006	All	All	40-59
688	BGD	SAARC	62.5	999	999	1990	0.00878004382779972	-0.0203923628558627	0.0422517548168085	All	All	60+
689	BGD	SAARC	62.5	999	999	2005	0.0131443584978998	-0.030208300358659	0.0624297182452294	All	All	60+
690	BGD	SAARC	62.5	999	999	2018	0.0117051334242667	-0.0243402357812973	0.0536999302075089	All	All	60+
691	BGR	FSU	37.5	999	999	1990	0.241026959874327	-0.237988939231888	0.744310929781875	All	All	20-39
692	BGR	FSU	37.5	999	999	2005	0.378334279474427	-0.381885525374289	1.17518208201433	All	All	20-39
693	BGR	FSU	37.5	999	999	2018	0.230231117555738	-0.246869976966651	0.730951370743802	All	All	20-39
694	BGR	FSU	57.5	999	999	1990	0.122375545401396	-0.122469887134756	0.380979909736385	All	All	40-59
695	BGR	FSU	57.5	999	999	2005	0.195686141830765	-0.184938404421902	0.59862877734198	All	All	40-59
696	BGR	FSU	57.5	999	999	2018	0.127885516783767	-0.122024048152885	0.393528344768786	All	All	40-59
697	BGR	FSU	62.5	999	999	1990	0.0907507372506339	-0.0797217332231839	0.275524630379644	All	All	60+
698	BGR	FSU	62.5	999	999	2005	0.141945264204164	-0.123589927559109	0.429691083506573	All	All	60+
699	BGR	FSU	62.5	999	999	2018	0.0952294890510617	-0.0750141498389258	0.283161216897366	All	All	60+
700	BHR	MENA	37.5	999	999	1990	-0.121424913823317	-3.18770303544506	2.80797701146994	All	All	20-39
701	BHR	MENA	37.5	999	999	2005	0.0949782548075694	-3.81463601243473	3.83364823756255	All	All	20-39
702	BHR	MENA	37.5	999	999	2018	-0.0844652759309593	-3.63817809156796	3.453929613337	All	All	20-39
703	BHR	MENA	57.5	999	999	1990	0.105310565774326	-1.89770189706965	2.16643829978798	All	All	40-59
704	BHR	MENA	57.5	999	999	2005	0.122119533131214	-2.78054145136197	2.99477352975638	All	All	40-59
705	BHR	MENA	57.5	999	999	2018	0.0972889915363565	-2.25951247638708	2.5375360785373	All	All	40-59
706	BHR	MENA	62.5	999	999	1990	0.0772233656077266	-1.77886097116237	1.8157715222374	All	All	60+
707	BHR	MENA	62.5	999	999	2005	0.0997785416674234	-2.04628043655402	2.27232155642801	All	All	60+
708	BHR	MENA	62.5	999	999	2018	0.0526314227273427	-2.31692986339975	2.512191690536	All	All	60+
709	BHS	LAC	37.5	999	999	1990	0.265516903959804	-6.8029462783477	7.04381251828512	All	All	20-39
710	BHS	LAC	37.5	999	999	2005	0.182005155575817	-6.78897396881782	6.92094779320645	All	All	20-39
711	BHS	LAC	37.5	999	999	2018	0.105903350490027	-2.17007122538918	2.33554109141821	All	All	20-39
712	BHS	LAC	57.5	999	999	1990	0.254351543382209	-5.6923109178931	6.12580768563629	All	All	40-59
713	BHS	LAC	57.5	999	999	2005	0.232349535022965	-6.27392159472242	6.5998741127321	All	All	40-59
714	BHS	LAC	57.5	999	999	2018	0.0602033179531734	-1.52295820763644	1.59134504610683	All	All	40-59
715	BHS	LAC	62.5	999	999	1990	0.292654963451573	-4.12244337654335	4.58373914552665	All	All	60+
716	BHS	LAC	62.5	999	999	2005	0.330892446493085	-4.53720733691625	5.03231799295198	All	All	60+
717	BHS	LAC	62.5	999	999	2018	0.0607684390561758	-1.09823902850548	1.17577376980173	All	All	60+
718	BIH	FSU	37.5	999	999	1990	0.0590874455922552	-0.241750246534335	0.374852596321406	All	All	20-39
719	BIH	FSU	37.5	999	999	2005	0.247873393271507	-1.05130968949647	1.67772362230081	All	All	20-39
720	BIH	FSU	37.5	999	999	2018	0.247156879795513	-1.03040212643038	1.5804902553453	All	All	20-39
721	BIH	FSU	57.5	999	999	1990	0.0290383147905615	-0.117851085296149	0.18340885115631	All	All	40-59
722	BIH	FSU	57.5	999	999	2005	0.131188273163768	-0.538048352491629	0.860354087054859	All	All	40-59
723	BIH	FSU	57.5	999	999	2018	0.133893305497327	-0.478623303171512	0.820162354265911	All	All	40-59
724	BIH	FSU	62.5	999	999	1990	0.023386410756111	-0.0841299696649802	0.152494002101681	All	All	60+
725	BIH	FSU	62.5	999	999	2005	0.0889570756167456	-0.343492811573088	0.57943471067679	All	All	60+
726	BIH	FSU	62.5	999	999	2018	0.10185168551032	-0.346634849918295	0.553168390369657	All	All	60+
727	BLR	FSU	37.5	999	999	1990	0.262141369314849	-1.22019676974752	1.77587214839381	All	All	20-39
728	BLR	FSU	37.5	999	999	2005	0.328721910671816	-1.68533511462746	2.40759089998013	All	All	20-39
729	BLR	FSU	37.5	999	999	2018	0.170699710695166	-0.748277334992468	1.11623526827524	All	All	20-39
730	BLR	FSU	57.5	999	999	1990	0.165067611764467	-0.585185952894383	0.973617047988077	All	All	40-59
731	BLR	FSU	57.5	999	999	2005	0.150802184014918	-0.87739411583119	1.22860810988913	All	All	40-59
732	BLR	FSU	57.5	999	999	2018	0.0866684190786524	-0.381087733946199	0.617308950694617	All	All	40-59
733	BLR	FSU	62.5	999	999	1990	0.122643092524349	-0.398542263170514	0.761634417572383	All	All	60+
734	BLR	FSU	62.5	999	999	2005	0.13379857069034	-0.48909585460931	0.860448400905686	All	All	60+
735	BLR	FSU	62.5	999	999	2018	0.0765482290549307	-0.246606480270845	0.431593473864927	All	All	60+
736	BLZ	LAC	37.5	999	999	1990	0.25432530781834	-2.16654167602448	2.60943464615377	All	All	20-39
737	BLZ	LAC	37.5	999	999	2005	0.314935483150426	-2.62397108193075	3.14834636904247	All	All	20-39
738	BLZ	LAC	37.5	999	999	2018	0.498705597412992	-3.79666064523405	4.61992348380456	All	All	20-39
739	BLZ	LAC	57.5	999	999	1990	0.182314075727226	-1.48547865164609	1.79762775019816	All	All	40-59
740	BLZ	LAC	57.5	999	999	2005	0.221898702812895	-1.85863885770449	2.25509512459761	All	All	40-59
741	BLZ	LAC	57.5	999	999	2018	0.294276052646992	-2.70225458044939	3.19922747807672	All	All	40-59
742	BLZ	LAC	62.5	999	999	1990	0.166709523832815	-1.04079458468091	1.35909707298885	All	All	60+
743	BLZ	LAC	62.5	999	999	2005	0.170990731049138	-1.32512577925537	1.62388209814888	All	All	60+
744	BLZ	LAC	62.5	999	999	2018	0.22780595276545	-1.98076273250562	2.32259387628885	All	All	60+
745	BOL	LAC	37.5	999	999	1990	-0.157102240982256	-4.3806899959081	3.85503139995586	All	All	20-39
746	BOL	LAC	37.5	999	999	2005	-0.121189066426651	-3.36095961463274	2.96393132615756	All	All	20-39
747	BOL	LAC	37.5	999	999	2018	-0.120532902767743	-3.44700260853563	3.04243187475063	All	All	20-39
748	BOL	LAC	57.5	999	999	1990	-0.0991592290721996	-2.97973802439621	2.67695662352828	All	All	40-59
749	BOL	LAC	57.5	999	999	2005	-0.0808614799979109	-2.29727382454865	2.04313285202576	All	All	40-59
750	BOL	LAC	57.5	999	999	2018	-0.0841161403934476	-2.36373310090365	2.10927041218831	All	All	40-59
751	BOL	LAC	62.5	999	999	1990	-0.0314993958649577	-2.12576540208321	1.98151646510484	All	All	60+
752	BOL	LAC	62.5	999	999	2005	-0.0208962373056474	-1.60777671853046	1.52027594878705	All	All	60+
753	BOL	LAC	62.5	999	999	2018	-0.0174622732246149	-1.62785285133471	1.54912445915409	All	All	60+
754	BRA	LAC	37.5	999	999	1990	0.807953641562742	-0.781294433596016	2.46065502173427	All	All	20-39
755	BRA	LAC	37.5	999	999	2005	0.497777113860516	-0.468434351939371	1.5023574780844	All	All	20-39
756	BRA	LAC	37.5	999	999	2018	0.499393636165968	-0.470327952059472	1.49619887767954	All	All	20-39
757	BRA	LAC	57.5	999	999	1990	0.563092178954758	-0.529804610988512	1.69821570377067	All	All	40-59
758	BRA	LAC	57.5	999	999	2005	0.345791942772388	-0.323364956775455	1.03789518673221	All	All	40-59
759	BRA	LAC	57.5	999	999	2018	0.349517269272726	-0.316091859310671	1.04106392177806	All	All	40-59
760	BRA	LAC	62.5	999	999	1990	0.437133920594298	-0.346622114777745	1.27673358624692	All	All	60+
761	BRA	LAC	62.5	999	999	2005	0.272287783855109	-0.205214382087085	0.776967235376669	All	All	60+
762	BRA	LAC	62.5	999	999	2018	0.27826400714347	-0.200601116299967	0.791751135690956	All	All	60+
763	BRB	LAC	37.5	999	999	1990	0.250325211987883	-4.06166681882677	4.21945208830915	All	All	20-39
764	BRB	LAC	37.5	999	999	2005	0.277579931283826	-4.67515124067266	4.79104379002899	All	All	20-39
765	BRB	LAC	37.5	999	999	2018	0.33879904049384	-5.53471067802	5.67461524521286	All	All	20-39
766	BRB	LAC	57.5	999	999	1990	0.245364739086476	-2.73499915186123	3.02090628291651	All	All	40-59
767	BRB	LAC	57.5	999	999	2005	0.162938617920905	-3.28067056203953	3.33367069490802	All	All	40-59
768	BRB	LAC	57.5	999	999	2018	0.243415747605243	-3.75952373758959	3.95231410691936	All	All	40-59
769	BRB	LAC	62.5	999	999	1990	0.183738440528831	-1.88732325769792	2.15014511610562	All	All	60+
770	BRB	LAC	62.5	999	999	2005	0.211965925110315	-2.16358230198173	2.46009698418437	All	All	60+
771	BRB	LAC	62.5	999	999	2018	0.242500176919113	-2.61140389087883	2.94555992989312	All	All	60+
772	BRN	Asia	37.5	999	999	1990	0.186417028883047	-0.578583898535121	0.988619570940875	All	All	20-39
773	BRN	Asia	37.5	999	999	2005	0.426718493182867	-1.01615304365681	1.97647318972213	All	All	20-39
774	BRN	Asia	37.5	999	999	2018	0.503298455147702	-1.23972543568234	2.37621388174691	All	All	20-39
775	BRN	Asia	57.5	999	999	1990	0.131704303007403	-0.227791762371495	0.521846102663439	All	All	40-59
776	BRN	Asia	57.5	999	999	2005	0.20923980513019	-0.479902962944149	0.953977345431073	All	All	40-59
777	BRN	Asia	57.5	999	999	2018	0.251973138204058	-0.574867346872625	1.13956507519301	All	All	40-59
778	BRN	Asia	62.5	999	999	1990	0.0691839269102669	-0.139995241550725	0.295344236584433	All	All	60+
779	BRN	Asia	62.5	999	999	2005	0.121929199488944	-0.28293759308466	0.557224972362948	All	All	60+
780	BRN	Asia	62.5	999	999	2018	0.164813641078646	-0.339040384425711	0.709385708572726	All	All	60+
781	BTN	SAARC	37.5	999	999	1990	0.0748837105075428	-0.409983789690262	0.628449849987306	All	All	20-39
782	BTN	SAARC	37.5	999	999	2005	0.165973382446055	-0.786828553879117	1.24216356249591	All	All	20-39
783	BTN	SAARC	37.5	999	999	2018	0.182168059643544	-1.35497193020399	1.8967629674692	All	All	20-39
784	BTN	SAARC	57.5	999	999	1990	0.0569706973788581	-0.324184802966217	0.48876262368054	All	All	40-59
785	BTN	SAARC	57.5	999	999	2005	0.111004474178581	-0.6329387816785	0.968046578683254	All	All	40-59
786	BTN	SAARC	57.5	999	999	2018	0.142357456838341	-1.04330216977122	1.57589269921435	All	All	40-59
787	BTN	SAARC	62.5	999	999	1990	0.0464237905154936	-0.243802130685377	0.388559781394302	All	All	60+
788	BTN	SAARC	62.5	999	999	2005	0.0960000128324068	-0.516283193822383	0.747297482432629	All	All	60+
789	BTN	SAARC	62.5	999	999	2018	0.123015833743721	-0.74746237222481	1.14066638700361	All	All	60+
790	BWA	SSA	37.5	999	999	1990	0.32036771280428	-2.31944964666002	3.10777312921558	All	All	20-39
791	BWA	SSA	37.5	999	999	2005	0.55127890481873	-4.28738624365911	5.59871762660605	All	All	20-39
792	BWA	SSA	37.5	999	999	2018	0.701475034530601	-4.58487954994113	6.16228680939875	All	All	20-39
793	BWA	SSA	57.5	999	999	1990	0.266814087360526	-1.97119545802235	2.56137855103636	All	All	40-59
794	BWA	SSA	57.5	999	999	2005	0.445619134728814	-3.92478481436032	4.83628889147677	All	All	40-59
795	BWA	SSA	57.5	999	999	2018	0.685133087055262	-4.53987740577714	5.95757970668492	All	All	40-59
796	BWA	SSA	62.5	999	999	1990	0.227418442653144	-1.4231084587453	1.9459205721001	All	All	60+
797	BWA	SSA	62.5	999	999	2005	0.424752426034927	-2.90694883359852	4.13063081562153	All	All	60+
798	BWA	SSA	62.5	999	999	2018	0.547497710607988	-3.62154469455346	4.8604831474527	All	All	60+
799	CAF	SSA	37.5	999	999	1990	0.0841169452983746	-0.893818674920016	1.08903975335866	All	All	20-39
800	CAF	SSA	37.5	999	999	2005	0.250521162242468	-2.17958900816601	2.59957464886267	All	All	20-39
801	CAF	SSA	37.5	999	999	2018	0.0952645477036097	-1.0504003123752	1.19692894737176	All	All	20-39
802	CAF	SSA	57.5	999	999	1990	0.0935855355291387	-0.726431949402399	0.899508657809335	All	All	40-59
803	CAF	SSA	57.5	999	999	2005	0.21906841039379	-1.89466416845791	2.4289147618411	All	All	40-59
804	CAF	SSA	57.5	999	999	2018	0.0926021276338306	-0.770210262681794	1.01801764824867	All	All	40-59
805	CAF	SSA	62.5	999	999	1990	0.0650589569471879	-0.521315544386907	0.687854162400129	All	All	60+
806	CAF	SSA	62.5	999	999	2005	0.184871828262512	-1.24714088962756	1.72864543491898	All	All	60+
807	CAF	SSA	62.5	999	999	2018	0.0784052666236339	-0.544252301459238	0.776201522277262	All	All	60+
808	CAN	HIC	37.5	999	999	1990	1.13493025889194	0.39625382388444	1.91161866376024	All	All	20-39
809	CAN	HIC	37.5	999	999	2005	1.27128482229388	0.435942048018786	2.12610856101873	All	All	20-39
810	CAN	HIC	37.5	999	999	2018	1.236460718267	0.434182407264258	2.0690845510189	All	All	20-39
811	CAN	HIC	57.5	999	999	1990	0.700890952331331	0.245982288243217	1.18058207746299	All	All	40-59
812	CAN	HIC	57.5	999	999	2005	0.780781981384492	0.27183944064674	1.30495750500998	All	All	40-59
813	CAN	HIC	57.5	999	999	2018	0.723089147132573	0.247770606650908	1.2151232844573	All	All	40-59
814	CAN	HIC	62.5	999	999	1990	0.450568176543677	0.194088101312816	0.722693892147766	All	All	60+
815	CAN	HIC	62.5	999	999	2005	0.503984163527355	0.217919145197191	0.798884700990347	All	All	60+
816	CAN	HIC	62.5	999	999	2018	0.469235625852939	0.193269505446286	0.757374601301661	All	All	60+
817	CHE	HIC	37.5	999	999	1990	0.511049087230121	-0.385786265995254	1.4695468704999	All	All	20-39
818	CHE	HIC	37.5	999	999	2005	0.584528117838665	-0.435690794614431	1.67955350616241	All	All	20-39
819	CHE	HIC	37.5	999	999	2018	0.577588230285008	-0.424590801627234	1.65299479162739	All	All	20-39
820	CHE	HIC	57.5	999	999	1990	0.322531312738966	-0.223276759180964	0.907615788851714	All	All	40-59
821	CHE	HIC	57.5	999	999	2005	0.364305074403382	-0.263701996724664	1.03800434759535	All	All	40-59
822	CHE	HIC	57.5	999	999	2018	0.341329434059369	-0.256406487585817	0.982009350536262	All	All	40-59
823	CHE	HIC	62.5	999	999	1990	0.225568858493117	-0.0803758961810234	0.558078853385609	All	All	60+
824	CHE	HIC	62.5	999	999	2005	0.269014942832347	-0.0841476927831383	0.650658653017686	All	All	60+
825	CHE	HIC	62.5	999	999	2018	0.244100199748711	-0.0978297225812871	0.612530701640952	All	All	60+
826	CHL	LAC	37.5	999	999	1990	0.358529301592466	-1.4083922675278	2.2990817852354	All	All	20-39
827	CHL	LAC	37.5	999	999	2005	0.493050222672411	-1.94785301524635	3.1727926867966	All	All	20-39
828	CHL	LAC	37.5	999	999	2018	0.554532442142536	-2.21213874708456	3.61237194440452	All	All	20-39
829	CHL	LAC	57.5	999	999	1990	0.260275564378007	-0.966525483440427	1.63584174104637	All	All	40-59
830	CHL	LAC	57.5	999	999	2005	0.3483255589602	-1.36238040137807	2.27544590386171	All	All	40-59
831	CHL	LAC	57.5	999	999	2018	0.392711570754689	-1.53303685220717	2.5453699596591	All	All	40-59
832	CHL	LAC	62.5	999	999	1990	0.214996861617224	-0.675183690430476	1.22158249538244	All	All	60+
833	CHL	LAC	62.5	999	999	2005	0.309806558458828	-0.923873752204952	1.68918248585005	All	All	60+
834	CHL	LAC	62.5	999	999	2018	0.358457258725591	-1.03774833747064	1.91293578837583	All	All	60+
835	CHN	Asia	37.5	999	999	1990	0.0106326156526907	-0.107126712043804	0.122915919758166	All	All	20-39
836	CHN	Asia	37.5	999	999	2005	0.00981075708225121	-0.0861680439808399	0.101124471590485	All	All	20-39
837	CHN	Asia	37.5	999	999	2018	0.0111814865877284	-0.0825356919832927	0.100232258288251	All	All	20-39
838	CHN	Asia	57.5	999	999	1990	0.00428246401263456	-0.0488359850825222	0.0551097635593613	All	All	40-59
839	CHN	Asia	57.5	999	999	2005	0.00448506134478528	-0.0416566889468762	0.0485394385079069	All	All	40-59
840	CHN	Asia	57.5	999	999	2018	0.00430700452893645	-0.0389462738288591	0.045644153592529	All	All	40-59
841	CHN	Asia	62.5	999	999	1990	0.00559095389670605	-0.0267710163689177	0.0360800587697196	All	All	60+
842	CHN	Asia	62.5	999	999	2005	0.00447967169794391	-0.0231472904796283	0.0307398255978709	All	All	60+
843	CHN	Asia	62.5	999	999	2018	0.00398787825067004	-0.0226747656505288	0.0291546201222343	All	All	60+
844	CIV	SSA	37.5	999	999	1990	0.180147792538269	-1.78537887516545	2.08145623881448	All	All	20-39
845	CIV	SSA	37.5	999	999	2005	0.316834750524688	-2.56189672270868	3.04261749530087	All	All	20-39
846	CIV	SSA	37.5	999	999	2018	0.297079524529319	-3.05794658702869	3.69725521968477	All	All	20-39
847	CIV	SSA	57.5	999	999	1990	0.154251202711756	-1.53057899177617	1.86710326934229	All	All	40-59
848	CIV	SSA	57.5	999	999	2005	0.263650224430095	-2.01306426790559	2.69675391492538	All	All	40-59
849	CIV	SSA	57.5	999	999	2018	0.268244863990942	-2.64235668771671	3.27667343124058	All	All	40-59
850	CIV	SSA	62.5	999	999	1990	0.118566237246497	-1.16463012160891	1.40568632810933	All	All	60+
851	CIV	SSA	62.5	999	999	2005	0.181562466902165	-1.54801122181981	2.02070887810971	All	All	60+
852	CIV	SSA	62.5	999	999	2018	0.217681754290024	-1.95091477585054	2.49252261345924	All	All	60+
853	CMR	SSA	37.5	999	999	1990	0.110561537672427	-0.853414419144871	1.14807212180198	All	All	20-39
854	CMR	SSA	37.5	999	999	2005	0.258593598730532	-2.39100457130026	3.17082112551905	All	All	20-39
855	CMR	SSA	37.5	999	999	2018	0.335388831790448	-3.32172781442963	4.15161300056847	All	All	20-39
856	CMR	SSA	57.5	999	999	1990	0.089022880663819	-0.714322634584939	0.914941292391149	All	All	40-59
857	CMR	SSA	57.5	999	999	2005	0.27649176613426	-2.05040023075647	2.57936795692429	All	All	40-59
858	CMR	SSA	57.5	999	999	2018	0.275705556743299	-2.88188403195531	3.69230985879604	All	All	40-59
859	CMR	SSA	62.5	999	999	1990	0.0628059540071379	-0.506088272521649	0.67634912496777	All	All	60+
860	CMR	SSA	62.5	999	999	2005	0.188295950022009	-1.5010129859586	1.89862392407631	All	All	60+
861	CMR	SSA	62.5	999	999	2018	0.280684095199644	-2.0941881661227	2.80955782275977	All	All	60+
862	COD	SSA	37.5	999	999	1990	0.162962411340857	-0.404952430757105	1.0618406961448	All	All	20-39
863	COD	SSA	37.5	999	999	2005	0.203199884981443	-0.507711303300149	1.3396950243373	All	All	20-39
864	COD	SSA	37.5	999	999	2018	0.214745500418967	-0.535907525556073	1.41038769388139	All	All	20-39
865	COD	SSA	57.5	999	999	1990	0.137615125228658	-0.323219328904067	0.888491623527367	All	All	40-59
866	COD	SSA	57.5	999	999	2005	0.169369408451812	-0.412033281647835	1.11753640341027	All	All	40-59
867	COD	SSA	57.5	999	999	2018	0.176599217181621	-0.433284409163988	1.1693545836349	All	All	40-59
868	COD	SSA	62.5	999	999	1990	0.100064298955497	-0.242507690633707	0.622709861852544	All	All	60+
869	COD	SSA	62.5	999	999	2005	0.125460173685431	-0.300648844760738	0.787324202704782	All	All	60+
870	COD	SSA	62.5	999	999	2018	0.13112020665196	-0.315615965005643	0.820947959959415	All	All	60+
871	COG	SSA	37.5	999	999	1990	0.1164225927241	-1.05056169830851	1.29812471497185	All	All	20-39
872	COG	SSA	37.5	999	999	2005	0.326664384187976	-3.26539266604407	3.93338185818426	All	All	20-39
873	COG	SSA	37.5	999	999	2018	0.540566166054165	-3.98806447507164	5.12936057086	All	All	20-39
874	COG	SSA	57.5	999	999	1990	0.089012765774652	-0.82549043671029	1.13193932452694	All	All	40-59
875	COG	SSA	57.5	999	999	2005	0.303916041434631	-2.81375034981934	3.68499737687202	All	All	40-59
876	COG	SSA	57.5	999	999	2018	0.424107327269218	-3.87376057818692	4.67603421806427	All	All	40-59
877	COG	SSA	62.5	999	999	1990	0.0785556309368194	-0.630416662086242	0.833825712929484	All	All	60+
878	COG	SSA	62.5	999	999	2005	0.26599859586372	-1.97060555273629	2.6165406612851	All	All	60+
879	COG	SSA	62.5	999	999	2018	0.407031363253956	-2.68342213536928	3.72437935776842	All	All	60+
880	COL	LAC	37.5	999	999	1990	1.1301671166915	-3.76167516444714	6.15548777867327	All	All	20-39
881	COL	LAC	37.5	999	999	2005	1.03203939724596	-3.34339467198726	5.46175906050952	All	All	20-39
882	COL	LAC	37.5	999	999	2018	1.54925337627767	-4.99673796853198	8.21085302347682	All	All	20-39
883	COL	LAC	57.5	999	999	1990	0.760386087885359	-2.5873069013556	4.21606636289552	All	All	40-59
884	COL	LAC	57.5	999	999	2005	0.67866581845169	-2.33585775633092	3.7608848599126	All	All	40-59
885	COL	LAC	57.5	999	999	2018	1.05830651552961	-3.63564023978727	5.8543135214594	All	All	40-59
886	COL	LAC	62.5	999	999	1990	0.586881571586089	-1.843454084004	3.09092981840418	All	All	60+
887	COL	LAC	62.5	999	999	2005	0.521790575719141	-1.6636427377583	2.77222050909582	All	All	60+
888	COL	LAC	62.5	999	999	2018	0.821033526945597	-2.61365820526225	4.30630366797726	All	All	60+
889	COM	SSA	37.5	999	999	1990	0.264433236342625	-2.4465724920961	3.03634726080719	All	All	20-39
890	COM	SSA	37.5	999	999	2005	0.317575375306593	-2.48894217676705	3.05753940776036	All	All	20-39
891	COM	SSA	37.5	999	999	2018	0.382725337369233	-3.4485117873248	4.38576823509492	All	All	20-39
892	COM	SSA	57.5	999	999	1990	0.257303102486655	-2.08161815376649	2.6449928635072	All	All	40-59
893	COM	SSA	57.5	999	999	2005	0.227798594058085	-2.13471613189841	2.74025151352639	All	All	40-59
894	COM	SSA	57.5	999	999	2018	0.354505975856332	-3.19190509043843	3.97634585298754	All	All	40-59
895	COM	SSA	62.5	999	999	1990	0.184515676840916	-1.5082606863373	1.93733608974925	All	All	60+
896	COM	SSA	62.5	999	999	2005	0.197782941006719	-1.42900922754025	1.8824738643001	All	All	60+
897	COM	SSA	62.5	999	999	2018	0.286901233065336	-2.30051540988261	2.95918713564983	All	All	60+
898	CPV	SSA	37.5	999	999	1990	0.105463275931125	-1.24987317688868	1.52322547807054	All	All	20-39
899	CPV	SSA	37.5	999	999	2005	0.466433112517879	-3.42200795855944	4.40169425199008	All	All	20-39
900	CPV	SSA	37.5	999	999	2018	0.194991517368771	-1.72939847624846	2.31211808071375	All	All	20-39
901	CPV	SSA	57.5	999	999	1990	0.103181982723297	-0.97551660828906	1.15113107953442	All	All	40-59
902	CPV	SSA	57.5	999	999	2005	0.354049010960792	-3.27114891992518	4.13766193551403	All	All	40-59
903	CPV	SSA	57.5	999	999	2018	0.17516836575875	-1.52577329166244	1.96856786651842	All	All	40-59
904	CPV	SSA	62.5	999	999	1990	0.0811450137076673	-0.691106530071863	0.907631330800645	All	All	60+
905	CPV	SSA	62.5	999	999	2005	0.167336444390783	-2.00911311233583	2.46337193975803	All	All	60+
906	CPV	SSA	62.5	999	999	2018	0.139821733573601	-0.953971176334815	1.38860512837558	All	All	60+
907	CRI	LAC	37.5	999	999	1990	0.427774753772242	-2.99882938732111	3.87869091807506	All	All	20-39
908	CRI	LAC	37.5	999	999	2005	0.400166248266157	-2.68793454347706	3.48452260866457	All	All	20-39
909	CRI	LAC	37.5	999	999	2018	0.304899012544381	-2.09579203207372	2.70878965273088	All	All	20-39
910	CRI	LAC	57.5	999	999	1990	0.304260901573576	-2.06377072565618	2.73957122820527	All	All	40-59
911	CRI	LAC	57.5	999	999	2005	0.267245956336611	-1.87972126462837	2.46245587875614	All	All	40-59
912	CRI	LAC	57.5	999	999	2018	0.211036481859649	-1.45088602865579	1.88920433302904	All	All	40-59
913	CRI	LAC	62.5	999	999	1990	0.261824933741197	-1.44909801425382	2.01185696087192	All	All	60+
914	CRI	LAC	62.5	999	999	2005	0.233688361104088	-1.29774363719649	1.80778754024242	All	All	60+
915	CRI	LAC	62.5	999	999	2018	0.177720433638896	-1.0175170178566	1.40036107964744	All	All	60+
916	CUB	LAC	37.5	999	999	1990	0.608333177738706	-5.61485850705863	7.25901234204375	All	All	20-39
917	CUB	LAC	37.5	999	999	2005	0.544688994030181	-5.20970508613089	6.07956549899165	All	All	20-39
918	CUB	LAC	37.5	999	999	2018	0.486138558514266	-4.96808734157403	5.93809970158629	All	All	20-39
919	CUB	LAC	57.5	999	999	1990	0.502788254615794	-4.96579803241073	5.67548091002657	All	All	40-59
920	CUB	LAC	57.5	999	999	2005	0.394234247522388	-4.28469674312911	5.11219865215903	All	All	40-59
921	CUB	LAC	57.5	999	999	2018	0.347536057247228	-3.90539192189192	4.44701247698448	All	All	40-59
922	CUB	LAC	62.5	999	999	1990	0.375190680386219	-3.28057066841204	4.05175304304948	All	All	60+
923	CUB	LAC	62.5	999	999	2005	0.289753395077421	-2.80891972676189	3.62036830725231	All	All	60+
924	CUB	LAC	62.5	999	999	2018	0.287581410678414	-2.60075872180799	3.19090879900318	All	All	60+
925	CYP	HIC	37.5	999	999	1990	0.504300459602315	-0.8070796544425	1.98310963622064	All	All	20-39
926	CYP	HIC	37.5	999	999	2005	0.668339694683472	-1.01186708436326	2.59123933713945	All	All	20-39
927	CYP	HIC	37.5	999	999	2018	0.599624398718286	-0.914207062433399	2.33275516757096	All	All	20-39
928	CYP	HIC	57.5	999	999	1990	0.307566315191908	-0.487732662930782	1.2177737825088	All	All	40-59
929	CYP	HIC	57.5	999	999	2005	0.387820738876581	-0.632825841279073	1.54929284753614	All	All	40-59
930	CYP	HIC	57.5	999	999	2018	0.333851015572136	-0.593860206982032	1.3711744812546	All	All	40-59
931	CYP	HIC	62.5	999	999	1990	0.179285850926994	-0.264674769298473	0.689313280236512	All	All	60+
932	CYP	HIC	62.5	999	999	2005	0.247694370138628	-0.316977861668329	0.920329098427794	All	All	60+
933	CYP	HIC	62.5	999	999	2018	0.228691011719816	-0.282856928388552	0.838218516894246	All	All	60+
934	CZE	FSU	37.5	999	999	1990	0.186098280460733	-0.349286318782076	0.718955713519419	All	All	20-39
935	CZE	FSU	37.5	999	999	2005	0.166395327335115	-0.325498358966351	0.663768985632492	All	All	20-39
936	CZE	FSU	37.5	999	999	2018	0.143179567231952	-0.294572047389127	0.583333301500109	All	All	20-39
937	CZE	FSU	57.5	999	999	1990	0.100441297803926	-0.178745102510552	0.382507598700591	All	All	40-59
938	CZE	FSU	57.5	999	999	2005	0.0866046257732165	-0.15618853247774	0.335846072151756	All	All	40-59
939	CZE	FSU	57.5	999	999	2018	0.0806586847239488	-0.149866479887498	0.316676391301218	All	All	40-59
940	CZE	FSU	62.5	999	999	1990	0.0821649489789597	-0.111018495964797	0.277581585265852	All	All	60+
941	CZE	FSU	62.5	999	999	2005	0.0755067326463117	-0.0973221202253702	0.255450992854737	All	All	60+
942	CZE	FSU	62.5	999	999	2018	0.0670541517295617	-0.0924342477708069	0.229554921156582	All	All	60+
943	DEU	HIC	37.5	999	999	1990	1.10604637611574	0.470150720027278	1.78695914486978	All	All	20-39
944	DEU	HIC	37.5	999	999	2005	1.12840866547156	0.478459057771645	1.80677245542506	All	All	20-39
945	DEU	HIC	37.5	999	999	2018	1.2011058138903	0.520742941986286	1.92814961175377	All	All	20-39
946	DEU	HIC	57.5	999	999	1990	0.664381906944419	0.284350986816807	1.07090031098491	All	All	40-59
947	DEU	HIC	57.5	999	999	2005	0.712055390280794	0.307761426697599	1.14184109024803	All	All	40-59
948	DEU	HIC	57.5	999	999	2018	0.707044982519573	0.302069588816667	1.13973941044757	All	All	40-59
949	DEU	HIC	62.5	999	999	1990	0.447426708814403	0.228341381473164	0.687194988142718	All	All	60+
950	DEU	HIC	62.5	999	999	2005	0.468975409070032	0.242440473760052	0.715206456825548	All	All	60+
951	DEU	HIC	62.5	999	999	2018	0.448965953555851	0.217219300157818	0.698794580157988	All	All	60+
952	DJI	SSA	37.5	999	999	1990	0.709326471534371	-5.52800236458468	7.31774665728823	All	All	20-39
953	DJI	SSA	37.5	999	999	2005	0.461741121381762	-4.29673621853863	5.1276172534327	All	All	20-39
954	DJI	SSA	37.5	999	999	2018	0.725314635836802	-7.03275267854871	8.81420811169782	All	All	20-39
955	DJI	SSA	57.5	999	999	1990	0.572086505803948	-5.16317075843935	6.1701528512773	All	All	40-59
956	DJI	SSA	57.5	999	999	2005	0.385439495456158	-3.79898271621216	4.8680761289844	All	All	40-59
957	DJI	SSA	57.5	999	999	2018	0.896328354788282	-6.92739303878419	8.5032641956879	All	All	40-59
958	DJI	SSA	62.5	999	999	1990	0.363199723493448	-3.98123066423639	5.02216879616262	All	All	60+
959	DJI	SSA	62.5	999	999	2005	0.3003034802939	-2.77659114646986	3.50667248903548	All	All	60+
960	DJI	SSA	62.5	999	999	2018	0.626994969562302	-5.49133489475117	7.57945912287024	All	All	60+
961	DMA	LAC	37.5	999	999	1990	0.323091108954998	-3.16057230106796	3.73654549917228	All	All	20-39
962	DMA	LAC	37.5	999	999	2005	0.260033781287452	-2.45695285554544	2.90160493262848	All	All	20-39
963	DMA	LAC	37.5	999	999	2018	0.200306959474351	-1.92343308842663	2.27517730212169	All	All	20-39
964	DMA	LAC	57.5	999	999	1990	0.219146545284329	-2.19565830694076	2.59026008926506	All	All	40-59
965	DMA	LAC	57.5	999	999	2005	0.174497782059604	-1.73353106102871	2.05277683351367	All	All	40-59
966	DMA	LAC	57.5	999	999	2018	0.135590406629802	-1.32255321685641	1.57373673879261	All	All	40-59
967	DMA	LAC	62.5	999	999	1990	0.182566737352888	-1.5665127001145	1.8800362588054	All	All	60+
968	DMA	LAC	62.5	999	999	2005	0.155169741712591	-1.21921702539447	1.48990894721409	All	All	60+
969	DMA	LAC	62.5	999	999	2018	0.118862191362786	-0.939464006116879	1.15715596313725	All	All	60+
970	DNK	HIC	37.5	999	999	1990	0.429003482009012	-0.0548945292420226	0.943726221003964	All	All	20-39
971	DNK	HIC	37.5	999	999	2005	0.455572759350806	-0.0618882848605306	1.01460002445547	All	All	20-39
972	DNK	HIC	37.5	999	999	2018	0.569171560114544	-0.0680686628148665	1.25733381728833	All	All	20-39
973	DNK	HIC	57.5	999	999	1990	0.268304331176004	-0.0291056120912872	0.587130475347052	All	All	40-59
974	DNK	HIC	57.5	999	999	2005	0.281576292586104	-0.0342047533831918	0.62126007286304	All	All	40-59
975	DNK	HIC	57.5	999	999	2018	0.334332025074462	-0.0437222220803008	0.740870445933702	All	All	40-59
976	DNK	HIC	62.5	999	999	1990	0.172408626534234	0.00649813604686052	0.350569146575879	All	All	60+
977	DNK	HIC	62.5	999	999	2005	0.192770633212196	0.0104193016139028	0.388951170188301	All	All	60+
978	DNK	HIC	62.5	999	999	2018	0.212601342619052	-0.00282068788835677	0.443236948220383	All	All	60+
979	DOM	LAC	37.5	999	999	1990	0.159383982593726	-1.90704589763792	2.2490364297422	All	All	20-39
980	DOM	LAC	37.5	999	999	2005	0.491924765374435	-4.40068022481258	5.33145956023859	All	All	20-39
981	DOM	LAC	37.5	999	999	2018	0.321429275606419	-4.0247720695283	4.74847181791351	All	All	20-39
982	DOM	LAC	57.5	999	999	1990	0.105257806332127	-1.29814587110315	1.57586436553491	All	All	40-59
983	DOM	LAC	57.5	999	999	2005	0.235459951580607	-3.48923306373288	3.88225593655271	All	All	40-59
984	DOM	LAC	57.5	999	999	2018	0.248170426382346	-2.90318602460448	3.39734501703973	All	All	40-59
985	DOM	LAC	62.5	999	999	1990	0.0900837288887617	-1.00871771892992	1.1594673428999	All	All	60+
986	DOM	LAC	62.5	999	999	2005	0.315619542106002	-2.27583371565842	2.92711704336388	All	All	60+
987	DOM	LAC	62.5	999	999	2018	0.175862617340756	-2.08661275993415	2.40247796843849	All	All	60+
988	DZA	MENA	37.5	999	999	1990	0.00993327439882895	-2.53880345425162	2.23366430994697	All	All	20-39
989	DZA	MENA	37.5	999	999	2005	0.0215385191433973	-2.16509461568706	1.95821910098596	All	All	20-39
990	DZA	MENA	37.5	999	999	2018	0.0232147678428748	-2.34904672466178	2.09816928196683	All	All	20-39
991	DZA	MENA	57.5	999	999	1990	0.0116383316563049	-1.47500385551271	1.32324315521858	All	All	40-59
992	DZA	MENA	57.5	999	999	2005	0.00438532992304649	-1.29926934989462	1.14919583538267	All	All	40-59
993	DZA	MENA	57.5	999	999	2018	0.00531648825113512	-1.45593252872971	1.29610847184392	All	All	40-59
994	DZA	MENA	62.5	999	999	1990	0.00814285012627814	-1.3683993108441	1.20695485002764	All	All	60+
995	DZA	MENA	62.5	999	999	2005	0.0056019451996531	-1.18337010935825	1.05136029785683	All	All	60+
996	DZA	MENA	62.5	999	999	2018	0.00772637703820153	-1.33567255480412	1.19207948108389	All	All	60+
997	ECU	LAC	37.5	999	999	1990	0.801661937696657	-4.95255706280266	6.58911624750234	All	All	20-39
998	ECU	LAC	37.5	999	999	2005	0.279148842742042	-3.24332551332878	3.873748514118	All	All	20-39
999	ECU	LAC	37.5	999	999	2018	0.642760975152681	-4.98398773349315	6.03387164660855	All	All	20-39
1000	ECU	LAC	57.5	999	999	1990	0.644240696174492	-5.03160432154613	6.1827426602675	All	All	40-59
1001	ECU	LAC	57.5	999	999	2005	0.212958769057027	-2.5544316394914	2.92509281794937	All	All	40-59
1002	ECU	LAC	57.5	999	999	2018	0.406935373912121	-4.10774806733242	5.19050391020198	All	All	40-59
1003	ECU	LAC	62.5	999	999	1990	0.56647062691896	-3.96218287235904	5.08464182198435	All	All	60+
1004	ECU	LAC	62.5	999	999	2005	0.186235467378145	-1.65650453503012	2.00102899583734	All	All	60+
1005	ECU	LAC	62.5	999	999	2018	0.382097943768483	-3.07303200107394	3.75475353401539	All	All	60+
1006	EGY	MENA	37.5	999	999	1990	-0.686217710463956	-1.29634618032387	-0.0892770789558927	All	All	20-39
1007	EGY	MENA	37.5	999	999	2005	-0.614883817849859	-1.18277811012485	-0.0589366193487843	All	All	20-39
1008	EGY	MENA	37.5	999	999	2018	-0.629235082362448	-1.19023900896271	-0.0761617881991411	All	All	20-39
1009	EGY	MENA	57.5	999	999	1990	-0.404103448540274	-0.770910859897524	-0.0486929830522645	All	All	40-59
1010	EGY	MENA	57.5	999	999	2005	-0.374089278502371	-0.713428313541367	-0.0457975842698972	All	All	40-59
1011	EGY	MENA	57.5	999	999	2018	-0.382375457075545	-0.72824095859477	-0.0463772936815831	All	All	40-59
1012	EGY	MENA	62.5	999	999	1990	-0.367111238910451	-0.723845863895456	-0.0416352703486492	All	All	60+
1013	EGY	MENA	62.5	999	999	2005	-0.338540220026956	-0.669322033848202	-0.0383334950644084	All	All	60+
1014	EGY	MENA	62.5	999	999	2018	-0.34655729562296	-0.684030262372387	-0.039066519182361	All	All	60+
1015	ERI	SSA	37.5	999	999	1990	0.295153511482869	-2.82351831844392	3.45062803764622	All	All	20-39
1016	ERI	SSA	37.5	999	999	2005	0.339762221535244	-2.77913244103289	3.66165993715853	All	All	20-39
1017	ERI	SSA	37.5	999	999	2018	0.428241816216149	-4.10776998352544	5.09156218270069	All	All	20-39
1018	ERI	SSA	57.5	999	999	1990	0.234301250195589	-2.4496134770974	2.90977758310895	All	All	40-59
1019	ERI	SSA	57.5	999	999	2005	0.28828174766667	-2.20775644366335	2.90971872374577	All	All	40-59
1020	ERI	SSA	57.5	999	999	2018	0.495737289697153	-3.53713675267519	4.60195680631996	All	All	40-59
1021	ERI	SSA	62.5	999	999	1990	0.186297064595829	-1.86829561849771	2.29152897758567	All	All	60+
1022	ERI	SSA	62.5	999	999	2005	0.189842637064839	-1.72594165477529	2.25239684760726	All	All	60+
1023	ERI	SSA	62.5	999	999	2018	0.332126314936274	-2.43760020174403	3.27086773177047	All	All	60+
1024	ESP	HIC	37.5	999	999	1990	0.315583736388065	-0.537147954636456	1.13802349240237	All	All	20-39
1025	ESP	HIC	37.5	999	999	2005	0.345538491297464	-0.599762787108815	1.2567241848784	All	All	20-39
1026	ESP	HIC	37.5	999	999	2018	0.411492585829839	-0.688255807547101	1.46967607251654	All	All	20-39
1027	ESP	HIC	57.5	999	999	1990	0.194498024788615	-0.313058013044397	0.681597131640423	All	All	40-59
1028	ESP	HIC	57.5	999	999	2005	0.222534860627633	-0.362933677434659	0.786044513079359	All	All	40-59
1029	ESP	HIC	57.5	999	999	2018	0.260151257158124	-0.421776163053875	0.916322166077564	All	All	40-59
1030	ESP	HIC	62.5	999	999	1990	0.147888534394512	-0.147011775874019	0.432466699023669	All	All	60+
1031	ESP	HIC	62.5	999	999	2005	0.16291263385749	-0.161204229484117	0.476356858863415	All	All	60+
1032	ESP	HIC	62.5	999	999	2018	0.190708063133948	-0.186779419519312	0.557829130070891	All	All	60+
1033	EST	FSU	37.5	999	999	1990	0.353241095658853	0.0072306670984506	0.7428018361975	All	All	20-39
1034	EST	FSU	37.5	999	999	2005	0.518740701831911	-0.00465690297406234	1.10050213786876	All	All	20-39
1035	EST	FSU	37.5	999	999	2018	0.37620727662769	-0.0123498047233183	0.811971972514754	All	All	20-39
1036	EST	FSU	57.5	999	999	1990	0.175462307476705	0.000100188565462118	0.377198704142449	All	All	40-59
1037	EST	FSU	57.5	999	999	2005	0.265457818602019	0.00242526578307973	0.562512519740734	All	All	40-59
1038	EST	FSU	57.5	999	999	2018	0.203020287548946	0.00172241865248925	0.432491020350137	All	All	40-59
1039	EST	FSU	62.5	999	999	1990	0.135980044670328	0.0123655411685301	0.276336555823196	All	All	60+
1040	EST	FSU	62.5	999	999	2005	0.199881891479827	0.0184702179124326	0.40912583223425	All	All	60+
1041	EST	FSU	62.5	999	999	2018	0.155952784090645	0.0169617801379841	0.312260275015909	All	All	60+
1042	ETH	SSA	37.5	999	999	1990	0.208813882137071	-0.763880277874823	1.21067086211859	All	All	20-39
1043	ETH	SSA	37.5	999	999	2005	0.335794801893476	-1.22477369420923	1.94185403329808	All	All	20-39
1044	ETH	SSA	37.5	999	999	2018	0.41137095701096	-1.53014492645158	2.37728649133502	All	All	20-39
1045	ETH	SSA	57.5	999	999	1990	0.169230790142073	-0.648792203862811	0.981265244562024	All	All	40-59
1046	ETH	SSA	57.5	999	999	2005	0.275547816672723	-1.0217722124375	1.5544512891076	All	All	40-59
1047	ETH	SSA	57.5	999	999	2018	0.371612070396804	-1.24811596326217	1.9592071596494	All	All	40-59
1048	ETH	SSA	62.5	999	999	1990	0.119433124304802	-0.472717842471609	0.70595120097577	All	All	60+
1049	ETH	SSA	62.5	999	999	2005	0.197609730818415	-0.748906422235919	1.14006936603306	All	All	60+
1050	ETH	SSA	62.5	999	999	2018	0.241096214797191	-0.927886552786105	1.40248372676438	All	All	60+
1051	FIN	HIC	37.5	999	999	1990	0.696160040265419	0.212319132474239	1.19941516239201	All	All	20-39
1052	FIN	HIC	37.5	999	999	2005	0.606840285903246	0.189153543608604	1.04862402928461	All	All	20-39
1053	FIN	HIC	37.5	999	999	2018	0.623354868933685	0.192475610267279	1.07802062401556	All	All	20-39
1054	FIN	HIC	57.5	999	999	1990	0.444121991370266	0.142002093317219	0.757607687593439	All	All	40-59
1055	FIN	HIC	57.5	999	999	2005	0.365164200621712	0.112863418477094	0.62816951220598	All	All	40-59
1056	FIN	HIC	57.5	999	999	2018	0.376923921272571	0.117999997359621	0.650196127739778	All	All	40-59
1057	FIN	HIC	62.5	999	999	1990	0.286918776983447	0.116764314327834	0.466519424353125	All	All	60+
1058	FIN	HIC	62.5	999	999	2005	0.246386044009452	0.102448372675201	0.4027135016959	All	All	60+
1059	FIN	HIC	62.5	999	999	2018	0.239183587712447	0.0920005941083452	0.399435625725051	All	All	60+
1060	FJI	Asia	37.5	999	999	1990	0.121361336125475	-0.670012311562198	0.944380849205222	All	All	20-39
1061	FJI	Asia	37.5	999	999	2005	0.364471084884841	-1.93976317653123	2.66035459665045	All	All	20-39
1062	FJI	Asia	37.5	999	999	2018	0.339373139848821	-1.65791972294717	2.49437341527485	All	All	20-39
1063	FJI	Asia	57.5	999	999	1990	0.0493148752053988	-0.310921004814363	0.435400921348093	All	All	40-59
1064	FJI	Asia	57.5	999	999	2005	0.155948064789359	-0.900595690873274	1.22796453106781	All	All	40-59
1065	FJI	Asia	57.5	999	999	2018	0.160963835439613	-0.780192078916173	1.0973001080086	All	All	40-59
1066	FJI	Asia	62.5	999	999	1990	0.0362211219143078	-0.189935114708559	0.268617469066098	All	All	60+
1067	FJI	Asia	62.5	999	999	2005	0.104366525343298	-0.550405157837298	0.786420840957016	All	All	60+
1068	FJI	Asia	62.5	999	999	2018	0.0897420923248851	-0.515007780809815	0.759150580621488	All	All	60+
1069	FRA	HIC	37.5	999	999	1990	0.94790911074473	0.476419623029851	1.47426605819026	All	All	20-39
1070	FRA	HIC	37.5	999	999	2005	1.14799851759878	0.576266481764419	1.78486023171357	All	All	20-39
1071	FRA	HIC	37.5	999	999	2018	1.41159476749347	0.709301982787883	2.19082326578041	All	All	20-39
1072	FRA	HIC	57.5	999	999	1990	0.587537880837952	0.297551353284235	0.910579261906331	All	All	40-59
1073	FRA	HIC	57.5	999	999	2005	0.694493195709185	0.346810941521946	1.08041746016257	All	All	40-59
1074	FRA	HIC	57.5	999	999	2018	0.847472436823548	0.424972694727581	1.31816872787892	All	All	40-59
1075	FRA	HIC	62.5	999	999	1990	0.371321586893721	0.207784104858747	0.555769546232488	All	All	60+
1076	FRA	HIC	62.5	999	999	2005	0.437056784683149	0.243903725118794	0.655950977407335	All	All	60+
1077	FRA	HIC	62.5	999	999	2018	0.525341989176246	0.288743397138759	0.792062732307964	All	All	60+
1078	FSM	Asia	37.5	999	999	1990	0.110084048110091	-0.686971519645762	0.941844149738806	All	All	20-39
1079	FSM	Asia	37.5	999	999	2005	0.437410622037077	-2.51598716440444	3.6619255515855	All	All	20-39
1080	FSM	Asia	37.5	999	999	2018	0.347086276200238	-2.21647552398776	2.91675948406455	All	All	20-39
1081	FSM	Asia	57.5	999	999	1990	0.0544925550773726	-0.291563320281028	0.439416195171649	All	All	40-59
1082	FSM	Asia	57.5	999	999	2005	0.155432111634595	-1.0645501527206	1.37784810844914	All	All	40-59
1083	FSM	Asia	57.5	999	999	2018	0.13319427179193	-0.886278511855645	1.20199624290225	All	All	40-59
1084	FSM	Asia	62.5	999	999	1990	0.033213528080021	-0.173293657169017	0.259793123411509	All	All	60+
1085	FSM	Asia	62.5	999	999	2005	0.0978877655800528	-0.51648214799896	0.770194879769339	All	All	60+
1086	FSM	Asia	62.5	999	999	2018	0.0962411840864802	-0.615770723884246	0.896061178845956	All	All	60+
1087	GAB	SSA	37.5	999	999	1990	0.657257460329327	-4.34283285947395	5.71157711790431	All	All	20-39
1088	GAB	SSA	37.5	999	999	2005	0.45167866915723	-4.05820821665468	5.28186878841282	All	All	20-39
1089	GAB	SSA	37.5	999	999	2018	0.31491279990594	-3.52731368222236	4.40352004093903	All	All	20-39
1090	GAB	SSA	57.5	999	999	1990	0.557355657146593	-3.66746719248866	5.05672755819847	All	All	40-59
1091	GAB	SSA	57.5	999	999	2005	0.338978000047271	-3.63067872606472	4.50836080734556	All	All	40-59
1092	GAB	SSA	57.5	999	999	2018	0.365213135924198	-3.30302900726932	4.08130750374879	All	All	40-59
1093	GAB	SSA	62.5	999	999	1990	0.320811560344217	-3.11313016995123	3.71920190888702	All	All	60+
1094	GAB	SSA	62.5	999	999	2005	0.287539233442887	-2.52124194334806	3.44693733151942	All	All	60+
1095	GAB	SSA	62.5	999	999	2018	0.278528676445589	-2.21154701774915	2.85998770077204	All	All	60+
1096	GBR	HIC	37.5	999	999	1990	0.178838286006088	-0.857711493003694	1.14584549048753	All	All	20-39
1097	GBR	HIC	37.5	999	999	2005	0.158466496996175	-0.726021529827819	0.981818007450883	All	All	20-39
1098	GBR	HIC	37.5	999	999	2018	0.181771736077862	-0.824075951482391	1.1221114192874	All	All	20-39
1099	GBR	HIC	57.5	999	999	1990	0.108096439785321	-0.521508973873016	0.691505477581403	All	All	40-59
1100	GBR	HIC	57.5	999	999	2005	0.0908582079716472	-0.451119510486153	0.594542964228036	All	All	40-59
1101	GBR	HIC	57.5	999	999	2018	0.105354035161982	-0.498150499598855	0.66499472065069	All	All	40-59
1102	GBR	HIC	62.5	999	999	1990	0.161486719476803	-0.187261831867167	0.492900445183593	All	All	60+
1103	GBR	HIC	62.5	999	999	2005	0.125516257803362	-0.17799358486832	0.409255531196613	All	All	60+
1104	GBR	HIC	62.5	999	999	2018	0.108208272430796	-0.230266401517242	0.427020229544298	All	All	60+
1105	GEO	FSU	37.5	999	999	1990	0.0123981869937644	-0.0489753974674419	0.0770161790928706	All	All	20-39
1106	GEO	FSU	37.5	999	999	2005	0.382708864381827	-1.56179267607126	2.56735797784391	All	All	20-39
1107	GEO	FSU	37.5	999	999	2018	0.255100078325874	-1.06281305891155	1.57187730210978	All	All	20-39
1108	GEO	FSU	57.5	999	999	1990	0.0054149900736246	-0.0239378296999796	0.0373667616467157	All	All	40-59
1109	GEO	FSU	57.5	999	999	2005	0.182644076075473	-0.858984581700536	1.2558316532104	All	All	40-59
1110	GEO	FSU	57.5	999	999	2018	0.132374368431464	-0.515095605537867	0.825002124696806	All	All	40-59
1111	GEO	FSU	62.5	999	999	1990	0.00451781714934121	-0.016126045659731	0.0304554336853383	All	All	60+
1112	GEO	FSU	62.5	999	999	2005	0.132962293628777	-0.504066784607698	0.811915790292089	All	All	60+
1113	GEO	FSU	62.5	999	999	2018	0.093444805408229	-0.315010648930423	0.542041330769069	All	All	60+
1114	GHA	SSA	37.5	999	999	1990	-0.147889389763796	-1.86398206028846	1.35518680160416	All	All	20-39
1115	GHA	SSA	37.5	999	999	2005	-0.202147102190434	-2.54305182877739	1.85531487677613	All	All	20-39
1116	GHA	SSA	37.5	999	999	2018	-0.224116194636419	-2.80505612108383	2.04477330211031	All	All	20-39
1117	GHA	SSA	57.5	999	999	1990	-0.112206987139907	-1.55894391017489	1.1245394838964	All	All	40-59
1118	GHA	SSA	57.5	999	999	2005	-0.152510059427405	-2.12944847089725	1.54924261302766	All	All	40-59
1119	GHA	SSA	57.5	999	999	2018	-0.17020696538156	-2.35090088398998	1.70719834469827	All	All	40-59
1120	GHA	SSA	62.5	999	999	1990	-0.0658055954909415	-1.10576925168053	0.835369262152085	All	All	60+
1121	GHA	SSA	62.5	999	999	2005	-0.103370849808963	-1.5341483530141	1.12728501635292	All	All	60+
1122	GHA	SSA	62.5	999	999	2018	-0.0985265375420823	-1.64227201063464	1.26643031872098	All	All	60+
1123	GIN	SSA	37.5	999	999	1990	0.068145069696354	-0.692626985642573	0.84259954851598	All	All	20-39
1124	GIN	SSA	37.5	999	999	2005	0.269003456842312	-2.46652992248112	2.94165489678394	All	All	20-39
1125	GIN	SSA	37.5	999	999	2018	0.130842334637116	-1.11318371055337	1.38898651503895	All	All	20-39
1126	GIN	SSA	57.5	999	999	1990	0.0534508004596548	-0.558785320198891	0.697196452650649	All	All	40-59
1127	GIN	SSA	57.5	999	999	2005	0.25400578471299	-1.94203390996151	2.60805508769213	All	All	40-59
1128	GIN	SSA	57.5	999	999	2018	0.110909428451002	-0.887426256118726	1.21069047641516	All	All	40-59
1129	GIN	SSA	62.5	999	999	1990	0.0483068855730306	-0.430752031570278	0.53695900172723	All	All	60+
1130	GIN	SSA	62.5	999	999	2005	0.143158470380484	-1.52087471409498	1.85545557196801	All	All	60+
1131	GIN	SSA	62.5	999	999	2018	0.0600271848515161	-0.668460185829415	0.844220601234899	All	All	60+
1132	GMB	SSA	37.5	999	999	1990	0.817791316352117	-7.31013373996077	8.77922519851444	All	All	20-39
1133	GMB	SSA	37.5	999	999	2005	0.365627437422442	-3.52711821999471	4.4452501315773	All	All	20-39
1134	GMB	SSA	37.5	999	999	2018	0.317544733321206	-3.4093883444577	4.19963728859387	All	All	20-39
1135	GMB	SSA	57.5	999	999	1990	0.826037334971145	-7.06295580886109	8.89353621024234	All	All	40-59
1136	GMB	SSA	57.5	999	999	2005	0.283866831607583	-3.20114098386229	3.91015714600647	All	All	40-59
1137	GMB	SSA	57.5	999	999	2018	0.243377765566039	-2.96218351846267	3.76419483733364	All	All	40-59
1138	GMB	SSA	62.5	999	999	1990	0.709696533921149	-6.3527003114348	8.04754324433177	All	All	60+
1139	GMB	SSA	62.5	999	999	2005	0.252760949597907	-2.32115743094512	2.93403085188223	All	All	60+
1140	GMB	SSA	62.5	999	999	2018	0.187431512790205	-2.13626567436629	2.54435071793355	All	All	60+
1141	GNB	SSA	37.5	999	999	1990	0.00238370841133425	-0.0245872002962191	0.0302243420234527	All	All	20-39
1142	GNB	SSA	37.5	999	999	2005	0.215900063837839	-2.25670162852404	2.97512136046735	All	All	20-39
1143	GNB	SSA	37.5	999	999	2018	0.385564394991746	-3.46966859108257	4.46913635273089	All	All	20-39
1144	GNB	SSA	57.5	999	999	1990	0.00183694707690111	-0.0204147533034833	0.0256001487055212	All	All	40-59
1145	GNB	SSA	57.5	999	999	2005	0.224457383729814	-1.80673172339301	2.44814981259595	All	All	40-59
1146	GNB	SSA	57.5	999	999	2018	0.437807071495415	-2.98115523572169	3.82947557302434	All	All	40-59
1147	GNB	SSA	62.5	999	999	1990	0.00141636331616308	-0.0145450815717506	0.01678662285229	All	All	60+
1148	GNB	SSA	62.5	999	999	2005	0.171593551981682	-1.39002878993606	1.77610926863994	All	All	60+
1149	GNB	SSA	62.5	999	999	2018	0.23335596586702	-2.27918775702561	2.98609926235127	All	All	60+
1150	GNQ	SSA	37.5	999	999	1990	0.170800107715082	-1.46606711225538	1.84724126002362	All	All	20-39
1151	GNQ	SSA	37.5	999	999	2005	0.334157441035095	-2.77043899903862	3.31394651738927	All	All	20-39
1152	GNQ	SSA	37.5	999	999	2018	0.421409687235194	-3.40440531289515	4.20750652722528	All	All	20-39
1153	GNQ	SSA	57.5	999	999	1990	0.151429795912544	-1.20538524673964	1.58167503344368	All	All	40-59
1154	GNQ	SSA	57.5	999	999	2005	0.313069606263948	-2.26365794536496	3.02971949391219	All	All	40-59
1155	GNQ	SSA	57.5	999	999	2018	0.401086236666796	-2.99744209484526	3.99552528438435	All	All	40-59
1156	GNQ	SSA	62.5	999	999	1990	0.111358600744423	-0.892557248893936	1.16639994471508	All	All	60+
1157	GNQ	SSA	62.5	999	999	2005	0.193509759537951	-1.74091682241258	2.24158547638603	All	All	60+
1158	GNQ	SSA	62.5	999	999	2018	0.192270020329357	-2.13809716405773	2.76206108719629	All	All	60+
1159	GRC	HIC	37.5	999	999	1990	0.490580972722573	-0.155922277202613	1.1694912270652	All	All	20-39
1160	GRC	HIC	37.5	999	999	2005	0.502278476845113	-0.162736416273596	1.19926686507617	All	All	20-39
1161	GRC	HIC	37.5	999	999	2018	0.50547678996648	-0.163580048741784	1.20620801547142	All	All	20-39
1162	GRC	HIC	57.5	999	999	1990	0.295679711961898	-0.0887101366079919	0.698610789854823	All	All	40-59
1163	GRC	HIC	57.5	999	999	2005	0.309482941741856	-0.0963123180685052	0.734557138826976	All	All	40-59
1164	GRC	HIC	57.5	999	999	2018	0.31749305669373	-0.0913572970142456	0.746676532045226	All	All	40-59
1165	GRC	HIC	62.5	999	999	1990	0.197221486322215	-0.0266187937294793	0.434110971938585	All	All	60+
1166	GRC	HIC	62.5	999	999	2005	0.19230060389139	-0.0332864794356188	0.430229350814315	All	All	60+
1167	GRC	HIC	62.5	999	999	2018	0.186840263844219	-0.0374207332674558	0.422905935246758	All	All	60+
1168	GRD	LAC	37.5	999	999	1990	0.567431034977105	-5.18007999319641	6.56928061462871	All	All	20-39
1169	GRD	LAC	37.5	999	999	2005	0.460288790107944	-4.25051518698665	4.94433139642218	All	All	20-39
1170	GRD	LAC	37.5	999	999	2018	0.314121240162075	-2.99328960790474	3.56771440749156	All	All	20-39
1171	GRD	LAC	57.5	999	999	1990	0.534339341013314	-4.49329893489895	5.21083295739214	All	All	40-59
1172	GRD	LAC	57.5	999	999	2005	0.253504098721901	-3.06450335677359	3.85832690826616	All	All	40-59
1173	GRD	LAC	57.5	999	999	2018	0.217562877728494	-2.07419803314718	2.48278123331922	All	All	40-59
1174	GRD	LAC	62.5	999	999	1990	0.456767729628339	-3.14910924197952	4.33220998404633	All	All	60+
1175	GRD	LAC	62.5	999	999	2005	0.28472099815123	-1.96262701867299	2.75435005689271	All	All	60+
1176	GRD	LAC	62.5	999	999	2018	0.179321383637784	-1.3870570267279	1.80530027336767	All	All	60+
1177	GTM	LAC	37.5	999	999	1990	0.0116094639406009	-0.52442200451896	0.577041571590435	All	All	20-39
1178	GTM	LAC	37.5	999	999	2005	0.0398766652437097	-1.01981704808135	1.14775386347204	All	All	20-39
1179	GTM	LAC	37.5	999	999	2018	0.041347881099296	-1.37578282092649	1.52292310535043	All	All	20-39
1180	GTM	LAC	57.5	999	999	1990	-0.00514704878965125	-0.377220391921426	0.378608354197269	All	All	40-59
1181	GTM	LAC	57.5	999	999	2005	-0.00134716265951421	-0.724561940553568	0.757799943151661	All	All	40-59
1182	GTM	LAC	57.5	999	999	2018	0.0242607186839838	-0.959243010971851	1.05828285911102	All	All	40-59
1183	GTM	LAC	62.5	999	999	1990	0.00872391409444597	-0.263302413514483	0.29176698812336	All	All	60+
1184	GTM	LAC	62.5	999	999	2005	0.0128114161531772	-0.506605343758339	0.551502950978496	All	All	60+
1185	GTM	LAC	62.5	999	999	2018	0.0110256719359134	-0.688488570502004	0.732671139003335	All	All	60+
1186	GUY	LAC	37.5	999	999	1990	0.209247304835724	-4.34599094393746	4.47485727940266	All	All	20-39
1187	GUY	LAC	37.5	999	999	2005	0.148354661539084	-2.64984348047335	2.8027938282873	All	All	20-39
1188	GUY	LAC	37.5	999	999	2018	0.191767121484735	-3.01503156919403	3.20226584120408	All	All	20-39
1189	GUY	LAC	57.5	999	999	1990	0.162110279607783	-2.9890697404327	3.12023485629994	All	All	40-59
1190	GUY	LAC	57.5	999	999	2005	0.104882653197268	-1.87422988389585	1.97336573942692	All	All	40-59
1191	GUY	LAC	57.5	999	999	2018	0.111241643656698	-2.06859800232971	2.1688718879701	All	All	40-59
1192	GUY	LAC	62.5	999	999	1990	0.16202868556909	-2.09224204311958	2.29878043063556	All	All	60+
1193	GUY	LAC	62.5	999	999	2005	0.104485810867163	-1.30808715228824	1.45974236437448	All	All	60+
1194	GUY	LAC	62.5	999	999	2018	0.115766547850004	-1.47914716842144	1.64123567531098	All	All	60+
1195	HND	LAC	37.5	999	999	1990	0.647663695225427	-0.964199660335637	2.79426963118014	All	All	20-39
1196	HND	LAC	37.5	999	999	2005	0.778324283433968	-1.15566488879225	3.37289463980533	All	All	20-39
1197	HND	LAC	37.5	999	999	2018	1.15951767194488	-1.73861019561203	5.0505340341029	All	All	20-39
1198	HND	LAC	57.5	999	999	1990	0.423810218893403	-0.679733281409931	1.89922612717679	All	All	40-59
1199	HND	LAC	57.5	999	999	2005	0.522062186172754	-0.816361982573452	2.31221859691076	All	All	40-59
1200	HND	LAC	57.5	999	999	2018	0.810312093767355	-1.21186787482723	3.53710613810554	All	All	40-59
1201	HND	LAC	62.5	999	999	1990	0.332358000518358	-0.481263123505226	1.42445168409434	All	All	60+
1202	HND	LAC	62.5	999	999	2005	0.408210670575117	-0.561446871716504	1.71551186751367	All	All	60+
1203	HND	LAC	62.5	999	999	2018	0.605312577420633	-0.874741688948198	2.60444383037343	All	All	60+
1204	HRV	FSU	37.5	999	999	1990	0.172848122376426	-0.511286610409746	0.870161159095536	All	All	20-39
1205	HRV	FSU	37.5	999	999	2005	0.256638533888766	-0.662549770084806	1.19281563680912	All	All	20-39
1206	HRV	FSU	37.5	999	999	2018	0.20549375396622	-0.561992726825573	0.991667372177008	All	All	20-39
1207	HRV	FSU	57.5	999	999	1990	0.100455556199583	-0.250162475087934	0.460283268957919	All	All	40-59
1208	HRV	FSU	57.5	999	999	2005	0.124121185864846	-0.34258794910371	0.595769963520105	All	All	40-59
1209	HRV	FSU	57.5	999	999	2018	0.109775694221306	-0.282341050929515	0.511201798593589	All	All	40-59
1210	HRV	FSU	62.5	999	999	1990	0.0828163569008113	-0.160953693953423	0.339675212517166	All	All	60+
1211	HRV	FSU	62.5	999	999	2005	0.111191808913301	-0.208845569859162	0.446151150887839	All	All	60+
1212	HRV	FSU	62.5	999	999	2018	0.101057514787747	-0.169695910128054	0.385881151750775	All	All	60+
1213	HTI	LAC	37.5	999	999	1990	0.0857422563507944	-1.04853325674318	1.14041180484032	All	All	20-39
1214	HTI	LAC	37.5	999	999	2005	0.187289616679756	-2.07587757487486	2.28026848083832	All	All	20-39
1215	HTI	LAC	37.5	999	999	2018	0.0909598631782718	-1.07601734979148	1.1830598709175	All	All	20-39
1216	HTI	LAC	57.5	999	999	1990	0.0578222914182105	-0.722218202577254	0.778651354585835	All	All	40-59
1217	HTI	LAC	57.5	999	999	2005	0.118002009342141	-1.43843451526987	1.56252279322666	All	All	40-59
1218	HTI	LAC	57.5	999	999	2018	0.0587581813257379	-0.751206625889778	0.810435652217028	All	All	40-59
1219	HTI	LAC	62.5	999	999	1990	0.0461822618468298	-0.527338624035464	0.579967076947403	All	All	60+
1220	HTI	LAC	62.5	999	999	2005	0.102113758660996	-1.03769758775155	1.14964706071892	All	All	60+
1221	HTI	LAC	62.5	999	999	2018	0.0584939926306637	-0.530940998337778	0.607932683327427	All	All	60+
1222	HUN	FSU	37.5	999	999	1990	0.385499179081687	-0.344667127273506	1.13063970841344	All	All	20-39
1223	HUN	FSU	37.5	999	999	2005	0.314155478541542	-0.296530504593556	0.951080306299573	All	All	20-39
1224	HUN	FSU	37.5	999	999	2018	0.30747658132378	-0.280644720242622	0.91147962739344	All	All	20-39
1225	HUN	FSU	57.5	999	999	1990	0.206874683748391	-0.174342300460123	0.594424068559988	All	All	40-59
1226	HUN	FSU	57.5	999	999	2005	0.163383327965254	-0.141427574557857	0.482733840142089	All	All	40-59
1227	HUN	FSU	57.5	999	999	2018	0.164952581694637	-0.143833179120587	0.478832766530879	All	All	40-59
1228	HUN	FSU	62.5	999	999	1990	0.153999477282137	-0.111080797340251	0.444018459387452	All	All	60+
1229	HUN	FSU	62.5	999	999	2005	0.127974204721451	-0.085003948248781	0.359753457176569	All	All	60+
1230	HUN	FSU	62.5	999	999	2018	0.129586377743883	-0.0808787624160581	0.359295112469231	All	All	60+
1231	IDN	Asia	37.5	999	999	1990	0.0632013835600185	-0.114521470129573	0.244024172822297	All	All	20-39
1232	IDN	Asia	37.5	999	999	2005	0.0959055637753399	-0.174791643110936	0.374022070977538	All	All	20-39
1233	IDN	Asia	37.5	999	999	2018	0.134170866857104	-0.223443823190764	0.501731969489633	All	All	20-39
1234	IDN	Asia	57.5	999	999	1990	0.0283869663216563	-0.04972027867385	0.108336012576294	All	All	40-59
1235	IDN	Asia	57.5	999	999	2005	0.0459359794863544	-0.0806477247108359	0.174667574307821	All	All	40-59
1236	IDN	Asia	57.5	999	999	2018	0.0604507734566919	-0.10681680460395	0.230233436374488	All	All	40-59
1237	IDN	Asia	62.5	999	999	1990	0.0188379773706012	-0.0291350784554001	0.068860689672496	All	All	60+
1238	IDN	Asia	62.5	999	999	2005	0.0303930752186905	-0.0450461871786726	0.109469713683515	All	All	60+
1239	IDN	Asia	62.5	999	999	2018	0.0437689031772069	-0.0574986793450048	0.150747803650004	All	All	60+
1240	IND	SAARC	37.5	999	999	1990	0.0550619601043802	0.0079121494711727	0.12893491411622	All	All	20-39
1241	IND	SAARC	37.5	999	999	2005	0.0710439070030807	0.0105287269902685	0.165486982953772	All	All	20-39
1242	IND	SAARC	37.5	999	999	2018	0.0690588488486282	0.0100276953865642	0.163312742710144	All	All	20-39
1243	IND	SAARC	57.5	999	999	1990	0.0411800829450335	0.0062876587139273	0.0985221094185	All	All	40-59
1244	IND	SAARC	57.5	999	999	2005	0.0533496756475456	0.00819500688212303	0.125176279918624	All	All	40-59
1245	IND	SAARC	57.5	999	999	2018	0.0514958304997399	0.00767060563692827	0.123449854003555	All	All	40-59
1246	IND	SAARC	62.5	999	999	1990	0.0323345260855249	0.00507846444249895	0.0746817212635669	All	All	60+
1247	IND	SAARC	62.5	999	999	2005	0.0413274734193976	0.00672128007552363	0.0946461987220472	All	All	60+
1248	IND	SAARC	62.5	999	999	2018	0.0405705291220456	0.00654044734741685	0.0945683704459242	All	All	60+
1249	IRL	HIC	37.5	999	999	1990	0.442363461830161	-0.906108927506302	1.76022018613505	All	All	20-39
1250	IRL	HIC	37.5	999	999	2005	0.329567451943385	-0.699982845501189	1.3288049167835	All	All	20-39
1251	IRL	HIC	37.5	999	999	2018	0.39818168889855	-0.778171664251383	1.54579167627477	All	All	20-39
1252	IRL	HIC	57.5	999	999	1990	0.25554957712056	-0.571872910318931	1.06522244135644	All	All	40-59
1253	IRL	HIC	57.5	999	999	2005	0.197738155855851	-0.422353498627806	0.799407513957444	All	All	40-59
1254	IRL	HIC	57.5	999	999	2018	0.229723971759679	-0.499850465367915	0.938011256185137	All	All	40-59
1255	IRL	HIC	62.5	999	999	1990	0.19379546582024	-0.264752449951449	0.646858108096431	All	All	60+
1256	IRL	HIC	62.5	999	999	2005	0.16704584051572	-0.185359088921131	0.513743345293278	All	All	60+
1257	IRL	HIC	62.5	999	999	2018	0.16107642690655	-0.252055436361578	0.568560833603407	All	All	60+
1258	IRN	MENA	37.5	999	999	1990	0.161271905289377	-0.406185174908448	0.722848049056548	All	All	20-39
1259	IRN	MENA	37.5	999	999	2005	0.146054466005296	-0.424791662213919	0.70462985647704	All	All	20-39
1260	IRN	MENA	37.5	999	999	2018	0.152452157272935	-0.401812441887742	0.692235356972782	All	All	20-39
1261	IRN	MENA	57.5	999	999	1990	0.0880270798728234	-0.24534935610494	0.415757384597524	All	All	40-59
1262	IRN	MENA	57.5	999	999	2005	0.0932230250538181	-0.239081298832583	0.422512356841851	All	All	40-59
1263	IRN	MENA	57.5	999	999	2018	0.096762056138694	-0.250574177733237	0.439172575206145	All	All	40-59
1264	IRN	MENA	62.5	999	999	1990	0.0854898259189907	-0.219654030688208	0.383794840787798	All	All	60+
1265	IRN	MENA	62.5	999	999	2005	0.0834369817741645	-0.218149644715855	0.383068889016699	All	All	60+
1266	IRN	MENA	62.5	999	999	2018	0.086784236278425	-0.229754063479135	0.401248419115804	All	All	60+
1267	IRQ	MENA	37.5	999	999	1990	0.341430776967409	-1.97147464019664	2.65444973902631	All	All	20-39
1268	IRQ	MENA	37.5	999	999	2005	0.325956069799896	-1.82937343571802	2.44393122173095	All	All	20-39
1269	IRQ	MENA	37.5	999	999	2018	0.263371843110053	-1.68534771210158	2.16842627445852	All	All	20-39
1270	IRQ	MENA	57.5	999	999	1990	0.184379191396608	-1.16472945251766	1.52349149915033	All	All	40-59
1271	IRQ	MENA	57.5	999	999	2005	0.162280341829164	-1.11615974498149	1.42306415019444	All	All	40-59
1272	IRQ	MENA	57.5	999	999	2018	0.166690464189826	-1.01194104887436	1.31550264839504	All	All	40-59
1273	IRQ	MENA	62.5	999	999	1990	0.166020541329309	-1.0956026914806	1.38472918843066	All	All	60+
1274	IRQ	MENA	62.5	999	999	2005	0.157842767836072	-1.03798973714144	1.30645284817929	All	All	60+
1275	IRQ	MENA	62.5	999	999	2018	0.141314996030147	-0.941330160194234	1.17959636355494	All	All	60+
1276	ISL	HIC	37.5	999	999	1990	0.537977724726932	-0.429552186510476	1.5286587401566	All	All	20-39
1277	ISL	HIC	37.5	999	999	2005	0.486381598304214	-0.37760627167834	1.36785677371153	All	All	20-39
1278	ISL	HIC	37.5	999	999	2018	0.640778706847069	-0.497722003681464	1.81260056813292	All	All	20-39
1279	ISL	HIC	57.5	999	999	1990	0.35056623751346	-0.245290519426536	0.958579557845064	All	All	40-59
1280	ISL	HIC	57.5	999	999	2005	0.286980820874966	-0.240037082932282	0.823274584801907	All	All	40-59
1281	ISL	HIC	57.5	999	999	2018	0.390147044120736	-0.290181949182213	1.08946307134723	All	All	40-59
1282	ISL	HIC	62.5	999	999	1990	0.229839760415931	-0.103017169088765	0.573892866496202	All	All	60+
1283	ISL	HIC	62.5	999	999	2005	0.201081644341906	-0.0909880463756875	0.501117328711621	All	All	60+
1284	ISL	HIC	62.5	999	999	2018	0.258973394657163	-0.131521757379751	0.661828758465774	All	All	60+
1285	ISR	MENA	37.5	999	999	1990	-0.021043813328196	-1.4803077623131	1.37586345250273	All	All	20-39
1286	ISR	MENA	37.5	999	999	2005	-0.00498024734403206	-0.887643645975016	0.84911202129621	All	All	20-39
1287	ISR	MENA	37.5	999	999	2018	-0.0119289918387502	-0.979770053966085	0.923181845933718	All	All	20-39
1288	ISR	MENA	57.5	999	999	1990	-0.0250206114002985	-0.920985514799976	0.838378198812851	All	All	40-59
1289	ISR	MENA	57.5	999	999	2005	-0.0201107698451357	-0.550902316072395	0.491275553398448	All	All	40-59
1290	ISR	MENA	57.5	999	999	2018	-0.0190458083673771	-0.613935804189206	0.555592349888637	All	All	40-59
1291	ISR	MENA	62.5	999	999	1990	-0.0291661758053891	-0.868653576511169	0.751314996477097	All	All	60+
1292	ISR	MENA	62.5	999	999	2005	-0.0137397502384978	-0.517866785568157	0.451277887289077	All	All	60+
1293	ISR	MENA	62.5	999	999	2018	-0.0153441314617485	-0.571524321154182	0.497171547077875	All	All	60+
1294	ITA	HIC	37.5	999	999	1990	0.430028878742153	0.0573726099536835	0.822919159342544	All	All	20-39
1295	ITA	HIC	37.5	999	999	2005	0.430184346880016	0.0583159367353149	0.823565017432206	All	All	20-39
1296	ITA	HIC	37.5	999	999	2018	0.451530869784355	0.0636734418051286	0.860372887528359	All	All	20-39
1297	ITA	HIC	57.5	999	999	1990	0.259555768530417	0.0363251163052476	0.495250368019234	All	All	40-59
1298	ITA	HIC	57.5	999	999	2005	0.266934750204956	0.0366218861624914	0.510215574004077	All	All	40-59
1299	ITA	HIC	57.5	999	999	2018	0.272675795286255	0.0376952546393237	0.519861531046169	All	All	40-59
1300	ITA	HIC	62.5	999	999	1990	0.173563736751681	0.0447047950925798	0.310262569398335	All	All	60+
1301	ITA	HIC	62.5	999	999	2005	0.17735036895721	0.0487174303493185	0.314699184980076	All	All	60+
1302	ITA	HIC	62.5	999	999	2018	0.176666631641386	0.0457467989982109	0.315821811259262	All	All	60+
1303	JAM	LAC	37.5	999	999	1990	-0.481733510368266	-4.06306877485665	2.72136607588584	All	All	20-39
1304	JAM	LAC	37.5	999	999	2005	-0.469736925966891	-4.10884127216246	2.80550672647568	All	All	20-39
1305	JAM	LAC	37.5	999	999	2018	-0.393416839821024	-3.58078877845163	2.4508625734803	All	All	20-39
1306	JAM	LAC	57.5	999	999	1990	-0.328691616027998	-2.76653134460707	1.86778458679885	All	All	40-59
1307	JAM	LAC	57.5	999	999	2005	-0.391989899362491	-2.97011403529269	1.88769420459528	All	All	40-59
1308	JAM	LAC	57.5	999	999	2018	-0.319794686565446	-2.49211662307601	1.63495156053051	All	All	40-59
1309	JAM	LAC	62.5	999	999	1990	-0.19571328086697	-1.97516085302594	1.36288226095696	All	All	60+
1310	JAM	LAC	62.5	999	999	2005	-0.211418169019087	-2.04084387496088	1.39827572869289	All	All	60+
1311	JAM	LAC	62.5	999	999	2018	-0.215032221364681	-1.81747786758042	1.19364710011602	All	All	60+
1312	JOR	MENA	37.5	999	999	1990	-0.45511114456006	-2.38402985131527	1.2902812689616	All	All	20-39
1313	JOR	MENA	37.5	999	999	2005	-0.846043004847036	-3.90596657626742	1.90174673238698	All	All	20-39
1314	JOR	MENA	37.5	999	999	2018	-0.567040232562379	-2.68209646610121	1.3520269140034	All	All	20-39
1315	JOR	MENA	57.5	999	999	1990	-0.291525761039315	-1.40404017306325	0.725257698578645	All	All	40-59
1316	JOR	MENA	57.5	999	999	2005	-0.472056051818339	-2.31490414437526	1.19896930632225	All	All	40-59
1317	JOR	MENA	57.5	999	999	2018	-0.330255212460405	-1.60285675863048	0.830231618710948	All	All	40-59
1318	JOR	MENA	62.5	999	999	1990	-0.266478169513881	-1.30741909184278	0.645811161690661	All	All	60+
1319	JOR	MENA	62.5	999	999	2005	-0.43310758070869	-2.13504829414048	1.06796093185085	All	All	60+
1320	JOR	MENA	62.5	999	999	2018	-0.301077962011933	-1.49367663754389	0.742787384880851	All	All	60+
1321	JPN	Asia	37.5	999	999	1990	0.601605176433016	-0.183271366296847	1.40503212069776	All	All	20-39
1322	JPN	Asia	37.5	999	999	2005	0.561954965497129	-0.164234548218444	1.2989674102311	All	All	20-39
1323	JPN	Asia	37.5	999	999	2018	0.526243348105887	-0.157394926934687	1.22646272543646	All	All	20-39
1324	JPN	Asia	57.5	999	999	1990	0.288551850454494	-0.0786241303591544	0.669531923279786	All	All	40-59
1325	JPN	Asia	57.5	999	999	2005	0.259412657090204	-0.0729901056607395	0.603091072011093	All	All	40-59
1326	JPN	Asia	57.5	999	999	2018	0.251723105277206	-0.0743019421979492	0.586351850305887	All	All	40-59
1327	JPN	Asia	62.5	999	999	1990	0.194135735608514	-0.0254316679596062	0.422738545641988	All	All	60+
1328	JPN	Asia	62.5	999	999	2005	0.190105324261509	-0.0112377471795639	0.401000071360952	All	All	60+
1329	JPN	Asia	62.5	999	999	2018	0.173987215993624	-0.0105159424289921	0.367831867077699	All	All	60+
1330	KAZ	FSU	37.5	999	999	1990	0.102009068869976	-0.401111942689245	0.625526186879726	All	All	20-39
1331	KAZ	FSU	37.5	999	999	2005	0.312511162295783	-1.99968673554085	2.67896854470365	All	All	20-39
1332	KAZ	FSU	37.5	999	999	2018	0.184188105745412	-0.686249607643403	1.10593538202794	All	All	20-39
1333	KAZ	FSU	57.5	999	999	1990	0.0524396512168403	-0.206752921927115	0.310763068691844	All	All	40-59
1334	KAZ	FSU	57.5	999	999	2005	0.174886057260492	-0.995439297951036	1.41469009466024	All	All	40-59
1335	KAZ	FSU	57.5	999	999	2018	0.0924614629236444	-0.376335139612859	0.569763532279504	All	All	40-59
1336	KAZ	FSU	62.5	999	999	1990	0.0435143658421234	-0.120798539863443	0.240337205626035	All	All	60+
1337	KAZ	FSU	62.5	999	999	2005	0.122350500120202	-0.631763139363899	0.984379651617359	All	All	60+
1338	KAZ	FSU	62.5	999	999	2018	0.0717767719127177	-0.234782671120597	0.421719451107524	All	All	60+
1339	KEN	SSA	37.5	999	999	1990	0.309811645745856	-0.183788149665887	1.09863265068948	All	All	20-39
1340	KEN	SSA	37.5	999	999	2005	0.244162457803466	-0.14885549300508	0.879984781056613	All	All	20-39
1341	KEN	SSA	37.5	999	999	2018	0.178928139474872	-0.107097415057223	0.638605035744415	All	All	20-39
1342	KEN	SSA	57.5	999	999	1990	0.254971648672464	-0.15034866674561	0.911946424743665	All	All	40-59
1343	KEN	SSA	57.5	999	999	2005	0.204570941732057	-0.116611538835863	0.734438326595722	All	All	40-59
1344	KEN	SSA	57.5	999	999	2018	0.148523144989331	-0.0848674681959867	0.530320792528032	All	All	40-59
1345	KEN	SSA	62.5	999	999	1990	0.178352625252561	-0.104582318502044	0.659673675188044	All	All	60+
1346	KEN	SSA	62.5	999	999	2005	0.145520062144722	-0.0760211986868286	0.528963736939645	All	All	60+
1347	KEN	SSA	62.5	999	999	2018	0.108769084426614	-0.0553783034056484	0.388656359382166	All	All	60+
1348	KGZ	FSU	37.5	999	999	1990	0.414187550622859	-1.82112693579058	2.77816851922954	All	All	20-39
1349	KGZ	FSU	37.5	999	999	2005	0.245444807089817	-1.42828038750338	2.07177378148771	All	All	20-39
1350	KGZ	FSU	37.5	999	999	2018	0.570898692672665	-2.36973208733423	3.69309049086796	All	All	20-39
1351	KGZ	FSU	57.5	999	999	1990	0.199451397736593	-0.916950313623464	1.33016691825885	All	All	40-59
1352	KGZ	FSU	57.5	999	999	2005	0.143256723654937	-0.778216931626319	1.08915352442842	All	All	40-59
1353	KGZ	FSU	57.5	999	999	2018	0.30268667886505	-1.24950045843356	1.90824661770227	All	All	40-59
1354	KGZ	FSU	62.5	999	999	1990	0.172533629323935	-0.595465062715722	1.09107999286712	All	All	60+
1355	KGZ	FSU	62.5	999	999	2005	0.103609448694154	-0.410866836683492	0.64781909130075	All	All	60+
1356	KGZ	FSU	62.5	999	999	2018	0.226007601681369	-0.858224741560532	1.45644933394017	All	All	60+
1357	KHM	Asia	37.5	999	999	1990	0.0218983980015798	-0.0134769085772428	0.0708783766116984	All	All	20-39
1358	KHM	Asia	37.5	999	999	2005	0.484235734825992	-0.318196909359036	1.4652769298731	All	All	20-39
1359	KHM	Asia	37.5	999	999	2018	0.852259193430456	-0.514690906969274	2.53274755231562	All	All	20-39
1360	KHM	Asia	57.5	999	999	1990	0.00845848067384488	-0.00747017088478972	0.0297845661833944	All	All	40-59
1361	KHM	Asia	57.5	999	999	2005	0.21975982487456	-0.138253380346478	0.657034100819931	All	All	40-59
1362	KHM	Asia	57.5	999	999	2018	0.368981467687871	-0.242382510179481	1.11861285242517	All	All	40-59
1363	KHM	Asia	62.5	999	999	1990	0.00667222453615262	-0.00325872512817728	0.0205602833478792	All	All	60+
1364	KHM	Asia	62.5	999	999	2005	0.127644321568687	-0.0881022136450782	0.388609695076268	All	All	60+
1365	KHM	Asia	62.5	999	999	2018	0.221386755378374	-0.162226299160794	0.688673040127371	All	All	60+
1366	KIR	Asia	37.5	999	999	1990	0.103788155933129	-0.308228074947989	0.537501670346262	All	All	20-39
1367	KIR	Asia	37.5	999	999	2005	0.21807399365141	-0.630355107571956	1.1021072711991	All	All	20-39
1368	KIR	Asia	37.5	999	999	2018	0.222041371362525	-0.608195362158778	1.09010831053119	All	All	20-39
1369	KIR	Asia	57.5	999	999	1990	0.0443166696398887	-0.143753901852721	0.237681555962988	All	All	40-59
1370	KIR	Asia	57.5	999	999	2005	0.0996170248687351	-0.295449994347172	0.513484462685766	All	All	40-59
1371	KIR	Asia	57.5	999	999	2018	0.0880202379884117	-0.28561621726159	0.476346635783746	All	All	40-59
1372	KIR	Asia	62.5	999	999	1990	0.0319170997274006	-0.08420319249645	0.151681259989141	All	All	60+
1373	KIR	Asia	62.5	999	999	2005	0.0729936110652891	-0.162160264416089	0.321671113303094	All	All	60+
1374	KIR	Asia	62.5	999	999	2018	0.0732337204996944	-0.157374856812272	0.317134178009815	All	All	60+
1375	KOR	Asia	37.5	999	999	1990	0.507365560284181	0.390295656377987	0.63043852944919	All	All	20-39
1376	KOR	Asia	37.5	999	999	2005	0.522769385340274	0.403217331440695	0.650355426618774	All	All	20-39
1377	KOR	Asia	37.5	999	999	2018	0.542400157081891	0.420322623366157	0.673457657110601	All	All	20-39
1378	KOR	Asia	57.5	999	999	1990	0.239946962467224	0.186742522790769	0.297359942797726	All	All	40-59
1379	KOR	Asia	57.5	999	999	2005	0.250809453990337	0.19410028607065	0.312948164785786	All	All	40-59
1380	KOR	Asia	57.5	999	999	2018	0.249132539865463	0.193124565179512	0.309605877059697	All	All	40-59
1381	KOR	Asia	62.5	999	999	1990	0.149952675969733	0.117537593198446	0.185731890413028	All	All	60+
1382	KOR	Asia	62.5	999	999	2005	0.162918566784599	0.128329614240227	0.20124607554428	All	All	60+
1383	KOR	Asia	62.5	999	999	2018	0.164143489217598	0.129201057011702	0.202153520352988	All	All	60+
1384	KWT	MENA	37.5	999	999	1990	-0.153640458063877	-1.64996930690268	1.18247657956711	All	All	20-39
1385	KWT	MENA	37.5	999	999	2005	-0.411858109760436	-6.15039530676952	4.75800141426069	All	All	20-39
1386	KWT	MENA	37.5	999	999	2018	-0.286552604819857	-4.22054473422069	3.28582804812754	All	All	20-39
1387	KWT	MENA	57.5	999	999	1990	-0.00760523670292581	-0.923834359847262	0.818561646044557	All	All	40-59
1388	KWT	MENA	57.5	999	999	2005	-0.011961802908972	-3.61821456476415	3.2637132026184	All	All	40-59
1389	KWT	MENA	57.5	999	999	2018	-0.0145435628736352	-2.6238718197803	2.35514359692533	All	All	40-59
1390	KWT	MENA	62.5	999	999	1990	0.00296019006659603	-0.821814375577484	0.744625569743831	All	All	60+
1391	KWT	MENA	62.5	999	999	2005	-0.0044293256073669	-3.28167695870321	2.99113930365136	All	All	60+
1392	KWT	MENA	62.5	999	999	2018	0.00356354868315957	-2.3899354372056	2.16512034182969	All	All	60+
1393	LAO	Asia	37.5	999	999	1990	0.0542859661015621	-0.106885463722416	0.225452486416857	All	All	20-39
1394	LAO	Asia	37.5	999	999	2005	0.129006871587032	-0.240287469597089	0.518732086907859	All	All	20-39
1395	LAO	Asia	37.5	999	999	2018	0.16563229423521	-0.333484974570092	0.688589626318	All	All	20-39
1396	LAO	Asia	57.5	999	999	1990	0.0229444836122085	-0.0473863429362988	0.098098445834125	All	All	40-59
1397	LAO	Asia	57.5	999	999	2005	0.0577454540055976	-0.108295709124163	0.233689530226848	All	All	40-59
1398	LAO	Asia	57.5	999	999	2018	0.0739724364544516	-0.152640291382867	0.311280415173845	All	All	40-59
1399	LAO	Asia	62.5	999	999	1990	0.0161788684208865	-0.0272868072530606	0.0622166716300028	All	All	60+
1400	LAO	Asia	62.5	999	999	2005	0.0367809773093649	-0.06325438422925	0.141988874334912	All	All	60+
1401	LAO	Asia	62.5	999	999	2018	0.0538256880994577	-0.0839629605357734	0.198059557422483	All	All	60+
1402	LBN	MENA	37.5	999	999	1990	2.63461005153184	0.890576037453927	4.64129268134016	All	All	20-39
1403	LBN	MENA	37.5	999	999	2005	1.46990301505062	0.381087694583622	2.69846070705584	All	All	20-39
1404	LBN	MENA	37.5	999	999	2018	2.47233334007539	0.80251002772925	4.39687543109403	All	All	20-39
1405	LBN	MENA	57.5	999	999	1990	1.46580070608717	0.44598613556179	2.62856746417948	All	All	40-59
1406	LBN	MENA	57.5	999	999	2005	0.998061772596181	0.330390950705062	1.76274991371277	All	All	40-59
1407	LBN	MENA	57.5	999	999	2018	1.4276466788389	0.419694511562448	2.57694682778992	All	All	40-59
1408	LBN	MENA	62.5	999	999	1990	1.36413944281482	0.431991454920589	2.46797288617067	All	All	60+
1409	LBN	MENA	62.5	999	999	2005	0.875393516832532	0.273371294440121	1.58125220607016	All	All	60+
1410	LBN	MENA	62.5	999	999	2018	1.34153575392494	0.425545759590819	2.42465903151819	All	All	60+
1411	LBR	SSA	37.5	999	999	1990	0.122107792373755	-1.16213692700534	1.41443168888415	All	All	20-39
1412	LBR	SSA	37.5	999	999	2005	0.228604453807173	-1.75287927284665	2.16872204260278	All	All	20-39
1413	LBR	SSA	37.5	999	999	2018	0.492398418484226	-4.20712134625359	5.09649368136186	All	All	20-39
1414	LBR	SSA	57.5	999	999	1990	0.104647274815565	-0.933457394657202	1.23693228103921	All	All	40-59
1415	LBR	SSA	57.5	999	999	2005	0.172658831628796	-1.50483809361165	1.85423051178082	All	All	40-59
1416	LBR	SSA	57.5	999	999	2018	0.463178140450645	-3.71012655389093	4.82785984930214	All	All	40-59
1417	LBR	SSA	62.5	999	999	1990	0.0750587890855686	-0.721448939801528	0.894370288687718	All	All	60+
1418	LBR	SSA	62.5	999	999	2005	0.121960206859764	-1.05299823089446	1.42048440083937	All	All	60+
1419	LBR	SSA	62.5	999	999	2018	0.372703035952964	-2.5730441412744	3.5745507380623	All	All	60+
1420	LBY	MENA	37.5	999	999	1990	0.0126910355995727	-3.3120110666554	3.2550123799524	All	All	20-39
1421	LBY	MENA	37.5	999	999	2005	0.127117308576845	-3.50404467260924	3.87963741016733	All	All	20-39
1422	LBY	MENA	37.5	999	999	2018	0.156049868274097	-3.18195389498764	3.66247348333745	All	All	20-39
1423	LBY	MENA	57.5	999	999	1990	0.095827167101173	-1.78565352672536	2.00814952093451	All	All	40-59
1424	LBY	MENA	57.5	999	999	2005	0.123975088999986	-2.15192501611138	2.51526187498093	All	All	40-59
1425	LBY	MENA	57.5	999	999	2018	0.0875294535571552	-2.18195291296228	2.42410265084433	All	All	40-59
1426	LBY	MENA	62.5	999	999	1990	0.0867775480991931	-1.55711390847889	1.77853127937408	All	All	60+
1427	LBY	MENA	62.5	999	999	2005	0.0737671737744375	-1.87300613048354	1.99692011724983	All	All	60+
1428	LBY	MENA	62.5	999	999	2018	0.114007314724893	-1.76536670628512	2.04112670278056	All	All	60+
1429	LCA	LAC	37.5	999	999	1990	0.441704986772847	-4.59564888996109	5.36586892072528	All	All	20-39
1430	LCA	LAC	37.5	999	999	2005	0.377704466187746	-4.56911613547415	5.33443719263653	All	All	20-39
1431	LCA	LAC	37.5	999	999	2018	0.408403662250827	-4.67527886003669	5.49795860153347	All	All	20-39
1432	LCA	LAC	57.5	999	999	1990	0.29279831351091	-3.38572714854652	3.84704776214311	All	All	40-59
1433	LCA	LAC	57.5	999	999	2005	0.271144154791604	-3.51460172214867	4.19144093970927	All	All	40-59
1434	LCA	LAC	57.5	999	999	2018	0.345392452095293	-3.61445106749571	4.02048968548841	All	All	40-59
1435	LCA	LAC	62.5	999	999	1990	0.253746714101125	-2.31218425934385	2.8525699979853	All	All	60+
1436	LCA	LAC	62.5	999	999	2005	0.216356381857536	-2.13103436234082	2.48790273536008	All	All	60+
1437	LCA	LAC	62.5	999	999	2018	0.192892586557252	-2.33527325405063	2.81136781659107	All	All	60+
1438	LKA	SAARC	37.5	999	999	1990	0.0976194954362915	-0.824975294001617	1.00530249209519	All	All	20-39
1439	LKA	SAARC	37.5	999	999	2005	0.256765200340335	-2.0663879765624	2.43418443366498	All	All	20-39
1440	LKA	SAARC	37.5	999	999	2018	0.23891329978377	-1.81535620499702	2.19529411180108	All	All	20-39
1441	LKA	SAARC	57.5	999	999	1990	0.0718860007086476	-0.624842620481085	0.751320237294448	All	All	40-59
1442	LKA	SAARC	57.5	999	999	2005	0.201338625471446	-1.70684735331969	2.05918547534283	All	All	40-59
1443	LKA	SAARC	57.5	999	999	2018	0.173367579588212	-1.43676045903739	1.75930601676886	All	All	40-59
1444	LKA	SAARC	62.5	999	999	1990	0.0549957125381379	-0.500345514659278	0.62735180981979	All	All	60+
1445	LKA	SAARC	62.5	999	999	2005	0.16475919262195	-1.37132448144671	1.71456759926103	All	All	60+
1446	LKA	SAARC	62.5	999	999	2018	0.162713947156391	-1.1378067405282	1.49112360258486	All	All	60+
1447	LSO	SSA	37.5	999	999	1990	0.270092269741579	-2.56655225121416	3.35290883893215	All	All	20-39
1448	LSO	SSA	37.5	999	999	2005	0.307841627379393	-2.86378010522893	3.3997217273802	All	All	20-39
1449	LSO	SSA	37.5	999	999	2018	0.775389114617972	-5.2665694900377	6.8592008893754	All	All	20-39
1450	LSO	SSA	57.5	999	999	1990	0.224895596572387	-2.15611897901787	2.65519379901208	All	All	40-59
1451	LSO	SSA	57.5	999	999	2005	0.28885407031075	-2.37352822756719	2.93213627555371	All	All	40-59
1452	LSO	SSA	57.5	999	999	2018	0.76280592924598	-5.02422250523101	6.64891415429649	All	All	40-59
1453	LSO	SSA	62.5	999	999	1990	0.193788408264648	-1.54429530390398	1.8622068870646	All	All	60+
1454	LSO	SSA	62.5	999	999	2005	0.295724617689897	-1.5300340848591	2.22424032103566	All	All	60+
1455	LSO	SSA	62.5	999	999	2018	0.618188520882371	-3.65646099112556	5.15132243099012	All	All	60+
1456	LTU	FSU	37.5	999	999	1990	0.191420843793512	-0.137038478758519	0.521453010510956	All	All	20-39
1457	LTU	FSU	37.5	999	999	2005	0.230889717455563	-0.17737648480109	0.63019048875073	All	All	20-39
1458	LTU	FSU	37.5	999	999	2018	0.23438025341363	-0.186934343757333	0.646462364262681	All	All	20-39
1459	LTU	FSU	57.5	999	999	1990	0.0943769704875419	-0.071706725504496	0.259782961458986	All	All	40-59
1460	LTU	FSU	57.5	999	999	2005	0.120572508871737	-0.0900139427461742	0.32985910201784	All	All	40-59
1461	LTU	FSU	57.5	999	999	2018	0.119516966579906	-0.0919367337501343	0.328452388206101	All	All	40-59
1462	LTU	FSU	62.5	999	999	1990	0.0702475087400778	-0.0474112160535173	0.187271619074907	All	All	60+
1463	LTU	FSU	62.5	999	999	2005	0.0933542049330202	-0.0512342556193786	0.237851541293028	All	All	60+
1464	LTU	FSU	62.5	999	999	2018	0.0982014644384895	-0.048930307615044	0.245618189826607	All	All	60+
1465	LUX	HIC	37.5	999	999	1990	0.480872739500718	-0.62426732587196	1.61542477089946	All	All	20-39
1466	LUX	HIC	37.5	999	999	2005	0.558819060571835	-0.700227615038161	1.85805016833597	All	All	20-39
1467	LUX	HIC	37.5	999	999	2018	0.602176460717605	-0.747467068576722	1.99410579886641	All	All	20-39
1468	LUX	HIC	57.5	999	999	1990	0.310034840923635	-0.363889163869224	1.00122710115792	All	All	40-59
1469	LUX	HIC	57.5	999	999	2005	0.337305212990447	-0.448379369830238	1.13561543628814	All	All	40-59
1470	LUX	HIC	57.5	999	999	2018	0.3597944495749	-0.462105754375427	1.19929230907742	All	All	40-59
1471	LUX	HIC	62.5	999	999	1990	0.229132581028866	-0.157902978016533	0.625554355016238	All	All	60+
1472	LUX	HIC	62.5	999	999	2005	0.267455949974812	-0.170356655061287	0.713102264677859	All	All	60+
1473	LUX	HIC	62.5	999	999	2018	0.264889956090295	-0.202886070509367	0.741441598911327	All	All	60+
1474	LVA	FSU	37.5	999	999	1990	0.258035054465702	-0.11482227027833	0.662460582709214	All	All	20-39
1475	LVA	FSU	37.5	999	999	2005	0.247686137835108	-0.119565829950331	0.644300222273863	All	All	20-39
1476	LVA	FSU	37.5	999	999	2018	0.242833045729984	-0.121880797348112	0.639890711131661	All	All	20-39
1477	LVA	FSU	57.5	999	999	1990	0.127923111424312	-0.0605221235185145	0.335761844360146	All	All	40-59
1478	LVA	FSU	57.5	999	999	2005	0.12762600083126	-0.0578184330314968	0.332414043096204	All	All	40-59
1479	LVA	FSU	57.5	999	999	2018	0.128492916677811	-0.0592285928632464	0.335410498468029	All	All	40-59
1480	LVA	FSU	62.5	999	999	1990	0.100220035083758	-0.0322803711601949	0.25008470358414	All	All	60+
1481	LVA	FSU	62.5	999	999	2005	0.0995082228784113	-0.0277716788897212	0.244727490522071	All	All	60+
1482	LVA	FSU	62.5	999	999	2018	0.10405641383967	-0.0255336914760025	0.250940518055322	All	All	60+
1483	MAR	MENA	37.5	999	999	1990	-0.0180974889302743	-1.58246933472917	1.42231917627155	All	All	20-39
1484	MAR	MENA	37.5	999	999	2005	-0.00844414825987665	-1.88354766581121	1.74186528918236	All	All	20-39
1485	MAR	MENA	37.5	999	999	2018	0.0119461633307965	-1.80824828815192	1.72097057674742	All	All	20-39
1486	MAR	MENA	57.5	999	999	1990	-0.015423398878763	-0.942236732615403	0.832152022442556	All	All	40-59
1487	MAR	MENA	57.5	999	999	2005	-0.0275971634754206	-1.18342345255856	1.02248279543678	All	All	40-59
1488	MAR	MENA	57.5	999	999	2018	-0.0345464605056996	-1.17565654945605	1.00069549949741	All	All	40-59
1489	MAR	MENA	62.5	999	999	1990	-0.0191500110380983	-0.897547633620516	0.761160374567754	All	All	60+
1490	MAR	MENA	62.5	999	999	2005	-0.0217711113948886	-1.09885293103912	0.933079887222355	All	All	60+
1491	MAR	MENA	62.5	999	999	2018	-0.0209363836061669	-1.09666754018086	0.933557659018012	All	All	60+
1492	MDA	FSU	37.5	999	999	1990	0.188297258314814	-0.794137542260387	1.23164422521693	All	All	20-39
1493	MDA	FSU	37.5	999	999	2005	0.338331633928821	-1.5764090215753	2.27473771647684	All	All	20-39
1494	MDA	FSU	37.5	999	999	2018	0.0819305807626601	-0.352952211709604	0.527024747652399	All	All	20-39
1495	MDA	FSU	57.5	999	999	1990	0.103887465125715	-0.390456843946686	0.633254716256581	All	All	40-59
1496	MDA	FSU	57.5	999	999	2005	0.152379974361999	-0.74693095950231	1.10617450341818	All	All	40-59
1497	MDA	FSU	57.5	999	999	2018	0.0453452642094448	-0.163896947000848	0.27824665579215	All	All	40-59
1498	MDA	FSU	62.5	999	999	1990	0.0821902778296403	-0.267319412557741	0.49125142487229	All	All	60+
1499	MDA	FSU	62.5	999	999	2005	0.114838606042371	-0.456013363354238	0.706915866334226	All	All	60+
1500	MDA	FSU	62.5	999	999	2018	0.035643268165255	-0.124514047122424	0.208433850287298	All	All	60+
1501	MDG	SSA	37.5	999	999	1990	0.288146225848053	-2.92684951512548	3.48518979725687	All	All	20-39
1502	MDG	SSA	37.5	999	999	2005	0.206390674838673	-1.82913421812344	2.34504778989062	All	All	20-39
1503	MDG	SSA	37.5	999	999	2018	0.242899358313824	-2.36461212613506	2.876036328372	All	All	20-39
1504	MDG	SSA	57.5	999	999	1990	0.260803101694569	-2.49770445921247	2.93399472489923	All	All	40-59
1505	MDG	SSA	57.5	999	999	2005	0.199807217031913	-1.54998023824373	2.03112163098396	All	All	40-59
1506	MDG	SSA	57.5	999	999	2018	0.203613594219875	-2.04956741718438	2.40023132902617	All	All	40-59
1507	MDG	SSA	62.5	999	999	1990	0.159594308566169	-1.80134516950157	2.18428408465797	All	All	60+
1508	MDG	SSA	62.5	999	999	2005	0.121389614640875	-1.07380266697535	1.30350616442666	All	All	60+
1509	MDG	SSA	62.5	999	999	2018	0.163236754935417	-1.45260786483873	1.85141880574496	All	All	60+
1510	MDV	SAARC	37.5	999	999	1990	0.555695145470472	-1.94545221106044	2.99111677213945	All	All	20-39
1511	MDV	SAARC	37.5	999	999	2005	0.474456620331056	-1.67735219794645	2.73615552479249	All	All	20-39
1512	MDV	SAARC	37.5	999	999	2018	0.258433830963412	-0.834016058916177	1.44957058310157	All	All	20-39
1513	MDV	SAARC	57.5	999	999	1990	0.388179402344012	-1.66395236051359	2.49426990205388	All	All	40-59
1514	MDV	SAARC	57.5	999	999	2005	0.349509938886021	-1.37506361120265	2.17196730839974	All	All	40-59
1515	MDV	SAARC	57.5	999	999	2018	0.20755949072122	-0.64571853425729	1.1435538557975	All	All	40-59
1516	MDV	SAARC	62.5	999	999	1990	0.345727623363726	-1.40556340829613	2.17505365361281	All	All	60+
1517	MDV	SAARC	62.5	999	999	2005	0.237726764182151	-1.08502231024811	1.68302517018306	All	All	60+
1518	MDV	SAARC	62.5	999	999	2018	0.133702703369773	-0.526796716856431	0.843221615189484	All	All	60+
1519	MEX	LAC	37.5	999	999	1990	1.4479238632355	-0.12769599842184	2.96982329042172	All	All	20-39
1520	MEX	LAC	37.5	999	999	2005	1.41191414090183	-0.109036145015106	2.88729249113894	All	All	20-39
1521	MEX	LAC	37.5	999	999	2018	1.43009972097069	-0.0846903622682573	2.90246139526383	All	All	20-39
1522	MEX	LAC	57.5	999	999	1990	1.00794975407915	-0.0775000141176649	2.06238896734303	All	All	40-59
1523	MEX	LAC	57.5	999	999	2005	0.969491381595653	-0.0893507012783665	2.00499452920101	All	All	40-59
1524	MEX	LAC	57.5	999	999	2018	0.957912510686589	-0.0854753896581415	1.9866873807562	All	All	40-59
1525	MEX	LAC	62.5	999	999	1990	0.748209714926157	-0.0335035529517351	1.52442358586411	All	All	60+
1526	MEX	LAC	62.5	999	999	2005	0.741710138746246	-0.0162045001048691	1.49528193099245	All	All	60+
1527	MEX	LAC	62.5	999	999	2018	0.723409703597609	-0.0344973350852562	1.47770354734343	All	All	60+
1528	MHL	Asia	37.5	999	999	1990	0.0827717957380746	-0.609710894357153	0.893701227664694	All	All	20-39
1529	MHL	Asia	37.5	999	999	2005	0.288882541607529	-1.85505095730042	2.53042668926723	All	All	20-39
1530	MHL	Asia	37.5	999	999	2018	0.299824209157107	-1.88605295244644	2.61935598718352	All	All	20-39
1531	MHL	Asia	57.5	999	999	1990	0.0528001854882814	-0.311882000855035	0.438166602245653	All	All	40-59
1532	MHL	Asia	57.5	999	999	2005	0.159782042355669	-0.879237613389569	1.24760361851102	All	All	40-59
1533	MHL	Asia	57.5	999	999	2018	0.110671690319153	-0.812540188781137	1.10192519191501	All	All	40-59
1534	MHL	Asia	62.5	999	999	1990	0.0370554857792621	-0.167860031687206	0.264336775936068	All	All	60+
1535	MHL	Asia	62.5	999	999	2005	0.0880829595608036	-0.470145824457399	0.706735876622258	All	All	60+
1536	MHL	Asia	62.5	999	999	2018	0.100095824630111	-0.482502273833024	0.749035129567601	All	All	60+
1537	MKD	FSU	37.5	999	999	1990	0.0592184023449645	-0.267866663713306	0.374404711577472	All	All	20-39
1538	MKD	FSU	37.5	999	999	2005	0.182550618289572	-0.800613657877331	1.12686798088248	All	All	20-39
1539	MKD	FSU	37.5	999	999	2018	0.410962691369395	-1.86813372876879	2.5853974087415	All	All	20-39
1540	MKD	FSU	57.5	999	999	1990	0.0311707206130927	-0.134754255404829	0.192917502991173	All	All	40-59
1541	MKD	FSU	57.5	999	999	2005	0.0944857444977177	-0.410818898168403	0.576767219258065	All	All	40-59
1542	MKD	FSU	57.5	999	999	2018	0.222010177405837	-0.959047470419883	1.35161675510345	All	All	40-59
1543	MKD	FSU	62.5	999	999	1990	0.0207875681459165	-0.0985470783038004	0.133538549593048	All	All	60+
1544	MKD	FSU	62.5	999	999	2005	0.0742796643376206	-0.278070759698675	0.412038985773399	All	All	60+
1545	MKD	FSU	62.5	999	999	2018	0.183119612568897	-0.643106994972141	0.984691906753048	All	All	60+
1546	MLI	SSA	37.5	999	999	1990	0.0844892073214464	-1.16709262546864	1.35323010335742	All	All	20-39
1547	MLI	SSA	37.5	999	999	2005	0.237850590620153	-2.67756497526518	3.11115321459276	All	All	20-39
1548	MLI	SSA	37.5	999	999	2018	0.127169426287729	-1.55590140139552	1.92903998333433	All	All	20-39
1549	MLI	SSA	57.5	999	999	1990	0.0641037898216302	-0.950719060739302	1.0764766121858	All	All	40-59
1550	MLI	SSA	57.5	999	999	2005	0.216320883280397	-2.08762307419145	2.62450587958826	All	All	40-59
1551	MLI	SSA	57.5	999	999	2018	0.113105913484595	-1.35862730242277	1.53456206308127	All	All	40-59
1552	MLI	SSA	62.5	999	999	1990	0.0562266199117226	-0.709930609035581	0.851373110972113	All	All	60+
1553	MLI	SSA	62.5	999	999	2005	0.125327971606091	-1.56815199270183	1.87524406814322	All	All	60+
1554	MLI	SSA	62.5	999	999	2018	0.07643715915185	-0.937989468423238	1.08601825828142	All	All	60+
1555	MLT	HIC	37.5	999	999	1990	0.558279056626504	-0.921159527997722	2.02375331424521	All	All	20-39
1556	MLT	HIC	37.5	999	999	2005	0.771775945043633	-1.29692690537604	2.81777958264549	All	All	20-39
1557	MLT	HIC	37.5	999	999	2018	0.958438845503577	-1.60433691224036	3.49872990557743	All	All	20-39
1558	MLT	HIC	57.5	999	999	1990	0.373700721438131	-0.544388388851629	1.28836446763161	All	All	40-59
1559	MLT	HIC	57.5	999	999	2005	0.466742839557343	-0.751988275736105	1.67166297579423	All	All	40-59
1560	MLT	HIC	57.5	999	999	2018	0.597255740118782	-0.94382395576352	2.12726149787441	All	All	40-59
1561	MLT	HIC	62.5	999	999	1990	0.226926291014578	-0.288423699198707	0.750609792722109	All	All	60+
1562	MLT	HIC	62.5	999	999	2005	0.334726975387168	-0.365843107282987	1.05188664339755	All	All	60+
1563	MLT	HIC	62.5	999	999	2018	0.421996202626371	-0.455035679342843	1.32003851845381	All	All	60+
1564	MMR	Asia	37.5	999	999	1990	0.0409792992176298	-0.291638896233428	0.40004410253376	All	All	20-39
1565	MMR	Asia	37.5	999	999	2005	0.22452822982883	-1.29614126084303	1.70910571080438	All	All	20-39
1566	MMR	Asia	37.5	999	999	2018	0.286095057063022	-1.94862947315042	2.62610673941038	All	All	20-39
1567	MMR	Asia	57.5	999	999	1990	0.0190899091177289	-0.128610283735497	0.182080085539524	All	All	40-59
1568	MMR	Asia	57.5	999	999	2005	0.0860752248495448	-0.55878882697204	0.773078053579956	All	All	40-59
1569	MMR	Asia	57.5	999	999	2018	0.151061635041341	-0.891059176539875	1.22150980145786	All	All	40-59
1570	MMR	Asia	62.5	999	999	1990	0.0118176972763939	-0.0812461672223964	0.110577963598937	All	All	60+
1571	MMR	Asia	62.5	999	999	2005	0.0670329879877254	-0.309686583846918	0.480687499182274	All	All	60+
1572	MMR	Asia	62.5	999	999	2018	0.0778716794157766	-0.549568862131468	0.806918704407266	All	All	60+
1573	MNE	FSU	37.5	999	999	1990	0.175843719117095	-0.340405701660731	0.870072571855149	All	All	20-39
1574	MNE	FSU	37.5	999	999	2005	0.221234562617175	-0.387126152485237	1.05000769481939	All	All	20-39
1575	MNE	FSU	37.5	999	999	2018	0.303677643165671	-0.546384211669246	1.46048036187779	All	All	20-39
1576	MNE	FSU	57.5	999	999	1990	0.0898458546012927	-0.168004629576616	0.439603540174452	All	All	40-59
1577	MNE	FSU	57.5	999	999	2005	0.103738650006367	-0.199003517155437	0.513801589226564	All	All	40-59
1578	MNE	FSU	57.5	999	999	2018	0.144218743763217	-0.289412050493011	0.726095874067802	All	All	40-59
1579	MNE	FSU	62.5	999	999	1990	0.0769823790664383	-0.0979418678086843	0.337188319503814	All	All	60+
1580	MNE	FSU	62.5	999	999	2005	0.0773929787705008	-0.130599534986188	0.371222691551255	All	All	60+
1581	MNE	FSU	62.5	999	999	2018	0.116543556722212	-0.180430117077715	0.546314725206996	All	All	60+
1582	MNG	FSU	37.5	999	999	1990	0.449152655191016	-0.986383227696561	1.88795602057611	All	All	20-39
1583	MNG	FSU	37.5	999	999	2005	0.376807566037155	-0.810772741435109	1.58257657980676	All	All	20-39
1584	MNG	FSU	37.5	999	999	2018	0.359454318776424	-0.815921073004504	1.5396755219538	All	All	20-39
1585	MNG	FSU	57.5	999	999	1990	0.213989399214527	-0.475243883780093	0.914364424077895	All	All	40-59
1586	MNG	FSU	57.5	999	999	2005	0.190453348971901	-0.424384744389488	0.815618243546806	All	All	40-59
1587	MNG	FSU	57.5	999	999	2018	0.200141059351081	-0.407623258940964	0.823818059800681	All	All	40-59
1588	MNG	FSU	62.5	999	999	1990	0.158171540890312	-0.32491688400053	0.670059823644125	All	All	60+
1589	MNG	FSU	62.5	999	999	2005	0.142569681058092	-0.267966259701076	0.582711635977564	All	All	60+
1590	MNG	FSU	62.5	999	999	2018	0.141501893235579	-0.279762131360484	0.59247225589096	All	All	60+
1591	MOZ	SSA	37.5	999	999	1990	0.128590316505276	-0.344429049902092	0.72408614950681	All	All	20-39
1592	MOZ	SSA	37.5	999	999	2005	0.198761263769858	-0.527748520183923	1.10348954926415	All	All	20-39
1593	MOZ	SSA	37.5	999	999	2018	0.228324121270198	-0.611871884732714	1.28066245090245	All	All	20-39
1594	MOZ	SSA	57.5	999	999	1990	0.104469272445889	-0.280688595504546	0.605291812413407	All	All	40-59
1595	MOZ	SSA	57.5	999	999	2005	0.165066686546004	-0.432546598228532	0.92427311587698	All	All	40-59
1596	MOZ	SSA	57.5	999	999	2018	0.200828691853638	-0.49512887115752	1.09216414328087	All	All	40-59
1597	MOZ	SSA	62.5	999	999	1990	0.0741761849395831	-0.205392348987977	0.43169521575179	All	All	60+
1598	MOZ	SSA	62.5	999	999	2005	0.122780987131553	-0.303928875668535	0.67012567211129	All	All	60+
1599	MOZ	SSA	62.5	999	999	2018	0.153531685289192	-0.344526991823191	0.792022983707169	All	All	60+
1600	MRT	SSA	37.5	999	999	1990	0.0440270456504089	-1.28222777997756	1.28653347431419	All	All	20-39
1601	MRT	SSA	37.5	999	999	2005	0.0950428667111879	-2.74029762649448	2.80008645602785	All	All	20-39
1602	MRT	SSA	37.5	999	999	2018	0.130179122275351	-3.7901989162483	3.79145418533579	All	All	20-39
1603	MRT	SSA	57.5	999	999	1990	0.0356046923587421	-1.05339119257515	1.08299653252327	All	All	40-59
1604	MRT	SSA	57.5	999	999	2005	0.103157124232143	-2.25000519252752	2.42134665997026	All	All	40-59
1605	MRT	SSA	57.5	999	999	2018	0.130864870274391	-3.07151955488031	3.29191333929863	All	All	40-59
1606	MRT	SSA	62.5	999	999	1990	0.0412533101953496	-0.728932110222633	0.808724524605298	All	All	60+
1607	MRT	SSA	62.5	999	999	2005	0.0761456851783734	-1.57277803839616	1.71416389804315	All	All	60+
1608	MRT	SSA	62.5	999	999	2018	0.14827141504295	-2.12044765981537	2.38977675938702	All	All	60+
1609	MUS	SSA	37.5	999	999	1990	0.408274181260806	-4.14377670357484	4.78489878889427	All	All	20-39
1610	MUS	SSA	37.5	999	999	2005	0.481065238792391	-4.43792777244766	5.30113022712125	All	All	20-39
1611	MUS	SSA	37.5	999	999	2018	0.458817465983919	-4.26775923382137	5.21808451537226	All	All	20-39
1612	MUS	SSA	57.5	999	999	1990	0.528119533059298	-4.19907730050464	5.28824092099972	All	All	40-59
1613	MUS	SSA	57.5	999	999	2005	0.456953070206032	-3.77269875075615	4.7465747301071	All	All	40-59
1614	MUS	SSA	57.5	999	999	2018	0.497250228751871	-4.12894495384202	5.03521206925536	All	All	40-59
1615	MUS	SSA	62.5	999	999	1990	0.818798819413565	-3.6276396200011	5.25078573571528	All	All	60+
1616	MUS	SSA	62.5	999	999	2005	0.46021424339279	-2.55594986057594	3.60314490342233	All	All	60+
1617	MUS	SSA	62.5	999	999	2018	0.607772263233552	-3.19187502569201	4.53371101275129	All	All	60+
1618	MWI	SSA	37.5	999	999	1990	0.122697067181052	-0.648039518538081	0.880658844756278	All	All	20-39
1619	MWI	SSA	37.5	999	999	2005	0.118729059879436	-0.627646219779637	0.843446633976012	All	All	20-39
1620	MWI	SSA	37.5	999	999	2018	0.0614669960583802	-0.324894435363667	0.440124492030048	All	All	20-39
1621	MWI	SSA	57.5	999	999	1990	0.10431454152675	-0.509381965382782	0.737844789839294	All	All	40-59
1622	MWI	SSA	57.5	999	999	2005	0.102482558674853	-0.487394947241343	0.707908036911625	All	All	40-59
1623	MWI	SSA	57.5	999	999	2018	0.0550369938683448	-0.256358188325017	0.373158985351977	All	All	40-59
1624	MWI	SSA	62.5	999	999	1990	0.0749021071225988	-0.381795968624662	0.535570135990137	All	All	60+
1625	MWI	SSA	62.5	999	999	2005	0.0877896920161427	-0.3520652231752	0.527800981987436	All	All	60+
1626	MWI	SSA	62.5	999	999	2018	0.0470492639226919	-0.181466401518779	0.274323859409044	All	All	60+
1627	MYS	Asia	37.5	999	999	1990	0.277917675036456	-0.419704295218948	1.02699043165146	All	All	20-39
1628	MYS	Asia	37.5	999	999	2005	0.265425359073893	-0.407240831558895	0.978360228064746	All	All	20-39
1629	MYS	Asia	37.5	999	999	2018	0.283230229334494	-0.458535399527508	1.07274512276891	All	All	20-39
1630	MYS	Asia	57.5	999	999	1990	0.129962712648237	-0.190192195520043	0.476865706850992	All	All	40-59
1631	MYS	Asia	57.5	999	999	2005	0.123048388577737	-0.186078318545971	0.45322580968581	All	All	40-59
1632	MYS	Asia	57.5	999	999	2018	0.141153554797266	-0.200157392039128	0.504520950660395	All	All	40-59
1633	MYS	Asia	62.5	999	999	1990	0.0813837472956262	-0.111818577446822	0.2886797201996	All	All	60+
1634	MYS	Asia	62.5	999	999	2005	0.0815948802117988	-0.104864549465199	0.282210941735542	All	All	60+
1635	MYS	Asia	62.5	999	999	2018	0.087677194863475	-0.121135503986542	0.309935635574748	All	All	60+
1636	NAM	SSA	37.5	999	999	1990	0.66564057108881	-4.28225105506113	5.26577352516242	All	All	20-39
1637	NAM	SSA	37.5	999	999	2005	0.56832011350306	-3.71996719191959	4.69463530380206	All	All	20-39
1638	NAM	SSA	37.5	999	999	2018	0.624331064587435	-4.10010773848472	5.14184904563992	All	All	20-39
1639	NAM	SSA	57.5	999	999	1990	0.547527351246496	-3.80922878537519	4.69669281942871	All	All	40-59
1640	NAM	SSA	57.5	999	999	2005	0.507651709774476	-3.09780073966909	4.07959177586145	All	All	40-59
1641	NAM	SSA	57.5	999	999	2018	0.601032459823391	-3.3688804801189	4.5612511849	All	All	40-59
1642	NAM	SSA	62.5	999	999	1990	0.503246510120641	-2.70672581508361	3.64926979242808	All	All	60+
1643	NAM	SSA	62.5	999	999	2005	0.420338170414875	-2.11892538831981	2.97114029415102	All	All	60+
1644	NAM	SSA	62.5	999	999	2018	0.44029525338675	-2.40861749122496	3.28507964517759	All	All	60+
1645	NER	SSA	37.5	999	999	1990	0.094737574306869	-1.30143260710663	1.46720022919381	All	All	20-39
1646	NER	SSA	37.5	999	999	2005	0.149651075294269	-2.12032887677244	2.5405104297749	All	All	20-39
1647	NER	SSA	37.5	999	999	2018	6.74417778418e-06	-0.000112367012005162	0.000131743700671757	All	All	20-39
1648	NER	SSA	57.5	999	999	1990	0.0773178178463984	-1.03491373746134	1.2617116420525	All	All	40-59
1649	NER	SSA	57.5	999	999	2005	0.135799170492379	-1.71500659508418	2.07466873486508	All	All	40-59
1650	NER	SSA	57.5	999	999	2018	5.00359757779238e-06	-9.20497203821827e-05	0.000103134680429202	All	All	40-59
1651	NER	SSA	62.5	999	999	1990	0.0593941406542456	-0.800364849369133	1.01632967464062	All	All	60+
1652	NER	SSA	62.5	999	999	2005	0.0948932298424206	-1.28382599951679	1.61862695579038	All	All	60+
1653	NER	SSA	62.5	999	999	2018	4.83080942743988e-06	-6.73600140830887e-05	7.85442505892371e-05	All	All	60+
1654	NGA	SSA	37.5	999	999	1990	0.0261923897942014	-0.241095943321177	0.31806308644524	All	All	20-39
1655	NGA	SSA	37.5	999	999	2005	0.283076211338008	-2.16656168321793	2.64888633245854	All	All	20-39
1656	NGA	SSA	37.5	999	999	2018	0.244008428152901	-2.43637073288195	2.92014733038713	All	All	20-39
1657	NGA	SSA	57.5	999	999	1990	0.0223789471984299	-0.21713321914599	0.260002192827152	All	All	40-59
1658	NGA	SSA	57.5	999	999	2005	0.221915097681177	-1.72448704569525	2.31534462847292	All	All	40-59
1659	NGA	SSA	57.5	999	999	2018	0.223910620157263	-2.13819156791048	2.63395906538838	All	All	40-59
1660	NGA	SSA	62.5	999	999	1990	0.0141648322296641	-0.169930218940272	0.196044337540715	All	All	60+
1661	NGA	SSA	62.5	999	999	2005	0.185573152044988	-1.42452341676664	1.88106499697044	All	All	60+
1662	NGA	SSA	62.5	999	999	2018	0.145619964722905	-1.5231853884678	2.02809449183064	All	All	60+
1663	NIC	LAC	37.5	999	999	1990	0.135358529160679	-2.02788741922667	2.31548191896205	All	All	20-39
1664	NIC	LAC	37.5	999	999	2005	0.466257256308516	-4.10666605634746	5.15554609261556	All	All	20-39
1665	NIC	LAC	37.5	999	999	2018	0.601312498954306	-5.10576666879774	6.65955420869694	All	All	20-39
1666	NIC	LAC	57.5	999	999	1990	0.133424704769224	-1.30411574845385	1.60611621477541	All	All	40-59
1667	NIC	LAC	57.5	999	999	2005	0.319694506131155	-3.1277096186615	3.90188667711199	All	All	40-59
1668	NIC	LAC	57.5	999	999	2018	0.39897466518161	-4.4049490826075	5.19099592324435	All	All	40-59
1669	NIC	LAC	62.5	999	999	1990	0.0979728365145984	-0.942582762784343	1.17645720996983	All	All	60+
1670	NIC	LAC	62.5	999	999	2005	0.236739383071921	-2.07834022088921	2.62567973088467	All	All	60+
1671	NIC	LAC	62.5	999	999	2018	0.315437715875033	-3.29718062063319	3.94328639932052	All	All	60+
1672	NLD	HIC	37.5	999	999	1990	0.232222198775254	-0.552814406402891	1.04369065479552	All	All	20-39
1673	NLD	HIC	37.5	999	999	2005	0.205545780938496	-0.484930976345681	0.908561101685831	All	All	20-39
1674	NLD	HIC	37.5	999	999	2018	0.197400366409383	-0.458712575943206	0.858864379879266	All	All	20-39
1675	NLD	HIC	57.5	999	999	1990	0.151902159277115	-0.32956738647311	0.651252973641407	All	All	40-59
1676	NLD	HIC	57.5	999	999	2005	0.126266920596829	-0.298040091516447	0.562431346732056	All	All	40-59
1677	NLD	HIC	57.5	999	999	2018	0.110393861569059	-0.27816158408831	0.50226549482427	All	All	40-59
1678	NLD	HIC	62.5	999	999	1990	0.15533265264911	-0.116108829734863	0.436962486278488	All	All	60+
1679	NLD	HIC	62.5	999	999	2005	0.148156980253069	-0.0920246743664532	0.396393949020128	All	All	60+
1680	NLD	HIC	62.5	999	999	2018	0.107244891236725	-0.115326490144332	0.334982202169	All	All	60+
1681	NOR	HIC	37.5	999	999	1990	0.691610391149129	0.147939905486433	1.29509480573615	All	All	20-39
1682	NOR	HIC	37.5	999	999	2005	0.558932303022044	0.118223087601099	1.04517290938803	All	All	20-39
1683	NOR	HIC	37.5	999	999	2018	0.684318818899113	0.146262536202336	1.28543737853542	All	All	20-39
1684	NOR	HIC	57.5	999	999	1990	0.435063697900931	0.100306373312007	0.802243526909383	All	All	40-59
1685	NOR	HIC	57.5	999	999	2005	0.342544156096648	0.0734527604328625	0.639927811234137	All	All	40-59
1686	NOR	HIC	57.5	999	999	2018	0.41446017079977	0.0896917340056698	0.770383233605121	All	All	40-59
1687	NOR	HIC	62.5	999	999	1990	0.271555013322583	0.0871310526553605	0.473721854728109	All	All	60+
1688	NOR	HIC	62.5	999	999	2005	0.22839650465964	0.0784470616041258	0.39655419148965	All	All	60+
1689	NOR	HIC	62.5	999	999	2018	0.264493344423968	0.0798906287563061	0.466605280186435	All	All	60+
1690	NPL	SAARC	37.5	999	999	1990	0.0233202613343856	-0.145545246350863	0.221645378772017	All	All	20-39
1691	NPL	SAARC	37.5	999	999	2005	0.0667602467752105	-0.351140537450074	0.535515297300685	All	All	20-39
1692	NPL	SAARC	37.5	999	999	2018	0.128196068234345	-0.686305714544032	1.07739483895548	All	All	20-39
1693	NPL	SAARC	57.5	999	999	1990	0.0182678704214364	-0.112150592198885	0.164991166236126	All	All	40-59
1694	NPL	SAARC	57.5	999	999	2005	0.0529502206348399	-0.267520672692892	0.407996110876565	All	All	40-59
1695	NPL	SAARC	57.5	999	999	2018	0.0842674375765645	-0.556925122348302	0.728825092484407	All	All	40-59
1696	NPL	SAARC	62.5	999	999	1990	0.013388834972838	-0.0872257119266488	0.132052210729546	All	All	60+
1697	NPL	SAARC	62.5	999	999	2005	0.0388979483757304	-0.210615533206835	0.334020537141387	All	All	60+
1698	NPL	SAARC	62.5	999	999	2018	0.0667830155320988	-0.363542437392041	0.611616716733669	All	All	60+
1699	NZL	HIC	37.5	999	999	1990	0.0367752797651117	-0.386324454905217	0.428970571864468	All	All	20-39
1700	NZL	HIC	37.5	999	999	2005	0.0871360599022601	-0.757100785519577	0.878024501814399	All	All	20-39
1701	NZL	HIC	37.5	999	999	2018	0.0777475869084492	-0.619677481914242	0.733390056359875	All	All	20-39
1702	NZL	HIC	57.5	999	999	1990	0.0218954585583774	-0.237000052634637	0.264119813543393	All	All	40-59
1703	NZL	HIC	57.5	999	999	2005	0.0394915212747181	-0.476989821640867	0.522686781718246	All	All	40-59
1704	NZL	HIC	57.5	999	999	2018	0.032794393077751	-0.379676832699726	0.419512765816871	All	All	40-59
1705	NZL	HIC	62.5	999	999	1990	0.0342134693012352	-0.109965505985669	0.171667146636882	All	All	60+
1706	NZL	HIC	62.5	999	999	2005	0.0607881612413391	-0.228445223298909	0.33231342625328	All	All	60+
1707	NZL	HIC	62.5	999	999	2018	0.0343562172551824	-0.203757654435988	0.255398222144594	All	All	60+
1708	OMN	MENA	37.5	999	999	1990	-0.0185573285915216	-0.684140595605363	0.625070593615903	All	All	20-39
1709	OMN	MENA	37.5	999	999	2005	-0.0851215709380387	-1.97785484317102	1.74162366557586	All	All	20-39
1710	OMN	MENA	37.5	999	999	2018	0.0750512208997141	-1.56075014756183	1.68076743026476	All	All	20-39
1711	OMN	MENA	57.5	999	999	1990	0.0590145855508226	-0.334744661588461	0.467244748204472	All	All	40-59
1712	OMN	MENA	57.5	999	999	2005	0.127870491657661	-0.974941342583351	1.25028247069587	All	All	40-59
1713	OMN	MENA	57.5	999	999	2018	0.112960584651836	-0.905884943308242	1.14698500514178	All	All	40-59
1714	OMN	MENA	62.5	999	999	1990	0.0370594217829628	-0.324507206985941	0.39948113199642	All	All	60+
1715	OMN	MENA	62.5	999	999	2005	0.109409776929872	-0.899929731806133	1.13462341069534	All	All	60+
1716	OMN	MENA	62.5	999	999	2018	0.0993085427768903	-0.830743753365468	1.0436216772501	All	All	60+
1717	PAK	SAARC	37.5	999	999	1990	0.00560298632924593	-1.59587279502002	1.52228607028795	All	All	20-39
1718	PAK	SAARC	37.5	999	999	2005	0.00785813631774008	-1.98681522588632	1.84776794694658	All	All	20-39
1719	PAK	SAARC	37.5	999	999	2018	0.00908641683752411	-1.60003359329042	1.51762516410465	All	All	20-39
1720	PAK	SAARC	57.5	999	999	1990	-0.000751353029423266	-1.22850985845527	1.1858886531854	All	All	40-59
1721	PAK	SAARC	57.5	999	999	2005	0.00342257689225405	-1.52795698424233	1.47852274783395	All	All	40-59
1722	PAK	SAARC	57.5	999	999	2018	0.00582094894244589	-1.22236297953022	1.2014718044705	All	All	40-59
1723	PAK	SAARC	62.5	999	999	1990	0.0042691943879377	-0.938408130696811	0.92406737846256	All	All	60+
1724	PAK	SAARC	62.5	999	999	2005	0.000929631425756077	-1.16886895788917	1.13322800949804	All	All	60+
1725	PAK	SAARC	62.5	999	999	2018	0.000605274630015177	-0.938174136703597	0.920356730955093	All	All	60+
1726	PAN	LAC	37.5	999	999	1990	0.576961046797173	-4.55169909885121	5.39674274267488	All	All	20-39
1727	PAN	LAC	37.5	999	999	2005	0.380333191725643	-4.11407263938214	4.72554717949145	All	All	20-39
1728	PAN	LAC	37.5	999	999	2018	0.569545201272024	-4.9495078089471	6.08776462874202	All	All	20-39
1729	PAN	LAC	57.5	999	999	1990	0.389085687369102	-3.60778059934552	4.20165274010411	All	All	40-59
1730	PAN	LAC	57.5	999	999	2005	0.266625335194538	-3.13864439123737	3.74341127101943	All	All	40-59
1731	PAN	LAC	57.5	999	999	2018	0.482221069309875	-4.2151476028504	5.48458553349411	All	All	40-59
1732	PAN	LAC	62.5	999	999	1990	0.294473708269337	-2.43411186422378	3.0878401090855	All	All	60+
1733	PAN	LAC	62.5	999	999	2005	0.233947644381289	-2.04198158316186	2.5086068479207	All	All	60+
1734	PAN	LAC	62.5	999	999	2018	0.370489167889129	-3.11009468747357	3.87684161707034	All	All	60+
1735	PER	LAC	37.5	999	999	1990	0.252927866403597	-2.21685249185979	2.64610094008334	All	All	20-39
1736	PER	LAC	37.5	999	999	2005	0.215514490391686	-1.87053653517318	2.24568448977126	All	All	20-39
1737	PER	LAC	37.5	999	999	2018	0.20770982179253	-2.14960198097503	2.47520570946293	All	All	20-39
1738	PER	LAC	57.5	999	999	1990	0.168398811412986	-1.55044998522222	1.81970385731995	All	All	40-59
1739	PER	LAC	57.5	999	999	2005	0.144597707430072	-1.30402021205122	1.5460413520269	All	All	40-59
1740	PER	LAC	57.5	999	999	2018	0.166947330515409	-1.48418240555111	1.75185576525257	All	All	40-59
1741	PER	LAC	62.5	999	999	1990	0.143218581182222	-1.08052782020412	1.34856398890689	All	All	60+
1742	PER	LAC	62.5	999	999	2005	0.123186642414799	-0.900924858114794	1.12908047232041	All	All	60+
1743	PER	LAC	62.5	999	999	2018	0.137962421333696	-1.01988196523487	1.28218962267519	All	All	60+
1744	PHL	Asia	37.5	999	999	1990	-0.72043395661423	-1.80641580209772	0.402457448685593	All	All	20-39
1745	PHL	Asia	37.5	999	999	2005	-0.679249848792008	-1.70720269335998	0.383430437945179	All	All	20-39
1746	PHL	Asia	37.5	999	999	2018	-0.665426719953387	-1.67780350892893	0.38209253363917	All	All	20-39
1747	PHL	Asia	57.5	999	999	1990	-0.321949873474668	-0.816575949546367	0.190392406491912	All	All	40-59
1748	PHL	Asia	57.5	999	999	2005	-0.31121225167446	-0.78294509635846	0.176270237456505	All	All	40-59
1749	PHL	Asia	57.5	999	999	2018	-0.301572933731682	-0.759039721955464	0.173024488294646	All	All	40-59
1750	PHL	Asia	62.5	999	999	1990	-0.184919380848844	-0.488069174972637	0.119525861674082	All	All	60+
1751	PHL	Asia	62.5	999	999	2005	-0.165973788929865	-0.458008636160472	0.125231081939877	All	All	60+
1752	PHL	Asia	62.5	999	999	2018	-0.158123244540405	-0.446322471218867	0.129504767017909	All	All	60+
1753	PNG	Asia	37.5	999	999	1990	0.0909909708097492	-0.690658431723359	0.940597648432359	All	All	20-39
1754	PNG	Asia	37.5	999	999	2005	0.327330662980548	-2.24663262991373	2.85132867161232	All	All	20-39
1755	PNG	Asia	37.5	999	999	2018	1.60587292446867e-07	-1.89805753383754e-06	2.4593098523236e-06	All	All	20-39
1756	PNG	Asia	57.5	999	999	1990	0.0393644039536718	-0.318087324870571	0.405446969324992	All	All	40-59
1757	PNG	Asia	57.5	999	999	2005	0.118177728815694	-1.01993905229721	1.30837766155473	All	All	40-59
1758	PNG	Asia	57.5	999	999	2018	8.56975171289306e-08	-8.71540409168714e-07	1.17101917036114e-06	All	All	40-59
1759	PNG	Asia	62.5	999	999	1990	0.0309870379045669	-0.177664117456062	0.273413959970647	All	All	60+
1760	PNG	Asia	62.5	999	999	2005	0.0881639595402169	-0.587557231483391	0.845347663416355	All	All	60+
1761	PNG	Asia	62.5	999	999	2018	4.53828888806661e-08	-5.65655413089504e-07	7.80055235903254e-07	All	All	60+
1762	POL	FSU	37.5	999	999	1990	0.692462716017137	0.400560981384265	1.00542053156556	All	All	20-39
1763	POL	FSU	37.5	999	999	2005	0.686843969742335	0.394117521777074	1.00138375628469	All	All	20-39
1764	POL	FSU	37.5	999	999	2018	0.666804293147931	0.383863065018028	0.97120943319269	All	All	20-39
1765	POL	FSU	57.5	999	999	1990	0.367054400688528	0.212664502934233	0.533160680571613	All	All	40-59
1766	POL	FSU	57.5	999	999	2005	0.34069155121937	0.194800384428685	0.497612373998206	All	All	40-59
1767	POL	FSU	57.5	999	999	2018	0.355865375169119	0.205117746055154	0.518898247925637	All	All	40-59
1768	POL	FSU	62.5	999	999	1990	0.264533532699638	0.153372249049377	0.391500666458017	All	All	60+
1769	POL	FSU	62.5	999	999	2005	0.246287785639476	0.142967771329893	0.3654629131271	All	All	60+
1770	POL	FSU	62.5	999	999	2018	0.260255995429376	0.152019613034127	0.384163384293247	All	All	60+
1771	PRT	HIC	37.5	999	999	1990	0.66374793428248	0.0245635440961911	1.29537861357058	All	All	20-39
1772	PRT	HIC	37.5	999	999	2005	0.81076752451144	0.0263792115781478	1.58289209267826	All	All	20-39
1773	PRT	HIC	37.5	999	999	2018	0.720431083936234	0.0241075630558848	1.40402039221695	All	All	20-39
1774	PRT	HIC	57.5	999	999	1990	0.40027720120963	0.0166494845122119	0.778940278189	All	All	40-59
1775	PRT	HIC	57.5	999	999	2005	0.498142221026754	0.0208757378177891	0.96975476301669	All	All	40-59
1776	PRT	HIC	57.5	999	999	2018	0.441722639131778	0.0164529091267437	0.860947469175359	All	All	40-59
1777	PRT	HIC	62.5	999	999	1990	0.262127586251461	0.0427366327585242	0.47959630502854	All	All	60+
1778	PRT	HIC	62.5	999	999	2005	0.316734280688504	0.0508957260132064	0.579512781404427	All	All	60+
1779	PRT	HIC	62.5	999	999	2018	0.281875374939693	0.0467392533575649	0.513841608220327	All	All	60+
1780	PRY	LAC	37.5	999	999	1990	0.240865287473703	-2.5569947703066	3.15334059966005	All	All	20-39
1781	PRY	LAC	37.5	999	999	2005	0.337194023643596	-3.75804992545235	4.19807697353363	All	All	20-39
1782	PRY	LAC	37.5	999	999	2018	0.446363763681839	-4.17640569042403	5.1168464773204	All	All	20-39
1783	PRY	LAC	57.5	999	999	1990	0.170367002387143	-1.88399533206171	2.17609120206013	All	All	40-59
1784	PRY	LAC	57.5	999	999	2005	0.267859573122891	-2.77683523051969	3.17862500088015	All	All	40-59
1785	PRY	LAC	57.5	999	999	2018	0.330588630345919	-3.04602835110597	3.71843739154431	All	All	40-59
1786	PRY	LAC	62.5	999	999	1990	0.154413873282192	-1.27033332287603	1.60957398356153	All	All	60+
1787	PRY	LAC	62.5	999	999	2005	0.232506931651567	-1.81847015981998	2.33765805586444	All	All	60+
1788	PRY	LAC	62.5	999	999	2018	0.249815420642234	-2.18546815666785	2.60357924577502	All	All	60+
1789	PSE	MENA	37.5	999	999	1990	0.121278042353591	-1.09132352758269	1.37908627455089	All	All	20-39
1790	PSE	MENA	37.5	999	999	2005	0.155257092335794	-1.44092257037051	1.81163203171487	All	All	20-39
1791	PSE	MENA	37.5	999	999	2018	0.150111504960854	-1.47408045985455	1.83368675907722	All	All	20-39
1792	PSE	MENA	57.5	999	999	1990	0.0723884378937734	-0.631250154920847	0.81961717154706	All	All	40-59
1793	PSE	MENA	57.5	999	999	2005	0.0854411399287556	-0.859612542663492	1.0850278574832	All	All	40-59
1794	PSE	MENA	57.5	999	999	2018	0.0913776859467573	-0.861140676098407	1.10178986439429	All	All	40-59
1795	PSE	MENA	62.5	999	999	1990	0.0604442134156452	-0.580717821700081	0.738064544351186	All	All	60+
1796	PSE	MENA	62.5	999	999	2005	0.0828979101277133	-0.774266279477266	0.992203336619786	All	All	60+
1797	PSE	MENA	62.5	999	999	2018	0.0824571633423492	-0.789128358170815	1.00309263780873	All	All	60+
1798	QAT	MENA	37.5	999	999	1990	-0.317344350655924	-2.28047744761665	1.49876031280925	All	All	20-39
1799	QAT	MENA	37.5	999	999	2005	-0.187272560386244	-2.78952543182698	2.28643623627631	All	All	20-39
1800	QAT	MENA	37.5	999	999	2018	0.103211066547666	-2.08107064310149	2.21295360619448	All	All	20-39
1801	QAT	MENA	57.5	999	999	1990	-0.0289775680520544	-1.28675914008589	1.18233504969133	All	All	40-59
1802	QAT	MENA	57.5	999	999	2005	-0.0737985126097117	-1.74636842030426	1.53761703107017	All	All	40-59
1803	QAT	MENA	57.5	999	999	2018	-0.0423276921781452	-1.45595179294906	1.31986291898617	All	All	40-59
1804	QAT	MENA	62.5	999	999	1990	-0.0156596424101957	-1.175803118307	1.08736134270013	All	All	60+
1805	QAT	MENA	62.5	999	999	2005	-0.021056172771361	-1.56027976927458	1.44712675729172	All	All	60+
1806	QAT	MENA	62.5	999	999	2018	-0.0169455017125906	-1.33100701981833	1.22029188568702	All	All	60+
1807	ROU	FSU	37.5	999	999	1990	0.203882268828974	-1.04614202539154	1.39977763932073	All	All	20-39
1808	ROU	FSU	37.5	999	999	2005	0.202811507754399	-1.08320902038025	1.43649763787544	All	All	20-39
1809	ROU	FSU	37.5	999	999	2018	0.205502122580139	-1.04909074850793	1.41037734546515	All	All	20-39
1810	ROU	FSU	57.5	999	999	1990	0.109344554208286	-0.521405348551823	0.719155686255565	All	All	40-59
1811	ROU	FSU	57.5	999	999	2005	0.115040271051925	-0.541940022579258	0.738960051415698	All	All	40-59
1812	ROU	FSU	57.5	999	999	2018	0.113947413715235	-0.548089122674508	0.751610986947839	All	All	40-59
1813	ROU	FSU	62.5	999	999	1990	0.0899127380366181	-0.360946852598563	0.527965888703786	All	All	60+
1814	ROU	FSU	62.5	999	999	2005	0.0908515173483298	-0.374501243475191	0.53559542120602	All	All	60+
1815	ROU	FSU	62.5	999	999	2018	0.10089032089	-0.36056724405924	0.541199042072585	All	All	60+
1816	RUS	FSU	37.5	999	999	1990	0.185250368720759	-0.156737005738668	0.551910480877911	All	All	20-39
1817	RUS	FSU	37.5	999	999	2005	0.445779042450665	-0.355976523509746	1.31337864037031	All	All	20-39
1818	RUS	FSU	37.5	999	999	2018	0.430650704577609	-0.341866135449741	1.26157623731548	All	All	20-39
1819	RUS	FSU	57.5	999	999	1990	0.101359698332276	-0.0749007170472597	0.292025522776672	All	All	40-59
1820	RUS	FSU	57.5	999	999	2005	0.226307940071206	-0.178982942421558	0.664481042389879	All	All	40-59
1821	RUS	FSU	57.5	999	999	2018	0.229550934869838	-0.176385149141586	0.669141628880222	All	All	40-59
1822	RUS	FSU	62.5	999	999	1990	0.0867477658564435	-0.0417399583427177	0.224616197698956	All	All	60+
1823	RUS	FSU	62.5	999	999	2005	0.177457427375268	-0.102937640443762	0.486806264206887	All	All	60+
1824	RUS	FSU	62.5	999	999	2018	0.186208893006192	-0.102947574539874	0.505604752892319	All	All	60+
1825	RWA	SSA	37.5	999	999	1990	0.0769787661652371	-0.924220027574105	1.0471036142581	All	All	20-39
1826	RWA	SSA	37.5	999	999	2005	0.106422028027648	-1.27256461207432	1.48872661258073	All	All	20-39
1827	RWA	SSA	37.5	999	999	2018	0.111886188441352	-4.78447850337766	5.69621901820581	All	All	20-39
1828	RWA	SSA	57.5	999	999	1990	0.0504553832526101	-0.833273228379153	0.92399211504698	All	All	40-59
1829	RWA	SSA	57.5	999	999	2005	0.0969994250728774	-1.06839819275985	1.3700840478592	All	All	40-59
1830	RWA	SSA	57.5	999	999	2018	0.341278873784736	-5.94557886074488	7.23229849006351	All	All	40-59
1831	RWA	SSA	62.5	999	999	1990	0.0405122259558794	-0.573935670250932	0.712478767689802	All	All	60+
1832	RWA	SSA	62.5	999	999	2005	0.0597986155792544	-0.656358825647794	0.91401915324206	All	All	60+
1833	RWA	SSA	62.5	999	999	2018	0.812563055759057	-7.96648366117286	9.32154587593605	All	All	60+
1834	SAU	MENA	37.5	999	999	1990	0.042015457595704	-2.55379539982117	2.53667080556225	All	All	20-39
1835	SAU	MENA	37.5	999	999	2005	-0.0518267651103544	-3.77264783112013	3.29977607108017	All	All	20-39
1836	SAU	MENA	37.5	999	999	2018	0.0464174891438125	-3.60586005947498	3.66398224207214	All	All	20-39
1837	SAU	MENA	57.5	999	999	1990	0.0570713092463657	-1.44106819179414	1.63040194844371	All	All	40-59
1838	SAU	MENA	57.5	999	999	2005	0.0762438863088226	-2.23742543515422	2.60714188583249	All	All	40-59
1839	SAU	MENA	57.5	999	999	2018	0.126933662742518	-2.44557122858896	2.77765580235548	All	All	40-59
1840	SAU	MENA	62.5	999	999	1990	0.0578974043188202	-1.21177902150704	1.39781441353047	All	All	60+
1841	SAU	MENA	62.5	999	999	2005	0.0636729468295827	-1.86168561361641	2.12237195485298	All	All	60+
1842	SAU	MENA	62.5	999	999	2018	0.0501706652387214	-2.15103897367376	2.35483848948485	All	All	60+
1843	SDN	SSA	37.5	999	999	1990	0.331011488118345	-1.81805116729911	2.59485885556119	All	All	20-39
1844	SDN	SSA	37.5	999	999	2005	0.362912153391135	-1.99063212413435	2.83765802977805	All	All	20-39
1845	SDN	SSA	37.5	999	999	2018	0.348650634687081	-1.90017923003429	2.70955860143525	All	All	20-39
1846	SDN	SSA	57.5	999	999	1990	0.278978342538409	-1.4693425859585	2.15672348410145	All	All	40-59
1847	SDN	SSA	57.5	999	999	2005	0.303718876500925	-1.62793031567421	2.34913319752706	All	All	40-59
1848	SDN	SSA	57.5	999	999	2018	0.280611086661161	-1.54091137379238	2.23319619378086	All	All	40-59
1849	SDN	SSA	62.5	999	999	1990	0.208178396747337	-1.05989172387846	1.60811356795156	All	All	60+
1850	SDN	SSA	62.5	999	999	2005	0.227195136836754	-1.14650322960089	1.73801281726846	All	All	60+
1851	SDN	SSA	62.5	999	999	2018	0.214925916499536	-1.09806076387983	1.6589192271737	All	All	60+
1852	SEN	SSA	37.5	999	999	1990	0.512608735041431	-5.20498716526282	5.91185381056899	All	All	20-39
1853	SEN	SSA	37.5	999	999	2005	0.226761969211214	-2.72460711204706	3.32884682970812	All	All	20-39
1854	SEN	SSA	37.5	999	999	2018	0.840060347604371	-7.027979571215	8.45480208015754	All	All	20-39
1855	SEN	SSA	57.5	999	999	1990	0.458988753520625	-4.27339664001863	5.26010572534427	All	All	40-59
1856	SEN	SSA	57.5	999	999	2005	0.187046694621175	-2.37140005271928	2.73758493378265	All	All	40-59
1857	SEN	SSA	57.5	999	999	2018	0.83139139709579	-6.52462905320294	8.4084679327498	All	All	40-59
1858	SEN	SSA	62.5	999	999	1990	0.363619207325683	-3.42474882922371	4.27598126258964	All	All	60+
1859	SEN	SSA	62.5	999	999	2005	0.134361448827301	-1.6006830618256	1.9874198938046	All	All	60+
1860	SEN	SSA	62.5	999	999	2018	0.65987785560056	-5.5576186038825	6.63275683255141	All	All	60+
1861	SGP	Asia	37.5	999	999	1990	0.602185665778246	-0.324929180193413	1.66396076087412	All	All	20-39
1862	SGP	Asia	37.5	999	999	2005	0.662380146208855	-0.309522625816154	1.76775328462578	All	All	20-39
1863	SGP	Asia	37.5	999	999	2018	0.700667262208996	-0.256936512180072	1.80140306436273	All	All	20-39
1864	SGP	Asia	57.5	999	999	1990	0.29822927335902	-0.144198202205267	0.809573455840855	All	All	40-59
1865	SGP	Asia	57.5	999	999	2005	0.313453942540858	-0.15647165430342	0.854644908179363	All	All	40-59
1866	SGP	Asia	57.5	999	999	2018	0.284748437753156	-0.159096269788183	0.795330597396746	All	All	40-59
1867	SGP	Asia	62.5	999	999	1990	0.196624219774477	-0.0633487325344762	0.495458846925024	All	All	60+
1868	SGP	Asia	62.5	999	999	2005	0.21537404608875	-0.0659254384045117	0.537847305839863	All	All	60+
1869	SGP	Asia	62.5	999	999	2018	0.217922219589692	-0.0594745577105371	0.537293921190278	All	All	60+
1870	SLB	Asia	37.5	999	999	1990	0.216860778918395	-1.67765711336951	1.93961356961648	All	All	20-39
1871	SLB	Asia	37.5	999	999	2005	0.181132716874572	-1.76797773957756	1.92020000157287	All	All	20-39
1872	SLB	Asia	37.5	999	999	2018	0.207859042955474	-1.30495519476952	1.61166307701629	All	All	20-39
1873	SLB	Asia	57.5	999	999	1990	0.0451021981964073	-0.822894988992178	0.807292904257653	All	All	40-59
1874	SLB	Asia	57.5	999	999	2005	0.0854903640803415	-0.813689648133319	0.881661597148726	All	All	40-59
1875	SLB	Asia	57.5	999	999	2018	0.0563022437375637	-0.657316760904274	0.698194200826399	All	All	40-59
1876	SLB	Asia	62.5	999	999	1990	0.0304481489839385	-0.488261857816879	0.487085658453843	All	All	60+
1877	SLB	Asia	62.5	999	999	2005	0.0494629766336875	-0.485453290286694	0.529480064054923	All	All	60+
1878	SLB	Asia	62.5	999	999	2018	0.0430046627659839	-0.373642708008174	0.420994020162069	All	All	60+
1879	SLE	SSA	37.5	999	999	1990	0.14511614056028	-1.41580877946119	1.64010038225503	All	All	20-39
1880	SLE	SSA	37.5	999	999	2005	0.170123301438224	-1.75733040864779	2.07357837043224	All	All	20-39
1881	SLE	SSA	37.5	999	999	2018	0.448988860598097	-4.35924273943165	5.28029987014694	All	All	20-39
1882	SLE	SSA	57.5	999	999	1990	0.100358457379703	-1.14413065650007	1.43536259367493	All	All	40-59
1883	SLE	SSA	57.5	999	999	2005	0.167838340705155	-1.41505908362919	1.7822583735316	All	All	40-59
1884	SLE	SSA	57.5	999	999	2018	0.416564807418206	-3.785142549618	4.68398708671702	All	All	40-59
1885	SLE	SSA	62.5	999	999	1990	0.0859186145622948	-0.842873967627439	1.0753750406395	All	All	60+
1886	SLE	SSA	62.5	999	999	2005	0.124456768672585	-1.02688645117472	1.32417615953169	All	All	60+
1887	SLE	SSA	62.5	999	999	2018	0.321588744785494	-2.86633253887338	3.43035064901603	All	All	60+
1888	SLV	LAC	37.5	999	999	1990	0.18539473508994	-1.57971995825193	1.95582566291728	All	All	20-39
1889	SLV	LAC	37.5	999	999	2005	0.268399415935903	-2.20938713098341	2.73392895198498	All	All	20-39
1890	SLV	LAC	37.5	999	999	2018	0.417006775179508	-2.99624989822967	3.84272664339322	All	All	20-39
1891	SLV	LAC	57.5	999	999	1990	0.100756483495937	-1.12138584620194	1.31977729259627	All	All	40-59
1892	SLV	LAC	57.5	999	999	2005	0.161695958269154	-1.54969983992801	1.86770953634634	All	All	40-59
1893	SLV	LAC	57.5	999	999	2018	0.22790533001013	-2.12659045690546	2.58294019066061	All	All	40-59
1894	SLV	LAC	62.5	999	999	1990	0.111251308322339	-0.781285793722278	1.00654290867974	All	All	60+
1895	SLV	LAC	62.5	999	999	2005	0.132578238826857	-1.10757684921465	1.37691165287123	All	All	60+
1896	SLV	LAC	62.5	999	999	2018	0.160611029818962	-1.54330102428133	1.85105127506488	All	All	60+
1897	SRB	FSU	37.5	999	999	1990	0.210943122631561	-0.487753576465867	1.12606210181364	All	All	20-39
1898	SRB	FSU	37.5	999	999	2005	0.282733587230992	-0.652423521345661	1.49838335484568	All	All	20-39
1899	SRB	FSU	37.5	999	999	2018	0.141425720545146	-0.321320184451367	0.749244944737234	All	All	20-39
1900	SRB	FSU	57.5	999	999	1990	0.110335207822421	-0.251347684899795	0.577730980591601	All	All	40-59
1901	SRB	FSU	57.5	999	999	2005	0.142076288160711	-0.330165277749035	0.749905030462488	All	All	40-59
1902	SRB	FSU	57.5	999	999	2018	0.071773969567019	-0.16691263907729	0.382396670189644	All	All	40-59
1903	SRB	FSU	62.5	999	999	1990	0.0834489978932073	-0.174546887651963	0.416578238551722	All	All	60+
1904	SRB	FSU	62.5	999	999	2005	0.109101955845259	-0.220719400452419	0.537404418438133	All	All	60+
1905	SRB	FSU	62.5	999	999	2018	0.0536835638717617	-0.111621491486331	0.266868421158137	All	All	60+
1906	SSD	SSA	37.5	999	999	1990	0.279310608137454	-2.58175211653748	3.10727206424288	All	All	20-39
1907	SSD	SSA	37.5	999	999	2005	0.290245940233219	-2.59871681511411	3.19308193613123	All	All	20-39
1908	SSD	SSA	37.5	999	999	2018	0.406982995824984	-3.96659388242651	4.72641874536004	All	All	20-39
1909	SSD	SSA	57.5	999	999	1990	0.187830373811077	-2.22298552549159	2.71157217149913	All	All	40-59
1910	SSD	SSA	57.5	999	999	2005	0.217032123717571	-2.18006656057846	2.74782002863164	All	All	40-59
1911	SSD	SSA	57.5	999	999	2018	0.319831774857028	-3.26126623519429	3.98508219960554	All	All	40-59
1912	SSD	SSA	62.5	999	999	1990	0.178896129749222	-1.66704233706052	2.02524949151149	All	All	60+
1913	SSD	SSA	62.5	999	999	2005	0.162744623240004	-1.6534615552662	2.08428566430431	All	All	60+
1914	SSD	SSA	62.5	999	999	2018	0.264853162956573	-2.29488022697777	3.12435098935704	All	All	60+
1915	STP	SSA	37.5	999	999	1990	0.137229815095102	-1.36791197181211	1.73531067045884	All	All	20-39
1916	STP	SSA	37.5	999	999	2005	0.356760183714037	-3.30368521300621	4.13800597430004	All	All	20-39
1917	STP	SSA	37.5	999	999	2018	0.251972473305917	-2.648895120339	3.36085250000037	All	All	20-39
1918	STP	SSA	57.5	999	999	1990	0.11774620380425	-1.11689464217625	1.37369799129273	All	All	40-59
1919	STP	SSA	57.5	999	999	2005	0.290795972664552	-2.98760770857075	3.52273576885635	All	All	40-59
1920	STP	SSA	57.5	999	999	2018	0.225121215349837	-2.22998868689424	2.88843960656806	All	All	40-59
1921	STP	SSA	62.5	999	999	1990	0.113601701255835	-0.82615800514527	1.04883861483852	All	All	60+
1922	STP	SSA	62.5	999	999	2005	0.249743740692292	-1.92549440893077	2.56735354565702	All	All	60+
1923	STP	SSA	62.5	999	999	2018	0.192385433720868	-1.62418800872831	2.09352454100509	All	All	60+
1924	SUR	LAC	37.5	999	999	1990	0.163977416816922	-2.31284905423357	2.51378469749507	All	All	20-39
1925	SUR	LAC	37.5	999	999	2005	0.313859503100952	-5.6854728231596	6.0642114300227	All	All	20-39
1926	SUR	LAC	37.5	999	999	2018	0.233385498196106	-3.39325988783317	3.659514072036	All	All	20-39
1927	SUR	LAC	57.5	999	999	1990	0.108027749839343	-1.57766478837342	1.68781788529266	All	All	40-59
1928	SUR	LAC	57.5	999	999	2005	0.306528690186659	-4.01791581070901	4.42231490129347	All	All	40-59
1929	SUR	LAC	57.5	999	999	2018	0.145351840399669	-2.33480319244706	2.49063566293967	All	All	40-59
1930	SUR	LAC	62.5	999	999	1990	0.104770067498476	-1.1240675555498	1.26758520934543	All	All	60+
1931	SUR	LAC	62.5	999	999	2005	0.202973248370108	-2.88242209543607	3.09663830766684	All	All	60+
1932	SUR	LAC	62.5	999	999	2018	0.180384969310846	-1.61569166923313	1.89117347414921	All	All	60+
1933	SVK	FSU	37.5	999	999	1990	0.302112112066921	-0.558079249709851	1.10645009945574	All	All	20-39
1934	SVK	FSU	37.5	999	999	2005	0.347905636965363	-0.639447223774294	1.28955627359046	All	All	20-39
1935	SVK	FSU	37.5	999	999	2018	0.400768135682053	-0.792311345947819	1.53066826498497	All	All	20-39
1936	SVK	FSU	57.5	999	999	1990	0.166234230651465	-0.281481581640741	0.581563548191068	All	All	40-59
1937	SVK	FSU	57.5	999	999	2005	0.180736854758033	-0.317975853724371	0.647293041780145	All	All	40-59
1938	SVK	FSU	57.5	999	999	2018	0.22805538771725	-0.396034977775683	0.82211175058121	All	All	40-59
1939	SVK	FSU	62.5	999	999	1990	0.122148220766762	-0.187971975402313	0.41162708586423	All	All	60+
1940	SVK	FSU	62.5	999	999	2005	0.144306733298864	-0.200858507123936	0.469021735319754	All	All	60+
1941	SVK	FSU	62.5	999	999	2018	0.187113051766275	-0.242623393737259	0.604889020598278	All	All	60+
1942	SVN	FSU	37.5	999	999	1990	0.186236727635834	-0.574333927362355	0.950820648608452	All	All	20-39
1943	SVN	FSU	37.5	999	999	2005	0.282410438403893	-0.733189415950109	1.30814257761764	All	All	20-39
1944	SVN	FSU	37.5	999	999	2018	0.270178878593298	-0.781939275544677	1.34479171747668	All	All	20-39
1945	SVN	FSU	57.5	999	999	1990	0.117237509165549	-0.274151294949602	0.518109403782859	All	All	40-59
1946	SVN	FSU	57.5	999	999	2005	0.138336411715274	-0.379625511695714	0.668793988509895	All	All	40-59
1947	SVN	FSU	57.5	999	999	2018	0.161573655707696	-0.392832350440176	0.73466619661546	All	All	40-59
1948	SVN	FSU	62.5	999	999	1990	0.092959502652398	-0.17880092767634	0.381525375707677	All	All	60+
1949	SVN	FSU	62.5	999	999	2005	0.139107831065148	-0.214835907992425	0.512925798176379	All	All	60+
1950	SVN	FSU	62.5	999	999	2018	0.146144978968844	-0.237403069916464	0.551128807355758	All	All	60+
1951	SWE	HIC	37.5	999	999	1990	0.646242368723028	0.10745686749059	1.19866850394665	All	All	20-39
1952	SWE	HIC	37.5	999	999	2005	0.59896222146404	0.099020100922904	1.11392864226817	All	All	20-39
1953	SWE	HIC	37.5	999	999	2018	0.629421207134153	0.104500462376113	1.16747489516199	All	All	20-39
1954	SWE	HIC	57.5	999	999	1990	0.402330968291394	0.0725825275816452	0.744937473264932	All	All	40-59
1955	SWE	HIC	57.5	999	999	2005	0.365468051528656	0.0638571606576194	0.67861900910354	All	All	40-59
1956	SWE	HIC	57.5	999	999	2018	0.375787681379381	0.0634030964898722	0.699827970229278	All	All	40-59
1957	SWE	HIC	62.5	999	999	1990	0.255119004134829	0.0736155963684653	0.444568440289665	All	All	60+
1958	SWE	HIC	62.5	999	999	2005	0.249146270426744	0.0784716767250613	0.427606002393484	All	All	60+
1959	SWE	HIC	62.5	999	999	2018	0.239450650055175	0.064013168456648	0.421080796731851	All	All	60+
1960	SWZ	SSA	37.5	999	999	1990	0.075517473714996	-2.91157374041018	2.71806917592655	All	All	20-39
1961	SWZ	SSA	37.5	999	999	2005	0.0269306793117845	-1.02164032125441	0.975319311064706	All	All	20-39
1962	SWZ	SSA	37.5	999	999	2018	0.109115509001808	-3.49479971220205	3.31053685252125	All	All	20-39
1963	SWZ	SSA	57.5	999	999	1990	0.0266092575207744	-2.45409037730275	2.19789657164228	All	All	40-59
1964	SWZ	SSA	57.5	999	999	2005	-0.00028845984762888	-0.87918828198854	0.771016774579504	All	All	40-59
1965	SWZ	SSA	57.5	999	999	2018	-0.0469275762466032	-3.09978845607221	2.58209130546129	All	All	40-59
1966	SWZ	SSA	62.5	999	999	1990	0.0635011492284218	-1.7139775046768	1.68140860962676	All	All	60+
1967	SWZ	SSA	62.5	999	999	2005	0.0530965285412681	-0.568884469437806	0.629937342346133	All	All	60+
1968	SWZ	SSA	62.5	999	999	2018	0.286186927406541	-1.8243241296026	2.21440925530941	All	All	60+
1969	SYC	SSA	37.5	999	999	1990	0.937170387238932	-1.12172073430741	3.14411113691217	All	All	20-39
1970	SYC	SSA	37.5	999	999	2005	1.02547341766802	-1.21896603645254	3.36806878280152	All	All	20-39
1971	SYC	SSA	37.5	999	999	2018	1.02327688318394	-1.2224090005943	3.43540768174573	All	All	20-39
1972	SYC	SSA	57.5	999	999	1990	0.796630719215863	-0.824441965903282	2.55722783899966	All	All	40-59
1973	SYC	SSA	57.5	999	999	2005	0.800074672275657	-1.03502843286898	2.76949512534238	All	All	40-59
1974	SYC	SSA	57.5	999	999	2018	0.861708397513516	-0.924403507342702	2.81207223192252	All	All	40-59
1975	SYC	SSA	62.5	999	999	1990	0.630853356448028	-0.525433028851766	1.92523269098269	All	All	60+
1976	SYC	SSA	62.5	999	999	2005	0.692038825197988	-0.546299096350173	2.07607906597546	All	All	60+
1977	SYC	SSA	62.5	999	999	2018	0.746400268974923	-0.538421933893496	2.17370489356792	All	All	60+
1978	SYR	MENA	37.5	999	999	1990	0.123349428138231	-0.750418442373137	1.0229734263659	All	All	20-39
1979	SYR	MENA	37.5	999	999	2005	0.170549730019163	-1.07637328184975	1.44485542813723	All	All	20-39
1980	SYR	MENA	37.5	999	999	2018	0.174473366350415	-1.01527416068515	1.4016384610976	All	All	20-39
1981	SYR	MENA	57.5	999	999	1990	0.0693047365126149	-0.439926149836161	0.603278123349391	All	All	40-59
1982	SYR	MENA	57.5	999	999	2005	0.0911030563302746	-0.644944436885948	0.848813620473185	All	All	40-59
1983	SYR	MENA	57.5	999	999	2018	0.0915270795851323	-0.628446390976629	0.842160509311673	All	All	40-59
1984	SYR	MENA	62.5	999	999	1990	0.0597041674639855	-0.405303093927936	0.546364884285552	All	All	60+
1985	SYR	MENA	62.5	999	999	2005	0.0851144194612673	-0.572306842455121	0.775341726709536	All	All	60+
1986	SYR	MENA	62.5	999	999	2018	0.0841597619127282	-0.56938141601548	0.769881419851101	All	All	60+
1987	TCD	SSA	37.5	999	999	1990	0.185643197855511	-1.91930367042054	2.34745693135141	All	All	20-39
1988	TCD	SSA	37.5	999	999	2005	0.196603093603974	-2.06621111466141	2.55797590212237	All	All	20-39
1989	TCD	SSA	37.5	999	999	2018	0.268459992608542	-2.6204613834248	3.31221199339173	All	All	20-39
1990	TCD	SSA	57.5	999	999	1990	0.157682056781195	-1.49991754002589	2.00258264223984	All	All	40-59
1991	TCD	SSA	57.5	999	999	2005	0.214603122958628	-1.70645961324404	2.20736991086981	All	All	40-59
1992	TCD	SSA	57.5	999	999	2018	0.253392943399425	-2.21519600222733	2.80821167422289	All	All	40-59
1993	TCD	SSA	62.5	999	999	1990	0.108130094873013	-1.16140078125807	1.35894331790334	All	All	60+
1994	TCD	SSA	62.5	999	999	2005	0.141586384304293	-1.27557835670583	1.61694868507382	All	All	60+
1995	TCD	SSA	62.5	999	999	2018	0.159833798641972	-1.59355928389161	2.0112308642045	All	All	60+
1996	TGO	SSA	37.5	999	999	1990	0.100150348996908	-0.877066610719222	1.067189628716	All	All	20-39
1997	TGO	SSA	37.5	999	999	2005	0.2404587591642	-1.84116267726565	2.3463494544997	All	All	20-39
1998	TGO	SSA	37.5	999	999	2018	0.754514358581431	-5.09107903119585	6.50977744304762	All	All	20-39
1999	TGO	SSA	57.5	999	999	1990	0.0826517930188339	-0.713870463877262	0.92805423338679	All	All	40-59
[truncated: 14,616 more rows]
